# Supplementary material for: Rediscovering Sodium Ionophores as Selective Agents for Lithium Recognition and Extraction
Source: Angew Chem Int Ed Engl. 2026 May 23;65(32):e3249075. doi: 10.1002/anie.3249075 (PMC13427242; doi:10.1002/anie.3249075)
Supplement: Supplementary file 2 — Supporing File 2: anie72828‐sup‐0002‐DataFile.xlsx. [file ANIE-65-e3249075-s003.xlsx]

## Sheet: Salts
Structure:	LiOTf				Structure:	NaOTf				Structure:	KOTf
Level of theory:	DFT/M06-2X/def2-TZVP/C-PCM:MeCN				Level of theory:	DFT/M06-2X/def2-TZVP/C-PCM:MeCN				Level of theory:	DFT/M06-2X/def2-TZVP/C-PCM:MeCN
E(RM062X):		-969.207104	Hartree		E(RM062X):		-1123.948614	Hartree		E(RM062X):		-1561.600877	Hartree
E+Thermal Free Energy Corr.:		-969.211397	Hartree		E+Thermal Free Energy Corr.:		-1123.955803	Hartree		E+Thermal Free Energy Corr.:		-1561.608485	Hartree
Number of negative frequencies:			0		Number of negative frequencies:			0		Number of negative frequencies:			0
Atom	X	Y	Z		Atom	X	Y	Z		Atom	X	Y	Z
Li	1.109500	2.755900	0.000000		S	-0.610500	0.388500	0.000000		S	-0.770100	0.113700	0.000000
S	-0.466200	0.669600	0.000000		O	-0.108900	1.023100	1.206000		O	-0.271400	0.741200	1.209900
O	0.041800	1.323400	1.196700		O	-2.009300	0.053900	0.000000		O	-2.170100	-0.219900	0.000000
O	-1.861100	0.333200	0.000000		O	-0.108900	1.023100	-1.206000		O	-0.271400	0.741200	-1.209900
O	0.041800	1.323400	-1.196700		C	0.229200	-1.244200	0.000000		C	0.066800	-1.520700	0.000000
C	0.381000	-0.958600	0.000000		F	-0.108900	-1.946900	1.078000		F	-0.271400	-2.224100	1.078000
F	0.041800	-1.658200	1.078200		F	1.551900	-1.093600	0.000000		F	1.390400	-1.373000	0.000000
F	1.701300	-0.802400	0.000000		F	-0.108900	-1.946900	-1.078000		F	-0.271400	-2.224100	-1.078000
F	0.041800	-1.658200	-1.078200		Na	1.291200	2.666800	0.000000		K	1.368300	2.610400	0.000000

## Sheet: Hosts
Structure:	1f (preorganized binding cleft)				Structure:	1f (binding cleft blocked)				Structure:	1b (preorganized binding cleft)				Structure:	1b (binding cleft blocked)
Level of theory:	DFT/M06-2X/def2-TZVP/C-PCM:MeCN				Level of theory:	DFT/M06-2X/def2-TZVP/C-PCM:MeCN				Level of theory:	DFT/M06-2X/def2-TZVP/C-PCM:MeCN				Level of theory:	DFT/M06-2X/def2-TZVP/C-PCM:MeCN
E(RM062X):		-1737.290362	Hartree		E(RM062X):		-1737.299638	Hartree		E(RM062X):		-1113.149040	Hartree		E(RM062X):		-1113.148855	Hartree
E+Thermal Free Energy Corr.:		-1736.534498	Hartree		E+Thermal Free Energy Corr.:		-1736.538072	Hartree		E+Thermal Free Energy Corr.:		-1112.757260	Hartree		E+Thermal Free Energy Corr.:		-1112.754853	Hartree
Number of negative frequencies:			0		Number of negative frequencies:			0		Number of negative frequencies:			0		Number of negative frequencies:			0
Atom	X	Y	Z		Atom	X	Y	Z		Atom	X	Y	Z		Atom	X	Y	Z
C	-0.705600	-2.668500	-0.001600		C	-1.237300	2.298200	-0.233800		C	0.701200	1.886100	-0.208100		C	-2.670600	0.102200	0.272800
C	0.705600	-2.668500	0.002100		C	-0.309600	2.247100	-1.292800		C	-0.708000	1.880700	-0.143300		C	-2.520900	-1.128900	-0.370300
C	-1.390000	-3.871500	-0.003800		C	-2.360700	3.098400	-0.338200		C	1.380900	3.091200	-0.235100		C	-3.930200	0.535000	0.658900
H	-2.470200	-3.886800	-0.006700		H	-3.091700	3.120500	0.458400		H	2.459900	3.110300	-0.284400		H	-4.027000	1.485900	1.167400
C	1.390100	-3.871500	0.003500		C	-0.504000	3.030200	-2.416200		C	-1.396700	3.080400	-0.106800		C	-3.636800	-1.912400	-0.623700
H	2.470300	-3.886700	0.006500		H	0.208200	3.007800	-3.228600		H	-2.475700	3.091000	-0.055900		H	-3.497100	-2.861600	-1.124800
C	-0.689100	-5.079500	-0.002400		C	-2.554700	3.876500	-1.481600		C	0.676000	4.296300	-0.198600		C	-5.045000	-0.249300	0.394600
H	-1.239400	-6.010700	-0.004100		H	-3.434800	4.501200	-1.553000		H	1.222200	5.229700	-0.220600		H	-6.025400	0.094300	0.696000
C	0.689200	-5.079500	0.001200		C	-1.631400	3.849500	-2.506600		C	-0.700900	4.291000	-0.135000		C	-4.898500	-1.471100	-0.248600
H	1.239500	-6.010600	0.002400		H	-1.775500	4.455700	-3.390700		C	2.683000	0.616400	-0.308700		C	-1.444700	2.062800	-0.190200
C	-2.685700	-1.393400	-0.002900		C	-1.871600	1.377400	1.867900		H	3.127800	1.113200	0.559600		H	-2.273900	2.726400	0.051500
H	-3.084200	-1.895600	0.884800		H	-2.172800	2.343600	2.273100		H	3.038600	1.122100	-1.212700		H	-1.445500	1.858300	-1.264800
H	-3.084300	-1.894300	-0.891200		H	-1.369400	0.814500	2.655200		C	-2.681300	0.595500	-0.074400		C	-0.389200	-1.874000	0.236800
C	2.685800	-1.393400	0.003600		C	1.735600	1.346400	-2.090300		H	-3.117100	1.105700	-0.940800		H	-0.704400	-2.801200	0.729800
H	3.083800	-1.895600	-0.884200		H	2.233900	2.319600	-2.169700		H	-3.056300	1.082200	0.831000		H	-0.368400	-1.075800	0.978200
H	3.084900	-1.894300	0.891800		H	1.323300	1.081100	-3.064100		C	3.106400	-0.850700	-0.341000		C	-0.166300	2.760800	0.260800
C	-3.105500	0.079200	-0.002100		C	-3.162300	0.663200	1.443500		C	-3.097900	-0.873100	-0.099100		C	0.992100	-2.073900	-0.375100
C	3.105600	0.079200	0.002400		C	2.741900	0.246200	-1.751400		C	4.863200	-2.493500	-0.307200		C	2.232700	2.924200	0.297200
C	-5.458600	-0.717100	-0.000600		C	-1.800200	-1.213100	0.558900		H	4.305000	-3.024400	-1.078500		H	2.149400	3.117700	1.367200
H	-4.953400	-1.681300	-0.002100		H	-1.024800	-0.666600	1.089400		H	5.915700	-2.500600	-0.591200		H	3.054500	2.223700	0.146200
C	4.904800	1.730200	-0.000300		C	4.180000	-0.894800	-0.143200		C	-4.868300	-2.502700	0.080300		C	3.381600	-2.196900	-0.048300
H	5.994300	1.663400	-0.001800		H	4.457900	-0.699600	0.894000		H	-5.747300	-2.567100	0.722200		H	4.050400	-1.631700	0.602200
C	-6.314100	-0.676700	1.267700		C	-1.827100	-2.618100	1.163400		H	-4.092800	-3.133200	0.510500		H	3.410200	-1.740200	-1.036600
H	-5.662100	-0.754400	2.140700		H	-2.104700	-2.554000	2.217900		C	4.666900	-3.178700	1.038300		C	2.496300	4.226300	-0.447000
H	-6.835100	0.283000	1.336600		H	-2.578600	-3.237200	0.664100		H	5.235000	-2.677000	1.821400		H	2.604200	4.052000	-1.517200
C	4.520000	2.494100	1.267300		C	5.479900	-0.953800	-0.946500		H	5.003000	-4.214400	0.980000		H	3.415400	4.683100	-0.079100
H	4.848000	1.925800	2.141200		H	5.990800	0.009200	-0.871100		H	3.613400	-3.172300	1.313200		H	1.675700	4.923800	-0.287900
H	3.434400	2.584900	1.318000		H	5.242500	-1.122200	-1.997400		C	-5.201200	-2.956300	-1.333300		C	3.809300	-3.654900	-0.121800
C	-4.904800	1.730100	0.000100		C	-4.282800	-1.112800	0.201500		H	-5.972200	-2.321500	-1.772400		H	3.773500	-4.118600	0.865000
H	-5.994200	1.663300	0.001500		H	-3.929500	-1.981300	-0.357500		H	-5.567700	-3.983000	-1.326100		H	4.828900	-3.732700	-0.499400
C	5.458800	-0.717100	0.000400		C	3.114600	1.295900	0.466200		H	-4.312100	-2.908900	-1.961600		H	3.148000	-4.207100	-0.789200
H	4.953700	-1.681200	0.001800		H	2.538700	2.086700	-0.008600		C	-5.410800	-0.089100	0.355900		C	1.898600	-1.820100	1.919500
C	-4.516700	2.493400	1.267100		C	-5.245400	-1.635900	1.268400		H	-6.320500	-0.401500	-0.160000		H	2.691700	-2.389600	2.405900
H	-3.431100	2.584500	1.314900		H	-5.619500	-0.795900	1.855000		H	-5.105400	0.845300	-0.110600		H	0.961400	-2.242900	2.277100
H	-4.842200	1.924600	2.141700		H	-4.705900	-2.301400	1.946300		C	-5.691500	0.116200	1.837900		C	2.008800	-0.345600	2.287500
C	6.317400	-0.674600	1.266500		C	4.435900	1.931000	0.905600		H	-6.016300	-0.815100	2.302600		H	2.954800	0.068700	1.934400
H	6.838600	0.285100	1.332700		H	5.078700	1.189900	1.389100		H	-6.479100	0.857500	1.972500		H	1.966100	-0.221900	3.369500
H	5.667500	-0.751000	2.141300		H	4.969100	2.299900	0.026400		H	-4.798200	0.462900	2.358600		H	1.197100	0.234700	1.842600
C	-7.345300	-1.804200	1.257900		C	-0.454300	-3.274100	1.006300		C	5.468600	-0.071900	-0.268000		C	1.160300	1.076100	-0.997200
H	-6.826200	-2.767800	1.293600		H	0.281800	-2.703600	1.584600		H	6.177900	-0.286000	-1.070600		H	1.902300	0.424800	-0.528600
H	-7.964900	-1.744500	2.154100		H	-0.474900	-4.281500	1.425300		H	5.033300	0.897400	-0.493900		H	0.226100	0.519900	-1.015400
C	5.157500	3.882700	1.257000		C	6.373600	-2.079800	-0.429600		C	6.194800	-0.019600	1.068400		C	1.604100	1.422900	-2.410100
H	4.860600	4.433400	2.151400		H	7.286800	-2.130200	-1.025300		H	5.492100	0.165700	1.881800		H	0.891000	2.098200	-2.885100
H	6.247900	3.781700	1.293400		H	6.677300	-1.860500	0.600000		H	6.934300	0.781100	1.056800		H	1.671700	0.510400	-3.002900
C	-8.211300	-1.748700	0.002000		C	-0.019200	-3.310700	-0.457200		H	6.716200	-0.955900	1.268500		H	2.584900	1.899300	-2.410100
H	-8.788200	-0.817700	0.003300		H	-0.707000	-3.950600	-1.020400		N	4.430400	-1.096500	-0.309800		N	1.010600	2.248100	-0.138600
H	-8.930100	-2.569900	0.002300		H	0.974000	-3.757100	-0.543500		N	-4.404300	-1.118400	0.113500		N	2.029500	-2.048200	0.482500
C	5.154100	3.882000	-1.259500		C	4.352600	-3.348700	0.358600		O	1.282900	0.659900	-0.239600		O	-1.544400	0.843700	0.540700
H	6.244300	3.781000	-1.298800		H	4.606800	-3.167400	1.408700		O	-1.280900	0.650000	-0.122200		O	-1.289100	-1.545600	-0.804800
H	4.854700	4.432200	-2.153400		H	3.821900	-4.302300	0.321700		O	2.272800	-1.743500	-0.395900		O	-0.246800	3.752700	0.979100
C	-7.348200	-1.802400	-1.256000		C	-0.024500	-1.909900	-1.064400		O	-2.280900	-1.757600	-0.311400		O	1.127800	-2.239900	-1.579900
H	-6.829000	-2.765800	-1.294200		H	0.720300	-1.286900	-0.556600		H	-1.254000	5.220000	-0.105700		H	-5.764800	-2.085100	-0.455000
H	-7.969900	-1.741700	-2.150700		H	0.264000	-1.944100	-2.116900
C	4.770500	4.657500	-0.000900		C	5.640500	-3.419000	-0.458400
H	3.688400	4.826200	0.000500		H	5.395900	-3.672200	-1.495600
H	5.247200	5.639700	-0.001900		H	6.286200	-4.213200	-0.078700
C	-6.317300	-0.674700	-1.266600		C	-1.392400	-1.248700	-0.913800
H	-6.838700	0.285000	-1.332700		H	-2.134600	-1.808700	-1.492400
H	-5.667400	-0.750900	-2.141400		H	-1.371800	-0.229800	-1.304800
C	4.516500	2.493300	-1.267300		C	3.437800	-2.231500	-0.140000
H	3.430800	2.584100	-1.315100		H	3.086500	-2.457500	-1.148300
H	4.842200	1.924600	-2.141800		H	2.558500	-2.145800	0.503900
C	-5.154700	3.881800	1.259300		C	-6.410900	-2.370700	0.607800
H	-6.244900	3.780600	1.298500		H	-6.032600	-3.258700	0.089400
H	-4.855500	4.432100	2.153200		H	-7.107800	-2.722300	1.370700
C	7.348500	-1.802200	1.255900		C	4.167200	3.068400	1.891100
H	7.970200	-1.741400	2.150500		H	5.112600	3.505900	2.216200
H	6.829400	-2.765700	1.294100		H	3.607900	3.860700	1.382500
C	-4.771200	4.657500	0.000800		C	-7.128400	-1.473600	-0.398700
H	-3.689100	4.826600	-0.000500		H	-7.573400	-0.624700	0.131200
H	-5.248300	5.639500	0.001600		H	-7.946300	-2.017700	-0.874900
C	8.211500	-1.748400	-0.002200		C	3.362000	2.579900	3.093200
H	8.930400	-2.569600	-0.002400		H	3.165100	3.408000	3.776600
H	8.788300	-0.817400	-0.003500		H	3.954500	1.842800	3.646000
C	-5.157700	3.882500	-1.257300		C	-6.156300	-0.950500	-1.454400
H	-4.860700	4.433300	-2.151600		H	-6.672100	-0.291700	-2.155300
H	-6.248100	3.781300	-1.293900		H	-5.772000	-1.795300	-2.036400
C	7.345500	-1.804000	-1.258000		C	2.050600	1.936600	2.647400
H	6.826300	-2.767600	-1.293600		H	1.420800	2.691100	2.163800
H	7.965000	-1.744400	-2.154300		H	1.493000	1.565400	3.509500
C	-4.519900	2.494100	-1.267400		C	-4.987800	-0.207100	-0.809000
H	-4.847500	1.925800	-2.141400		H	-4.265900	0.111000	-1.566100
H	-3.434300	2.585200	-1.317800		H	-5.352700	0.687000	-0.301800
C	6.314300	-0.676500	-1.267800		C	2.299400	0.798700	1.659900
H	5.662200	-0.754100	-2.140900		H	1.352900	0.396500	1.291500
H	6.835300	0.283200	-1.336600		H	2.839100	-0.009800	2.164900
N	-4.431100	0.334200	-0.000900		N	-3.068100	-0.494200	0.763100
N	4.431200	0.334200	0.000800		N	3.313900	0.234400	-0.532600
O	-1.283600	-1.440500	-0.002900		O	-0.918400	1.527000	0.838000
O	1.283600	-1.440500	0.004400		O	0.721100	1.382600	-1.108500
O	-2.250900	0.953000	-0.002700		O	-4.229000	1.191800	1.746900
O	2.251000	0.953000	0.003000		O	2.986900	-0.580800	-2.625400

## Sheet: 1-MOTf complexes
Structure:	1f·LiOTf				Structure:	1f·NaOTf				Structure:	1f·KOTf				Structure:	1b·LiOTf				Structure:	1b·NaOTf				Structure:	1b·KOTf
Level of theory:	DFT/M06-2X/def2-TZVP/C-PCM:MeCN				Level of theory:	DFT/M06-2X/def2-TZVP/C-PCM:MeCN				Level of theory:	DFT/M06-2X/def2-TZVP/C-PCM:MeCN				Level of theory:	DFT/M06-2X/def2-TZVP/C-PCM:MeCN				Level of theory:	DFT/M06-2X/def2-TZVP/C-PCM:MeCN				Level of theory:	DFT/M06-2X/def2-TZVP/C-PCM:MeCN
E(RM062X):		-2706.541237	Hartree		E(RM062X):		-2861.272370	Hartree		E(RM062X):		-3298.919959	Hartree		E(RM062X):		-2082.397529	Hartree		E(RM062X):		-2237.129212	Hartree		E(RM062X):		-2674.779397	Hartree
E+Thermal Free Energy Corr.:		-2705.762669	Hartree		E+Thermal Free Energy Corr.:		-2860.497256	Hartree		E+Thermal Free Energy Corr.:		-3298.149053	Hartree		E+Thermal Free Energy Corr.:		-2081.986135	Hartree		E+Thermal Free Energy Corr.:		-2236.720499	Hartree		E+Thermal Free Energy Corr.:		-2674.373203	Hartree
Number of negative frequencies:			0		Number of negative frequencies:			0		Number of negative frequencies:			0		Number of negative frequencies:			0		Number of negative frequencies:			0		Number of negative frequencies:			0
Atom	X	Y	Z		Atom	X	Y	Z		Atom	X	Y	Z		Atom	X	Y	Z		Atom	X	Y	Z		Atom	X	Y	Z
Li	0.029500	0.128400	-1.220600		C	0.691900	-2.898700	-0.987800		C	1.121900	-2.629000	-0.912100		Li	0.057200	-1.111500	-0.714000		Na	0.133200	-1.663500	-0.259600		K	-0.381400	-0.179800	1.537500
C	0.690200	-2.661300	-1.759400		C	-0.711000	-2.923400	-1.077000		C	-0.267000	-2.613700	-1.146300		O	-0.453700	-0.160200	0.947200		O	-0.541500	-0.131300	1.328000		O	0.209900	2.183200	0.126300
C	-0.709900	-2.640900	-1.689500		C	1.390200	-4.075600	-0.783700		C	1.799300	-3.834600	-0.874100		C	-0.765200	1.526700	-1.781100		S	0.202700	0.814400	2.140900		C	-1.249000	-0.019200	-2.015300
C	1.374400	-3.857100	-1.683700		H	2.468400	-4.071800	-0.719000		H	2.865000	-3.861000	-0.700600		C	0.631500	1.612600	-1.701400		O	0.293700	0.465200	3.538400		C	0.125500	-0.315700	-2.065700
H	2.455000	-3.869400	-1.732300		C	-1.386600	-4.122600	-0.938300		C	-0.945100	-3.807700	-1.320200		C	-1.528200	2.668700	-1.913900		O	1.422500	1.306000	1.543400		C	-1.872100	0.536400	-3.118700
C	-1.416500	-3.821100	-1.564800		H	-2.465000	-4.151400	-0.995700		H	-2.010700	-3.811700	-1.495600		H	-2.606300	2.600500	-1.966700		C	-0.899000	2.283400	2.142300		H	-2.926700	0.768300	-3.095900
H	-2.496800	-3.812700	-1.525500		C	0.700800	-5.281400	-0.654400		C	1.107200	-5.032800	-1.055900		C	1.256100	2.842000	-1.782600		F	-2.087800	1.982700	2.664500		C	0.843700	-0.046200	-3.216400
C	0.660300	-5.046900	-1.542700		H	1.258000	-6.194000	-0.492800		H	1.649800	-5.967600	-1.021100		H	2.333800	2.914800	-1.740000		F	-0.369500	3.269900	2.864400		H	1.902100	-0.256200	-3.261500
H	1.196500	-5.984000	-1.480600		C	-0.676800	-5.304300	-0.726700		C	-0.254200	-5.019200	-1.273800		C	-0.896500	3.910700	-1.978700		F	-1.096300	2.736800	0.906300		C	-1.139600	0.804100	-4.275900
C	-0.720600	-5.028100	-1.487800		H	-1.217100	-6.235100	-0.621200		H	-0.798100	-5.943700	-1.412200		H	-1.494500	4.805900	-2.080800		C	-0.652700	1.103200	-1.875400		H	-1.640300	1.239300	-5.130000
H	-1.274700	-5.951300	-1.385200		C	2.648600	-1.577700	-0.885500		C	3.100600	-1.373300	-0.631000		C	0.481500	3.994600	-1.918800		C	0.742100	1.212200	-1.749000		C	0.208100	0.515800	-4.323800
C	2.562200	-1.241600	-1.391700		H	3.194800	-2.121800	-1.661900		H	3.547800	-1.818800	-1.524100		C	-2.562100	0.072800	-1.235300		C	-1.391700	2.189400	-2.308000		C	-3.266200	-0.136500	-0.798400
H	3.318500	-1.613100	-2.087100		H	2.896100	-2.009100	0.088000		H	3.434700	-1.936500	0.246000		H	-3.308600	0.328400	-1.990600		H	-2.466100	2.118000	-2.395900		H	-3.745500	-0.722400	-1.586800
H	2.655800	-1.765200	-0.435900		C	-2.684300	-1.634200	-1.021900		C	-2.234300	-1.328200	-1.367600		H	-2.715900	0.698300	-0.350100		C	1.368600	2.402100	-2.079800		H	-3.524300	0.917800	-0.946200
C	-2.599600	-1.202300	-1.396300		H	-2.868400	-2.011400	-0.013900		H	-2.730900	-1.861200	-0.554700		C	2.611600	0.393700	-1.165800		H	2.441200	2.497500	-1.997300		C	2.004900	-1.239200	-0.971800
H	-2.854400	-1.836600	-0.546900		H	-3.263600	-2.220200	-1.741900		H	-2.510700	-1.782000	-2.324900		H	2.810400	1.184900	-0.442600		C	-0.755500	3.387100	-2.628300		H	2.631000	-0.354800	-1.113800
H	-3.254100	-1.426000	-2.242400		C	3.025600	-0.097300	-0.914600		C	3.528000	0.088500	-0.493400		H	3.257200	0.516100	-2.039300		H	-1.345900	4.229000	-2.963100		H	2.183900	-1.940500	-1.793400
C	2.715200	0.266800	-1.176600		C	-3.085100	-0.164500	-1.115300		C	-2.647300	0.142800	-1.351800		C	-2.666000	-1.397200	-0.842500		C	0.616400	3.490800	-2.518000		C	-3.761700	-0.578000	0.573700
C	-2.711300	0.264200	-0.977500		C	3.936000	2.406300	0.560700		C	4.906000	2.372300	1.028000		C	2.840000	-0.955600	-0.495600		C	-2.554200	-0.124500	-1.217400		C	2.337500	-1.912700	0.354100
C	3.039800	2.662000	0.683500		H	2.871900	2.434300	0.322200		H	3.819700	2.461700	1.063200		C	-3.992400	-3.251300	-0.070300		H	-3.177100	0.097200	-2.087500		C	-5.617800	-1.074900	2.029800
H	2.023300	2.590500	0.294600		H	4.049100	1.872400	1.507600		H	5.213600	1.723100	1.851400		H	-3.319400	-3.854000	-0.676200		H	-2.745500	0.627100	-0.444100		H	-4.934800	-1.799000	2.468500
H	3.101700	2.025800	1.570100		C	-4.710600	1.587600	-0.639400		C	-4.420500	1.805900	-1.180000		H	-5.013400	-3.564200	-0.287700		C	2.749000	0.241900	-0.974300		H	-6.570100	-1.575200	1.853200
C	-4.019600	2.091600	-0.039100		H	-5.712500	1.586600	-0.206700		H	-5.508000	1.742800	-1.114500		C	4.289500	-2.544200	0.572300		H	2.886000	1.114200	-0.332000		C	3.939000	-2.989700	1.786600
H	-5.054100	2.176600	0.297300		C	4.685300	1.646300	-0.534500		C	5.319500	1.732600	-0.297700		H	3.491700	-2.693700	1.299600		H	3.346900	0.358300	-1.883000		H	3.516000	-2.401700	2.600900
C	4.025900	2.154900	-0.369700		H	5.735700	1.634200	-0.239400		H	6.408200	1.661500	-0.282900		H	5.230100	-2.467300	1.117200		C	-2.898200	-1.508500	-0.681800		H	5.024600	-2.957600	1.880000
H	5.021400	2.243500	0.067800		C	-4.826500	2.241500	-2.015900		C	-4.102400	2.683400	-2.390400		C	-3.678200	-3.414900	1.408900		C	3.181700	-1.002300	-0.211600		C	-5.800000	0.119400	2.954100
C	-3.827000	3.137400	-1.136900		H	-3.845900	2.250700	-2.493300		H	-3.020000	2.764900	-2.498900		H	-2.652800	-3.105900	1.611900		C	-4.562600	-3.051800	0.123800		H	-4.840700	0.601800	3.140000
H	-2.805000	3.081200	-1.513800		H	-5.496200	1.646300	-2.641500		H	-4.492900	2.206400	-3.292700		H	-3.793000	-4.457300	1.705500		H	-3.934600	-3.808700	-0.341100		H	-6.218000	-0.202300	3.907900
H	-4.501400	2.914400	-1.967300		C	5.326700	-0.775400	-0.313300		C	5.872200	-0.711600	-0.477000		H	-4.351400	-2.809800	2.017500		H	-5.593800	-3.241500	-0.173500		H	-6.478300	0.851400	2.513600
C	4.979900	-0.172900	-0.306500		H	4.887900	-1.762500	-0.449100		H	5.365600	-1.671100	-0.564000		C	4.328500	-3.705900	-0.409900		C	4.914400	-2.306100	0.823900		C	3.435200	-4.424200	1.864500
H	4.703200	-1.186000	-0.593600		C	-5.294700	-0.822800	-0.225900		C	-4.993600	-0.635400	-1.358200		H	5.130600	-3.579200	-1.136400		H	4.210900	-2.498800	1.633500		H	3.861800	-5.035000	1.069400
C	-5.078000	-0.156300	-0.443700		H	-4.880000	-1.813900	-0.402700		H	-4.499700	-1.585000	-1.558100		H	3.382600	-3.781400	-0.943600		H	5.882200	-2.075500	1.268600		H	2.350100	-4.446900	1.777600
H	-4.820600	-1.122200	-0.875100		C	6.497000	-0.689400	-1.295100		C	6.774900	-0.579700	-1.705000		H	4.496800	-4.638300	0.129200		C	-4.420800	-3.091500	1.637800		H	3.715000	-4.863200	2.822500
C	6.248200	0.170200	-1.089400		H	6.974500	0.292300	-1.227000		H	7.300300	0.379700	-1.680900		C	-5.078400	-1.038900	-0.467800		H	-3.383900	-2.914400	1.922900		C	-6.063300	-0.386200	-0.322800
H	6.567600	1.190600	-0.858500		H	6.118000	-0.796600	-2.313800		H	6.157500	-0.588500	-2.606100		H	-4.813600	0.004000	-0.306000		H	-4.725600	-4.065600	2.020000		H	-5.651600	0.341600	-1.019000
H	6.030300	0.131900	-2.159000		C	-6.600600	-0.766500	-1.021900		C	-5.994200	-0.439000	-2.499000		H	-5.650800	-1.347900	0.407900		H	-5.045900	-2.329600	2.105400		H	-6.911900	0.102100	0.158700
C	-6.243000	0.388900	-1.271300		H	-6.379900	-0.903400	-2.082700		H	-5.453900	-0.397500	-3.447300		C	5.221300	-0.359200	-0.212300		C	5.015300	-3.525500	-0.081800		C	4.670600	-2.175900	-0.457100
H	-5.920200	0.511900	-2.307400		H	-7.070700	0.214500	-0.911000		H	-6.522700	0.511200	-2.383700		H	5.653000	-0.228300	0.782100		H	5.732600	-3.360500	-0.885200		H	5.500600	-1.660900	0.031800
H	-6.538200	1.375500	-0.902800		C	4.618000	2.361900	-1.883600		C	4.959400	2.611100	-1.496100		H	4.883900	0.620800	-0.537400		H	4.044900	-3.750500	-0.521400		H	4.334700	-1.530000	-1.262700
C	4.021400	3.023100	-1.627400		H	5.196700	1.797700	-2.618900		H	5.305500	2.127000	-2.412600		C	-5.912000	-1.197200	-1.730500		H	5.341000	-4.389800	0.497500		C	-6.521700	-1.638500	-1.055900
H	4.763700	2.639400	-2.331500		H	3.583100	2.391100	-2.225900		H	3.875300	2.709800	-1.560900		H	-5.358400	-0.859300	-2.607000		C	-5.261800	-0.775600	-0.614700		H	-5.687100	-2.118500	-1.567900
H	3.043900	2.960200	-2.106900		C	-5.348700	3.670600	-1.874500		C	-4.713900	4.071900	-2.207600		H	-6.825500	-0.608700	-1.650600		H	-4.865900	0.234400	-0.534500		H	-7.279300	-1.382300	-1.796100
C	-4.098200	4.534700	-0.581500		H	-5.403500	4.143300	-2.856800		H	-4.460000	4.703500	-3.060900		H	-6.189800	-2.240200	-1.883100		H	-5.956800	-0.897200	0.217500		H	-6.953700	-2.357800	-0.359900
H	-3.933300	5.280200	-1.361400		H	-6.369100	3.646300	-1.476200		H	-5.806000	3.986800	-2.189500		C	6.269600	-0.897300	-1.174100		C	5.487700	-0.094400	-0.190100		C	5.143400	-3.506500	-1.024300
H	-5.150700	4.610100	-0.287000		C	5.158900	3.784600	-1.747500		C	5.597200	3.991300	-1.341400		H	6.681700	-1.842100	-0.819300		H	6.006100	0.142500	0.741200		H	5.569200	-4.138900	-0.245100
C	4.326900	4.474500	-1.259500		H	5.085900	4.300800	-2.706300		H	5.317600	4.624000	-2.185600		H	7.089200	-0.184300	-1.259000		H	5.002300	0.821500	-0.514900		H	5.915200	-3.332300	-1.773900
H	4.295600	5.096700	-2.155500		H	6.222400	3.745300	-1.487500		H	6.687900	3.891800	-1.366200		H	5.839800	-1.055400	-2.163900		C	-5.984600	-0.968400	-1.940000		H	4.316500	-4.041900	-1.492600
H	5.345400	4.540800	-0.861800		C	-4.361200	3.822800	0.435100		C	-4.566500	3.826400	0.292300		N	-3.867100	-1.856800	-0.495100		H	-5.306100	-0.815500	-2.779700		N	-5.088300	-0.678000	0.726100
C	-3.419600	3.771000	1.718000		H	-3.712900	4.403200	1.094200		H	-4.208500	4.283900	1.216500		N	4.071000	-1.250300	-0.079500		H	-6.804900	-0.256200	-2.024900		N	3.601300	-2.328300	0.525500
H	-2.772600	3.973800	2.573100		H	-5.352900	3.804200	0.900500		H	-5.654200	3.732700	0.384800		O	-1.258500	0.255200	-1.733400		H	-6.397200	-1.974800	-2.013600		O	-1.871800	-0.315300	-0.838100
H	-4.452000	3.823300	2.080800		C	4.408400	4.557600	-0.665100		C	5.185600	4.644900	-0.023900		O	1.256500	0.411900	-1.549600		C	6.484000	-0.562000	-1.240400		O	0.647600	-0.865300	-0.934300
C	3.346600	4.996800	-0.211100		H	3.359100	4.662000	-0.960900		H	4.103900	4.815900	-0.030600		O	-1.655100	-2.104800	-0.849300		H	7.044900	-1.429200	-0.891400		O	-2.966300	-0.811400	1.480200
H	2.337100	5.005100	-0.635900		H	4.815600	5.565900	-0.569700		H	5.663000	5.621300	0.078500		O	1.889800	-1.730600	-0.346000		H	7.195700	0.235300	-1.453100		O	1.472300	-2.069800	1.211300
H	3.590600	6.027500	0.053200		C	-4.466400	4.490000	-0.934800		C	-4.243100	4.716800	-0.905700		H	0.972400	4.956500	-1.977200		H	5.972200	-0.829600	-2.165600		H	0.783500	0.722600	-5.215900
C	-3.218200	4.825900	0.632100		H	-4.861100	5.502800	-0.833400		H	-4.703500	5.699100	-0.783000		S	0.335500	0.453200	2.005200		N	-4.187400	-1.746700	-0.419300		S	1.654300	2.106300	0.219100
H	-3.435400	5.820400	1.026600		H	-3.464700	4.577900	-1.369000		H	-3.160200	4.873900	-0.953900		O	0.372600	-0.298400	3.234200		N	4.475100	-1.102100	0.115300		O	2.128500	1.082500	1.130700
H	-2.167600	4.826100	0.322400		C	4.480500	3.829500	0.675400		C	5.544300	3.753900	1.163400		O	1.594700	1.012400	1.573500		O	-1.188800	-0.113200	-1.560300		O	2.365200	2.189700	-1.033600
C	3.357200	4.114600	1.035500		H	5.524000	3.793400	1.007200		H	6.633300	3.646800	1.214700		C	-0.672600	1.928600	2.426000		O	1.386300	0.098700	-1.300100		C	2.104000	3.669900	1.072100
H	4.346000	4.167500	1.504000		H	3.924400	4.377000	1.438400		H	5.227000	4.217700	2.099000		F	-1.894300	1.569500	2.817500		O	-2.018400	-2.350400	-0.506200		F	1.523000	3.741300	2.268400
H	2.638200	4.481800	1.769800		C	-3.829500	2.395700	0.313500		C	-3.949200	2.438200	0.130000		F	-0.106300	2.616000	3.416000		O	2.360600	-1.868200	0.090700		F	3.421500	3.751400	1.247300
C	-3.141400	2.367300	1.182000		H	-3.813100	1.903900	1.289400		H	-4.229800	1.789600	0.963300		F	-0.795800	2.737200	1.376900		H	1.119600	4.415000	-2.767900		F	1.715300	4.725900	0.360200
H	-3.344300	1.614000	1.947300		H	-2.804400	2.411000	-0.058900		H	-2.861200	2.516600	0.128900
H	-2.090500	2.279000	0.903000		C	7.533500	-1.768400	-0.984400		C	7.801700	-1.710900	-1.738700
C	7.374300	-0.797900	-0.728900		H	7.088400	-2.755000	-1.150100		H	7.281100	-2.665800	-1.866300
H	7.099300	-1.807100	-1.052700		H	8.373900	-1.679400	-1.674500		H	8.455800	-1.588100	-2.603200
H	8.280200	-0.525900	-1.272500		C	-7.570500	-1.838200	-0.525500		C	-7.017900	-1.574100	-2.505800
C	-7.443100	-0.553100	-1.183800		H	-8.505600	-1.774000	-1.083900		H	-7.739600	-1.412900	-3.308100
H	-8.275700	-0.140700	-1.755700		H	-7.147800	-2.828500	-0.724700		H	-6.508400	-2.519100	-2.721000
H	-7.183700	-1.511700	-1.645200		C	8.013500	-1.671200	0.461500		C	8.618000	-1.754000	-0.449400
C	7.633100	-0.807300	0.775500		H	8.740300	-2.457800	0.671500		H	9.332700	-2.578100	-0.482700
H	8.427000	-1.516100	1.017200		H	8.525800	-0.714300	0.607300		H	9.198500	-0.829700	-0.359500
H	7.981700	0.183000	1.087300		C	-7.829400	-1.695600	0.972400		C	-7.728700	-1.683300	-1.158900
C	-7.853500	-0.790000	0.267400		H	-8.512100	-2.475800	1.313300		H	-8.446200	-2.505600	-1.176600
H	-8.700700	-1.476500	0.312400		H	-8.319600	-0.735000	1.162700		H	-8.297800	-0.765300	-0.977400
H	-8.184400	0.156800	0.707100		C	6.839100	-1.765400	1.432300		C	7.706500	-1.894600	0.767100
C	6.361600	-1.157300	1.544700		H	6.374900	-2.752800	1.339800		H	7.182500	-2.854600	0.714700
H	6.056400	-2.177500	1.289500		H	7.184700	-1.672600	2.463000		H	8.293000	-1.903100	1.687100
H	6.546400	-1.140900	2.619800		C	-6.522500	-1.757000	1.759200		C	-6.723900	-1.883000	-0.027000
C	-6.684600	-1.340100	1.081100		H	-6.710600	-1.630500	2.826500		H	-7.235500	-1.936100	0.935400
H	-6.976800	-1.486300	2.122100		H	-6.072400	-2.747000	1.630500		H	-6.211000	-2.840400	-0.167600
H	-6.404400	-2.322900	0.688000		C	5.793600	-0.689900	1.140600		C	6.680400	-0.763800	0.821300
C	5.226600	-0.193200	1.202800		H	6.228500	0.295600	1.333100		H	7.202700	0.185000	0.975800
H	5.491000	0.809700	1.551200		H	4.930000	-0.797200	1.801500		H	5.997500	-0.899100	1.663100
H	4.304100	-0.481300	1.712500		C	-5.538100	-0.692400	1.278200		C	-5.689300	-0.759200	-0.002000
C	-5.475900	-0.408100	1.011200		H	-4.583400	-0.776900	1.803700		H	-4.934500	-0.933200	0.769100
H	-4.621900	-0.832500	1.544300		H	-5.942700	0.300200	1.500000		H	-6.187500	0.185200	0.240700
H	-5.725600	0.540500	1.496500		N	4.290400	0.225800	-0.612400		N	4.845200	0.341800	-0.437700
N	3.861900	0.716400	-0.662000		N	-4.317200	0.166600	-0.705000		N	-3.962000	0.412600	-1.340700
N	-3.889700	0.707300	-0.537000		O	1.261200	-1.665200	-1.110100		O	1.697100	-1.405400	-0.731200
O	1.269400	-1.435100	-1.919400		O	-1.306700	-1.720700	-1.309300		O	-0.837700	-1.379800	-1.188500
O	-1.251800	-1.393600	-1.761900		O	2.165500	0.732500	-1.201800		O	2.667600	0.962500	-0.433500
O	1.770500	1.003000	-1.475800		O	-2.279400	0.651400	-1.560500		O	-1.779800	1.012800	-1.354000
O	-1.704800	0.977600	-1.053400		C	0.774600	0.131700	2.694400		C	-1.492600	-0.864200	3.994000
C	0.504000	-2.336500	2.415700		S	-0.757900	0.759200	1.895100		S	-2.263300	0.177600	2.691400
S	-0.353700	-0.847100	1.769500		O	-1.452800	1.415400	2.973700		O	-3.597800	0.401500	3.187100
O	-0.272400	0.092400	2.859400		O	-0.237200	1.638600	0.863900		O	-1.401400	1.343200	2.654600
O	0.463800	-0.503900	0.615300		O	-1.378100	-0.443400	1.380900		O	-2.160700	-0.655900	1.508700
O	-1.677700	-1.326500	1.448800		F	1.553100	-0.491500	1.806200		F	-0.233900	-1.164500	3.673200
F	0.504100	-3.315600	1.515700		F	0.486500	-0.733000	3.664500		F	-2.161800	-2.004700	4.148300
F	-0.098300	-2.783300	3.516000		F	1.477400	1.130100	3.224700		F	-1.479700	-0.230200	5.164500
F	1.770000	-2.055400	2.721500		Na	-0.075700	0.376000	-1.134800		K	0.160500	0.668600	0.408700

## Sheet: 1-LiCl-H2O complexes
Structure:	1b·(LiCl·H2·O) (contact ion pair)				Structure:	1b·(Li·OH2·Cl) (water separated ion pair)				Structure:	1c·(LiCl·H2·O) (contact ion pair)				Structure:	1c·(Li·OH2·Cl) (water separated ion pair)				Structure:	1d·(LiCl·H2·O) (contact ion pair)				Structure:	1d·(Li·OH2·Cl) (water separated ion pair)
Level of theory:	DFT/M06-2X/def2-TZVP/C-PCM:chloroform				Level of theory:	DFT/M06-2X/def2-TZVP/C-PCM:chloroform				Level of theory:	DFT/M06-2X/def2-TZVP/C-PCM:chloroform				Level of theory:	DFT/M06-2X/def2-TZVP/C-PCM:chloroform				Level of theory:	DFT/M06-2X/def2-TZVP/C-PCM:chloroform				Level of theory:	DFT/M06-2X/def2-TZVP/C-PCM:chloroform
E(RM062X):		-1657.484139	Hartree		E(RM062X):		-1657.482942	Hartree		E(RM062X):		-1971.942329	Hartree		E(RM062X):		-1971.940850	Hartree		E(RM062X):		-2915.309235	Hartree		E(RM062X):		-2915.310891	Hartree
E+Thermal Free Energy Corr.:		-1657.069903	Hartree		E+Thermal Free Energy Corr.:		-1657.068633	Hartree		E+Thermal Free Energy Corr.:		-1971.316369	Hartree		E+Thermal Free Energy Corr.:		-1971.314843	Hartree		E+Thermal Free Energy Corr.:		-2914.050396	Hartree		E+Thermal Free Energy Corr.:		-2914.050057	Hartree
Number of negative frequencies:			0		Number of negative frequencies:			0		Number of negative frequencies:			0		Number of negative frequencies:			0		Number of negative frequencies:			0		Number of negative frequencies:			0
Atom	X	Y	Z		Atom	X	Y	Z		Atom	X	Y	Z		Atom	X	Y	Z		Atom	X	Y	Z		Atom	X	Y	Z
O	-2.910000	-0.434800	2.466300		Cl	-2.092900	1.057400	2.537200		O	2.830400	0.372700	2.450400		Cl	2.569700	-0.709000	2.149900		Cl	0.425800	1.767300	-0.125500		Cl	2.133500	-3.246400	1.564000
H	-1.942600	-0.424500	2.329000		O	1.483800	0.928600	-0.895300		H	1.868700	0.370600	2.277000		O	-1.536400	-1.703700	-0.692000		O	2.431500	1.004400	-2.550900		O	-1.858000	-2.164700	-1.268700
H	-3.119900	-1.347200	2.684800		O	-1.025700	0.817100	-0.928300		H	3.097800	1.290100	2.342000		O	0.952800	-1.724300	-1.055200		O	0.072900	1.669900	-3.293100		O	0.615600	-2.355300	-1.665100
Cl	0.184700	-0.296200	1.826700		O	2.015300	-1.552400	-0.605500		Cl	-0.237200	0.236400	1.711400		O	-2.003200	0.785500	-1.054100		O	1.876300	-1.093400	-1.198100		O	-1.977900	0.291800	-0.549600
O	1.878700	-1.375000	-0.905900		O	-1.534900	-1.640000	-0.609300		O	-1.857100	0.788400	-1.253500		O	1.503600	0.701900	-1.485800		O	-1.289500	-0.251500	-2.314600		O	1.490100	-0.030600	-1.214100
O	-1.578100	-1.349400	-0.945700		O	0.410800	-0.281800	1.463500		O	1.584000	0.621400	-1.168300		O	-0.163500	0.086500	1.083600		N	3.734300	-1.066900	0.073200		O	-0.282000	-1.480500	1.021600
N	-3.788900	-1.171700	-0.553400		H	-0.384000	0.181600	1.829900		N	3.769100	0.463100	-0.647800		H	0.706400	-0.193700	1.463500		N	-3.186200	0.930000	-1.991500		H	0.482000	-2.080800	1.210900
C	0.873000	2.291200	-0.350300		H	0.603400	-0.990800	2.084600		C	-1.032000	-2.697800	0.133600		H	-0.348100	0.947100	1.472500		C	2.293400	2.301100	-2.957900		H	-0.321000	-0.870600	1.764600
C	-0.527000	2.300100	-0.387700		N	4.147800	-1.260700	0.058100		C	0.366000	-2.781800	0.123200		N	-4.064800	0.769100	-0.146100		C	3.318000	3.226400	-2.988900		N	-4.046700	0.167800	0.334900
N	4.029500	-1.276200	-0.243000		N	-3.770700	-1.415800	-0.430800		N	-4.001000	0.962500	-0.562000		N	3.743100	0.483800	-1.438000		H	4.312100	2.945500	-2.668100		N	3.677400	-0.528200	-1.448200
C	1.564000	3.391900	0.113200		C	0.863700	2.124300	-0.666600		C	-1.780300	-3.636800	0.813800		C	-0.901000	-2.801900	-0.185400		C	3.059000	4.523900	-3.427800		C	-1.384500	-3.446500	-1.275600
H	2.644900	3.381200	0.149300		C	1.506800	3.320200	-0.422600		H	-2.859400	-3.566000	0.829100		C	-1.517600	-3.839100	0.483400		H	3.862100	5.247900	-3.448800		C	-2.149000	-4.578100	-1.079000
C	-2.564400	-0.660700	-0.669500		H	2.586700	3.358600	-0.374100		C	2.531800	-0.026700	-0.715200		H	-2.583900	-3.814100	0.663200		C	1.004000	2.664100	-3.363300		H	-3.208400	-4.491900	-0.878100
C	-1.226200	3.411900	0.036700		C	0.749700	4.478400	-0.245100		C	1.005200	-3.806400	0.791600		C	-0.752800	-4.921000	0.920500		C	0.749900	3.949900	-3.799000		C	-1.542200	-5.832500	-1.147400
H	-2.307400	3.417400	0.015100		H	1.251200	5.416800	-0.051900		H	2.085000	-3.867500	0.789800		H	-1.234300	-5.734100	1.446200		H	-0.248300	4.230400	-4.107200		H	-2.139100	-6.720600	-0.991600
C	0.855500	4.514900	0.542000		C	-0.535400	2.068300	-0.717500		C	-1.132300	-4.671500	1.489000		C	0.482100	-2.826200	-0.411300		C	1.785600	4.882400	-3.829900		C	-0.010200	-3.554500	-1.525400
H	1.397400	5.376400	0.907600		C	-1.282800	3.217700	-0.557900		H	-1.719200	-5.405300	2.024400		C	1.235400	-3.904000	0.009500		H	1.583800	5.889400	-4.168700		C	0.586800	-4.796300	-1.606800
C	-2.400900	0.839500	-0.455500		H	-2.362300	3.179600	-0.595200		C	2.304600	-1.445300	-0.206000		H	2.301800	-3.929500	-0.164700		C	3.374100	0.739500	-1.536200		H	1.647800	-4.883100	-1.793900
H	-2.536600	1.061800	0.606700		C	-0.629500	4.426600	-0.319400		H	2.406400	-1.446600	0.882900		C	0.607600	-4.953900	0.680300		H	4.380700	0.646600	-1.951100		C	-0.190200	-5.938500	-1.414400
H	-3.131600	1.400300	-1.043100		H	-1.215600	5.325300	-0.184000		H	3.027900	-2.138200	-0.642500		H	1.199800	-5.793700	1.017000		H	3.354200	1.544500	-0.795900		H	0.279300	-6.911200	-1.467700
C	2.701400	0.778200	-0.274600		C	2.738400	0.707200	-0.302500		C	-2.781100	-1.115100	-0.146700		C	-2.715400	-1.270600	-0.060900		C	-1.258600	2.036900	-3.004600		C	-2.979800	-1.879700	-0.471600
H	3.503200	1.329300	-0.771700		H	3.531200	1.205300	-0.865900		H	-3.609400	-1.725100	-0.514000		H	-3.569600	-1.877700	-0.369900		H	-1.272300	2.864900	-2.292200		H	-3.901900	-2.188300	-0.969800
H	2.728500	0.979700	0.801100		H	2.738600	1.077200	0.727400		H	-2.815100	-1.067900	0.946300		H	-2.604100	-1.330400	1.026400		H	-1.781900	2.328400	-3.919400		H	-2.899300	-2.395800	0.490500
C	-0.525600	4.524600	0.503600		C	-2.408400	0.578000	-0.804600		C	0.246900	-4.755500	1.477500		C	2.343700	-1.506700	-1.136800		C	2.938500	-0.560500	-0.868600		C	2.021500	-2.303300	-1.730500
H	-1.074400	5.393900	0.839000		H	-2.809100	1.089800	0.073800		H	0.749100	-5.555700	2.003700		H	2.827000	-1.762900	-0.191300		C	-1.924000	0.805100	-2.394800		H	2.464900	-2.945300	-0.964100
C	2.844500	-0.722800	-0.504000		H	-2.927300	0.902700	-1.710700		C	-2.849900	0.302500	-0.708800		H	2.766900	-2.089400	-1.959200		C	3.290400	-2.260800	0.791800		H	2.362400	-2.601500	-2.725700
C	-4.948800	-0.398900	-0.119500		C	2.945400	-0.804600	-0.296700		C	4.887500	-0.247600	-0.037800		C	-2.907100	0.188300	-0.465800		H	2.797100	-2.926300	0.084800		C	-2.966800	-0.372700	-0.232600
H	-5.509900	-1.028400	0.573700		C	-2.543900	-0.926700	-0.607000		H	5.463400	0.486500	0.531300		C	2.507200	-0.010000	-1.372300		H	4.181000	-2.767100	1.167600		C	2.384600	-0.851700	-1.442900
H	-4.615600	0.457300	0.462500		C	4.361900	-2.707000	0.111400		H	4.511700	-0.960500	0.694600		C	-4.258800	2.178300	-0.482700		C	5.007000	-0.475300	0.471600		C	-4.046100	1.600500	0.624200
C	4.175500	-2.723800	-0.395200		H	3.818900	-3.162300	-0.714100		C	-4.114700	2.340400	-1.042800		H	-3.788700	2.369700	-1.446400		H	4.994700	0.597400	0.282000		H	-3.514700	2.112700	-0.176500
H	3.593400	-3.034800	-1.259900		H	5.426100	-2.881700	-0.047000		H	-3.388100	2.476400	-1.841300		H	-5.332000	2.343400	-0.592200		H	5.093600	-0.592800	1.554200		H	-5.084000	1.937600	0.610700
H	5.226500	-2.922400	-0.606200		C	5.266300	-0.404000	0.444000		H	-5.113400	2.454000	-1.467100		C	-5.149200	0.091800	0.558400		C	2.347100	-1.909400	1.934900		C	-5.227800	-0.595500	0.727200
C	5.186200	-0.534300	0.251500		H	4.888600	0.536700	0.839800		C	-5.192000	0.376200	0.045900		H	-4.746000	-0.705600	1.182100		H	2.855200	-1.227700	2.624100		H	-4.946500	-1.622400	0.959000
H	4.852800	0.349600	0.791400		H	5.777100	-0.899600	1.271100		H	-4.903100	-0.354300	0.801200		H	-5.592100	0.818300	1.243400		H	1.490100	-1.368900	1.524100		H	-5.595400	-0.163500	1.660600
H	5.682800	-1.170100	0.986200		C	3.907600	-3.291800	1.439900		H	-5.707900	1.175700	0.581100		C	-3.681600	3.104600	0.579300		C	6.197900	-1.124700	-0.222700		C	-3.401100	1.909100	1.968900
Li	0.145600	-0.560300	-0.509900		H	4.095200	-4.365100	1.464100		Li	-0.176900	-0.010100	-0.650600		H	-4.140400	2.877300	1.546600		H	6.177000	-2.202600	-0.038400		H	-3.930700	1.364800	2.757000
O	-1.087400	1.151200	-0.860200		H	4.444000	-2.831800	2.270800		O	0.990000	-1.793100	-0.578200		H	-2.611400	2.901300	0.675000		H	6.100500	-0.990200	-1.304200		H	-2.373500	1.535800	1.955200
O	1.444800	1.136100	-0.797600		H	2.839700	-3.123000	1.577400		O	-1.544300	-1.643100	-0.564200		C	-6.214700	-0.454400	-0.383600		C	-3.893100	2.205900	-1.966500		C	-6.325800	-0.568200	-0.328800
C	-3.660600	-3.351700	0.595900		C	6.232000	-0.158700	-0.705900		C	3.667100	2.837800	0.035800		H	-6.597400	0.359900	-1.005700		H	-3.553500	2.836600	-2.787900		H	-6.588500	0.470700	-0.547700
H	-2.634700	-3.153800	0.908200		H	6.620600	-1.100800	-1.093300		H	2.633700	2.672600	0.356100		H	-5.758200	-1.179500	-1.064200		H	-4.948300	1.998100	-2.156500		H	-5.941600	-0.996100	-1.259600
H	-4.340500	-3.034700	1.388500		H	5.737300	0.367300	-1.522900		H	4.315400	2.646200	0.898000		C	4.953400	-0.321200	-1.302900		C	-3.727400	2.931400	-0.635900		C	4.752400	-1.498500	-1.640600
H	-3.781300	-4.426100	0.457600		H	7.074000	0.443800	-0.366200		C	3.994500	1.842500	-1.070000		H	4.695900	-1.374700	-1.390400		H	-4.125300	2.302100	0.164800		H	4.402900	-2.314900	-2.271600
C	-3.960100	-2.615200	-0.701300		C	-4.978500	-0.593300	-0.390200		H	3.377100	2.039100	-1.945400		H	5.603500	-0.087900	-2.150700		H	-2.659300	3.054200	-0.427700		H	5.545700	-0.996500	-2.199300
H	-3.298900	-2.955800	-1.495000		H	-4.824300	0.308400	-0.978900		H	5.041000	1.928800	-1.367500		C	5.692900	-0.085600	0.007900		Li	0.584400	0.148300	-1.915100		C	5.286000	-2.044300	-0.322200
H	-4.988300	-2.788500	-1.019800		H	-5.765100	-1.158500	-0.893300		C	5.781800	-0.932300	-1.063100		H	6.050200	0.947800	0.047300		C	1.872000	-3.144900	2.687300		H	5.678800	-1.218100	0.278000
C	-5.830700	0.025800	-1.284100		C	-5.390800	-0.240000	1.031300		H	6.132000	-0.193000	-1.789500		H	4.989900	-0.220600	0.835000		H	2.736800	-3.688800	3.082700		H	4.456500	-2.478300	0.243900
H	-6.170300	-0.841800	-1.850700		H	-5.584800	-1.141500	1.613600		H	5.194600	-1.666400	-1.623300		C	3.598400	2.677500	-0.261400		H	1.371800	-3.823700	1.988600		Li	-0.306400	-0.729100	-0.786600
H	-6.708000	0.557600	-0.916500		H	-4.602400	0.325200	1.530600		C	-3.886100	3.364400	0.063900		H	2.582800	2.431900	0.057600		C	0.921400	-2.808500	3.829600		C	-3.408200	3.400100	2.279100
H	-5.287800	0.683700	-1.963500		H	-6.303400	0.356200	1.015400		H	-4.097800	4.354800	-0.349700		H	4.270100	2.327300	0.526300		H	1.421700	-2.128900	4.527700		H	-4.438600	3.771000	2.266300
C	3.720200	-3.463600	0.853500		C	-4.041400	-3.603600	-1.542200		H	-4.612900	3.204000	0.867200		Li	-0.212000	-0.019400	-0.875000		H	0.060000	-2.262100	3.431800		H	-2.875600	3.937000	1.487400
H	2.668800	-3.254300	1.050000		H	-3.128600	-3.473900	-2.123100		C	-6.132400	-0.253800	-0.974700		C	3.897700	1.933500	-1.558100		C	7.523200	-0.546200	0.255000		C	-2.772100	3.724900	3.625000
H	3.844100	-4.538400	0.721700		H	-4.189300	-4.668100	-1.360400		H	-5.607200	-1.048400	-1.513100		H	3.230400	2.285000	-2.346400		H	7.610100	-0.684600	1.337700		H	-3.309200	3.191300	4.416300
H	4.303900	-3.155800	1.722100		H	-4.884200	-3.236700	-2.129600		H	-6.411500	0.496100	-1.720400		H	4.924200	2.120700	-1.878000		H	7.533600	0.534800	0.079500		H	-1.745200	3.345000	3.639300
C	6.151500	-0.156800	-0.862500		Li	0.218300	-0.756600	-0.430900		C	6.975800	-1.616500	-0.409600		C	-3.901800	4.572700	0.237900		C	8.725600	-1.180700	-0.432800		C	-7.565800	-1.330800	0.119000
H	7.022100	0.351400	-0.448600		C	-3.934500	-2.853800	-0.223300		H	7.552500	-0.875100	0.150600		H	-4.973900	4.761900	0.130600		H	8.638900	-1.039300	-1.515200		H	-7.940800	-0.898700	1.052600
H	6.494800	-1.044300	-1.394400		H	-4.834500	-2.992700	0.375500		H	6.616900	-2.346300	0.321800		H	-3.450000	4.786500	-0.734800		H	8.710200	-2.262100	-0.260900		H	-7.293300	-2.367100	0.345300
H	5.672800	0.507800	-1.582400		H	-3.086400	-3.212900	0.355900		C	7.875100	-2.306800	-1.426700		C	-3.317700	5.504500	1.291700		C	-4.425500	4.284400	-0.633300		C	-8.675400	-1.317700	-0.924900
										H	8.263800	-1.588400	-2.150900		H	-3.482300	6.550800	1.033900		H	-5.490400	4.147300	-0.849800		H	-8.297800	-1.747300	-1.858700
										H	8.724400	-2.790200	-0.943700		H	-3.773800	5.322300	2.266600		H	-4.022400	4.902900	-1.442600		H	-8.946900	-0.281000	-1.150100
										H	7.322600	-3.069700	-1.978200		H	-2.242100	5.348100	1.393000		C	-4.270300	5.025000	0.689100		C	6.374400	-3.088000	-0.534200
										C	3.844400	4.280800	-0.418700		C	-7.364100	-1.107400	0.373500		H	-4.675700	4.408300	1.498200		H	7.200600	-2.653000	-1.107200
										H	4.873100	4.429200	-0.759700		H	-7.808000	-0.375900	1.054500		H	-3.204800	5.155700	0.905300		H	5.975400	-3.909000	-1.139800
										H	3.200600	4.463900	-1.283400		H	-6.971700	-1.914700	0.998500		C	0.434900	-4.038600	4.585200		C	6.907200	-3.647800	0.779000
										C	3.518100	5.277800	0.685600		C	-8.434000	-1.654800	-0.562200		H	1.297800	-4.585900	4.980200		H	7.313600	-2.828700	1.381600
										H	4.168500	5.126900	1.549300		H	-8.014400	-2.405900	-1.233900		H	-0.066400	-4.717000	3.886600		H	6.074500	-4.068300	1.352500
										H	3.644500	6.305600	0.345000		H	-9.248700	-2.118600	-0.006200		C	-0.514100	-3.702700	5.728800		C	-2.761900	5.215500	3.939500
										H	2.486100	5.158400	1.021100		H	-8.856400	-0.857500	-1.176300		H	-1.376800	-3.156100	5.333300		H	-3.788400	5.597100	3.920300
										C	-2.475400	3.334200	0.638300		C	6.875700	-1.034000	0.160700		H	-0.013200	-3.022800	6.426400		H	-2.220700	5.747800	3.150000
										H	-2.251400	2.335400	1.021200		H	7.556100	-0.912500	-0.687600		C	-1.000800	-4.931500	6.486600		C	-2.130200	5.537300	5.288000
										H	-1.757500	3.515700	-0.166200		H	6.514200	-2.065900	0.124100		H	-0.137600	-5.478500	6.881200		H	-1.105500	5.150900	5.308200
										C	-2.284900	4.358700	1.748900		C	7.629100	-0.802800	1.464200		H	-1.502300	-5.611200	5.789100		H	-2.673800	5.007000	6.077400
										H	-2.981100	4.176000	2.570300		H	8.466500	-1.493000	1.569500		C	-1.949000	-4.596200	7.630800		C	-2.111800	7.027600	5.604100
										H	-1.273300	4.317400	2.153900		H	8.023000	0.214300	1.509100		H	-1.448600	-3.915700	8.328500		H	-3.136200	7.415000	5.581900
										H	-2.461200	5.372700	1.383300		H	6.966600	-0.941300	2.320500		H	-2.813300	-4.050300	7.237000		H	-1.565700	7.557600	4.816200
										C	-7.386600	-0.817200	-0.318300		C	3.740500	4.184400	-0.433100		C	-2.435100	-5.824600	8.390300		C	-1.482500	7.347000	6.954100
										H	-7.901100	-0.016700	0.220800		H	4.755500	4.417700	-0.768900		H	-1.570700	-6.368500	8.782800		H	-2.029400	6.818700	7.742800
										H	-7.098300	-1.559900	0.431300		H	3.066600	4.521900	-1.226000		H	-2.934500	-6.503000	7.692300		H	-0.458700	6.957900	6.977600
										C	-8.334400	-1.448400	-1.329600		C	3.439100	4.942100	0.853600		C	-3.381800	-5.473300	9.531000		C	-1.459800	8.837300	7.271400
										H	-7.845600	-2.267200	-1.860800		H	3.542900	6.018800	0.717300		H	-3.718700	-6.363500	10.063200		H	-2.482700	9.224800	7.246700
										H	-9.225400	-1.846900	-0.844500		H	2.420300	4.741200	1.190400		H	-2.892200	-4.816000	10.252500		H	-0.912200	9.363200	6.483800
										H	-8.654600	-0.714300	-2.071300		H	4.118300	4.636100	1.651400		H	-4.264900	-4.952600	9.155100		C	-0.829100	9.139500	8.624800
																				C	10.056400	-0.613700	0.044900		H	-0.820500	10.209500	8.835000
																				H	10.142400	-0.756100	1.127500		H	-1.378700	8.644100	9.427800
																				H	10.071000	0.468200	-0.125200		H	0.202100	8.782200	8.660200
																				C	11.258300	-1.248200	-0.643500		C	-9.918700	-2.080600	-0.485700
																				H	11.241000	-2.330500	-0.475700		H	-10.296200	-1.650500	0.448200
																				H	11.172800	-1.103800	-1.725900		H	-9.646200	-3.117000	-0.259300
																				C	12.591100	-0.686500	-0.164800		C	-11.027700	-2.068300	-1.530300
																				H	12.676700	-0.831500	0.917600		H	-11.299200	-1.031600	-1.756900
																				H	12.608500	0.395900	-0.332000		H	-10.649200	-2.497800	-2.464100
																				C	13.792500	-1.321100	-0.853600		C	-12.272700	-2.830500	-1.094500
																				H	13.775200	-2.403900	-0.687600		H	-12.651700	-2.400600	-0.161000
																				H	13.708400	-1.175500	-1.936200		H	-12.001200	-3.867100	-0.867300
																				C	15.126600	-0.761800	-0.374600		C	-13.380700	-2.818500	-2.139900
																				H	15.209200	-0.908100	0.706400		H	-13.652300	-1.782000	-2.368100
																				H	15.142400	0.319400	-0.540900		H	-13.002700	-3.249100	-3.073600
																				C	16.317700	-1.406000	-1.072500		C	-14.627400	-3.579400	-1.705300
																				H	17.263000	-0.994100	-0.717800		H	-15.004000	-3.147800	-0.773100
																				H	16.333900	-2.483500	-0.896200		H	-14.354700	-4.614000	-1.477300
																				H	16.266600	-1.248000	-2.151700		C	-15.725500	-3.558600	-2.761000
																				C	-4.957700	6.384400	0.697600		H	-16.609500	-4.106400	-2.432800
																				H	-6.024200	6.252200	0.485200		H	-16.029400	-2.533900	-2.984000
																				H	-4.555600	6.997800	-0.116000		H	-15.377000	-4.010700	-3.691800
																				C	-4.795500	7.130000	2.016200		C	7.979700	-4.712100	0.585700
																				H	-5.196100	6.516400	2.830400		H	8.807000	-4.291700	0.003500
																				H	-3.728900	7.262100	2.227400		H	7.569800	-5.534100	-0.011000
																				C	-5.482400	8.489900	2.025900		C	8.518700	-5.264300	1.899300
																				H	-6.549700	8.357400	1.818000		H	8.930100	-4.442200	2.494900
																				H	-5.084000	9.101900	1.209400		H	7.690600	-5.681300	2.482400
																				C	-5.315700	9.238300	3.342200		C	9.588600	-6.332100	1.709000
																				H	-5.713100	8.626900	4.159800		H	10.415300	-5.915600	1.123100
																				H	-4.248500	9.372100	3.550200		H	9.176100	-7.155500	1.115900
																				C	-6.002900	10.598400	3.353100		C	10.130400	-6.881100	3.022700
																				H	-7.068800	10.463100	3.146500		H	10.543800	-6.058200	3.616100
																				H	-5.605800	11.207100	2.535300		H	9.304200	-7.297100	3.609500
																				C	-5.825600	11.335300	4.674500		C	11.199900	-7.950000	2.834000
																				H	-6.323500	12.305500	4.664300		H	12.023800	-7.533200	2.247100
																				H	-6.239700	10.754200	5.501000		H	10.785200	-8.771400	2.242200
																				H	-4.767500	11.503300	4.885500		C	11.732100	-8.487700	4.156300
																				C	-4.605700	-1.028500	-2.498500		H	12.495600	-9.251100	4.002500
																				H	-5.305700	-0.374200	-3.028000		H	12.174300	-7.685700	4.750800
																				H	-3.876500	-1.379500	-3.234100		H	10.927500	-8.931700	4.746000
																				C	-5.357800	-2.213200	-1.906400		C	4.077400	1.703900	-2.438400
																				H	-4.651700	-2.861800	-1.377800		H	4.754900	1.250500	-3.168600
																				H	-6.068600	-1.853400	-1.154900		H	3.076700	1.693400	-2.878500
																				C	-6.104300	-3.028500	-2.954800		C	4.507300	3.137800	-2.158200
																				H	-5.393800	-3.386900	-3.707200		H	3.827600	3.582900	-1.424200
																				H	-6.810700	-2.378800	-3.482500		H	5.501500	3.137000	-1.698800
																				C	-6.855600	-4.215400	-2.364900		C	4.532500	4.003100	-3.411900
																				H	-6.147800	-4.866500	-1.840800		H	3.538600	4.001000	-3.871800
																				H	-7.561200	-3.856400	-1.607900		H	5.212400	3.556500	-4.145200
																				C	-7.609500	-5.028800	-3.409400		C	4.958800	5.440200	-3.139800
																				H	-6.904300	-5.386900	-4.167100		H	4.276900	5.887500	-2.408600
																				H	-8.318100	-4.377500	-3.932500		H	5.951100	5.441500	-2.676100
																				C	-8.359500	-6.216400	-2.819000		C	4.988500	6.303800	-4.394600
																				H	-7.650400	-6.868600	-2.297900		H	3.996300	6.301400	-4.858700
																				H	-9.062600	-5.858200	-2.059100		H	5.670500	5.855700	-5.125300
																				C	-9.117000	-7.028600	-3.861600		C	5.414200	7.741700	-4.125500
																				H	-9.827600	-6.377300	-4.382400		H	4.730800	8.190800	-3.396600
																				H	-8.414800	-7.386700	-4.622400		H	6.405400	7.744000	-3.659200
																				C	-9.866100	-8.217200	-3.271300		C	5.447400	8.603600	-5.381200
																				H	-9.155000	-8.866800	-2.752300		H	6.131100	8.155100	-6.110300
																				H	-10.566200	-7.858000	-2.511100		H	4.456400	8.601700	-5.848400
																				C	-10.619300	-9.018900	-4.325200		C	5.872800	10.042200	-5.113800
																				H	-11.148300	-9.864900	-3.885200		H	5.188400	10.489200	-4.386700
																				H	-11.353500	-8.393100	-4.836700		H	6.861900	10.042500	-4.646200
																				H	-9.932800	-9.408000	-5.079900		C	5.902900	10.890100	-6.379100
																				C	-3.873800	-0.230300	-1.428600		H	6.208700	11.915600	-6.169300
																				H	-4.572400	0.138400	-0.675700		H	6.601400	10.473900	-7.107900
																				H	-3.139300	-0.845200	-0.914500		H	4.916800	10.923000	-6.847100
																				O	-2.124000	0.378600	1.167500		C	4.061900	0.854600	-1.174500
																				H	-2.439800	1.088800	1.733600		H	5.052300	0.834200	-0.717000
																				H	-1.349400	0.760700	0.714100		H	3.364300	1.269300	-0.448200

## Sheet: 1b-M+ complexes
Structure:	1b·Li+				Structure:	1b·Na+				Structure:	1b·K+
Level of theory:	DFT/M06-2X/def2-TZVP/C-PCM:MeCN				Level of theory:	DFT/M06-2X/def2-TZVP/C-PCM:MeCN				Level of theory:	DFT/M06-2X/def2-TZVP/C-PCM:MeCN
E(RM062X):		-1120.655122	Hartree		E(RM062X):		-1275.391252	Hartree		E(RM062X):		-1713.039488	Hartree
E+Thermal Free Energy Corr.:		-1120.259672	Hartree		E+Thermal Free Energy Corr.:		-1274.997661	Hartree		E+Thermal Free Energy Corr.:		-1712.648970	Hartree
Number of negative frequencies:			0		Number of negative frequencies:			0		Number of negative frequencies:			0
Atom	X	Y	Z		Atom	X	Y	Z		Atom	X	Y	Z
Li	0.006100	-0.782300	-0.098000		Na	-0.002800	-1.309200	0.303100		K	-0.045900	-1.411800	-1.364700
C	-0.728700	2.169000	-0.030800		C	-0.711900	1.981500	0.129100		C	0.694500	1.987900	-0.159900
C	0.672900	2.196300	-0.001700		C	0.692800	1.988300	0.184600		C	-0.711500	1.979200	-0.109600
C	-1.453400	3.335200	0.091300		C	-1.406200	3.176500	0.104300		C	1.373300	3.193700	-0.132300
H	-2.534300	3.318500	0.071600		H	-2.485500	3.186000	0.061100		H	2.452300	3.217400	-0.170900
C	1.346200	3.390200	0.145100		C	1.375000	3.190200	0.215300		C	-1.402400	3.175300	-0.026400
H	2.427000	3.415100	0.163700		H	2.454000	3.210300	0.258400		H	-2.481500	3.183600	0.017300
C	-0.769800	4.544200	0.243400		C	-0.710700	4.385700	0.135600		C	0.668300	4.394200	-0.051900
H	-1.334700	5.461000	0.340600		H	-1.264400	5.314300	0.116000		H	1.214100	5.327500	-0.030100
C	0.610700	4.571400	0.269200		C	0.667300	4.392500	0.190700		C	-0.709600	4.385100	0.002200
C	-2.619200	0.702800	-0.015300		C	-2.691300	0.687200	0.058400		C	2.696100	0.742200	-0.096800
H	-3.190100	1.178500	-0.816300		H	-3.063900	1.182100	-0.842100		H	2.992200	1.247900	0.825800
H	-2.952200	1.106100	0.945700		H	-3.120900	1.185400	0.933100		H	3.171200	1.254100	-0.940100
C	2.609600	0.798700	0.135200		C	2.684000	0.713800	0.274400		C	-2.682200	0.699800	0.111100
H	2.878100	1.276700	1.081800		H	3.032200	1.211000	1.184300		H	-3.241300	1.229800	-0.665000
H	3.214300	1.229600	-0.666600		H	3.124200	1.216800	-0.591200		H	-2.897100	1.170700	1.075100
C	-2.801000	-0.812400	-0.038700		C	-3.094300	-0.782300	0.065900		C	3.153200	-0.711200	-0.079400
C	2.820200	-0.710100	0.229200		C	3.099400	-0.752700	0.292800		C	-3.110500	-0.762600	0.147200
C	-4.254600	-2.732000	-0.026900		C	-4.825300	-2.448800	-0.108500		C	4.928800	-2.307100	0.248200
H	-3.482800	-3.187600	-0.643100		H	-4.042500	-3.056500	-0.556900		H	4.132200	-2.953800	0.609400
H	-5.218000	-2.915700	-0.501700		H	-5.709100	-2.516400	-0.742700		H	5.748600	-2.350900	0.965200
C	4.259100	-2.621100	0.421700		C	4.819600	-2.428200	0.279600		C	-4.877600	-2.385500	0.369500
H	3.533600	-3.030800	1.123700		H	4.235000	-2.954700	1.033500		H	-4.278300	-2.971800	-0.323700
H	5.254500	-2.785400	0.833000		H	5.864100	-2.451200	0.589100		H	-5.908500	-2.397700	0.016200
C	-4.228200	-3.302800	1.382400		C	-5.135400	-2.925600	1.302000		C	5.395000	-2.747300	-1.131000
H	-3.255300	-3.130100	1.841900		H	-4.241500	-2.873200	1.923100		H	4.564900	-2.718400	-1.836300
H	-4.414100	-4.376200	1.355000		H	-5.484400	-3.957800	1.281600		H	5.781800	-3.765500	-1.090600
H	-4.995000	-2.838800	2.003700		H	-5.912900	-2.310900	1.757200		H	6.188100	-2.095100	-1.499000
C	4.116300	-3.295700	-0.934800		C	4.644900	-3.094300	-1.077700		C	-4.783500	-2.956200	1.776300
H	4.847000	-2.909800	-1.644900		H	5.237800	-2.592000	-1.841400		H	-5.377100	-2.365000	2.474800
H	3.117900	-3.131200	-1.336700		H	3.598500	-3.072700	-1.377700		H	-3.747400	-2.957300	2.113900
H	4.273400	-4.369200	-0.829000		H	4.966900	-4.134300	-1.021400		H	-5.155900	-3.980400	1.793200
C	-5.235700	-0.436500	0.011500		C	-5.416200	-0.037200	-0.341600		C	5.396300	0.121000	0.560700
H	-4.994800	0.515400	0.479800		H	-5.119000	0.895800	0.132400		H	5.111100	1.046600	0.065100
H	-5.953100	-0.928000	0.670000		H	-6.311000	-0.374100	0.183500		H	6.349900	-0.176500	0.122000
C	5.248000	-0.320200	0.446800		C	5.463800	-0.012200	0.280400		C	5.547800	0.333200	2.059900
H	5.793600	-0.612400	1.345900		H	6.131400	-0.232000	1.116000		H	4.607600	0.660400	2.504800
H	4.943300	0.712900	0.590500		H	5.033100	0.965400	0.476700		H	6.304800	1.092300	2.255100
C	-5.838600	-0.223400	-1.368800		C	-5.717200	0.177200	-1.817700		H	5.854900	-0.589600	2.552400
H	-5.138000	0.294000	-2.024700		H	-4.837300	0.544900	-2.346200		N	4.433400	-0.931100	0.240500
H	-6.744400	0.376700	-1.288900		H	-6.518500	0.906700	-1.932400		N	-4.416800	-0.998400	0.315300
H	-6.099900	-1.175500	-1.830500		H	-6.033300	-0.753900	-2.288300		O	1.293900	0.763000	-0.231800
C	6.142800	-0.441200	-0.776900		C	6.245600	0.012900	-1.024200		O	-1.298900	0.747300	-0.148200
H	6.525500	-1.456100	-0.885200		H	6.759600	-0.933300	-1.193400		O	2.370600	-1.615900	-0.360800
H	6.994800	0.230200	-0.675000		H	6.996900	0.801100	-0.985800		O	-2.280200	-1.660500	0.025100
H	5.596000	-0.177400	-1.682700		H	5.581700	0.203700	-1.868200		H	-1.264300	5.311100	0.067900
N	-4.043600	-1.283300	-0.026400		N	-4.387300	-1.053000	-0.124900		C	-5.434600	0.041700	0.448800
N	4.061300	-1.169400	0.360200		N	4.407400	-1.022100	0.284600		H	-4.990200	0.944400	0.861800
O	-1.240800	0.915500	-0.185700		O	-1.285600	0.743400	0.104900		H	-6.154800	-0.309500	1.189500
O	1.239000	0.964500	-0.129400		O	1.278400	0.755900	0.204500		C	-6.135100	0.341500	-0.868800
O	-1.803400	-1.542800	-0.064300		O	-2.248000	-1.657200	0.249800		H	-6.912800	1.089300	-0.715900
O	1.836600	-1.456900	0.186800		O	2.243100	-1.636800	0.317400		H	-5.429600	0.723200	-1.607400
H	1.135100	5.509900	0.385800		H	1.211600	5.326500	0.215500		H	-6.601000	-0.556800	-1.274300

## Sheet: 1b2-M+ complexes
Structure:	1b2·Li+				Structure:	1b2·Na+				Structure:	1b2·K+
Level of theory:	DFT/M06-2X/def2-TZVP/C-PCM:MeCN				Level of theory:	DFT/M06-2X/def2-TZVP/C-PCM:MeCN				Level of theory:	DFT/M06-2X/def2-TZVP/C-PCM:MeCN
E(RM062X):		-2233.834414	Hartree		E(RM062X):		-2388.577642	Hartree		E(RM062X):		-2826.230332	Hartree
E+Thermal Free Energy Corr.:		-2233.016366	Hartree		E+Thermal Free Energy Corr.:		-2387.761018	Hartree		E+Thermal Free Energy Corr.:		-2825.415787	Hartree
Number of negative frequencies:			0		Number of negative frequencies:			0		Number of negative frequencies:			0
Atom	X	Y	Z		Atom	X	Y	Z		Atom	X	Y	Z
N	4.565500	-1.191000	1.065600		N	3.465700	3.108400	-0.567900		N	-3.781100	-0.669200	-1.844200
O	-1.361400	-0.570600	1.710700		O	-0.512800	-1.087300	-1.434600		O	2.007400	0.592700	-1.446700
O	0.981100	-1.543400	1.316100		O	1.673900	0.158100	-1.567400		O	-0.183200	-0.695400	-1.737400
O	-1.385700	1.907500	0.974100		O	-2.170900	0.799600	-1.172000		N	-4.217700	2.215600	1.863200
O	2.861900	0.257900	1.421700		O	1.291700	2.474200	-0.558100		O	0.451000	-1.554100	1.304300
C	3.263000	-0.884800	1.240100		C	2.467700	2.244000	-0.823700		O	1.548200	3.041100	-0.778700
C	-1.321700	-1.910500	1.504100		C	0.551300	-1.862000	-1.772300		O	-2.189900	0.791200	-1.162100
C	0.101400	-3.784500	0.963900		C	2.943800	-1.860100	-2.095900		O	-1.968300	2.043900	1.901700
H	1.076300	-4.201700	0.757300		H	3.890100	-1.340900	-2.154200		O	-1.932500	-0.565600	1.611600
C	-2.423300	-2.749000	1.498900		C	0.505600	-3.222100	-2.001400		O	2.360200	0.189600	1.513600
H	-3.405600	-2.362700	1.731000		H	-0.438800	-3.748100	-1.954200		C	-0.582100	-2.409000	1.063100
C	-0.036500	-2.438000	1.257600		C	1.775400	-1.172100	-1.823300		C	-2.503200	-0.293000	-1.642900
C	5.546600	-0.105900	1.151400		C	3.120700	4.431600	-0.046300		C	2.151500	-0.731100	-1.710000
H	5.020400	0.811900	0.901300		H	2.135700	4.351000	0.402300		C	-1.874100	-1.868500	1.217500
C	-2.272500	-4.103500	1.195000		C	1.689000	-3.914400	-2.265700		N	4.028600	-1.333400	1.669000
H	-3.143200	-4.745800	1.184300		H	1.653800	-4.981700	-2.435900		C	-3.073300	1.516400	1.827000
C	-1.020800	-4.614600	0.920100		C	4.832500	2.909700	-1.059600		C	0.977300	-2.784800	-2.204700
H	-0.895300	-5.662000	0.681700		H	5.012800	1.843700	-1.175400		H	0.059800	-3.331600	-2.369000
C	2.282900	-2.051800	1.173200		C	2.894400	-3.239600	-2.308300		C	-2.821600	-3.972000	0.512500
H	2.394500	-2.558300	0.210400		H	3.811500	-3.773900	-2.516100		H	-3.697900	-4.569100	0.298200
H	2.499600	-2.770400	1.971500		C	2.851400	0.916800	-1.474200		C	3.359600	-1.400800	-1.791900
C	-2.441100	1.510500	1.470100		H	3.282100	1.084800	-2.466600		H	4.290200	-0.868900	-1.652100
C	-2.612700	0.045800	1.849200		H	3.589500	0.400900	-0.856600		C	0.945200	-1.436600	-1.899800
H	-2.987800	-0.066500	2.870200		C	-2.675100	-0.230900	-1.610200		C	-2.981500	-2.657300	0.949300
H	-3.345700	-0.386800	1.162200		C	-1.800600	-1.461800	-1.850000		H	-3.978700	-2.264200	1.080100
N	-3.486600	2.315200	1.671500		H	-2.177600	-2.314800	-1.273300		C	-4.838100	0.327000	-1.659900
C	-4.760300	1.884600	2.245100		H	-1.792400	-1.729800	-2.910500		H	-4.432000	1.119100	-1.033800
H	-4.908500	0.821900	2.062500		N	-3.984100	-0.342900	-1.872700		H	-5.661800	-0.138700	-1.118700
H	-5.548400	2.401200	1.694600		C	-4.616300	-1.537800	-2.428500		C	1.745100	-2.111100	1.306000
C	-3.389600	3.707700	1.232800		H	-3.884600	-2.111500	-2.993700		H	1.957600	-2.600000	0.350700
H	-2.380800	4.060800	1.436000		C	-4.839300	0.825900	-1.664800		H	1.832500	-2.853900	2.104300
H	-4.080400	4.289300	1.842900		H	-4.451900	1.382100	-0.811300		C	-0.435400	-3.726200	0.660800
H	5.891500	-0.004900	2.185100		H	-5.835300	0.461100	-1.411300		H	0.547900	-4.158000	0.546900
Li	-0.680000	1.191800	-0.752900		H	4.934000	3.360000	-2.051300		C	3.380500	-2.770100	-2.066400
C	-4.859300	2.194100	3.731400		H	3.825300	4.683200	0.744900		H	4.330100	-3.284900	-2.125300
H	-4.726600	3.260700	3.913800		H	-5.361500	-1.197800	-3.149300		C	-4.134500	-1.930600	-2.505200
H	-5.838300	1.901700	4.109900		C	3.127800	5.494500	-1.135300		H	-3.352900	-2.657900	-2.298900
H	-4.095600	1.653400	4.291200		H	2.843600	6.458700	-0.714600		H	-4.168100	-1.782000	-3.588500
C	-3.718800	3.844300	-0.246100		H	4.116500	5.601900	-1.583900		C	2.200600	-3.453900	-2.279500
H	-4.731800	3.493900	-0.451000		H	2.418200	5.237300	-1.922400		H	2.212500	-4.511200	-2.506400
H	-3.648500	4.887200	-0.555400		C	5.887000	3.476900	-0.122700		C	-5.554200	1.626200	1.841000
H	-3.020300	3.253700	-0.839100		H	6.871400	3.171400	-0.475400		H	-5.530200	0.664100	1.333600
C	6.731700	-0.292200	0.218500		H	5.869000	4.565600	-0.095400		H	-6.182900	2.277100	1.230400
H	7.333900	0.615500	0.231900		H	5.750800	3.102600	0.893500		C	-3.215900	0.010100	1.664300
H	7.374400	-1.119300	0.519400		C	-4.884100	1.723800	-2.891700		H	-3.794000	-0.413600	2.491600
H	6.399900	-0.467100	-0.806300		H	-5.242000	1.175300	-3.763800		H	-3.750000	-0.188100	0.732300
C	5.072500	-2.558900	1.002500		H	-5.556900	2.563700	-2.718000		C	4.504800	-2.726800	1.618600
H	4.263400	-3.236500	0.745800		H	-3.889600	2.114000	-3.108200		H	3.758000	-3.306400	1.078600
H	5.782800	-2.621700	0.178200		C	-5.266600	-2.403300	-1.360100		C	-1.420300	-1.297600	-2.029600
C	5.731900	-2.990600	2.305200		H	-4.513500	-2.821400	-0.691800		H	-1.550700	-2.220700	-1.457200
H	6.575800	-2.344600	2.550900		H	-5.970200	-1.821100	-0.763500		H	-1.488500	-1.538100	-3.095700
H	5.018900	-2.950500	3.129700		H	-5.810000	-3.226200	-1.824000		C	5.009900	-0.298600	1.955800
H	6.102400	-4.011400	2.215400		N	4.041800	-1.110800	1.286400		H	4.493900	0.587000	2.312800
N	2.118900	4.136400	-0.720500		O	-1.778700	-0.517600	1.569600		H	5.590900	-0.046500	1.065900
O	-0.389300	-0.963900	-1.571400		O	2.225900	0.242300	1.340900		C	2.736900	2.781400	-0.944700
O	0.255500	2.944700	-1.176500		O	0.487800	-1.595400	1.275800		C	3.174000	1.361700	-1.295000
O	1.415200	0.715800	-1.392300		O	-1.546300	2.042600	1.450800		H	3.749500	1.352200	-2.224400
O	-2.479700	0.339800	-1.178600		C	-1.807000	-1.875200	1.492600		H	3.797700	0.968000	-0.484500
C	0.838700	-1.472400	-1.839600		C	-0.545900	-2.474500	1.321900		C	-1.556300	-4.504300	0.372700
C	1.864700	-0.519700	-1.724100		N	-3.756400	2.474900	1.617800		H	-1.421400	-5.525800	0.044500
N	-3.924000	-1.390700	-1.339200		C	2.716100	-0.882600	1.316100		C	2.742900	-0.977500	1.508700
C	1.481300	3.016100	-1.057300		C	-1.594600	-4.634300	1.261500		K	0.034200	1.120300	0.415800
C	3.472600	-2.202600	-2.289700		H	-1.506700	-5.708000	1.167100		N	3.703900	3.701200	-0.822700
H	4.502700	-2.486500	-2.459200		C	-0.441900	-3.847000	1.207500		C	5.132000	3.430900	-0.962500
C	3.177400	-0.879100	-1.947900		H	0.523600	-4.313100	1.068900		H	5.284300	2.554700	-1.588100
H	3.971800	-0.151500	-1.850500		C	-3.005000	0.157900	1.675700		H	5.570000	4.273300	-1.500800
C	-1.527600	-1.764600	-1.749400		H	-3.495400	-0.073900	2.626500		H	5.694900	-0.647100	2.727400
H	-1.491600	-2.638900	-1.094100		H	-3.673300	-0.138400	0.860400		C	-5.320100	0.899000	-2.984900
H	-1.613100	-2.102600	-2.788000		C	-2.941800	-2.660200	1.563000		H	-5.740000	0.122200	-3.625200
C	1.129700	-2.774900	-2.187300		H	-3.913400	-2.210900	1.713200		H	-6.094300	1.644900	-2.806900
H	0.341500	-3.510200	-2.275600		C	4.625600	-2.449700	1.359100		H	-4.494600	1.374900	-3.515200
C	3.569200	4.214600	-0.549800		H	3.868900	-3.185800	1.104700		C	-5.453700	-2.505200	-2.016100
H	4.056200	3.517800	-1.229900		C	1.796600	-2.102400	1.303400		H	-6.306600	-1.899000	-2.319000
C	2.331000	1.776200	-1.304400		H	1.991600	-2.725000	0.424800		H	-5.582300	-3.498200	-2.444800
H	2.883500	1.890800	-2.243000		H	1.957100	-2.705200	2.203700		H	-5.459300	-2.597800	-0.929100
H	3.031600	1.601300	-0.484900		C	-5.135000	2.047200	1.842700		C	5.817000	3.246800	0.384000
C	-5.068900	-0.504700	-1.112800		H	-5.268400	1.020900	1.505100		H	6.880500	3.056200	0.241900
H	-4.681600	0.423300	-0.698600		H	-5.771600	2.662800	1.204000		H	5.709500	4.137100	1.003700
H	-5.712600	-0.962900	-0.362400		C	-3.532200	3.903400	1.401900		H	5.381800	2.403900	0.920700
C	2.462400	-3.137000	-2.411800		H	-2.576600	4.171300	1.846400		C	-6.142800	1.474000	3.236500
H	2.694200	-4.158800	-2.679500		H	-4.314900	4.444200	1.933600		H	-6.187700	2.436600	3.746200
C	-2.700200	-0.853800	-1.399800		C	-2.830500	-4.047600	1.440400		H	-7.154100	1.072900	3.174400
C	1.341800	5.348300	-0.463100		H	-3.723800	-4.655400	1.490300		H	-5.537700	0.795700	3.838900
H	0.397400	5.055200	-0.008600		C	-2.702700	1.648700	1.573700		C	5.800500	-2.825300	0.821900
H	3.873800	5.212800	-0.866200		C	4.956000	0.028900	1.422200		H	6.632800	-2.358900	1.349800
H	1.898000	5.938400	0.265400		H	4.393500	0.921500	1.152600		H	6.045800	-3.876100	0.671400
C	1.101900	6.145300	-1.735800		H	5.390300	-2.528100	0.586100		H	5.697400	-2.352200	-0.154800
H	0.544200	7.054300	-1.511100		H	5.237700	0.140100	2.472900		C	4.663100	-3.303100	3.021700
H	2.047500	6.429400	-2.199400		C	6.199800	-0.105100	0.558600		H	4.983300	-4.343300	2.960800
H	0.528800	5.552800	-2.448600		H	6.758400	0.829700	0.590900		H	5.418100	-2.750700	3.583400
C	-5.838800	-0.230000	-2.395700		H	6.863500	-0.894900	0.909800		H	3.724400	-3.261300	3.574400
H	-6.247800	-1.147600	-2.820600		H	5.942000	-0.316900	-0.481400		C	3.320000	5.075700	-0.502100
H	-6.668600	0.445500	-2.190400		C	5.216800	-2.752100	2.728300		H	2.483400	5.045000	0.192900
H	-5.187900	0.234300	-3.137200		H	5.621500	-3.763500	2.739200		H	4.164400	5.537900	0.008400
C	3.992500	3.956900	0.889600		H	6.025700	-2.062900	2.972500		C	-4.140500	3.674100	1.932800
H	5.074700	4.046200	0.983100		H	4.453300	-2.674600	3.503400		H	-5.049100	4.026600	2.420400
H	3.530400	4.679600	1.562700		C	-3.550400	4.235600	-0.083000		H	-3.295100	3.944200	2.561900
H	3.697300	2.955500	1.208800		H	-4.522000	3.998000	-0.520300		C	-3.998000	4.285300	0.546900
C	-4.197500	-2.776400	-1.737600		H	-3.357400	5.296700	-0.240300		H	-3.080900	3.932600	0.074500
H	-4.449800	-2.802000	-2.801100		H	-2.787100	3.655000	-0.602900		H	-4.843200	4.008500	-0.085600
H	-3.290200	-3.359900	-1.604100		C	-5.552200	2.185100	3.299900		H	-3.960900	5.372700	0.611800
C	-5.306900	-3.418200	-0.921200		H	-5.438500	3.214700	3.639900		C	2.951400	5.862000	-1.750900
H	-6.281700	-2.981500	-1.135100		H	-6.596900	1.899200	3.418800		H	3.786500	5.887800	-2.452200
H	-5.354900	-4.477600	-1.169700		H	-4.942800	1.544500	3.937900		H	2.095300	5.403300	-2.245100
H	-5.109500	-3.324800	0.147300		Na	-0.051800	0.696100	0.214200		H	2.693100	6.888000	-1.488600
