# Supplementary material for: Rediscovering Sodium Ionophores as Selective Agents for Lithium Recognition and Extraction
Source: Angew Chem Int Ed Engl. 2026 May 23;65(32):e3249075. doi: 10.1002/anie.3249075 (PMC13427242; doi:10.1002/anie.3249075)
Supplement: Supplementary file 3 — Supporing File 3: anie72828‐sup‐0003‐DataSet.zip. [file ANIE-65-e3249075-s001.zip]

Archive with 7 entries (7 files):
- 1b_LiBr.cif
- 1b_LiCl_H2O.cif
- 1c_LiCl_H2O.cif
- 1f.cif
- 1f_LiOTf.cif
- 1i.cif
- 1i_LiCl.cif
