# Supplementary material for: Rediscovering Sodium Ionophores as Selective Agents for Lithium Recognition and Extraction
Source: Angew Chem Int Ed Engl. 2026 May 23;65(32):e3249075. doi: 10.1002/anie.3249075 (PMC13427242; doi:10.1002/anie.3249075)
Supplement: Supplementary file 3 — Supporing File 3: anie72828‐sup‐0003‐DataSet.zip. [file ANIE-65-e3249075-s001.zip › 1b_LiBr.cif]

 
data_1b_LiBr
 
_audit_creation_method            'SHELXL-2019/2'
_shelx_SHELXL_version_number      '2019/2'
_chemical_name_systematic         ?
_chemical_name_common             ?
_chemical_melting_point           ?
_chemical_formula_moiety          ?
_chemical_formula_sum
 'C18 H30 Br Li N2 O5' 
_chemical_formula_weight          441.29

loop_
 _atom_type_symbol
 _atom_type_description
 _atom_type_scat_dispersion_real
 _atom_type_scat_dispersion_imag
 _atom_type_scat_source
 'C'  'C'   0.0181   0.0091
 'International Tables Vol C Tables 4.2.6.8 and 6.1.1.4'
 'H'  'H'   0.0000   0.0000
 'International Tables Vol C Tables 4.2.6.8 and 6.1.1.4'
 'Li'  'Li'   0.0008   0.0003
 'International Tables Vol C Tables 4.2.6.8 and 6.1.1.4'
 'N'  'N'   0.0311   0.0180
 'International Tables Vol C Tables 4.2.6.8 and 6.1.1.4'
 'O'  'O'   0.0492   0.0322
 'International Tables Vol C Tables 4.2.6.8 and 6.1.1.4'
 'Br'  'Br'  -0.6763   1.2805
 'International Tables Vol C Tables 4.2.6.8 and 6.1.1.4'
 
_space_group_crystal_system       monoclinic
_space_group_IT_number            14
_space_group_name_H-M_alt         'P 21/n'
_space_group_name_Hall            '-P 2yn'
 
_shelx_space_group_comment
;
The symmetry employed for this shelxl refinement is uniquely defined
by the following loop, which should always be used as a source of
symmetry information in preference to the above space-group names.
They are only intended as comments.
;
 
loop_
 _space_group_symop_operation_xyz
 'x, y, z'
 '-x+1/2, y+1/2, -z+1/2'
 '-x, -y, -z'
 'x-1/2, -y-1/2, z-1/2'
 
_cell_length_a                    10.51520(10)
_cell_length_b                    17.3115(2)
_cell_length_c                    23.9186(3)
_cell_angle_alpha                 90
_cell_angle_beta                  101.6590(10)
_cell_angle_gamma                 90
_cell_volume                      4264.16(8)
_cell_formula_units_Z             8
_cell_measurement_temperature     100(2)
_cell_measurement_reflns_used     16500 
_cell_measurement_theta_min       3.1650 
_cell_measurement_theta_max       70.0970
 
_exptl_crystal_description        block
_exptl_crystal_colour             colourless 
_exptl_crystal_density_meas       ?
_exptl_crystal_density_method     ?
_exptl_crystal_density_diffrn     1.375          
_exptl_crystal_F_000              1840
_exptl_transmission_factor_min    ?
_exptl_transmission_factor_max    ?
_exptl_crystal_size_max           0.18
_exptl_crystal_size_mid           0.14
_exptl_crystal_size_min           0.04
_exptl_absorpt_coefficient_mu     2.872
_shelx_estimated_absorpt_T_min    ?
_shelx_estimated_absorpt_T_max    ?
_exptl_absorpt_correction_type    multi-scan 
_exptl_absorpt_correction_T_min   0.57968 
_exptl_absorpt_correction_T_max   1.00000 
_exptl_absorpt_process_details    
;
CrysAlisPro 1.171.40.84a (Rigaku Oxford Diffraction, 2020)
Empirical absorption correction using spherical harmonics,
implemented in SCALE3 ABSPACK scaling algorithm.
;
_exptl_absorpt_special_details    ?
_diffrn_ambient_temperature       100(2)
_diffrn_radiation_wavelength      1.54184
_diffrn_radiation_type            CuK\a
_diffrn_source                    ?
_diffrn_measurement_device_type   'SuperNova, Dual, Cu at home/near, Eos' 
_diffrn_measurement_method        ?
_diffrn_detector_area_resol_mean  ?
_diffrn_reflns_number             29355
_diffrn_reflns_av_unetI/netI      0.0233
_diffrn_reflns_av_R_equivalents   0.0296
_diffrn_reflns_limit_h_min        -12
_diffrn_reflns_limit_h_max        9
_diffrn_reflns_limit_k_min        -21
_diffrn_reflns_limit_k_max        20
_diffrn_reflns_limit_l_min        -25
_diffrn_reflns_limit_l_max        29
_diffrn_reflns_theta_min          3.174
_diffrn_reflns_theta_max          70.050
_diffrn_reflns_theta_full         67.684
_diffrn_measured_fraction_theta_max   0.991
_diffrn_measured_fraction_theta_full  0.999
_diffrn_reflns_Laue_measured_fraction_max    0.991
_diffrn_reflns_Laue_measured_fraction_full   0.999
_diffrn_reflns_point_group_measured_fraction_max   0.991
_diffrn_reflns_point_group_measured_fraction_full  0.999
_reflns_number_total              8021
_reflns_number_gt                 7463
_reflns_threshold_expression      'I > 2\s(I)'
_reflns_Friedel_coverage          0.000
_reflns_Friedel_fraction_max      .
_reflns_Friedel_fraction_full     .
 
_reflns_special_details
;
 Reflections were merged by SHELXL according to the crystal
 class for the calculation of statistics and refinement.
 
 _reflns_Friedel_fraction is defined as the number of unique
 Friedel pairs measured divided by the number that would be
 possible theoretically, ignoring centric projections and
 systematic absences.
;
 
_computing_data_collection        ?
_computing_cell_refinement        ?
_computing_data_reduction         ?
_computing_structure_solution     ?
_computing_structure_refinement 'SHELXL-2019/2 (Sheldrick, 2019)'
_computing_molecular_graphics     ?
_computing_publication_material   ?
_refine_special_details           ?
_refine_ls_structure_factor_coef  Fsqd
_refine_ls_matrix_type            full
_refine_ls_weighting_scheme       calc
_refine_ls_weighting_details
'w=1/[\s^2^(Fo^2^)+(0.0308P)^2^+3.0184P] where P=(Fo^2^+2Fc^2^)/3'
_atom_sites_solution_primary      ?
_atom_sites_solution_secondary    ?
_atom_sites_solution_hydrogens    mixed
_refine_ls_hydrogen_treatment     mixed
_refine_ls_extinction_method      none
_refine_ls_extinction_coef        .
_refine_ls_number_reflns          8021
_refine_ls_number_parameters      511
_refine_ls_number_restraints      6
_refine_ls_R_factor_all           0.0304
_refine_ls_R_factor_gt            0.0279
_refine_ls_wR_factor_ref          0.0706
_refine_ls_wR_factor_gt           0.0689
_refine_ls_goodness_of_fit_ref    1.030
_refine_ls_restrained_S_all       1.046
_refine_ls_shift/su_max           0.004
_refine_ls_shift/su_mean          0.000
 
loop_
 _atom_site_label
 _atom_site_type_symbol
 _atom_site_fract_x
 _atom_site_fract_y
 _atom_site_fract_z
 _atom_site_U_iso_or_equiv
 _atom_site_adp_type
 _atom_site_occupancy
 _atom_site_site_symmetry_order  
 _atom_site_calc_flag
 _atom_site_refinement_flags_posn
 _atom_site_refinement_flags_adp
 _atom_site_refinement_flags_occupancy
 _atom_site_disorder_assembly
 _atom_site_disorder_group
Br1 Br 0.71954(2) 0.33853(2) 0.16647(2) 0.02909(6) Uani 1 1 d . . . . .
Br2 Br 1.43058(2) 0.10758(2) 0.08460(2) 0.02372(6) Uani 1 1 d . . . . .
O1W O 0.72459(13) 0.15044(9) 0.16523(6) 0.0284(3) Uani 1 1 d . . . . .
O2W O 1.41933(14) 0.30096(9) 0.10082(6) 0.0301(3) Uani 1 1 d . . . . .
Li1 Li 0.8777(3) 0.09999(17) 0.15202(13) 0.0224(6) Uani 1 1 d . . . . .
Li2 Li 1.3022(3) 0.38513(17) 0.10460(14) 0.0231(6) Uani 1 1 d . . . . .
H1W H 0.654(3) 0.1377(16) 0.1448(12) 0.049(8) Uiso 1 1 d . . . . .
H1V H 0.723(3) 0.1956(19) 0.1657(12) 0.049(9) Uiso 1 1 d . . . . .
H2W H 1.491(3) 0.3110(16) 0.1163(12) 0.044(8) Uiso 1 1 d . . . . .
H2V H 1.418(2) 0.2514(17) 0.0921(11) 0.045(7) Uiso 1 1 d . . . . .
C1A C 0.99653(16) 0.13777(10) 0.04980(7) 0.0185(3) Uani 1 1 d . . . . .
C1B C 0.88857(16) 0.09244(10) 0.02579(7) 0.0182(3) Uani 1 1 d . . . . .
C2A C 1.07657(16) 0.16828(10) 0.01614(8) 0.0213(4) Uani 1 1 d . . . . .
H2A H 1.149376 0.199143 0.032403 0.026 Uiso 1 1 calc R U . . .
C2B C 0.86236(16) 0.07625(10) -0.03185(8) 0.0216(4) Uani 1 1 d . . . . .
H2B H 0.790564 0.044609 -0.048105 0.026 Uiso 1 1 calc R U . . .
C3A C 1.04797(17) 0.15272(11) -0.04222(8) 0.0233(4) Uani 1 1 d . . . . .
H3A H 1.101380 0.173765 -0.066050 0.028 Uiso 1 1 calc R U . . .
C3B C 0.94306(18) 0.10712(11) -0.06591(8) 0.0242(4) Uani 1 1 d . . . . .
H3B H 0.925678 0.096688 -0.105721 0.029 Uiso 1 1 calc R U . . .
C4A C 1.13037(15) 0.17682(10) 0.13926(7) 0.0184(3) Uani 1 1 d . . . . .
H4A1 H 1.142091 0.232123 0.131045 0.022 Uiso 1 1 calc R U . . .
H4A2 H 1.203914 0.147113 0.130040 0.022 Uiso 1 1 calc R U . . .
C4B C 0.74237(16) 0.00044(10) 0.05551(7) 0.0204(4) Uani 1 1 d . . . . .
H4B1 H 0.773772 -0.032673 0.027379 0.024 Uiso 1 1 calc R U . . .
H4B2 H 0.648955 0.011220 0.041337 0.024 Uiso 1 1 calc R U . . .
C5A C 1.12111(16) 0.16525(9) 0.20141(7) 0.0177(3) Uani 1 1 d . . . . .
C5B C 0.76388(15) -0.03922(10) 0.11370(7) 0.0193(3) Uani 1 1 d . . . . .
C6A C 1.33597(16) 0.22863(10) 0.22964(8) 0.0223(4) Uani 1 1 d . . . . .
H6A1 H 1.360221 0.272854 0.255876 0.027 Uiso 1 1 calc R U . . .
H6A2 H 1.317390 0.248843 0.190109 0.027 Uiso 1 1 calc R U . . .
C6B C 0.71388(18) -0.14277(11) 0.17317(8) 0.0263(4) Uani 1 1 d . . . . .
H6B1 H 0.632521 -0.170297 0.175374 0.032 Uiso 1 1 calc R U . . .
H6B2 H 0.729434 -0.103372 0.203797 0.032 Uiso 1 1 calc R U . . .
C7A C 1.44865(18) 0.17267(12) 0.23658(9) 0.0301(4) Uani 1 1 d . . . . .
H7A1 H 1.470480 0.154781 0.276235 0.045 Uiso 1 1 calc R U . . .
H7A2 H 1.524056 0.198647 0.226805 0.045 Uiso 1 1 calc R U . . .
H7A3 H 1.424388 0.128342 0.211176 0.045 Uiso 1 1 calc R U . . .
C7B C 0.8256(2) -0.19985(14) 0.18283(10) 0.0410(5) Uani 1 1 d . . . . .
H7B1 H 0.811408 -0.238353 0.152158 0.062 Uiso 1 1 calc R U . . .
H7B2 H 0.830419 -0.225768 0.219625 0.062 Uiso 1 1 calc R U . . .
H7B3 H 0.907059 -0.172323 0.182942 0.062 Uiso 1 1 calc R U . . .
C8A C 1.21282(17) 0.17945(11) 0.30167(7) 0.0228(4) Uani 1 1 d . . . . .
H8A1 H 1.302311 0.177712 0.324680 0.027 Uiso 1 1 calc R U . . .
H8A2 H 1.171507 0.128889 0.305594 0.027 Uiso 1 1 calc R U . . .
C8B C 0.61242(17) -0.14068(10) 0.06868(8) 0.0227(4) Uani 1 1 d . . . . .
H8B1 H 0.621592 -0.197492 0.072066 0.027 Uiso 1 1 calc R U . . .
H8B2 H 0.639791 -0.124792 0.033136 0.027 Uiso 1 1 calc R U . . .
C9A C 1.1378(2) 0.24185(13) 0.32474(9) 0.0370(5) Uani 1 1 d . . . . .
H9A1 H 1.180048 0.291837 0.322183 0.056 Uiso 1 1 calc R U . . .
H9A2 H 1.135803 0.230761 0.364724 0.056 Uiso 1 1 calc R U . . .
H9A3 H 1.048909 0.243557 0.302313 0.056 Uiso 1 1 calc R U . . .
C9B C 0.47061(18) -0.11924(11) 0.06442(9) 0.0272(4) Uani 1 1 d . . . . .
H9B1 H 0.441280 -0.137782 0.098406 0.041 Uiso 1 1 calc R U . . .
H9B2 H 0.418043 -0.143139 0.030300 0.041 Uiso 1 1 calc R U . . .
H9B3 H 0.461077 -0.062964 0.061803 0.041 Uiso 1 1 calc R U . . .
N1A N 1.21844(13) 0.19175(8) 0.24175(6) 0.0190(3) Uani 1 1 d . . . . .
N1B N 0.69855(14) -0.10431(8) 0.11766(6) 0.0206(3) Uani 1 1 d . . . . .
O1A O 1.00962(11) 0.14882(8) 0.10749(5) 0.0230(3) Uani 1 1 d . . . . .
O1B O 0.81453(11) 0.07069(7) 0.06409(5) 0.0211(3) Uani 1 1 d . . . . .
O2A O 1.02548(11) 0.13157(7) 0.21315(5) 0.0200(2) Uani 1 1 d . . . . .
O2B O 0.83970(12) -0.01047(7) 0.15531(5) 0.0235(3) Uani 1 1 d . . . . .
C1C C 1.28256(16) 0.43176(9) 0.22892(7) 0.0180(3) Uani 1 1 d . . . . .
C1D C 1.15563(16) 0.41076(10) 0.20306(7) 0.0181(3) Uani 1 1 d . . . . .
C2C C 1.30720(17) 0.46309(10) 0.28340(7) 0.0206(4) Uani 1 1 d . . . . .
H2C H 1.393384 0.476155 0.301601 0.025 Uiso 1 1 calc R U . . .
C2D C 1.05402(16) 0.42114(10) 0.23113(8) 0.0214(4) Uani 1 1 d . . . . .
H2D H 0.968453 0.405614 0.213832 0.026 Uiso 1 1 calc R U . . .
C3C C 1.20465(17) 0.47527(10) 0.31125(8) 0.0218(4) Uani 1 1 d . . . . .
H3C H 1.220777 0.497733 0.348252 0.026 Uiso 1 1 calc R U . . .
C3D C 1.07932(17) 0.45477(10) 0.28525(8) 0.0225(4) Uani 1 1 d . . . . .
H3D H 1.009929 0.463699 0.304446 0.027 Uiso 1 1 calc R U . . .
C4C C 1.47977(16) 0.47194(10) 0.20153(8) 0.0223(4) Uani 1 1 d . . . . .
H4C1 H 1.564785 0.445870 0.213278 0.027 Uiso 1 1 calc R U . . .
H4C2 H 1.472193 0.511892 0.230293 0.027 Uiso 1 1 calc R U . . .
C4D C 1.01639(16) 0.37636(10) 0.11427(7) 0.0196(3) Uani 1 1 d . . . . .
H4D1 H 0.967596 0.424277 0.118250 0.023 Uiso 1 1 calc R U . . .
H4D2 H 0.967745 0.331767 0.125205 0.023 Uiso 1 1 calc R U . . .
C5C C 1.46975(16) 0.50870(10) 0.14345(8) 0.0223(4) Uani 1 1 d . . . . .
C5D C 1.03692(16) 0.36739(10) 0.05341(7) 0.0198(3) Uani 1 1 d . . . . .
C6C C 1.65145(18) 0.59422(12) 0.18747(9) 0.0303(4) Uani 1 1 d . . . . .
H6C1 H 1.618981 0.585749 0.223053 0.036 Uiso 1 1 calc R U . . .
H6C2 H 1.662287 0.650589 0.183216 0.036 Uiso 1 1 calc R U . . .
C6D C 0.79703(17) 0.36280(11) 0.02098(8) 0.0250(4) Uani 1 1 d . . . . .
H6D1 H 0.744725 0.397104 -0.007950 0.030 Uiso 1 1 calc R U . . .
H6D2 H 0.797092 0.385126 0.059089 0.030 Uiso 1 1 calc R U . . .
C7C C 1.7806(2) 0.55685(14) 0.19360(13) 0.0542(7) Uani 1 1 d . . . . .
H7C1 H 1.770444 0.500635 0.194763 0.081 Uiso 1 1 calc R U . . .
H7C2 H 1.837084 0.574378 0.229050 0.081 Uiso 1 1 calc R U . . .
H7C3 H 1.819412 0.570865 0.161055 0.081 Uiso 1 1 calc R U . . .
C7D C 0.73390(19) 0.28319(12) 0.01719(9) 0.0310(4) Uani 1 1 d . . . . .
H7D1 H 0.740347 0.258896 -0.019146 0.047 Uiso 1 1 calc R U . . .
H7D2 H 0.642263 0.288480 0.019413 0.047 Uiso 1 1 calc R U . . .
H7D3 H 0.778495 0.251005 0.048852 0.047 Uiso 1 1 calc R U . . .
C8C C 1.5475(2) 0.60221(13) 0.08297(10) 0.0381(5) Uani 1 1 d . . . . .
H8C1 H 1.571675 0.657359 0.088593 0.046 Uiso 1 1 calc R U . . .
H8C2 H 1.457257 0.599860 0.060812 0.046 Uiso 1 1 calc R U . . .
C8D C 0.94859(18) 0.35393(11) -0.04730(8) 0.0248(4) Uani 1 1 d . . . . .
H8D1 H 0.876300 0.323467 -0.069796 0.030 Uiso 1 1 calc R U . . .
H8D2 H 1.030565 0.326101 -0.047875 0.030 Uiso 1 1 calc R U . . .
C9C C 1.6338(5) 0.5653(4) 0.04980(16) 0.145(2) Uani 1 1 d . U . . .
H9C1 H 1.645764 0.510879 0.060805 0.217 Uiso 1 1 calc R U . . .
H9C2 H 1.718150 0.591549 0.057423 0.217 Uiso 1 1 calc R U . . .
H9C3 H 1.595161 0.568932 0.009018 0.217 Uiso 1 1 calc R U . . .
C9D C 0.9528(2) 0.43300(11) -0.07474(8) 0.0300(4) Uani 1 1 d . . . . .
H9D1 H 0.871458 0.460531 -0.074474 0.045 Uiso 1 1 calc R U . . .
H9D2 H 0.963701 0.426628 -0.114208 0.045 Uiso 1 1 calc R U . . .
H9D3 H 1.025818 0.462722 -0.053201 0.045 Uiso 1 1 calc R U . . .
N1C N 1.55233(14) 0.56641(9) 0.13882(7) 0.0255(3) Uani 1 1 d . . . . .
N1D N 0.93085(14) 0.36031(9) 0.01179(6) 0.0214(3) Uani 1 1 d . . . . .
O1C O 1.37636(11) 0.41677(7) 0.19761(5) 0.0209(3) Uani 1 1 d . . . . .
O1D O 1.14382(11) 0.37977(7) 0.14888(5) 0.0198(2) Uani 1 1 d . . . . .
O2C O 1.38673(12) 0.48572(8) 0.10222(6) 0.0289(3) Uani 1 1 d . . . . .
O2D O 1.14809(11) 0.36731(7) 0.04395(5) 0.0233(3) Uani 1 1 d . . . . .
 
loop_
 _atom_site_aniso_label
 _atom_site_aniso_U_11
 _atom_site_aniso_U_22
 _atom_site_aniso_U_33
 _atom_site_aniso_U_23
 _atom_site_aniso_U_13
 _atom_site_aniso_U_12
Br1 0.01841(10) 0.03153(11) 0.03589(12) -0.00959(8) 0.00207(8) -0.00421(7)
Br2 0.01762(10) 0.02605(10) 0.02567(10) -0.00282(7) 0.00002(7) -0.00044(7)
O1W 0.0176(7) 0.0303(8) 0.0347(8) -0.0037(6) -0.0011(6) 0.0019(6)
O2W 0.0190(7) 0.0280(8) 0.0389(8) -0.0069(6) -0.0046(6) 0.0019(6)
Li1 0.0163(14) 0.0243(15) 0.0245(15) -0.0001(12) -0.0008(12) -0.0019(11)
Li2 0.0155(14) 0.0215(15) 0.0289(16) -0.0022(12) -0.0036(12) -0.0025(11)
C1A 0.0139(8) 0.0203(8) 0.0192(8) -0.0007(7) -0.0017(6) 0.0024(6)
C1B 0.0135(8) 0.0183(8) 0.0214(8) 0.0009(7) 0.0003(6) 0.0021(6)
C2A 0.0149(8) 0.0213(8) 0.0261(9) -0.0002(7) 0.0005(7) -0.0017(7)
C2B 0.0153(8) 0.0239(9) 0.0227(9) -0.0019(7) -0.0029(7) 0.0006(7)
C3A 0.0201(9) 0.0259(9) 0.0240(9) 0.0024(7) 0.0045(7) 0.0006(7)
C3B 0.0220(9) 0.0304(10) 0.0186(9) -0.0018(7) 0.0002(7) 0.0012(7)
C4A 0.0112(7) 0.0207(8) 0.0208(8) -0.0016(7) -0.0029(6) -0.0027(6)
C4B 0.0162(8) 0.0193(8) 0.0229(9) 0.0006(7) -0.0026(7) -0.0039(7)
C5A 0.0136(8) 0.0148(8) 0.0222(9) -0.0010(6) -0.0019(6) 0.0024(6)
C5B 0.0120(7) 0.0200(8) 0.0237(9) 0.0013(7) -0.0016(6) 0.0031(6)
C6A 0.0169(8) 0.0248(9) 0.0224(9) -0.0013(7) -0.0031(7) -0.0051(7)
C6B 0.0245(9) 0.0265(9) 0.0262(10) 0.0062(8) 0.0010(8) 0.0022(7)
C7A 0.0169(9) 0.0357(11) 0.0354(11) -0.0078(9) -0.0003(8) -0.0010(8)
C7B 0.0437(13) 0.0405(12) 0.0383(12) 0.0172(10) 0.0067(10) 0.0196(10)
C8A 0.0205(9) 0.0255(9) 0.0194(9) 0.0020(7) -0.0028(7) -0.0021(7)
C8B 0.0209(9) 0.0180(8) 0.0267(9) 0.0001(7) -0.0013(7) -0.0030(7)
C9A 0.0442(12) 0.0375(12) 0.0299(11) -0.0032(9) 0.0088(9) 0.0069(10)
C9B 0.0195(9) 0.0268(9) 0.0326(10) 0.0023(8) -0.0012(8) -0.0048(7)
N1A 0.0149(7) 0.0202(7) 0.0197(7) 0.0002(6) -0.0019(6) -0.0015(6)
N1B 0.0171(7) 0.0207(7) 0.0214(7) 0.0025(6) -0.0022(6) -0.0001(6)
O1A 0.0135(6) 0.0356(7) 0.0183(6) -0.0039(5) -0.0009(5) -0.0079(5)
O1B 0.0191(6) 0.0220(6) 0.0216(6) -0.0026(5) 0.0030(5) -0.0069(5)
O2A 0.0140(6) 0.0227(6) 0.0217(6) 0.0006(5) -0.0006(5) -0.0020(5)
O2B 0.0193(6) 0.0240(6) 0.0228(6) 0.0014(5) -0.0066(5) -0.0005(5)
C1C 0.0156(8) 0.0150(7) 0.0215(8) 0.0012(6) -0.0010(6) 0.0009(6)
C1D 0.0167(8) 0.0164(8) 0.0186(8) 0.0003(6) -0.0028(6) 0.0012(6)
C2C 0.0180(8) 0.0180(8) 0.0221(9) 0.0009(7) -0.0048(7) -0.0010(6)
C2D 0.0142(8) 0.0226(8) 0.0248(9) 0.0009(7) -0.0020(7) 0.0002(7)
C3C 0.0241(9) 0.0194(8) 0.0194(8) -0.0005(7) -0.0012(7) 0.0005(7)
C3D 0.0199(8) 0.0227(9) 0.0248(9) 0.0009(7) 0.0040(7) 0.0020(7)
C4C 0.0130(8) 0.0255(9) 0.0261(9) -0.0045(7) -0.0012(7) -0.0055(7)
C4D 0.0118(7) 0.0212(8) 0.0224(9) -0.0011(7) -0.0043(7) -0.0013(6)
C5C 0.0144(8) 0.0212(8) 0.0290(9) -0.0027(7) -0.0014(7) 0.0000(7)
C5D 0.0189(8) 0.0151(8) 0.0220(9) 0.0001(6) -0.0035(7) -0.0005(6)
C6C 0.0223(9) 0.0340(10) 0.0342(11) -0.0095(8) 0.0045(8) -0.0132(8)
C6D 0.0163(8) 0.0267(9) 0.0272(9) -0.0013(7) -0.0071(7) 0.0012(7)
C7C 0.0270(11) 0.0397(13) 0.084(2) -0.0188(13) -0.0163(12) -0.0012(10)
C7D 0.0254(10) 0.0316(10) 0.0334(11) -0.0037(8) -0.0001(8) -0.0065(8)
C8C 0.0338(11) 0.0367(12) 0.0403(12) 0.0073(9) -0.0010(9) -0.0107(9)
C8D 0.0251(9) 0.0244(9) 0.0208(9) -0.0024(7) -0.0049(7) -0.0017(7)
C9C 0.172(5) 0.228(6) 0.050(2) 0.035(3) 0.062(3) 0.082(4)
C9D 0.0319(10) 0.0281(10) 0.0272(10) 0.0020(8) -0.0006(8) -0.0004(8)
N1C 0.0187(7) 0.0249(8) 0.0311(8) -0.0021(7) 0.0008(6) -0.0039(6)
N1D 0.0182(7) 0.0214(7) 0.0213(7) -0.0014(6) -0.0043(6) -0.0005(6)
O1C 0.0148(6) 0.0212(6) 0.0256(6) -0.0055(5) 0.0014(5) -0.0039(5)
O1D 0.0119(5) 0.0247(6) 0.0198(6) -0.0035(5) -0.0038(5) -0.0004(5)
O2C 0.0241(7) 0.0283(7) 0.0286(7) 0.0028(6) -0.0080(5) -0.0076(5)
O2D 0.0175(6) 0.0266(6) 0.0235(6) -0.0026(5) -0.0013(5) -0.0010(5)
 
_geom_special_details
;
 All esds (except the esd in the dihedral angle between two l.s. planes)
 are estimated using the full covariance matrix.  The cell esds are taken
 into account individually in the estimation of esds in distances, angles
 and torsion angles; correlations between esds in cell parameters are only
 used when they are defined by crystal symmetry.  An approximate (isotropic)
 treatment of cell esds is used for estimating esds involving l.s. planes.
;
 
loop_
 _geom_bond_atom_site_label_1
 _geom_bond_atom_site_label_2
 _geom_bond_distance
 _geom_bond_site_symmetry_2
 _geom_bond_publ_flag
O1W Li1 1.913(3) . ?
O2W Li2 1.922(3) . ?
Li1 O2B 1.959(3) . ?
Li1 O2A 1.983(3) . ?
Li1 O1A 2.090(3) . ?
Li1 O1B 2.135(3) . ?
Li1 C5B 2.764(3) . ?
Li2 O2C 1.961(3) . ?
Li2 O2D 1.969(3) . ?
Li2 O1D 2.149(3) . ?
Li2 O1C 2.271(3) . ?
C1A O1A 1.372(2) . ?
C1A C2A 1.382(3) . ?
C1A C1B 1.404(2) . ?
C1B O1B 1.370(2) . ?
C1B C2B 1.379(2) . ?
C2A C3A 1.393(3) . ?
C2B C3B 1.396(3) . ?
C3A C3B 1.382(3) . ?
C4A O1A 1.4265(19) . ?
C4A C5A 1.523(2) . ?
C4B O1B 1.426(2) . ?
C4B C5B 1.527(2) . ?
C5A O2A 1.243(2) . ?
C5A N1A 1.338(2) . ?
C5B O2B 1.246(2) . ?
C5B N1B 1.333(2) . ?
C6A N1A 1.471(2) . ?
C6A C7A 1.513(3) . ?
C6B N1B 1.465(2) . ?
C6B C7B 1.516(3) . ?
C8A N1A 1.462(2) . ?
C8A C9A 1.506(3) . ?
C8B N1B 1.470(2) . ?
C8B C9B 1.520(3) . ?
C1C O1C 1.378(2) . ?
C1C C2C 1.387(2) . ?
C1C C1D 1.401(2) . ?
C1D C2D 1.384(3) . ?
C1D O1D 1.385(2) . ?
C2C C3C 1.393(3) . ?
C2D C3D 1.395(3) . ?
C3C C3D 1.385(2) . ?
C4C O1C 1.436(2) . ?
C4C C5C 1.512(3) . ?
C4D O1D 1.4269(19) . ?
C4D C5D 1.522(2) . ?
C5C O2C 1.243(2) . ?
C5C N1C 1.343(2) . ?
C5D O2D 1.235(2) . ?
C5D N1D 1.342(2) . ?
C6C N1C 1.477(2) . ?
C6C C7C 1.484(3) . ?
C6D N1D 1.468(2) . ?
C6D C7D 1.525(3) . ?
C8C N1C 1.464(3) . ?
C8C C9C 1.467(5) . ?
C8D N1D 1.467(2) . ?
C8D C9D 1.522(3) . ?
 
loop_
 _geom_angle_atom_site_label_1
 _geom_angle_atom_site_label_2
 _geom_angle_atom_site_label_3
 _geom_angle
 _geom_angle_site_symmetry_1
 _geom_angle_site_symmetry_3
 _geom_angle_publ_flag
O1W Li1 O2B 104.68(15) . . ?
O1W Li1 O2A 108.21(16) . . ?
O2B Li1 O2A 112.05(15) . . ?
O1W Li1 O1A 124.53(17) . . ?
O2B Li1 O1A 125.25(17) . . ?
O2A Li1 O1A 76.27(11) . . ?
O1W Li1 O1B 99.57(14) . . ?
O2B Li1 O1B 77.41(12) . . ?
O2A Li1 O1B 146.46(17) . . ?
O1A Li1 O1B 72.58(11) . . ?
O1W Li1 C5B 97.48(13) . . ?
O2B Li1 C5B 23.59(6) . . ?
O2A Li1 C5B 135.01(15) . . ?
O1A Li1 C5B 118.11(14) . . ?
O1B Li1 C5B 55.83(8) . . ?
O2W Li2 O2C 111.92(16) . . ?
O2W Li2 O2D 106.64(15) . . ?
O2C Li2 O2D 115.35(16) . . ?
O2W Li2 O1D 123.94(17) . . ?
O2C Li2 O1D 116.98(16) . . ?
O2D Li2 O1D 75.63(11) . . ?
O2W Li2 O1C 97.61(13) . . ?
O2C Li2 O1C 75.31(11) . . ?
O2D Li2 O1C 145.93(17) . . ?
O1D Li2 O1C 71.00(11) . . ?
O1A C1A C2A 125.70(15) . . ?
O1A C1A C1B 113.44(15) . . ?
C2A C1A C1B 120.85(16) . . ?
O1B C1B C2B 125.94(15) . . ?
O1B C1B C1A 113.71(15) . . ?
C2B C1B C1A 120.29(17) . . ?
C1A C2A C3A 118.43(16) . . ?
C1B C2B C3B 118.90(16) . . ?
C3B C3A C2A 120.94(17) . . ?
C3A C3B C2B 120.57(17) . . ?
O1A C4A C5A 104.46(13) . . ?
O1B C4B C5B 106.01(13) . . ?
O2A C5A N1A 122.28(16) . . ?
O2A C5A C4A 119.78(14) . . ?
N1A C5A C4A 117.94(15) . . ?
O2B C5B N1B 122.45(16) . . ?
O2B C5B C4B 120.08(15) . . ?
N1B C5B C4B 117.47(15) . . ?
O2B C5B Li1 38.97(10) . . ?
N1B C5B Li1 155.30(15) . . ?
C4B C5B Li1 83.37(11) . . ?
N1A C6A C7A 111.77(15) . . ?
N1B C6B C7B 111.98(16) . . ?
N1A C8A C9A 112.49(15) . . ?
N1B C8B C9B 112.77(15) . . ?
C5A N1A C8A 118.71(14) . . ?
C5A N1A C6A 123.89(15) . . ?
C8A N1A C6A 117.28(13) . . ?
C5B N1B C6B 118.99(15) . . ?
C5B N1B C8B 123.29(15) . . ?
C6B N1B C8B 117.71(14) . . ?
C1A O1A C4A 118.73(13) . . ?
C1A O1A Li1 120.93(13) . . ?
C4A O1A Li1 118.48(13) . . ?
C1B O1B C4B 119.74(13) . . ?
C1B O1B Li1 119.19(13) . . ?
C4B O1B Li1 113.27(13) . . ?
C5A O2A Li1 120.80(14) . . ?
C5B O2B Li1 117.44(14) . . ?
O1C C1C C2C 124.47(15) . . ?
O1C C1C C1D 115.71(15) . . ?
C2C C1C C1D 119.79(16) . . ?
C2D C1D O1D 124.91(15) . . ?
C2D C1D C1C 120.82(16) . . ?
O1D C1D C1C 114.27(15) . . ?
C1C C2C C3C 119.53(16) . . ?
C1D C2D C3D 118.90(16) . . ?
C3D C3C C2C 120.31(16) . . ?
C3C C3D C2D 120.62(17) . . ?
O1C C4C C5C 107.98(13) . . ?
O1D C4D C5D 105.13(13) . . ?
O2C C5C N1C 122.34(18) . . ?
O2C C5C C4C 120.10(16) . . ?
N1C C5C C4C 117.56(15) . . ?
O2D C5D N1D 122.65(17) . . ?
O2D C5D C4D 119.86(15) . . ?
N1D C5D C4D 117.48(15) . . ?
N1C C6C C7C 114.93(18) . . ?
N1D C6D C7D 112.55(16) . . ?
N1C C8C C9C 113.5(2) . . ?
N1D C8D C9D 111.60(15) . . ?
C5C N1C C8C 119.11(16) . . ?
C5C N1C C6C 122.87(17) . . ?
C8C N1C C6C 118.00(16) . . ?
C5D N1D C8D 118.24(15) . . ?
C5D N1D C6D 124.35(16) . . ?
C8D N1D C6D 117.31(14) . . ?
C1C O1C C4C 117.06(13) . . ?
C1C O1C Li2 115.85(12) . . ?
C4C O1C Li2 109.27(13) . . ?
C1D O1D C4D 117.07(13) . . ?
C1D O1D Li2 120.85(12) . . ?
C4D O1D Li2 116.51(13) . . ?
C5C O2C Li2 120.73(15) . . ?
C5D O2D Li2 122.25(15) . . ?
 
_refine_diff_density_max    0.843
_refine_diff_density_min   -0.707
_refine_diff_density_rms    0.051

_shelx_res_file
;
TITL KZ1231_LiBr in P2(1)/n
    shelx.res
    created by SHELXL-2019/2 at 13:17:04 on 16-Apr-2024
CELL  1.54184  10.5152  17.3115  23.9186   90.000  101.659   90.000
ZERR     8.00   0.0001   0.0002   0.0003    0.000    0.001    0.000
LATT   1
SYMM  1/2 - X, 1/2 + Y, 1/2 - Z
SFAC  C    H    LI   N    O    BR
UNIT  144 240 8 16 40 8
MERG   2
OMIT    -3.00 180.00
OMIT     0   1  10
OMIT    -4   0   6
OMIT     4   2   1
OMIT    -1   4   1
ISOR 0.005 C9C
FMAP   2
PLAN   20
ACTA
BOND
L.S.  15
TEMP  -173.00
WGHT    0.030800    3.018400
FVAR       2.18140
BR1   6    0.719538    0.338531    0.166470    11.00000    0.01841    0.03153 =
         0.03589   -0.00959    0.00207   -0.00421
BR2   6    1.430577    0.107581    0.084604    11.00000    0.01762    0.02605 =
         0.02567   -0.00282    0.00002   -0.00044
O1W   5    0.724589    0.150437    0.165227    11.00000    0.01760    0.03030 =
         0.03469   -0.00370   -0.00113    0.00185
O2W   5    1.419326    0.300964    0.100820    11.00000    0.01896    0.02796 =
         0.03892   -0.00687   -0.00458    0.00189
LI1   3    0.877731    0.099995    0.152016    11.00000    0.01628    0.02432 =
         0.02447   -0.00014   -0.00085   -0.00186
LI2   3    1.302195    0.385134    0.104600    11.00000    0.01552    0.02152 =
         0.02894   -0.00220   -0.00364   -0.00250
H1W   2    0.654249    0.137677    0.144787    11.00000    0.04906
H1V   2    0.723082    0.195592    0.165650    11.00000    0.04944
H2W   2    1.490790    0.311047    0.116275    11.00000    0.04399
H2V   2    1.418083    0.251395    0.092057    11.00000    0.04500
MOLE  1
C1A   1    0.996532    0.137770    0.049796    11.00000    0.01391    0.02029 =
         0.01924   -0.00068   -0.00173    0.00242
C1B   1    0.888575    0.092445    0.025787    11.00000    0.01345    0.01829 =
         0.02140    0.00086    0.00034    0.00211
C2A   1    1.076568    0.168282    0.016140    11.00000    0.01489    0.02132 =
         0.02612   -0.00022    0.00049   -0.00168
AFIX  43
H2A   2    1.149376    0.199143    0.032403    11.00000   -1.20000
AFIX   0
C2B   1    0.862355    0.076251   -0.031846    11.00000    0.01534    0.02386 =
         0.02266   -0.00186   -0.00291    0.00061
AFIX  43
H2B   2    0.790564    0.044609   -0.048105    11.00000   -1.20000
AFIX   0
C3A   1    1.047971    0.152720   -0.042216    11.00000    0.02014    0.02590 =
         0.02402    0.00240    0.00451    0.00061
AFIX  43
H3A   2    1.101380    0.173765   -0.066050    11.00000   -1.20000
AFIX   0
C3B   1    0.943056    0.107124   -0.065908    11.00000    0.02202    0.03041 =
         0.01864   -0.00184    0.00019    0.00121
AFIX  43
H3B   2    0.925678    0.096688   -0.105721    11.00000   -1.20000
AFIX   0
C4A   1    1.130369    0.176821    0.139259    11.00000    0.01119    0.02071 =
         0.02081   -0.00165   -0.00286   -0.00268
AFIX  23
H4A1  2    1.142091    0.232123    0.131045    11.00000   -1.20000
H4A2  2    1.203914    0.147113    0.130040    11.00000   -1.20000
AFIX   0
C4B   1    0.742374    0.000440    0.055509    11.00000    0.01622    0.01929 =
         0.02294    0.00056   -0.00263   -0.00387
AFIX  23
H4B1  2    0.773772   -0.032673    0.027379    11.00000   -1.20000
H4B2  2    0.648955    0.011220    0.041337    11.00000   -1.20000
AFIX   0
C5A   1    1.121113    0.165250    0.201412    11.00000    0.01356    0.01484 =
         0.02223   -0.00101   -0.00193    0.00237
C5B   1    0.763880   -0.039224    0.113698    11.00000    0.01204    0.02002 =
         0.02368    0.00128   -0.00155    0.00307
C6A   1    1.335975    0.228632    0.229643    11.00000    0.01691    0.02476 =
         0.02236   -0.00129   -0.00315   -0.00507
AFIX  23
H6A1  2    1.360221    0.272854    0.255876    11.00000   -1.20000
H6A2  2    1.317390    0.248843    0.190109    11.00000   -1.20000
AFIX   0
C6B   1    0.713881   -0.142766    0.173168    11.00000    0.02451    0.02651 =
         0.02621    0.00624    0.00098    0.00224
AFIX  23
H6B1  2    0.632521   -0.170297    0.175374    11.00000   -1.20000
H6B2  2    0.729434   -0.103372    0.203797    11.00000   -1.20000
AFIX   0
C7A   1    1.448654    0.172669    0.236576    11.00000    0.01694    0.03575 =
         0.03541   -0.00783   -0.00026   -0.00096
AFIX 137
H7A1  2    1.470480    0.154781    0.276235    11.00000   -1.50000
H7A2  2    1.524056    0.198647    0.226805    11.00000   -1.50000
H7A3  2    1.424388    0.128342    0.211176    11.00000   -1.50000
AFIX   0
C7B   1    0.825569   -0.199851    0.182828    11.00000    0.04367    0.04046 =
         0.03829    0.01718    0.00671    0.01960
AFIX 137
H7B1  2    0.811408   -0.238353    0.152158    11.00000   -1.50000
H7B2  2    0.830419   -0.225768    0.219625    11.00000   -1.50000
H7B3  2    0.907059   -0.172323    0.182942    11.00000   -1.50000
AFIX   0
C8A   1    1.212816    0.179450    0.301669    11.00000    0.02052    0.02553 =
         0.01940    0.00198   -0.00280   -0.00213
AFIX  23
H8A1  2    1.302311    0.177712    0.324680    11.00000   -1.20000
H8A2  2    1.171507    0.128889    0.305594    11.00000   -1.20000
AFIX   0
C8B   1    0.612415   -0.140676    0.068679    11.00000    0.02091    0.01797 =
         0.02668    0.00015   -0.00130   -0.00299
AFIX  23
H8B1  2    0.621592   -0.197492    0.072066    11.00000   -1.20000
H8B2  2    0.639791   -0.124792    0.033136    11.00000   -1.20000
AFIX   0
C9A   1    1.137846    0.241851    0.324737    11.00000    0.04422    0.03751 =
         0.02987   -0.00320    0.00883    0.00691
AFIX 137
H9A1  2    1.180048    0.291837    0.322183    11.00000   -1.50000
H9A2  2    1.135803    0.230761    0.364724    11.00000   -1.50000
H9A3  2    1.048909    0.243557    0.302313    11.00000   -1.50000
AFIX   0
C9B   1    0.470610   -0.119236    0.064419    11.00000    0.01954    0.02680 =
         0.03257    0.00231   -0.00124   -0.00481
AFIX 137
H9B1  2    0.441280   -0.137782    0.098406    11.00000   -1.50000
H9B2  2    0.418043   -0.143139    0.030300    11.00000   -1.50000
H9B3  2    0.461077   -0.062964    0.061803    11.00000   -1.50000
AFIX   0
N1A   4    1.218444    0.191750    0.241749    11.00000    0.01494    0.02021 =
         0.01971    0.00018   -0.00190   -0.00149
N1B   4    0.698550   -0.104308    0.117657    11.00000    0.01709    0.02067 =
         0.02137    0.00248   -0.00218   -0.00007
O1A   5    1.009616    0.148815    0.107488    11.00000    0.01346    0.03558 =
         0.01834   -0.00385   -0.00089   -0.00788
O1B   5    0.814529    0.070688    0.064088    11.00000    0.01910    0.02202 =
         0.02160   -0.00264    0.00296   -0.00687
O2A   5    1.025482    0.131567    0.213147    11.00000    0.01398    0.02268 =
         0.02165    0.00058   -0.00057   -0.00204
O2B   5    0.839696   -0.010471    0.155305    11.00000    0.01930    0.02397 =
         0.02281    0.00142   -0.00656   -0.00046
C1C   1    1.282563    0.431765    0.228922    11.00000    0.01557    0.01498 =
         0.02148    0.00122   -0.00100    0.00090
C1D   1    1.155630    0.410760    0.203064    11.00000    0.01667    0.01639 =
         0.01864    0.00031   -0.00284    0.00117
C2C   1    1.307201    0.463089    0.283398    11.00000    0.01795    0.01801 =
         0.02210    0.00090   -0.00479   -0.00104
AFIX  43
H2C   2    1.393384    0.476155    0.301601    11.00000   -1.20000
AFIX   0
C2D   1    1.054022    0.421136    0.231128    11.00000    0.01424    0.02259 =
         0.02484    0.00094   -0.00197    0.00018
AFIX  43
H2D   2    0.968453    0.405614    0.213832    11.00000   -1.20000
AFIX   0
C3C   1    1.204653    0.475267    0.311253    11.00000    0.02411    0.01945 =
         0.01945   -0.00046   -0.00121    0.00046
AFIX  43
H3C   2    1.220777    0.497733    0.348252    11.00000   -1.20000
AFIX   0
C3D   1    1.079318    0.454771    0.285250    11.00000    0.01985    0.02266 =
         0.02483    0.00091    0.00398    0.00196
AFIX  43
H3D   2    1.009929    0.463699    0.304446    11.00000   -1.20000
AFIX   0
C4C   1    1.479775    0.471937    0.201534    11.00000    0.01305    0.02551 =
         0.02614   -0.00453   -0.00122   -0.00545
AFIX  23
H4C1  2    1.564785    0.445870    0.213278    11.00000   -1.20000
H4C2  2    1.472193    0.511892    0.230293    11.00000   -1.20000
AFIX   0
C4D   1    1.016392    0.376362    0.114273    11.00000    0.01180    0.02124 =
         0.02240   -0.00107   -0.00433   -0.00134
AFIX  23
H4D1  2    0.967596    0.424277    0.118250    11.00000   -1.20000
H4D2  2    0.967745    0.331767    0.125205    11.00000   -1.20000
AFIX   0
C5C   1    1.469750    0.508703    0.143450    11.00000    0.01439    0.02118 =
         0.02897   -0.00272   -0.00140   -0.00002
C5D   1    1.036921    0.367395    0.053415    11.00000    0.01891    0.01513 =
         0.02204    0.00006   -0.00348   -0.00047
C6C   1    1.651454    0.594224    0.187466    11.00000    0.02226    0.03400 =
         0.03422   -0.00945    0.00455   -0.01321
AFIX  23
H6C1  2    1.618981    0.585749    0.223053    11.00000   -1.20000
H6C2  2    1.662287    0.650589    0.183216    11.00000   -1.20000
AFIX   0
C6D   1    0.797030    0.362800    0.020978    11.00000    0.01635    0.02666 =
         0.02720   -0.00130   -0.00706    0.00122
AFIX  23
H6D1  2    0.744725    0.397104   -0.007950    11.00000   -1.20000
H6D2  2    0.797092    0.385126    0.059089    11.00000   -1.20000
AFIX   0
C7C   1    1.780563    0.556852    0.193605    11.00000    0.02701    0.03972 =
         0.08423   -0.01881   -0.01629   -0.00123
AFIX 137
H7C1  2    1.770444    0.500635    0.194763    11.00000   -1.50000
H7C2  2    1.837084    0.574378    0.229050    11.00000   -1.50000
H7C3  2    1.819412    0.570865    0.161055    11.00000   -1.50000
AFIX   0
C7D   1    0.733896    0.283187    0.017186    11.00000    0.02542    0.03165 =
         0.03340   -0.00374   -0.00011   -0.00652
AFIX 137
H7D1  2    0.740347    0.258896   -0.019146    11.00000   -1.50000
H7D2  2    0.642263    0.288480    0.019413    11.00000   -1.50000
H7D3  2    0.778495    0.251005    0.048852    11.00000   -1.50000
AFIX   0
C8C   1    1.547523    0.602215    0.082968    11.00000    0.03381    0.03671 =
         0.04031    0.00731   -0.00104   -0.01068
AFIX  23
H8C1  2    1.571675    0.657359    0.088593    11.00000   -1.20000
H8C2  2    1.457257    0.599860    0.060812    11.00000   -1.20000
AFIX   0
C8D   1    0.948589    0.353932   -0.047304    11.00000    0.02510    0.02440 =
         0.02076   -0.00241   -0.00493   -0.00165
AFIX  23
H8D1  2    0.876300    0.323467   -0.069796    11.00000   -1.20000
H8D2  2    1.030565    0.326101   -0.047875    11.00000   -1.20000
AFIX   0
C9C   1    1.633807    0.565334    0.049802    11.00000    0.17246    0.22759 =
         0.05016    0.03546    0.06189    0.08178
AFIX 137
H9C1  2    1.645764    0.510879    0.060805    11.00000   -1.50000
H9C2  2    1.718150    0.591549    0.057423    11.00000   -1.50000
H9C3  2    1.595161    0.568932    0.009018    11.00000   -1.50000
AFIX   0
C9D   1    0.952763    0.432995   -0.074740    11.00000    0.03185    0.02813 =
         0.02723    0.00203   -0.00056   -0.00035
AFIX 137
H9D1  2    0.871458    0.460531   -0.074474    11.00000   -1.50000
H9D2  2    0.963701    0.426628   -0.114208    11.00000   -1.50000
H9D3  2    1.025818    0.462722   -0.053201    11.00000   -1.50000
AFIX   0
N1C   4    1.552332    0.566413    0.138820    11.00000    0.01875    0.02490 =
         0.03107   -0.00209    0.00079   -0.00390
N1D   4    0.930851    0.360306    0.011793    11.00000    0.01817    0.02139 =
         0.02130   -0.00139   -0.00427   -0.00051
O1C   5    1.376359    0.416769    0.197613    11.00000    0.01483    0.02117 =
         0.02559   -0.00553    0.00140   -0.00386
O1D   5    1.143823    0.379771    0.148883    11.00000    0.01194    0.02474 =
         0.01980   -0.00351   -0.00383   -0.00042
O2C   5    1.386735    0.485721    0.102219    11.00000    0.02412    0.02833 =
         0.02864    0.00279   -0.00802   -0.00756
O2D   5    1.148088    0.367311    0.043952    11.00000    0.01754    0.02663 =
         0.02355   -0.00265   -0.00127   -0.00099
HKLF    4


REM  KZ1231_LiBr in P2(1)/n
REM wR2 = 0.0706, GooF = S = 1.030, Restrained GooF = 1.046 for all data
REM R1 = 0.0279 for 7463 Fo > 4sig(Fo) and 0.0304 for all 8021 data
REM 511 parameters refined using 6 restraints

END

WGHT      0.0307      3.0222

REM Highest difference peak  0.843,  deepest hole -0.707,  1-sigma level  0.051
Q1    1   1.6730  0.6034  0.0571  11.00000  0.05    0.84
Q2    1   1.5721  0.5588  0.0432  11.00000  0.05    0.63
Q3    1   1.6297  0.5395  0.0492  11.00000  0.05    0.56
Q4    1   0.6551  0.3837  0.1909  11.00000  0.05    0.34
Q5    1   0.6565  0.2963  0.1916  11.00000  0.05    0.32
Q6    1   0.7524 -0.0206  0.0854  11.00000  0.05    0.32
Q7    1   1.4952  0.1424  0.0626  11.00000  0.05    0.31
Q8    1   1.2918  0.4577  0.2517  11.00000  0.05    0.30
Q9    1   0.7809  0.3810  0.1420  11.00000  0.05    0.29
Q10   1   0.9401  0.1187  0.0370  11.00000  0.05    0.28
Q11   1   1.0458  0.1485  0.0343  11.00000  0.05    0.28
Q12   1   1.3624  0.0649  0.1048  11.00000  0.05    0.27
Q13   1   1.4891  0.0584  0.0600  11.00000  0.05    0.27
Q14   1   1.3586  0.1489  0.1031  11.00000  0.05    0.27
Q15   1   1.2244  0.4199  0.2175  11.00000  0.05    0.26
Q16   1   1.1048  0.4066  0.2221  11.00000  0.05    0.26
Q17   1   1.4454  0.4582  0.0956  11.00000  0.05    0.26
Q18   1   1.1235  0.1755  0.1704  11.00000  0.05    0.26
Q19   1   1.7371  0.5380  0.0721  11.00000  0.05    0.26
Q20   1   0.5443 -0.1323  0.0697  11.00000  0.05    0.25
;
_shelx_res_checksum   53692

_shelx_hkl_file
;
   0   0  -2 4066.58 129.982   4
   0   0  -2 3925.69 123.282   3
   0   0  -3 21.2645 18.9723   3
   0   0  -3 30.2646 21.3703   4
   0   0  -4 43742.3 908.211   4
   0   0  -4 42736.1 886.244   3
   0   0  -5 7.86956 23.5699   3
   0   0  -5 66.5049 35.0673   4
   0   0   6 204.587 49.2703   5
   0   0   6 125.524 48.2640   2
   0   0  -6 150.914 39.4903   3
   0   0   6 104.975 38.0481   9
   0   0  -6 140.687 44.9375   4
   0   0   7 159.421 56.8735   5
   0   0  -7 32.1618 33.3636   3
   0   0   7 120.623 60.2230   2
   0   0  -7-10.8499 34.8827   4
   0   0   7 32.0685 43.0642   9
   0   0   7 51.0816 39.8986   6
   0   0   8 290408. 5173.83   6
   0   0   8 271776. 5143.86   5
   0   0  -8 275544. 5196.34   4
   0   0   8 286129. 5190.60   9
   0   0   8 268923. 5302.56   2
   0   0   9 34.7770 42.7417   6
   0   0  -9-65.9086 42.2354   4
   0   0   9 53.4056 60.6288   2
   0   0   9-59.9667 55.3379   9
   0   0   9 86.5098 47.4916   5
   0   0  10-33.4214 75.2827   2
   0   0  10 61.7285 48.7159   6
   0   0  10 55.6862 49.2517   9
   0   0 -10 63.8061 34.5680   4
   0   0  11-13.3495 53.0290   9
   0   0  11 32.4262 49.4444   6
   0   0  11-38.5090 61.1504   5
   0   0  12 19230.6 706.272   6
   0   0  12 20333.1 728.876   5
   0   0  12 20512.4 738.936   9
   0   0  13 44.8571 69.0251   6
   0   0  13 59.0041 59.9870   9
   0   0  13 88.2798 63.8299   5
   0   0  14 211.760 92.1226   9
   0   0  14 133.249 77.4695   5
   0   0  14 344.958 126.748  13
   0   0  15-252.927 99.0286   5
   0   0  15 28.5145 68.9969  13
   0   0  16 25512.3 1078.71  13
   0   0  17 202.018 104.026  13
   0   0  18 2487.27 348.959  13
   0   0  18 2571.63 233.049  18
   0   0  18 2354.18 211.878  19
   0   0  19-40.2956 100.120  13
   0   0  19-49.3522 91.1615  18
   0   0  20 74.0531 114.138  13
   0   0  20 63.9549 51.2085  18
   0   0  21-8.45241 74.9343  18
   0   0  22 1318.27 199.343  28
   0   0  22 1648.94 202.578  18
   0   0  23-48.4984 75.3248  28
   0   0  23-5.75416 58.6097  18
   0   0  24 5017.84 368.241  28
   0   0  24 4835.17 330.916  18
   0   0  25-80.7191 84.8772  28
   0   0  26 4.21003 48.5454  28
   0   0  27-40.5962 54.1195  28
   0   0  28 5742.07 302.875  28
   0   1   1 17574.3 367.769   1
   0  -1   1 17684.3 403.076   2
   0  -1   2 212864. 3813.09   2
   0  -1  -2 209179. 3757.70   1
   0   1   3 39764.3 808.209   4
   0   1  -3 39164.8 863.979   2
   0  -1   3 38425.0 862.513   2
   0   1   4 3761.24 167.741   4
   0   1   4 3688.61 158.650   3
   0  -1   4 3742.61 196.423   2
   0  -1   5 62252.1 1398.78   2
   0  -1   5 65032.0 1293.68   9
   0   1   5 61616.1 1295.04   3
   0   1   5 66683.6 1335.82   4
   0   1   5 65748.4 1300.86   6
   0   1   5 65997.5 1318.86   5
   0   1   6 740.091 89.4225   4
   0   1   6 716.285 88.5659   5
   0  -1   6 597.519 92.6509   2
   0   1   6 798.008 89.4073   6
   0   1   6 567.429 70.0308   3
   0  -1   6 606.468 75.4778   9
   0   1   6 747.000 90.6923   9
   0   1   7 52366.3 1133.79   6
   0   1  -7 51094.0 1143.32   3
   0  -1   7 49330.6 1247.69   2
   0   1  -7 49517.6 1154.12   4
   0  -1   7 50505.1 1108.02   6
   0  -1   7 51570.6 1128.07   9
   0   1   7 51251.1 1143.28   5
   0   1   7 52090.9 1168.86   9
   0  -1   7 48849.8 1070.02   5
   0   1  -8 215.701 56.7097   3
   0   1  -8 297.593 66.9830   4
   0  -1   8 261.210 64.4112   6
   0  -1   8 244.410 64.8689   5
   0   1   8 259.272 72.2765   9
   0  -1   8 193.989 67.7267   2
   0   1   8 278.766 69.7686   5
   0  -1   8 200.051 59.2541   9
   0   1   8 367.918 76.5560   6
   0  -1   9 189.582 79.1029   2
   0  -1   9 342.090 73.2722   5
   0   1   9 228.117 72.3051   5
   0   1  -9 194.999 56.0585   3
   0   1   9 247.861 63.4296   6
   0   1   9 287.731 76.4176   9
   0  -1   9 305.081 74.8174   9
   0  -1   9 267.537 74.4698   6
   0  -1  10 10988.5 452.752   9
   0   1  10 10109.4 450.849   5
   0  -1  10 10590.6 443.887   6
   0   1  10 10425.7 438.280   6
   0   1  10 11269.1 473.294   9
   0   1 -10 10665.1 463.759   4
   0   1  10 10346.0 517.276   2
   0  -1  10 10818.1 427.781   5
   0   1  11 466.942 99.8118   5
   0  -1  11 806.438 129.360   9
   0   1  11 574.795 109.997   6
   0  -1  11 614.151 114.151   5
   0  -1  11 853.440 130.325   6
   0   1  11 441.589 110.507  13
   0  -1  12 114.270 76.9410   6
   0   1  12 115.598 70.3174   5
   0  -1  12 14.6412 50.6403   9
   0  -1  12 173.593 69.5845   5
   0   1  12 112.917 72.5921  13
   0  -1  13 8685.88 472.567   6
   0  -1  13 8989.80 465.822   5
   0   1  13 8623.06 492.916   5
   0  -1  13 9006.02 482.298   9
   0   1  13 9290.71 522.006  13
   0   1  14 125470. 2881.78   5
   0  -1  14 128524. 2859.28   9
   0  -1  14 133539. 2994.75  13
   0   1  14 130775. 2956.56  13
   0   1  15 467.148 123.506   5
   0  -1  15 362.529 115.447   9
   0  -1  15 536.667 142.428  13
   0   1  15 671.190 154.902  13
   0  -1  16 847.794 173.353   9
   0   1  16 913.421 184.066   5
   0   1  16 946.118 194.701  13
   0  -1  16 881.453 189.329  13
   0  -1  17 4045.10 426.145  13
   0   1  17 3380.34 385.305  13
   0   1  18 3357.98 395.172  13
   0  -1  18 3974.06 435.434  13
   0  -1  18 3940.02 275.921  19
   0  -1  18 3949.62 293.498  18
   0   1  18 4209.81 305.852  18
   0  -1  19 5675.23 546.955  13
   0   1  19 5294.25 525.695  13
   0  -1  19 4984.64 322.364  19
   0   1  19 5573.88 365.811  18
   0  -1  19 6034.45 369.191  18
   0   1  20 2716.01 395.306  13
   0  -1  20 2745.47 388.330  13
   0   1  20 2558.31 252.563  18
   0  -1  20 2424.42 237.966  18
   0   1  21 4742.12 374.913  28
   0  -1  21 4510.97 331.403  18
   0   1  21 4496.43 332.741  18
   0   1  22 177.026 86.8233  28
   0   1  22 276.166 87.7459  18
   0  -1  22 262.181 89.1398  18
   0   1  23 2088.20 247.092  28
   0  -1  23 2289.28 253.449  28
   0   1  23 1981.92 221.392  18
   0  -1  23 1924.03 216.738  18
   0   1  24-27.7705 75.4108  28
   0  -1  24 20.0403 61.4376  28
   0  -1  24 39.7710 67.9826  18
   0   1  25 25.9627 64.5295  28
   0  -1  25 142.473 77.8845  28
   0  -1  25 36.7063 49.5985  18
   0  -1  26 15850.9 632.341  28
   0   1  26 15688.7 633.645  28
   0  -1  27 1102.78 144.054  28
   0   1  27 1102.87 146.020  28
   0   1  28 519.315 93.0825  28
   0  -1  28 576.708 95.2084  28
   0  -2   0 54018.5 1063.91   2
   0   2   0 51074.2 1061.96   2
   0  -2   1 9523.31 295.675   2
   0   2   1 9415.32 284.306   2
   0   2   2 3138.71 137.657   1
   0  -2   2 3315.40 171.438   2
   0  -2   3 10929.6 368.722   2
   0  -2  -3 10693.6 304.874   1
   0  -2   4 11135.8 401.354   2
   0  -2  -4 11189.9 336.624   1
   0  -2   5 62680.1 1433.50   2
   0   2   5 63595.4 1341.91   4
   0  -2   5 65432.8 1286.15   6
   0  -2  -5 65411.3 1339.80   1
   0   2  -5 63929.3 1440.77   2
   0  -2   5 64149.7 1287.54   9
   0   2   6 50864.8 1158.05   6
   0   2   6 56237.2 1213.99   4
   0  -2   6 54173.0 1308.68   2
   0  -2   6 53926.7 1148.15   6
   0   2   6 54246.4 1185.48   3
   0   2   6 56964.6 1229.94   5
   0  -2   6 54843.4 1156.27   9
   0   2   6 58958.1 1229.45  13
   0  -2   7 113781. 2476.84   2
   0  -2   7 115423. 2290.67   6
   0   2   7 111172. 2297.91   6
   0   2   7 120607. 2376.63   5
   0   2   7 123275. 2372.74   4
   0   2   7 117159. 2318.59   3
   0  -2   7 117025. 2300.65   9
   0   2   7 125682. 2388.72  13
   0   2   8 13140.3 468.484   4
   0   2   8 12543.8 475.091   5
   0   2   8 11818.0 417.494   3
   0  -2   8 11842.5 379.627   5
   0  -2   8 12430.6 426.143   6
   0  -2   8 12093.6 431.012   9
   0  -2   8 11837.5 528.699   2
   0   2   8 12987.0 478.164  13
   0  -2   9 52910.2 1443.38   2
   0  -2   9 55985.2 1278.99   6
   0   2  -9 54713.1 1327.40   4
   0  -2   9 53029.4 1202.74   5
   0   2  -9 54277.1 1315.52   3
   0   2   9 55113.1 1338.61   5
   0  -2   9 53508.5 1267.24   9
   0   2   9 57196.2 1353.04  13
   0  -2  10 4755.47 287.943   6
   0   2 -10 4717.84 307.034   4
   0  -2  10 5114.91 272.359   5
   0   2  10 4976.43 318.320   5
   0  -2  10 5405.92 303.569   9
   0   2  10 5683.90 339.952  13
   0  -2  11 4187.77 282.520   9
   0  -2  11 4220.43 286.641   6
   0   2  11 3740.00 290.661   5
   0   2  11 4209.86 310.127  13
   0  -2  12 32882.0 991.862   9
   0   2  12 31007.3 1027.04   5
   0  -2  12 32671.0 996.609   6
   0   2  12 32789.2 1055.04  13
   0   2  13 814.414 156.481   5
   0  -2  13 1061.31 173.585   6
   0  -2  13 1197.03 172.257   9
   0   2  13 1239.08 183.141  13
   0   2  14 30165.5 1079.22   5
   0  -2  14 30885.5 1039.61   9
   0  -2  14 30750.9 1040.31   6
   0   2  14 31395.1 1112.81  13
   0  -2  15 34230.4 1156.35   9
   0  -2  15 37010.4 1289.51  13
   0   2  15 34336.3 1229.43  13
   0   2  16 253.601 108.313   5
   0  -2  16 189.070 73.3400   9
   0   2  16 82.9608 81.3951  13
   0  -2  16 346.399 129.848  13
   0   2  17 31105.5 1246.18   5
   0  -2  17 33311.0 1214.17   9
   0   2  17 32351.3 1294.89  13
   0  -2  17 33742.8 1336.17  13
   0   2  18 5996.58 511.403   5
   0  -2  18 6051.89 543.260  13
   0   2  18 5062.93 498.497  13
   0  -2  18 5903.03 358.703  18
   0  -2  18 5245.19 321.830  19
   0   2  18 5795.44 368.598  18
   0  -2  19 43040.8 1670.14  13
   0   2  19 46626.4 1347.73  28
   0  -2  19 43718.5 1181.00  19
   0   2  19 44713.6 1260.57  18
   0  -2  19 44951.8 1238.24  18
   0   2  20 3758.72 451.027  13
   0  -2  20 3942.06 475.841  13
   0   2  20 3965.43 339.635  28
   0  -2  20 3495.25 269.257  19
   0   2  20 3523.13 300.599  18
   0  -2  20 3635.10 292.294  18
   0   2  21 17081.6 750.012  28
   0  -2  21 16608.6 634.628  19
   0   2  21 16182.2 679.810  18
   0  -2  21 16682.4 677.361  18
   0   2  22 170.789 90.2356  28
   0   2  22 52.6139 58.3849  18
   0  -2  22 60.8968 61.6877  18
   0   2  23 1013.48 172.136  28
   0  -2  23 1010.98 161.912  18
   0   2  24 1331.20 197.130  28
   0  -2  24 1291.18 189.021  28
   0  -2  24 1375.34 172.500  18
   0   2  25 1749.89 211.685  28
   0  -2  25 1761.13 209.104  28
   0  -2  25 1697.83 186.132  18
   0   2  26 2670.87 245.887  28
   0  -2  26 2502.43 232.991  28
   0  -2  26 2483.81 207.226  18
   0  -2  27 2544.05 211.053  28
   0   2  27 2436.52 214.895  28
   0   2  28 155.947 59.3198  28
   0  -2  28 109.942 44.0566  28
   0   3   0 14.5930 29.8014   2
   0  -3   0 285.696 56.1977   2
   0   3   1 217.535 50.9511   2
   0  -3   1 193.213 48.8814   2
   0   3  -1 213.316 52.5603   2
   0  -3   2 18871.8 548.323   2
   0   3   2 19105.5 493.071   1
   0  -3   3 584.888 90.7424   2
   0   3   3 664.225 84.8659   5
   0   3   3 445.141 65.7692   1
   0  -3   4 2158.61 117.114   8
   0  -3   4 2428.47 188.040   2
   0  -3  -4 2086.88 124.889  11
   0  -3   5 50570.0 1045.50   9
   0  -3  -5 48489.1 1054.00  11
   0  -3   5 49786.2 1220.39   2
   0  -3   5 49990.9 1032.25   6
   0   3  -5 48768.5 1224.42   2
   0  -3  -5 49008.5 1078.47   1
   0  -3   6 4158.14 277.106   2
   0  -3  -6 3986.44 212.048   1
   0   3   6 3839.60 221.479   4
   0  -3   6 3873.86 188.063   6
   0  -3   6 3726.50 190.198   9
   0   3   6 4110.67 239.338   5
   0   3  -6 3624.47 262.537   2
   0   3   6 3889.47 219.832  13
   0  -3   7 82009.1 1674.01   9
   0  -3   7 78706.1 1875.77   2
   0  -3  -7 78932.8 1705.49   1
   0  -3   7 81903.7 1667.56   6
   0   3  -7 82043.3 1898.95   2
   0   3   7 82616.7 1777.50   5
   0   3   7 80494.1 1730.90   3
   0   3   7 82244.8 1748.72   4
   0   3   7 82030.2 1755.64  13
   0  -3   8 13690.7 463.248   6
   0  -3   8 13751.6 597.996   2
   0   3   8 14158.4 497.134   3
   0   3   8 14641.3 539.992   5
   0  -3  -8 13935.7 493.917   1
   0  -3   8 13934.0 471.847   9
   0   3   8 13977.8 513.110   4
   0   3   8 13901.1 520.656  13
   0   3   9 64480.1 1570.93   5
   0  -3  -9 64548.6 1509.40   1
   0   3   9 66435.6 1545.87   4
   0  -3   9 67298.7 1485.02   6
   0  -3   9 65674.7 1480.42   9
   0   3   9 65977.6 1563.34  13
   0  -3  10 18325.1 625.106   6
   0  -3  10 18422.2 624.149   9
   0   3  10 18141.1 688.367   5
   0   3  10 18217.0 656.401   4
   0   3  10 18226.8 674.751  13
   0  -3  11 1046.42 142.624   6
   0  -3  11 1304.70 162.090   9
   0   3  11 1150.40 169.548   5
   0   3  11 1383.21 185.100  13
   0  -3  12 975.947 149.644   9
   0   3  12 1015.72 174.845   5
   0  -3  12 1110.88 161.277   6
   0   3  12 1197.45 180.259  13
   0  -3  13 1129.22 171.223   9
   0  -3  13 1184.95 179.105   6
   0   3  13 1014.12 174.432   5
   0   3  13 1077.74 182.017  13
   0  -3  14 23973.1 892.758   9
   0   3  14 23148.3 948.509   5
   0  -3  14 24449.0 908.650   6
   0   3  14 22926.4 947.051  13
   0  -3  15 10771.9 592.410   6
   0  -3  15 10593.2 584.781   9
   0   3  15 10159.6 626.228   5
   0   3  15 10402.2 628.723  13
   0  -3  16 7754.13 523.272   9
   0   3  16 7301.51 552.872   5
   0   3  16 8037.45 576.952  13
   0   3  17 5829.65 506.680   5
   0  -3  17 6034.94 472.053   9
   0   3  17 5542.83 501.416  13
   0  -3  17 6184.95 534.880  13
   0  -3  18 8248.86 647.528  13
   0   3  18 7247.55 599.297  13
   0   3  18 6688.08 557.702   5
   0  -3  18 7670.62 557.493   9
   0   3  18 8236.25 483.840  28
   0  -3  18 7698.15 414.876  18
   0  -3  18 7493.00 391.291  19
   0   3  18 7682.52 436.147  18
   0  -3  19 24301.7 1204.41  13
   0   3  19 22907.5 1147.49  13
   0   3  19 25481.7 925.430  28
   0   3  19 22930.5 831.189  18
   0  -3  19 24112.1 818.975  18
   0  -3  19 23743.6 780.076  19
   0   3  20 1998.74 325.607  13
   0  -3  20 2359.10 358.170  13
   0   3  20 2557.30 272.463  28
   0  -3  20 2199.83 212.461  19
   0   3  20 1954.79 225.827  18
   0  -3  20 2166.16 223.072  18
   0   3  21 8588.99 517.352  28
   0  -3  21 8765.36 435.573  19
   0  -3  21 8289.68 453.490  18
   0   3  22 1068.44 184.969  28
   0  -3  22 861.255 149.877  18
   0   3  23 43.3898 82.0255  28
   0  -3  23 83.2613 62.3745  18
   0  -3  24 45.8391 69.6810  28
   0   3  24 241.587 110.669  28
   0  -3  24 84.4061 65.8456  18
   0   3  25 68.4274 57.8466  28
   0  -3  25 143.392 82.7069  28
   0  -3  25-18.1744 47.7774  18
   0  -3  26 9530.15 455.187  28
   0   3  26 9239.59 463.605  28
   0  -3  26 9004.13 406.230  18
   0   3  27 1090.93 139.800  28
   0  -3  27 910.292 123.704  28
   0   3  28 535.587 91.9120  28
   0  -3  28 566.797 88.7899  28
   0   4   0 960393. 17122.3   2
   0  -4   0 966044. 17101.0   2
   0  -4   0 999999. 16980.2  12
   0  -4   1 19959.1 588.325   2
   0  -4   1 20553.0 498.215  12
   0   4   2 121592. 2471.41   2
   0  -4   2 122433. 2320.54   8
   0  -4   2 124972. 2504.03   2
   0  -4  -2 122158. 2354.50  11
   0   4   3 267222. 5030.53   1
   0  -4   3 276313. 5152.46   2
   0  -4   3 273008. 4929.95   8
   0  -4  -3 266093. 4970.77  11
   0  -4   4 17429.2 354.999   8
   0   4   4 17547.5 473.795   5
   0  -4   4 17387.5 532.252   2
   0   4   4 16241.6 431.131   1
   0  -4   4 17495.8 333.041   6
   0  -4   4 17506.9 404.014  12
   0  -4  -4 16782.9 386.937  11
   0   4  -5 23086.0 768.284   2
   0  -4   5 22879.2 591.001   9
   0  -4   5 23500.7 569.348   6
   0  -4   5 22846.2 570.650   8
   0  -4   5 22561.0 744.078   2
   0   4   5 23655.1 687.734   5
   0  -4   5 23531.3 620.677  12
   0  -4  -5 21718.5 594.496  11
   0  -4   6 13989.2 422.016   6
   0  -4   6 14270.8 581.809   2
   0  -4   6 14230.5 438.031   9
   0   4  -6 13316.2 577.631   2
   0   4   6 14772.2 525.827   5
   0  -4  -6 13163.8 436.912  11
   0   4   6 14371.9 494.761  13
   0  -4   7 52102.5 1165.03   9
   0   4   7 51399.4 1254.47   4
   0   4   7 54190.1 1298.01   5
   0  -4   7 53652.5 1158.18   6
   0  -4  -7 51737.8 1193.28   1
   0  -4   7 49853.3 1378.17   2
   0   4   7 52334.9 1259.98  13
   0  -4  -7 49204.8 1163.39  11
   0   4   8 69683.5 1570.91   3
   0   4   8 68199.0 1607.14   5
   0  -4  -8 64802.8 1482.32   1
   0  -4   8 65550.2 1469.12   9
   0  -4  -8 64773.4 1463.02  11
   0  -4   8 67668.8 1467.29   6
   0   4   8 67212.2 1564.67   4
   0   4   8 68243.7 1578.06  13
   0  -4   9 12729.1 467.785   6
   0  -4  -9 11772.5 452.121  11
   0  -4   9 12114.6 467.519   9
   0   4   9 11521.2 501.427   4
   0  -4  -9 11400.4 458.610   1
   0   4   9 12021.5 536.476   5
   0   4   9 12191.2 524.066  13
   0   4  10 522.768 108.407   4
   0   4  10 305.727 92.1647   5
   0  -4  10 442.812 94.1837   9
   0  -4  10 426.598 92.1529   6
   0   4  10 447.825 106.756  13
   0  -4  11 101529. 2222.44   6
   0   4  11 98745.7 2347.50   5
   0  -4  11 99680.6 2214.94   9
   0   4  11 99650.0 2321.17  13
   0  -4  12 26602.0 869.624   6
   0   4  12 23795.4 909.178   5
   0  -4  12 24559.2 843.730   9
   0   4  12 23443.2 894.930  13
   0  -4  13 42321.6 1255.71   9
   0  -4  13 45248.4 1297.64   6
   0   4  13 41744.7 1355.94   5
   0   4  13 42006.4 1346.18  13
   0   4  14 363.521 122.286   5
   0  -4  14 728.126 156.096   6
   0  -4 -14 567.324 115.335  11
   0  -4  14 487.873 126.403   9
   0   4  14 492.599 130.793  13
   0  -4  15 3383.05 330.746   6
   0   4  15 3621.90 379.016   5
   0  -4  15 3576.55 338.958   9
   0  -4 -15 4040.93 319.593  11
   0   4  15 3375.48 360.053  13
   0  -4  16 8470.81 549.957   9
   0   4  16 7950.59 591.945   5
   0  -4  16 9633.89 655.103  13
   0  -4 -16 8937.93 504.421  11
   0   4  16 7921.67 587.651  13
   0  -4  17 205.556 125.314   9
   0   4  17 88.1618 85.8771   5
   0   4  17-5.84054 77.7283  13
   0  -4  17-86.1876 83.6617  13
   0  -4  18 94.6054 63.4702  18
   0  -4  18 206.325 130.567  13
   0   4  18 248.309 107.191  13
   0   4  18-41.0477 85.1641   5
   0  -4  18 74.7806 78.8725   9
   0   4  18 60.9381 65.5773  28
   0  -4 -18 316.692 72.4661  21
   0  -4  18 82.6649 56.9323  19
   0   4  18 119.226 53.6671  18
   0  -4  19 3416.83 435.995  13
   0  -4  19 3155.73 367.776   9
   0   4  19 3255.60 398.726   5
   0   4  19 3694.29 332.899  28
   0  -4  19 3465.61 264.366  19
   0  -4  19 3609.40 286.097  18
   0  -4 -19 3941.89 258.875  21
   0  -4  20 2583.76 399.191  13
   0   4  20 2773.62 291.121  28
   0  -4  20 2464.79 244.362  18
   0  -4  20 2667.45 234.569  19
   0   4  21 7294.91 479.476  28
   0  -4  21 7001.27 412.875  18
   0  -4  21 7394.37 395.953  19
   0   4  22 403.502 112.980  28
   0  -4  22 465.261 101.191  19
   0  -4  22 487.570 104.890  18
   0   4  23 840.899 164.073  28
   0  -4  23 909.567 142.788  18
   0   4  24 18512.4 761.925  28
   0  -4  24 19414.2 688.869  18
   0  -4  25 7037.27 403.696  28
   0   4  25 6440.39 407.985  28
   0  -4  25 7216.84 370.522  18
   0   4  26 406.660 101.192  28
   0  -4  26 356.726 83.1423  28
   0  -4  26 485.831 91.1501  18
   0  -4  27-8.44012 39.8783  28
   0   4  27 21.9571 46.8374  28
   0   4  28 3352.02 213.838  28
   0  -5   0-4.53794 47.0393   2
   0   5   0-11.6763 48.5427   2
   0  -5   0-15.1411 32.4965   8
   0  -5   0 8.17016 35.4404  12
   0   5  -1 40354.4 1082.92   2
   0  -5  -1 39021.6 892.951   8
   0  -5   1 39617.6 886.244   8
   0   5   1 42502.4 1071.14   2
   0  -5   1 40643.4 1055.51   2
   0   5   1 40087.9 948.297   5
   0  -5   1 42746.6 933.409  12
   0  -5  -1 41670.8 927.041  12
   0  -5  -1 40084.4 918.977  11
   0  -5   2 327294. 5985.92   2
   0   5   2 315306. 5951.97   2
   0   5  -2 305124. 6008.06   2
   0   5   2 319419. 5858.42   5
   0  -5   2 319584. 5739.57   8
   0  -5  -2 313278. 5784.37  11
   0  -5   2 325005. 5793.54  12
   0  -5   3 20771.2 699.133   2
   0   5   3 20560.8 630.222   5
   0  -5   3 20766.0 536.003   8
   0   5  -3 20231.5 719.870   2
   0   5   3 21313.3 631.969   1
   0   5   3 20814.0 675.639   2
   0  -5  -3 20499.4 570.776  11
   0  -5   3 21123.1 577.644  12
   0  -5   4 62791.9 1548.75   2
   0  -5   4 63469.4 1315.68   8
   0   5   4 64066.7 1510.26   2
   0   5  -4 61125.0 1578.64   2
   0   5   4 63699.2 1438.52   1
   0  -5   4 64904.8 1278.32   6
   0   5   4 65142.1 1467.68   5
   0  -5  -4 60985.5 1358.62  11
   0  -5   4 65395.0 1375.77  12
   0   5   5 168264. 3346.92   5
   0  -5   5 171447. 3179.00   8
   0  -5   5 166256. 3466.45   2
   0  -5   5 174560. 3158.73   6
   0   5  -5 169301. 3522.10   2
   0   5   5 162404. 3263.55  13
   0  -5   5 170260. 3248.43  12
   0  -5  -5 166118. 3229.44  11
   0   5   6 2045.18 194.063   5
   0  -5   6 2216.51 147.770   6
   0  -5   6 2011.38 151.413   9
   0  -5   6 1968.83 212.732   2
   0  -5  -6 2022.76 160.363  11
   0   5   6 1860.75 170.535  13
   0  -5   7 10065.7 364.587   6
   0  -5   7 9784.18 378.889   9
   0   5   7 9569.24 452.004   5
   0  -5  -7 8824.54 371.610  11
   0   5   7 8612.77 414.399  13
   0  -5   8 58138.4 1368.32   9
   0  -5   8 64253.6 1376.65   6
   0   5   8 59954.7 1490.12   4
   0   5   8 60134.3 1523.41   5
   0   5   8 59879.1 1492.94  13
   0  -5  -8 58325.1 1373.69  11
   0   5   9 531.526 122.791   5
   0  -5   9 530.591 97.4268   9
   0  -5  -9 415.409 84.7660  11
   0  -5   9 390.369 81.6637   6
   0   5   9 391.484 91.3591   4
   0   5   9 565.378 112.998  13
   0  -5  10 634.809 114.033   9
   0  -5  10 731.924 120.304   6
   0   5  10 468.476 121.926   5
   0  -5 -10 563.785 101.270  11
   0   5  10 625.150 129.424  13
   0  -5  11 71230.4 1721.63   9
   0  -5  11 75493.1 1742.14   6
   0   5  11 70586.1 1862.84   5
   0   5  11 70206.0 1832.94  13
   0  -5 -11 69068.0 1663.53  11
   0   5  12 1162.67 191.299   5
   0  -5  12 1616.28 196.063   6
   0  -5  12 1477.27 189.452   9
   0   5  12 1409.25 211.233  13
   0  -5 -12 1258.66 165.474  11
   0  -5  13 5915.48 406.357   6
   0   5  13 5909.16 453.449   5
   0  -5  13 5887.49 400.608   9
   0  -5 -13 5805.06 366.003  11
   0   5  13 5384.75 432.841  13
   0  -5  14 28823.1 1047.97   9
   0  -5  14 32816.1 1104.79   6
   0   5  14 28934.9 1158.55   5
   0  -5 -14 31363.2 999.374  11
   0   5  14 29678.7 1149.76  13
   0  -5  15 4320.10 380.622   9
   0  -5  15 4415.82 385.449   6
   0   5  15 3994.77 411.719   5
   0  -5 -15 4782.63 354.510  11
   0   5  16 2312.68 324.655   5
   0  -5  16 3185.15 336.117   9
   0  -5  16 3418.61 390.524  13
   0  -5 -16 2835.28 283.439  11
   0  -5  17 13847.9 832.841  13
   0   5  17 11010.7 737.489   5
   0  -5  17 12633.0 722.206   9
   0   5  17 12985.0 632.031  28
   0  -5  17 12252.1 516.256  19
   0  -5  17 12883.9 545.974  18
   0  -5 -17 12279.8 487.805  21
   0  -5  18 3583.98 440.329  13
   0   5  18 2982.22 375.742   5
   0  -5  18 3138.95 366.145   9
   0   5  18 3671.71 331.539  28
   0  -5 -18 3284.20 238.966  21
   0  -5  18 3044.82 257.403  18
   0  -5  18 3088.09 246.570  19
   0  -5  19 1439.72 179.027  18
   0  -5  19 1422.91 292.919  13
   0  -5  19 1239.16 232.266   9
   0   5  19 1433.89 210.792  28
   0  -5  19 1491.60 176.517  19
   0  -5 -19 1452.43 161.108  21
   0   5  20 11118.1 601.539  28
   0  -5  20 11024.3 523.888  18
   0  -5  20 10643.9 488.828  19
   0  -5 -20 11340.6 480.298  21
   0   5  21 10328.8 578.272  28
   0  -5  21 10361.2 476.948  19
   0  -5  21 10963.1 522.654  18
   0   5  22 6969.21 461.959  28
   0  -5  22 6473.54 359.605  19
   0  -5  22 6731.56 394.576  18
   0   5  23 10655.1 565.080  28
   0  -5  23 9821.67 474.301  18
   0  -5  23 9920.39 443.531  19
   0   5  24 649.982 137.822  28
   0  -5  24 747.975 123.814  18
   0   5  25 282.412 89.7950  28
   0  -5  25 456.078 104.561  28
   0  -5  25 483.795 100.722  18
   0   5  26 3646.05 273.521  28
   0  -5  26 3739.94 257.825  28
   0  -5  26 4112.84 248.032  18
   0  -5  27 897.613 114.441  28
   0   5  27 872.934 119.776  28
   0  -5  27 1006.00 107.619  18
   0   6   0 39271.0 1120.23   2
   0  -6   0 38972.1 904.878   8
   0  -6   0 40637.5 950.226  12
   0   6  -1 11936.4 541.011   2
   0   6   1 13116.2 545.173   2
   0  -6   1 11992.7 516.383   2
   0  -6   1 11919.1 384.480   8
   0  -6  -1 11820.4 388.797   8
   0  -6   1 11943.2 415.271  12
   0  -6  -1 12084.3 415.009  11
   0  -6  -1 12216.0 417.820  12
   0  -6   2 18150.0 664.735   2
   0  -6   2 17184.2 491.163   8
   0   6   2 17038.6 565.200   5
   0   6   2 17666.0 655.104   2
   0   6  -2 17851.9 693.173   2
   0  -6  -2 16247.7 493.154   8
   0  -6   2 17670.3 533.047  12
   0  -6  -2 17097.4 524.953  11
   0  -6  -2 17482.9 529.882  12
   0   6   3 479.515 107.256   2
   0  -6   3 445.905 55.8820   6
   0  -6   3 477.076 67.8195   8
   0  -6   3 484.150 106.737   2
   0   6   3 670.709 112.846   5
   0  -6  -3 459.873 79.0598  11
   0   6   3 441.884 89.8050   1
   0  -6   3 483.160 84.2498  12
   0   6   4 9630.14 435.264   1
   0  -6   4 10732.9 325.298   6
   0  -6   4 10108.0 503.611   2
   0  -6   4 10045.8 351.655   8
   0   6   4 10189.5 453.345   5
   0   6   4 10941.4 502.381   2
   0  -6  -4 10180.9 392.929  11
   0  -6   4 10003.6 391.552  12
   0  -6  -5 666.526 105.084  11
   0  -6   5 920.424 91.5528   6
   0  -6   5 809.150 94.7492   8
   0   6   5 821.809 133.825   5
   0   6   5 795.326 120.752   1
   0  -6   5 1016.59 119.418  12
   0  -6   6 180109. 3319.26   6
   0  -6   6 176950. 3335.64   8
   0   6   6 173644. 3565.25   5
   0  -6   6 176016. 3380.71   9
   0  -6  -6 166787. 3397.13  11
   0  -6   6 174416. 3416.22  12
   0  -6   7 27609.4 738.254   6
   0   6   7 28049.8 910.881   5
   0  -6   7 28176.3 782.079   9
   0  -6  -7 26896.5 788.522  11
   0  -6   8 53.4661 41.3049   6
   0  -6   8-6.16018 36.6137   9
   0   6   8 15.2752 75.5053   5
   0  -6  -8 46.3901 39.9959  11
   0   6   9 102816. 2458.70   5
   0  -6   9 111207. 2261.40   6
   0  -6   9 107941. 2283.98   9
   0  -6  -9 102060. 2267.66  11
   0  -6  10 40343.6 1087.15   6
   0  -6  10 38811.8 1090.19   9
   0   6  10 36903.0 1222.19   5
   0  -6 -10 37693.4 1062.93  11
   0  -6  11 22403.7 792.753   9
   0  -6  11 23368.5 795.329   6
   0   6  11 21010.1 892.362   5
   0  -6 -11 21161.9 751.048  11
   0  -6  12 6520.38 404.664   6
   0  -6  12 6097.77 396.559   9
   0   6  12 5144.64 432.856   5
   0  -6 -12 5308.36 349.619  11
   0   6  13 12211.2 710.280   5
   0  -6  13 14319.3 662.230   6
   0  -6  13 12991.5 636.870   9
   0  -6 -13 12648.6 583.971  11
   0  -6  14 30202.3 1077.81   9
   0  -6  14 30192.8 1076.23   6
   0   6  14 27308.6 1145.47   5
   0  -6 -14 29301.2 990.175  11
   0  -6  15 21981.4 928.219   9
   0  -6  15 22163.7 920.531   6
   0  -6 -15 21976.7 845.514  11
   0   6  16 1366.72 254.740   5
   0  -6  16 1865.90 266.671   9
   0  -6  16 1946.44 307.148  13
   0  -6  17 1071.62 145.554  18
   0  -6  17 901.873 213.561  13
   0  -6  17 1310.21 228.943   9
   0   6  17 804.525 203.727   5
   0   6  17 1185.02 192.439  28
   0  -6 -17 1050.84 140.720  21
   0  -6  17 989.025 140.458  19
   0  -6  18 48168.5 1782.90  13
   0  -6  18 45541.3 1598.66   9
   0   6  18 47023.4 1424.71  28
   0  -6 -18 46538.7 1214.25  21
   0  -6  18 48713.6 1294.55  18
   0  -6  18 46369.2 1242.59  19
   0  -6  19 6199.40 598.351  13
   0  -6  19 6500.68 541.941   9
   0   6  19 6745.18 465.881  28
   0  -6  19 7257.01 410.740  18
   0  -6  19 6327.28 368.832  19
   0  -6 -19 6358.73 358.100  21
   0   6  20 7496.25 494.539  28
   0  -6  20 7356.81 417.827  18
   0  -6  20 6925.80 381.424  19
   0  -6 -20 6979.68 375.523  21
   0   6  21 10655.5 585.928  28
   0  -6  21 10203.5 466.749  19
   0  -6 -21 10038.9 455.954  21
   0  -6  21 10620.0 509.196  18
   0   6  22 4742.11 379.048  28
   0  -6 -22 5061.42 307.399  21
   0  -6  22 4980.76 308.287  19
   0  -6  22 5328.93 342.190  18
   0   6  23 369.952 120.210  28
   0  -6  23 357.482 94.1209  18
   0  -6  23 310.476 81.5475  19
   0   6  24 1310.81 186.349  28
   0  -6  24 1273.82 152.272  18
   0  -6  25 2886.87 233.935  28
   0   6  25 2764.37 249.708  28
   0  -6  25 3028.00 220.304  18
   0   6  26 5721.77 330.881  28
   0  -6  26 5459.47 301.663  28
   0  -6  26 6074.85 290.000  18
   0  -6  26 5047.28 299.025  20
   0   6  27 971.900 119.164  28
   0  -6  27 979.647 100.401  18
   0  -7   0-31.0842 39.9278   8
   0  -7   0 11.5907 38.9463  12
   0  -7   1 298.427 63.7941   8
   0  -7   1 206.277 83.5456   2
   0  -7  -1 161.193 51.7425   8
   0  -7  -1 124.371 50.4859  12
   0  -7   1 112.030 38.0525  12
   0   7   2 12754.6 537.162   1
   0  -7   2 12010.8 402.713   8
   0  -7  -2 11136.5 404.838   8
   0  -7   2 12068.9 445.987  12
   0  -7  -2 11692.1 439.590  12
   0  -7  -2 11833.4 439.245  11
   0   7   3 14128.3 554.110   5
   0   7   3 15126.6 596.680   1
   0  -7  -3 14334.8 476.222   8
   0  -7   3 15367.7 469.669   8
   0  -7  -3 13964.0 500.232  11
   0  -7   3 15250.2 520.671  12
   0   7   4 29544.1 913.446   5
   0  -7   4 30569.0 773.402   8
   0   7   4 31136.3 948.554   1
   0  -7   4 30613.2 838.623  12
   0  -7  -4 29258.3 824.590  11
   0  -7  -5 291.690 75.5858  11
   0  -7   5 451.686 76.3710   8
   0   7   5 413.339 99.7891   1
   0  -7   5 391.091 83.4884  12
   0  -7   6 17728.8 521.232   6
   0   7   6 16685.9 675.202   5
   0  -7   6 17091.1 539.186   8
   0  -7   6 17050.4 595.857  12
   0  -7  -6 15455.0 570.446  11
   0  -7   7 33153.4 845.310   6
   0   7   7 31748.7 1043.34   5
   0  -7   7 32237.2 895.235   9
   0  -7  -7 31241.5 907.039  11
   0  -7   8 48968.4 1239.02   9
   0   7   8 45787.0 1381.73   5
   0  -7  -8 46475.3 1237.86  11
   0   7   9 10374.1 575.901   5
   0  -7   9 10930.5 462.994   6
   0  -7   9 10392.1 475.533   9
   0  -7  -9 10196.5 475.847  11
   0  -7  10 916.300 130.301   6
   0  -7 -10 1003.02 143.797  11
   0  -7  10 891.252 142.784   9
   0   7  10 844.145 176.325   5
   0  -7  11 294.764 90.5871   6
   0  -7  11 293.595 98.4735   9
   0  -7 -11 250.802 95.2389  11
   0   7  11 257.459 107.685   5
   0  -7  12 336.162 101.825   6
   0  -7  12 603.255 131.216   9
   0  -7 -12 192.358 64.9219  11
   0   7  12 371.384 142.217   5
   0   7  13 1059.03 228.546   5
   0  -7  13 1108.96 183.025   6
   0  -7 -13 1447.37 196.275  11
   0  -7  13 1250.74 198.659   9
   0  -7 -14-55.8699 69.8941  11
   0   7  14-38.1407 75.3207   5
   0  -7  14 45.2350 62.1765   9
   0  -7  14-94.1777 71.2779   6
   0  -7  15 14087.3 719.260   6
   0   7  15 12260.6 769.250   5
   0  -7  15 14595.2 751.425   9
   0  -7 -15 14461.4 680.239  11
   0  -7  16 44013.7 1585.06  13
   0  -7  16 39995.1 1412.35   9
   0   7  16 41691.7 1299.93  28
   0  -7  16 42649.1 1155.17  18
   0  -7 -16 39575.3 1087.31  21
   0  -7  16 40906.3 1114.47  19
   0  -7  17 1143.55 263.505  13
   0  -7  17 946.782 142.502  18
   0  -7  17 936.927 192.337   9
   0   7  17 1148.62 192.086  28
   0  -7  17 924.596 133.532  19
   0  -7 -17 1070.63 143.751  21
   0  -7  18 14641.8 902.187  13
   0  -7  18 14512.5 822.650   9
   0   7  18 13553.9 685.010  28
   0  -7  18 13534.0 560.733  19
   0  -7  18 13949.2 592.401  18
   0  -7 -18 13529.7 555.309  21
   0  -7  19 466.472 113.129  18
   0   7  19 236.534 105.068  28
   0  -7 -19 294.275 82.3771  21
   0  -7  19 426.608 98.5473  19
   0   7  20 19792.5 841.994  28
   0  -7  20 19494.5 692.455  19
   0  -7 -20 19381.6 688.295  21
   0  -7  20 19905.4 732.172  18
   0   7  21 1586.34 225.936  28
   0  -7 -21 1369.88 166.410  21
   0  -7  21 1451.52 179.313  18
   0  -7  21 1509.32 168.836  19
   0   7  22 791.036 155.852  28
   0  -7  22 754.708 128.099  18
   0  -7 -22 710.121 114.729  21
   0  -7  22 669.528 111.165  19
   0   7  23 322.158 102.407  28
   0  -7  23 314.252 77.4170  19
   0  -7  23 193.872 76.0980  18
   0   7  24-60.1331 67.7331  28
   0  -7  24 32.2231 44.2815  18
   0   7  25 24.2566 47.5284  28
   0  -7  25 69.5450 58.1597  28
   0  -7  25 60.8309 43.0566  18
   0   7  26 346.408 82.2220  28
   0  -7  26 333.893 72.2806  28
   0  -7  26 189.679 63.8686  20
   0  -7  26 437.466 73.1805  18
   0  -8   0 43809.2 1044.25   8
   0  -8   0 44215.2 1112.09  12
   0  -8   1 38536.4 941.736   8
   0  -8  -1 38283.6 946.857   8
   0  -8  -1 39250.9 1011.06  12
   0  -8   1 37526.6 1000.69  12
   0  -8  -2 78277.0 1703.46   8
   0  -8   2 79974.5 1690.93   8
   0  -8   2 80833.4 1776.42  12
   0  -8  -2 82793.6 1785.12  12
   0  -8   3 26990.9 722.092   8
   0  -8  -3 25952.5 736.167   8
   0  -8   3 25648.6 778.826  12
   0  -8  -3 25403.3 771.697  11
   0  -8  -3 27374.8 796.158  12
   0  -8   4 30584.9 792.685   8
   0  -8  -4 28611.8 802.460   8
   0  -8  -4 28919.7 848.376  11
   0  -8  -4 29275.4 855.319  12
   0  -8   4 29794.3 864.681  12
   0  -8   5 2848.55 194.284   8
   0   8   5 2362.96 236.473   5
   0  -8   5 2477.90 213.558  12
   0  -8  -5 2384.62 204.259  11
   0  -8   6 6765.39 324.685   8
   0   8   6 5972.23 406.152   5
   0  -8  -6 6576.68 361.124  11
   0  -8   6 6714.22 365.178  12
   0   8   7 12964.8 639.442   5
   0  -8   7 14856.6 562.961   9
   0  -8  -7 13252.0 547.572  11
   0  -8   8 4373.32 302.762   9
   0   8   8 4308.89 362.283   5
   0  -8  -8 4532.07 308.608  11
   0  -8   9 17474.2 671.710   9
   0   8   9 16198.9 768.858   5
   0  -8  -9 16935.1 660.785  11
   0  -8  10 467.133 107.464   9
   0   8  10 640.962 165.063   5
   0  -8 -10 484.759 107.417  11
   0  -8  11 48611.5 1368.74   9
   0  -8 -11 46943.1 1326.30  11
   0  -8  12 2538.21 279.316   9
   0   8  12 1966.40 276.452   5
   0  -8 -12 2531.15 261.525  11
   0  -8  13 40809.8 1302.51   9
   0  -8 -13 39591.5 1221.95  11
   0  -8  14 1939.47 262.991   9
   0   8  14 1775.00 286.951   5
   0  -8 -14 2363.57 262.321  11
   0  -8  15 16438.0 831.973   9
   0   8  15 17033.4 760.814  28
   0  -8 -15 16882.8 629.096  21
   0  -8  15 16349.0 618.680  19
   0  -8  15 17472.6 651.867  18
   0  -8  16 6909.77 579.714  13
   0  -8  16 6403.12 514.660   9
   0   8  16 6693.37 461.261  28
   0  -8 -16 5977.35 355.537  21
   0  -8  16 6636.74 383.896  18
   0  -8  16 6384.51 364.234  19
   0  -8  17 2591.07 373.144  13
   0  -8  17 2611.14 338.495   9
   0   8  17 2562.74 284.986  28
   0  -8  17 2735.44 235.950  19
   0  -8 -17 2998.88 249.388  21
   0  -8  17 2476.53 232.777  18
   0  -8  18 267.854 81.2102  18
   0   8  18 251.935 105.690  28
   0  -8  18 216.545 78.2277  19
   0  -8 -18 110.225 45.3594  21
   0  -8  19 1433.55 177.016  18
   0   8  19 1421.34 220.935  28
   0  -8 -19 1257.54 161.335  21
   0  -8  19 1136.69 150.796  19
   0   8  20 1779.42 240.748  28
   0  -8  20 1743.90 196.370  18
   0  -8  20 1620.69 173.519  19
   0  -8 -20 1472.03 173.870  21
   0   8  21 12782.6 643.263  28
   0  -8  21 12974.1 550.265  18
   0  -8  21 11983.4 497.807  19
   0  -8 -21 12048.0 514.827  21
   0   8  22 486.974 125.131  28
   0  -8  22 482.610 105.571  18
   0  -8  22 500.955 95.1486  19
   0  -8 -22 521.125 102.163  21
   0   8  23 5376.04 366.147  28
   0  -8  23 4934.97 275.627  19
   0  -8  23 5259.28 307.717  18
   0  -8 -23 4881.24 284.862  21
   0   8  24 936.828 143.123  28
   0  -8  24 1292.85 142.512  18
   0   8  25 5600.18 326.992  28
   0  -8  25 4996.71 277.724  28
   0  -8  25 5929.78 283.006  18
   0   8  26 373.262 75.8847  28
   0  -8  26 288.542 54.9018  18
   0  -9   0 49.5572 40.5700   8
   0  -9   0 1680.90 173.830  12
   0  -9  -1 22017.3 661.039   8
   0  -9   1 22204.5 657.760   8
   0  -9  -1 22717.1 733.991  12
   0  -9   1 22385.5 728.894  12
   0  -9  -2 469.098 86.5978   8
   0  -9   2 613.937 97.5108   8
   0  -9   2 511.428 105.907  12
   0  -9  -2 482.648 98.7456  12
   0  -9   3 28023.7 769.255   8
   0  -9   3 27041.6 842.679  12
   0  -9  -3 27910.1 855.454  12
   0  -9   4 321.237 76.2264   8
   0  -9  -4 166.185 64.1330  11
   0  -9   4 319.497 92.9194  12
   0  -9  -4 188.837 62.8139  12
   0  -9   5 3585.64 232.746   8
   0  -9   5 3722.67 275.848  12
   0  -9  -5 3646.75 268.696  11
   0  -9  -5 3491.15 266.185  12
   0  -9   6 3054.12 220.507   8
   0  -9   6 3025.01 242.743   9
   0  -9  -6 2553.12 232.062  11
   0  -9   6 2609.15 237.987  12
   0  -9   7 17183.4 649.985   9
   0  -9  -7 16139.3 645.418  11
   0  -9   8 18523.2 701.202   9
   0  -9  -8 17374.5 687.372  11
   0  -9   9 41804.6 1194.11   9
   0  -9  -9 37501.2 1152.15  11
   0  -9 -10 106.234 59.3400  11
   0  -9  10 230.162 88.7342   9
   0  -9  11 21344.8 851.016   9
   0  -9 -11 20929.7 815.695  11
   0  -9  12 2266.96 268.204   9
   0  -9 -12 2653.23 268.198  11
   0  -9  13 40728.8 1359.69   9
   0  -9 -13 40125.1 1273.15  11
   0  -9  14 389.866 97.9707  18
   0  -9  14 469.642 145.504   9
   0   9  14 426.373 123.804  28
   0  -9  14 344.530 87.8126  19
   0  -9 -14 476.145 111.771  21
   0  -9  15 6533.13 543.289  13
   0  -9  15 6212.02 502.094   9
   0   9  15 5865.89 435.094  28
   0  -9 -15 5713.26 353.957  21
   0  -9  15 5796.63 346.015  19
   0  -9  15 6019.79 363.769  18
   0  -9  16 1196.32 160.319  18
   0  -9  16 1365.71 260.524  13
   0  -9  16 1216.24 232.260   9
   0   9  16 1197.61 205.978  28
   0  -9 -16 1134.20 152.608  21
   0  -9  16 1300.10 162.088  19
   0  -9  17 322.245 85.5499  18
   0   9  17 298.255 108.166  28
   0  -9 -17 271.626 92.0105  21
   0  -9  17 396.563 95.3827  19
   0   9  18 1870.70 249.990  28
   0  -9 -18 1871.60 199.653  21
   0  -9  18 1516.57 176.357  19
   0  -9  18 1854.43 201.034  18
   0   9  19 3376.03 327.829  28
   0  -9  19 3627.29 266.120  19
   0  -9  19 3664.94 281.352  18
   0  -9 -19 3611.62 277.106  21
   0   9  20 5790.61 420.776  28
   0  -9  20 5215.95 314.528  19
   0  -9 -20 5099.92 327.946  21
   0  -9  20 5490.41 343.063  18
   0   9  21 3544.66 317.109  28
   0  -9  21 4013.21 281.609  18
   0  -9  21 3489.91 245.047  19
   0  -9 -21 3730.94 266.975  21
   0   9  22 84.4924 78.1620  28
   0  -9  22 78.0857 63.2177  18
   0  -9 -22 36.5605 44.4087  21
   0  -9  22-3.43289 39.0127  19
   0   9  23 10699.3 514.321  28
   0  -9 -23 10181.6 422.851  21
   0  -9  23 11057.9 445.966  18
   0  -9  23 10188.5 396.778  19
   0   9  24-112.737 73.7270  28
   0  -9  24 7.01204 39.1638  18
   0   9  25 7798.65 367.929  28
   0  -9  25 8522.19 327.538  18
   0 -10   0 104.896 51.4495  12
   0 -10   1 1392.39 169.519  12
   0 -10  -1 1114.28 150.532  12
   0 -10   2 9160.41 386.849   8
   0 -10   2 7804.65 421.315  12
   0 -10  -2 8230.44 430.921  12
   0 -10   3 15947.9 553.120   8
   0 -10  -3 15571.8 627.563  12
   0 -10   3 15481.9 622.142  12
   0 -10   4 12334.8 478.217   8
   0 -10  -4 12282.7 550.696  12
   0 -10   4 11628.2 534.195  12
   0 -10   5 3010.84 224.761   8
   0 -10   5 2715.59 249.805  12
   0 -10  -5 2813.79 248.205  11
   0 -10  -5 2682.40 248.502  12
   0 -10  -6 84058.0 2022.41  12
   0 -10   6 84474.4 2020.46  12
   0 -10  -6 81424.0 1989.33  11
   0 -10  -7 163.181 81.4335  11
   0 -10   7 149.668 83.6413   9
   0 -10  -7-41.0158 78.8038  12
   0 -10   8 2468.84 246.465   9
   0 -10  -8 2133.77 233.697  11
   0 -10   9 10906.0 558.684   9
   0 -10  -9 10128.3 531.962  11
   0 -10  10 23790.2 902.001   9
   0 -10 -10 22547.7 864.190  11
   0 -10  11 8625.70 528.456   9
   0 -10 -11 8085.12 489.746  11
   0 -10  12 6598.58 481.398   9
   0 -10 -12 6670.82 450.506  11
   0 -10  12 6629.56 370.663  18
   0 -10 -12 6268.62 373.794  21
   0 -10 -13 9101.31 539.591  11
   0 -10  13 9092.78 591.872   9
   0  10  13 8512.44 523.094  28
   0 -10  13 8634.14 431.512  19
   0 -10 -13 8785.86 452.648  21
   0 -10  13 9366.98 454.133  18
   0 -10  14 5125.63 453.480   9
   0  10  14 5887.41 435.264  28
   0 -10  14 5296.10 338.943  18
   0 -10 -14 5341.11 349.483  21
   0 -10  14 5527.72 339.038  19
   0 -10  15 2035.10 289.862   9
   0  10  15 2126.42 267.778  28
   0 -10  15 2178.18 216.991  19
   0 -10 -15 2205.31 222.586  21
   0 -10  15 2170.64 218.455  18
   0 -10  16 37.4914 58.9672  18
   0  10  16 50.9413 62.9046  28
   0 -10  16 1.93815 43.1912  19
   0 -10 -16 36.2451 59.5376  21
   0  10  17 10390.6 595.541  28
   0 -10  17 10287.1 495.258  18
   0 -10  17 9755.14 462.950  19
   0 -10 -17 9795.92 490.473  21
   0  10  18 53599.2 1558.41  28
   0 -10  18 50495.0 1312.06  19
   0 -10 -18 50857.9 1361.97  21
   0 -10  18 52980.1 1376.03  18
   0 -10  19 170.322 70.1913  18
   0  10  19 225.471 92.4235  28
   0 -10  19 164.561 60.6650  19
   0 -10 -19 241.140 83.1590  21
   0 -10  20 571.913 114.499  18
   0  10  20 624.901 141.440  28
   0 -10 -20 441.906 98.7720  21
   0 -10  20 733.596 114.659  19
   0  10  21 19399.4 775.258  28
   0 -10 -21 19424.8 670.648  21
   0 -10  21 18503.9 614.169  19
   0 -10  21 20537.0 681.938  18
   0  10  22 2819.14 258.369  28
   0 -10  22 2892.88 197.804  19
   0 -10  22 3012.39 220.637  18
   0 -10 -22 2899.67 220.128  21
   0  10  23 2511.15 226.699  28
   0 -10  23 2725.01 196.129  18
   0 -10  23 2497.79 169.514  19
   0 -10 -23 2480.20 187.052  21
   0  10  24 1127.44 137.449  28
   0 -10  24 1089.03 112.656  18
   0 -11   0-30.5665 55.5512  12
   0 -11  -1 13497.3 596.271  12
   0 -11   1 13596.4 596.053  12
   0 -11   2 120.449 53.1854  12
   0 -11  -2 86.6851 51.2229  12
   0 -11  -3 40691.5 1194.78  12
   0 -11   3 40348.7 1189.32  12
   0 -11  -4 94083.2 2211.53  12
   0 -11   4 93520.0 2198.81  12
   0 -11   5 5799.34 388.995  12
   0 -11  -5 5552.50 383.038  12
   0 -11   6 2288.46 238.603   9
   0 -11   6 2149.18 238.403  12
   0 -11  -6 2202.13 241.014  12
   0 -11   7 14734.9 646.666   9
   0 -11  -7 13261.6 637.624  12
   0 -11  -7 12600.3 610.686  11
   0 -11   8 34744.6 1116.64   9
   0 -11  -8 33321.5 1102.17  11
   0 -11  -8 34146.3 1134.37  12
   0 -11   9 4111.72 348.320   9
   0 -11  -9 4660.85 373.711  12
   0 -11  -9 3943.20 333.129  11
   0 -11 -10 1339.77 191.911  11
   0 -11  10 1367.46 209.508   9
   0 -11 -10 1177.38 184.639  12
   0 -11 -10 959.522 142.863  21
   0 -11  11 536.154 105.154  18
   0 -11 -11 560.432 137.490  12
   0 -11 -11 673.128 137.769  11
   0 -11  11 529.176 142.600   9
   0  11  11 524.263 131.431  28
   0 -11 -11 484.664 119.889  21
   0 -11  11 559.711 108.541  19
   0 -11 -12 2738.73 289.930  11
   0 -11  12 2714.08 316.323   9
   0  11  12 2451.31 277.215  28
   0 -11  12 2390.14 220.882  19
   0 -11  12 2747.30 239.025  18
   0 -11 -12 2509.78 242.260  21
   0 -11  13 2696.59 322.755   9
   0  11  13 2549.84 291.029  28
   0 -11 -13 2735.14 252.356  21
   0 -11  13 2580.62 231.471  19
   0 -11  13 2624.97 236.539  18
   0 -11  14 204.630 65.7968  18
   0 -11  14 299.493 123.705   9
   0  11  14 171.393 79.5145  28
   0 -11  14 294.912 76.5028  19
   0 -11 -14 282.936 104.155  21
   0 -11  15 168.627 87.8350  18
   0  11  15 146.298 97.4957  28
   0 -11 -15 167.633 76.1963  21
   0 -11  15 85.9135 55.1503  19
   0  11  16 18532.4 819.113  28
   0 -11  16 18441.2 692.246  18
   0 -11  16 17824.8 657.698  19
   0 -11 -16 17901.8 702.511  21
   0  11  17 3379.69 329.087  28
   0 -11 -17 2922.33 261.123  21
   0 -11  17 2553.73 236.145  18
   0 -11  17 2805.19 231.125  19
   0  11  18 7073.00 471.819  28
   0 -11  18 7078.45 392.011  18
   0 -11 -18 6530.41 391.849  21
   0 -11  18 6687.09 357.093  19
   0  11  19 2441.90 262.697  28
   0 -11 -19 2399.87 228.404  21
   0 -11  19 2580.82 208.628  19
   0 -11  19 2885.50 237.266  18
   0  11  20 28976.9 978.577  28
   0 -11  20 29696.0 861.738  18
   0 -11  20 26872.9 788.397  19
   0 -11 -20 27723.2 863.133  21
   0  11  21 2058.92 219.976  28
   0 -11  21 1878.53 159.406  19
   0 -11 -21 1735.78 173.107  21
   0 -11  21 2047.96 182.484  18
   0  11  22 415.543 98.8851  28
   0 -11  22 270.282 62.3984  18
   0 -11  22 296.834 60.1032  19
   0 -11 -22 324.517 77.4520  21
   0  11  23 297.626 77.3378  28
   0 -11  23 333.472 62.5995  18
   0 -11 -23 324.923 68.0682  21
   0 -11  23 248.186 52.0637  19
   0 -12   0 12162.4 589.755  12
   0 -12  -1 104.211 48.4273  12
   0 -12   1 111.087 76.3287  12
   0 -12   2 18497.4 754.588  12
   0 -12  -2 19120.1 768.717  12
   0 -12  -3 3669.67 314.589  12
   0 -12   3 3162.62 291.752  12
   0 -12  -4 1272.63 185.542  12
   0 -12   4 1077.14 168.527  12
   0 -12   5 12736.9 594.468   9
   0 -12   5 10995.2 581.040  12
   0 -12  -5 11790.1 600.529  12
   0 -12   6 48141.0 1370.22   9
   0 -12   6 44628.7 1371.14  12
   0 -12  -6 46598.9 1392.35  12
   0 -12   7 230.808 75.9702   9
   0 -12  -7 232.322 97.3291  12
   0 -12   8 3494.97 322.640   9
   0 -12  -8 3667.46 341.870  12
   0 -12   8 3662.35 271.848  18
   0 -12  -8 3378.07 287.084  21
   0 -12   9 97.8453 60.1253  18
   0 -12  -9 28.3867 49.8457  12
   0 -12   9-34.4580 74.1642   9
   0  12   9 31.0073 62.9014  28
   0 -12   9-28.3383 68.8687  19
   0 -12  -9 16.3191 57.7155  21
   0 -12 -10 8620.68 542.421  12
   0 -12  10 8487.98 547.103   9
   0  12  10 7777.53 490.396  28
   0 -12  10 8553.32 433.325  18
   0 -12 -10 8249.82 461.179  21
   0 -12  10 7909.77 415.812  19
   0 -12 -11 12063.1 661.455  12
   0 -12 -11 11099.8 609.279  11
   0 -12  11 11556.7 671.958   9
   0  12  11 11082.0 602.368  28
   0 -12  11 11882.2 527.933  18
   0 -12  11 12097.9 524.503  19
   0 -12 -11 11609.3 557.636  21
   0 -12 -12 9694.83 587.205  12
   0 -12  12 8935.98 595.879   9
   0  12  12 8475.45 524.971  28
   0 -12 -12 8624.96 482.384  21
   0 -12  12 8928.79 453.316  18
   0 -12  12 8876.22 445.189  19
   0 -12 -13 19197.6 874.616  12
   0  12  13 20398.9 853.194  28
   0 -12  13 20005.5 723.907  18
   0 -12 -13 19425.2 761.477  21
   0 -12  13 19113.9 698.817  19
   0  12  14 3385.83 331.339  28
   0 -12  14 3706.57 283.575  18
   0 -12  14 3426.16 264.614  19
   0 -12 -14 3339.08 290.278  21
   0  12  15 24688.6 963.538  28
   0 -12  15 26280.6 849.937  18
   0 -12 -15 24150.1 859.831  21
   0 -12  15 24367.5 799.940  19
   0 -12  16 312.131 83.1146  18
   0  12  16 483.111 131.623  28
   0 -12  16 310.297 85.1586  19
   0 -12 -16 380.742 111.423  21
   0  12  17 2388.84 270.228  28
   0 -12  17 2445.53 225.805  18
   0 -12 -17 2546.25 243.007  21
   0 -12  17 2396.12 210.088  19
   0 -12  18 540.452 110.368  18
   0  12  18 466.609 117.462  28
   0 -12  18 597.733 103.717  19
   0 -12 -18 343.821 99.6361  21
   0  12  19 2140.90 233.143  28
   0 -12  19 2076.01 190.902  18
   0 -12  19 1896.70 166.265  19
   0 -12 -19 1680.63 183.166  21
   0 -12  20 341.188 79.5754  18
   0  12  20 341.882 102.540  28
   0 -12  20 257.041 69.1700  19
   0 -12 -20 421.111 98.7969  21
   0  12  21 10156.9 468.688  28
   0 -12  21 10701.4 414.136  18
   0 -12  21 9413.32 359.116  19
   0 -12 -21 10190.8 428.992  21
   0  12  22 632.141 105.831  28
   0 -12  22 689.189 90.6231  18
   0 -12 -22 702.161 95.8000  21
   0 -12  22 641.743 76.7286  19
   0 -13   0-58.9458 83.6931  12
   0 -13  -1 10199.1 559.428  12
   0 -13   1 9933.95 552.970  12
   0 -13  -2 7749.58 483.376  12
   0 -13   2 7295.74 470.519  12
   0 -13  -3 20185.1 826.301  12
   0 -13   3 18897.7 804.826  12
   0 -13   4 1021.53 175.691   9
   0 -13   4 1477.95 219.164  12
   0 -13   4 1180.86 151.841  18
   0 -13  -4 1454.06 213.847  12
   0 -13  -4 1349.47 184.145  21
   0 -13   5 256.905 93.5525   9
   0 -13   5 296.109 80.9014  18
   0 -13   5 288.431 108.723  12
   0 -13  -5 341.628 108.304  12
   0 -13  -5 349.850 109.483  21
   0 -13   5 397.461 96.9335  19
   0 -13   6 244.200 87.8082   9
   0 -13   6 230.613 76.1007  18
   0 -13  -6 352.330 109.732  12
   0 -13  -6 166.038 93.7483  21
   0 -13   6 436.801 102.974  19
   0 -13   7 5769.67 422.004   9
   0 -13  -7 5412.39 418.929  12
   0 -13   7 5361.28 336.848  18
   0 -13  -7 5188.35 371.681  21
   0 -13   7 5345.43 333.505  19
   0 -13   8 1887.63 250.115   9
   0 -13  -8 2285.73 269.017  12
   0 -13  -8 1824.17 220.608  21
   0 -13   8 2035.21 202.910  19
   0 -13   8 1614.26 183.436  18
   0 -13  -9 75.4368 62.1860  12
   0 -13   9 107.100 52.6206  18
   0 -13   9 47.2443 72.5766   9
   0  13   9 125.807 89.8184  28
   0 -13  -9-26.7524 97.3491  21
   0 -13   9 4.54697 67.2535  19
   0 -13 -10 15232.8 751.773  12
   0 -13  10 15575.3 783.169   9
   0  13  10 14669.2 690.320  28
   0 -13 -10 14774.1 659.455  21
   0 -13  10 15138.1 610.966  18
   0 -13  10 14532.8 593.057  19
   0 -13 -11 9164.96 575.456  12
   0 -13  11 9798.62 621.069   9
   0  13  11 9002.81 532.420  28
   0 -13  11 8720.75 444.937  19
   0 -13 -11 9369.71 512.422  21
   0 -13  11 9694.01 472.225  18
   0 -13  12 596.870 120.572  18
   0  13  12 527.749 144.796  28
   0 -13  12 513.047 105.665  19
   0 -13 -12 431.499 126.231  21
   0  13  13 17219.4 767.399  28
   0 -13 -13 17763.8 721.684  21
   0 -13  13 17570.3 667.869  18
   0 -13  13 16868.9 639.270  19
   0  13  14 8933.98 531.841  28
   0 -13 -14 9727.88 509.130  21
   0 -13  14 8918.29 436.630  19
   0 -13  14 9580.41 465.635  18
   0 -13  15 354.023 83.1617  18
   0  13  15 711.874 149.438  28
   0 -13 -15 617.567 125.557  21
   0 -13  15 663.677 118.039  19
   0  13  16 1939.40 233.164  28
   0 -13  16 1383.59 163.736  18
   0 -13  16 1429.94 158.233  19
   0 -13 -16 1373.56 183.007  21
   0 -13  17 435.297 94.1094  18
   0  13  17 390.155 115.278  28
   0 -13 -17 300.433 93.3654  21
   0 -13  17 432.188 91.8824  19
   0 -13  18 102.041 48.5445  18
   0  13  18 156.178 79.3570  28
   0 -13  18 96.0504 43.3147  19
   0 -13 -18 104.664 67.2331  21
   0  13  19 4669.54 320.686  28
   0 -13  19 4438.69 244.403  19
   0 -13 -19 4562.56 293.694  21
   0 -13  19 4531.00 269.629  18
   0  13  20 2539.10 218.826  28
   0 -13 -20 2206.56 189.931  21
   0 -13  20 2317.43 177.898  18
   0 -13  20 2259.44 158.169  19
   0  13  21 1465.89 150.047  28
   0 -13 -21 1337.36 139.665  21
   0 -13  21 1605.37 136.157  18
   0 -14   0 648.760 148.025  12
   0 -14   0 619.082 133.470  21
   0 -14  -1 7345.06 481.988  12
   0 -14   1 6970.13 470.529  12
   0 -14  -1 6774.67 422.216  21
   0 -14   1 6090.18 398.217  21
   0 -14   1 6864.71 385.827  18
   0 -14   2 2356.47 269.267  12
   0 -14  -2 2170.28 259.620  12
   0 -14   2 2196.44 214.570  18
   0 -14  -2 2116.10 237.366  21
   0 -14   3 7108.84 458.181   9
   0 -14   3 6380.88 455.784  12
   0 -14  -3 6848.74 471.517  12
   0 -14  -3 6479.03 419.616  21
   0 -14   3 6418.06 374.581  18
   0 -14   4 11351.7 590.476   9
   0 -14  -4 11009.0 613.386  12
   0 -14   4 9936.18 585.808  12
   0 -14  -4 11174.8 561.682  21
   0 -14   4 10743.1 498.968  19
   0 -14   4 10747.7 497.658  18
   0 -14   5 8320.10 515.064   9
   0 -14  -5 8089.75 520.251  12
   0 -14   5 8225.48 527.753  12
   0 -14   5 8801.20 440.191  19
   0 -14   5 8272.00 431.537  18
   0 -14  -5 8097.24 480.462  21
   0 -14   6 15614.3 734.153   9
   0 -14  -6 14446.7 719.426  12
   0 -14   6 14743.0 597.558  19
   0 -14   6 14214.7 592.459  18
   0 -14  -6 14447.9 656.721  21
   0 -14   7 7261.24 492.971   9
   0 -14  -7 6907.72 482.606  12
   0 -14   7 6795.00 391.160  18
   0 -14  -7 7114.81 448.740  21
   0 -14   7 7441.68 404.203  19
   0 -14   8 540.270 143.262   9
   0 -14   8 550.680 115.103  18
   0 -14  -8 380.325 103.415  12
   0 -14   8 629.576 114.526  19
   0 -14  -8 532.345 134.173  21
   0 -14  -9 2282.66 248.960  21
   0 -14   9 1909.40 203.106  18
   0 -14   9 1844.75 195.012  19
   0 -14  10 25726.3 847.845  18
   0 -14  10 25779.0 836.744  19
   0 -14 -10 25423.5 926.028  21
   0  14  11 6145.29 424.090  28
   0 -14 -11 6168.18 411.529  21
   0 -14  11 5679.85 356.741  18
   0 -14  11 6069.94 357.797  19
   0  14  12 9242.70 524.834  28
   0 -14 -12 9133.86 507.591  21
   0 -14  12 8998.28 441.293  19
   0 -14  12 9571.53 465.385  18
   0  14  13 1858.61 228.975  28
   0 -14  13 1648.55 186.035  18
   0 -14  13 1795.76 186.480  19
   0 -14 -13 1631.95 209.967  21
   0 -14  14 1223.61 158.563  18
   0  14  14 1145.91 180.965  28
   0 -14  14 1005.33 137.323  19
   0 -14 -14 1231.00 185.225  21
   0 -14  15-68.5001 70.6749  18
   0  14  15 84.3699 97.9528  28
   0 -14 -15 35.6229 67.8507  21
   0 -14  15 19.8456 45.5961  19
   0 -14  16 557.430 101.666  18
   0  14  16 491.330 125.244  28
   0 -14  16 497.034 89.4853  19
   0 -14 -16 567.798 123.663  21
   0  14  17 1653.42 190.053  28
   0 -14  17 1371.07 140.122  19
   0 -14  17 1854.75 173.059  18
   0 -14 -17 1437.94 170.272  21
   0  14  18 12839.8 536.235  28
   0 -14  18 13848.7 493.372  18
   0 -14 -18 13140.5 531.275  21
   0 -14  18 12557.3 440.679  19
   0 -14  19-1.24280 47.9240  18
   0  14  19 0.96121 49.2965  28
   0 -14  19 88.3452 39.2333  19
   0 -14 -19 141.134 59.3973  21
   0 -14  20 1321.95 119.670  18
   0 -14 -20 1336.98 138.813  21
   0 -14 -21-38.7048 39.0969  21
   0 -15   0-89.6591 100.065  12
   0 -15   0-43.3375 49.4594  18
   0 -15   0 7.08998 67.6154  21
   0 -15   1 10922.0 613.509  12
   0 -15  -1 10753.5 609.506  12
   0 -15   1 10864.2 507.773  18
   0 -15  -1 10257.1 541.654  21
   0 -15   2 180.690 97.5961   9
   0 -15   2-98.8210 52.7943  18
   0 -15  -2 16.3014 51.4481  12
   0 -15   2-211.358 91.2231  12
   0 -15  -2 186.225 92.5708  21
   0 -15   3 7423.93 475.481   9
   0 -15   3 6125.02 458.268  12
   0 -15  -3 6046.77 451.420  12
   0 -15   3 6349.08 378.720  18
   0 -15  -3 5999.22 411.480  21
   0 -15   3 6863.10 389.362  19
   0 -15   4 12838.3 652.876   9
   0 -15   4 12435.6 673.347  12
   0 -15  -4 12418.2 666.544  12
   0 -15   4 13257.5 567.344  18
   0 -15  -4 12603.1 613.789  21
   0 -15   4 13069.6 559.760  19
   0 -15   5 16558.9 646.091  18
   0 -15  -5 15962.1 708.929  21
   0 -15   5 16255.3 636.284  19
   0 -15   6 4115.95 295.623  19
   0 -15  -6 3849.54 331.549  21
   0 -15   6 4146.36 301.047  18
   0 -15   7 2285.24 218.648  19
   0 -15   7 2386.21 226.215  18
   0 -15  -7 1807.37 232.064  21
   0 -15   8 345.934 92.1545  18
   0 -15  -8 527.781 134.098  21
   0 -15   8 497.718 112.119  19
   0 -15   9 34097.8 1020.79  18
   0 -15  -9 34997.7 1125.30  21
   0 -15   9 34517.4 1006.17  19
   0 -15  10 1214.63 159.040  18
   0 -15 -10 1085.34 181.125  21
   0 -15  10 1094.77 151.768  19
   0 -15  11 592.655 115.124  18
   0 -15 -11 544.069 135.611  21
   0 -15  11 576.726 108.412  19
   0 -15  12 1768.24 179.107  19
   0 -15 -12 1568.24 204.109  21
   0 -15  12 1812.59 190.626  18
   0 -15  13 451.464 96.4829  18
   0 -15 -13 524.085 128.027  21
   0 -15  13 574.633 102.927  19
   0 -15  14 667.861 112.280  18
   0 -15  14 540.445 93.8139  19
   0 -15 -14 676.768 139.091  21
   0 -15  15 566.106 97.2923  18
   0 -15 -15 453.333 109.101  21
   0 -15  15 433.578 79.0685  19
   0 -15  16 1931.18 158.425  19
   0 -15  16 1710.82 164.144  18
   0 -15 -16 1968.20 202.706  21
   0 -15 -17 7649.12 386.834  21
   0 -15  17 8353.44 354.813  18
   0 -15  17 7201.11 304.924  19
   0 -15  18 4.61391 37.9794  18
   0 -15 -18 84.4031 51.3035  21
   0 -15  19 4253.56 215.336  18
   0 -15 -19 4234.35 247.231  21
   0 -16   0 4784.94 325.444  18
   0 -16  -1 5058.23 340.106  18
   0 -16   1 4928.72 333.504  18
   0 -16  -1 4645.18 355.094  21
   0 -16  -2 2193.38 245.602  21
   0 -16   2 2273.27 223.372  18
   0 -16   2 2565.50 234.698  19
   0 -16   3 5306.02 341.101  19
   0 -16  -3 5035.31 378.548  21
   0 -16   3 5436.28 347.516  18
   0 -16   4 293.549 81.0120  18
   0 -16   4 403.197 94.0226  19
   0 -16  -4 340.097 108.093  21
   0 -16  -5 9486.85 528.079  21
   0 -16   5 9727.44 476.553  18
   0 -16   5 10137.2 478.384  19
   0 -16   6 11026.1 505.485  18
   0 -16   6 10939.9 498.603  19
   0 -16  -6 10849.6 568.094  21
   0 -16   7 975.509 149.411  18
   0 -16   7 772.062 129.289  19
   0 -16  -7 915.881 162.910  21
   0 -16   8 1610.92 181.947  18
   0 -16   8 1801.93 186.906  19
   0 -16  -8 1651.39 210.574  21
   0 -16   9 8220.48 417.229  18
   0 -16  -9 8316.99 479.803  21
   0 -16   9 7712.80 395.680  19
   0 -16  10 3285.57 252.820  18
   0 -16  10 2896.67 228.894  19
   0 -16 -10 3276.42 297.258  21
   0 -16  11 741.034 121.194  18
   0 -16 -11 769.918 148.219  21
   0 -16  11 696.275 108.213  19
   0 -16  12 3610.06 253.154  18
   0 -16  12 3372.67 231.954  19
   0 -16 -12 3531.40 294.791  21
   0 -16  13 6109.06 310.932  19
   0 -16  13 7159.48 353.258  18
   0 -16 -13 6111.09 381.136  21
   0 -16  14 2813.24 196.233  19
   0 -16 -14 2938.52 253.004  21
   0 -16  14 2981.25 215.212  18
   0 -16  15 10227.4 381.296  19
   0 -16  15 11139.8 425.454  18
   0 -16 -15 10331.8 471.844  21
   0 -16 -16 4200.88 273.001  21
   0 -16  16 3889.97 225.072  18
   0 -16  17 5497.46 255.520  18
   0 -16 -17 5169.24 287.735  21
   0 -16 -18 527.416 84.7996  21
   0 -17   0 41.9423 66.1415  18
   0 -17   0-85.0964 70.0053  19
   0 -17   1 815.784 136.227  18
   0 -17  -1 799.508 137.871  18
   0 -17   1 832.118 133.443  19
   0 -17   2 10500.4 493.282  18
   0 -17  -2 11020.0 505.659  18
   0 -17   2 11122.6 498.627  19
   0 -17   3 2402.84 220.883  18
   0 -17   3 2077.55 207.746  19
   0 -17  -3 2392.68 256.974  21
   0 -17  -3 2649.28 240.426  18
   0 -17  -4 3752.20 319.669  21
   0 -17   4 4140.77 285.751  19
   0 -17   4 3849.95 282.467  18
   0 -17   5 198.739 70.0533  18
   0 -17  -5 123.119 70.8738  21
   0 -17   5 180.460 72.4345  19
   0 -17   6 2484.61 216.676  19
   0 -17   6 2537.00 223.157  18
   0 -17  -6 2127.46 238.136  21
   0 -17  -7 4412.68 340.358  21
   0 -17   7 4973.37 312.719  18
   0 -17   7 4714.13 294.960  19
   0 -17   8 6376.54 352.160  18
   0 -17   8 6029.43 332.722  19
   0 -17  -8 5855.78 388.473  21
   0 -17   9 637.787 112.991  18
   0 -17  -9 621.832 134.049  21
   0 -17   9 491.549 91.8795  19
   0 -17 -10 27982.2 787.752  24
   0 -17  10 25453.4 763.369  19
   0 -17  10 26779.0 800.738  18
   0 -17 -10 26808.5 898.914  21
   0 -17  11 163.233 64.5181  18
   0 -17 -11 135.588 60.6368  24
   0 -17 -11 158.878 89.7274  21
   0 -17  11 73.4366 44.2568  19
   0 -17  12 611.216 98.7120  18
   0 -17 -12 706.539 107.297  24
   0 -17  12 659.246 94.5939  19
   0 -17 -12 595.512 113.775  21
   0 -17 -13 3880.88 231.753  24
   0 -17  13 3234.11 199.146  19
   0 -17  13 3528.11 223.821  18
   0 -17 -13 3613.57 268.887  21
   0 -17 -14 21649.3 616.366  24
   0 -17  14 20205.5 604.379  18
   0 -17 -14 20200.5 683.394  21
   0 -17 -15 2086.91 154.497  24
   0 -17  15 1847.67 143.486  18
   0 -17 -15 1919.11 175.891  21
   0 -17 -16 3332.38 184.281  24
   0 -17 -16 3219.37 213.548  21
   0 -17  16 3097.03 175.703  18
   0 -18   0 6330.00 356.084  18
   0 -18   0 6334.97 352.473  19
   0 -18   1 1741.82 178.048  19
   0 -18  -1 1840.21 185.331  19
   0 -18  -1 1982.69 193.951  18
   0 -18   1 1734.39 184.453  18
   0 -18  -2 104.224 59.5614  18
   0 -18   2-2.70271 57.6546  18
   0 -18   2 143.420 60.8992  19
   0 -18  -2 163.804 66.4653  19
   0 -18  -3 3939.29 281.015  18
   0 -18   3 4233.11 285.511  18
   0 -18   3 4231.60 277.786  19
   0 -18   4 14687.7 551.771  19
   0 -18   4 14727.2 564.535  18
   0 -18  -4 15132.1 584.051  18
   0 -18  -5 2317.30 210.720  18
   0 -18   5 2069.97 184.342  19
   0 -18   5 2291.46 205.013  18
   0 -18   6 470.633 93.3306  18
   0 -18  -6 568.580 115.030  18
   0 -18  -6 426.961 105.164  21
   0 -18   6 474.325 93.8478  19
   0 -18   7 1092.76 135.271  18
   0 -18  -7 1081.45 139.809  18
   0 -18  -7 996.877 155.011  21
   0 -18   7 971.891 122.123  19
   0 -18   8 261.511 68.5755  18
   0 -18  -8 261.807 84.9315  21
   0 -18   8 282.138 70.2169  19
   0 -18   9 293.453 75.0197  18
   0 -18  -9 165.686 85.0655  21
   0 -18   9 111.530 43.5268  19
   0 -18  10 70.3174 49.4780  18
   0 -18 -10 91.0531 53.0415  21
   0 -18  10 140.410 51.3257  19
   0 -18  11 63.1700 35.8546  18
   0 -18 -11 51.4247 63.0865  21
   0 -18  11 51.6962 36.0714  19
   0 -18 -12 17530.3 615.299  21
   0 -18  12 18197.2 547.001  18
   0 -18  13 2391.63 160.870  18
   0 -18 -13 2148.36 184.660  21
   0 -18 -14 1727.21 157.221  21
   0 -18  14 1658.65 124.331  18
   0 -19   0-15.8745 41.6796  18
   0 -19   0-86.3231 67.3910  19
   0 -19  -1 4575.35 275.048  19
   0 -19  -1 4978.57 292.457  18
   0 -19   1 4806.37 276.555  19
   0 -19   1 5028.80 290.699  18
   0 -19   2 3200.81 229.752  18
   0 -19  -2 3091.99 227.122  18
   0 -19   2 2974.63 213.732  19
   0 -19  -2 2928.81 216.574  19
   0 -19   3 2088.04 175.046  19
   0 -19  -3 2325.43 198.118  18
   0 -19  -3 2262.41 188.974  19
   0 -19   3 2165.87 185.512  18
   0 -19   4 266.795 68.5369  18
   0 -19  -4 221.010 68.4675  18
   0 -19   4 217.021 65.2633  19
   0 -19  -4 240.698 67.5292  19
   0 -19   5 5796.40 288.252  19
   0 -19  -5 5868.52 313.151  18
   0 -19   5 5635.32 298.406  18
   0 -19  -6 408.691 84.5547  18
   0 -19   6 424.990 80.1563  18
   0 -19   6 494.106 81.3472  19
   0 -19   7 7849.80 329.166  19
   0 -19  -7 8799.05 380.762  18
   0 -19   7 8952.79 366.209  18
   0 -19  -8 1310.10 138.741  18
   0 -19   8 1093.34 107.361  19
   0 -19   8 1185.77 125.549  18
   0 -19   9 3027.33 190.627  18
   0 -19  -9 3011.91 203.897  18
   0 -19 -10 893.742 106.292  18
   0 -19  10 724.375 90.2062  18
   0 -19 -11 1048.27 111.176  18
   0 -19  11 1158.25 106.412  18
   0 -19 -12-2.49462 28.3893  18
   0 -20   0 1060.98 112.756  19
   0 -20   0 1128.05 122.606  18
   0 -20   1 136.851 49.4753  18
   0 -20  -1 77.0668 42.3427  18
   0 -20   1 105.126 43.2843  19
   0 -20  -1 74.6126 42.5952  19
   0 -20   2 1968.54 157.786  18
   0 -20  -2 1892.72 149.558  19
   0 -20   2 1767.32 142.833  19
   0 -20  -2 2100.11 166.684  18
   0 -20  -3 2908.02 187.018  19
   0 -20  -3 3021.23 198.966  18
   0 -20   3 2915.38 191.300  18
   0 -20   3 2733.34 173.729  19
   0 -20   4 4417.35 232.474  18
   0 -20   4 3703.54 200.939  19
   0 -20  -4 4174.46 224.094  19
   0 -20  -4 4207.33 236.276  18
   0 -20  -5 7711.05 323.896  18
   0 -20  -5 7236.25 303.429  19
   0 -20   5 7371.72 306.706  18
   0 -20   6 487.556 70.9958  18
   0 -20  -6 686.160 93.2032  18
   0 -20  -6 512.632 77.2287  19
   0 -20   7 2691.40 165.300  18
   0 -20  -7 2620.97 171.743  18
   0 -20  -7 2329.69 155.653  19
   0 -20  -8 486.296 73.2360  18
   0 -20   8 446.528 64.2991  18
  -1   0  28-66.0416 47.9684  28
  -1   0  27 4405.03 295.142  28
  -1   0  26 24.1467 51.5482  28
  -1   0  25 9623.96 503.553  28
  -1   0  24-47.7780 73.6301  28
  -1   0  24 33.1161 49.5506  18
  -1   0  23 78.5699 70.8097  28
  -1   0  23 127.280 66.8335  18
  -1   0  22 82.2241 80.3719  28
  -1   0  22 137.519 72.1833  18
  -1   0  21 10534.6 817.745  13
  -1   0  21 11161.2 575.978  28
  -1   0  21 10658.6 516.977  18
  -1   0  20 163.284 119.434  13
  -1   0  20-56.7556 76.2020  18
  -1   0  19 12684.5 849.628  13
  -1   0  19 13176.2 543.234  19
  -1   0  19 12276.2 542.369  18
  -1   0  18 29.5827 67.8797  13
  -1   0  17 49771.1 1722.03  13
  -1   0  16 186.186 139.338  13
  -1   0  15 13575.3 735.276  13
  -1   0  14 165.558 70.2912   5
  -1   0  14 25.4283 66.3250  13
  -1   0  13 135089. 2922.11   9
  -1   0  13 138047. 3033.11  13
  -1   0  12 61.2833 58.8388   9
  -1   0  12 196.535 95.8239   5
  -1   0  12 72.4500 58.1013  13
  -1   0  11 11028.1 524.336   5
  -1   0  11 12613.2 542.510   9
  -1   0  11 11645.6 548.966   2
  -1   0  11 12247.9 569.498  13
  -1   0  10 122.363 62.4424   2
  -1   0  10 56.1186 57.8270   9
  -1   0  10 40.8926 48.6216   5
  -1   0  10 17.4469 50.7784  13
   1   0  -9 42137.9 1094.00   4
  -1   0   9 39052.5 894.827  10
  -1   0   9 40764.1 1073.92   2
  -1   0   9 42049.1 1063.46   9
  -1   0   9 43752.9 1118.88  13
  -1   0   8-16.3792 56.5137   5
  -1   0   8 35.2996 41.1242   2
  -1   0   8-5.19169 43.2724   9
   1   0  -8 4.28743 45.1449   4
  -1   0   8 46.7792 39.7250  13
  -1   0   7 67078.0 1478.33   2
   1   0  -7 69357.0 1519.64   4
  -1   0   7 61785.4 1469.81   5
  -1   0   7 69677.6 1497.68   9
  -1   0   7 74826.4 1552.01  13
   1   0  -6 3.95051 38.0571   4
  -1   0   6 47.8442 38.8955   2
   1   0  -5 524041. 9315.26   4
  -1   0   5 516099. 9237.23   2
   1   0  -4 36.0567 30.9708   4
  -1   0   4 15.6863 23.5433   2
   1   0  -3 15064.1 317.290   3
  -1   0   3 14472.6 343.764   2
  -1   0   2 30.7593 20.3976   4
  -1   0   2 26.3273 14.0240   2
   1   0  -2 16.0750 13.1777   1
  -1   0   2 13.8058 15.9727   3
   1   0  -2 16.9261 16.8488   3
   1   0  -2 13.5008 10.3022   2
  -1   0   1 5119.91 179.972   3
   1   0  -1 5008.83 180.418   3
   1   0  -1 5156.74 164.804   4
  -1   0   1 4765.74 146.026   1
  -1   0   1 5206.36 167.975   4
  -1   0   0 19.9429 12.2446   4
   1   0   0 7.13023 19.1584   3
  -1   0   0 30.7411 22.0622   3
   1   0   0 3.88415 10.6546   4
   1   0   1 33.8059 32.3582   3
   1   0   2 7.70441 31.5612   3
  -1   0  -2 21.2558 31.9040   3
  -1   0  -3 389658. 7057.17   3
  -1   0  -4 26.2395 17.1026   4
  -1   0  -4 13.2208 38.2604   3
   1   0   4 34.8435 22.9968   6
  -1   0  -5 20573.9 479.749   4
   1   0   5 20662.8 497.279   6
  -1   0  -5 21156.2 635.832   3
  -1   0  -6 15.0029 26.7352   4
   1   0   6 66.1582 23.7024   5
   1   0   6 76.0632 34.1599   6
  -1   0  -6 0.28589 40.9569   3
  -1   0  -7 494158. 8937.89   4
   1   0   7 519314. 8984.87   9
  -1   0  -7 518100. 9153.57   3
   1   0   7 483320. 8924.22   5
   1   0   7 504483. 8950.41   6
   1   0   8 60.4347 48.2970   2
   1   0   8 18.6193 30.0077   5
   1   0   8 62.8573 36.5494   6
   1   0   8 2.88295 41.6576   9
  -1   0  -8 72.2783 56.3171   3
  -1   0  -8 14.7939 26.9421   4
   1   0   9 10780.9 390.736   5
   1   0   9 11333.6 430.632   9
   1   0   9 11116.7 406.443   6
   1   0  10 2.48326 49.7018   6
   1   0  10 56.5551 48.6211   5
   1   0  10 32.8389 36.4282   9
   1   0  11 370032. 6847.69   5
   1   0  11 362952. 6857.80   6
   1   0  11 375035. 6909.78   9
   1   0  12 32.7485 49.4874   5
   1   0  12 107.856 61.8677   6
   1   0  12 45.2843 47.6257   9
   1   0  13 72.4930 65.4604   5
   1   0  13 50.6123 46.3514   9
   1   0  14 194.521 92.7738   5
   1   0  14 170.254 98.8114   6
   1   0  15 4181.38 346.912   5
   1   0  15 3325.15 308.709   6
   1   0  16 64.3485 48.9112  13
   1   0  17 201.950 105.744  13
   1   0  18 18.3303 81.2481  13
   1   0  18 134.781 73.7017  18
   1   0  19 153496. 3933.78  13
   1   0  19 168070. 3442.82  18
   1   0  20 86.3830 81.7967  13
   1   0  20-26.6091 70.5128  18
   1   0  21 1184.92 177.326  18
   1   0  22-51.6315 59.2208  18
   1   0  23 32753.4 1085.62  28
   1   0  23 32002.5 1012.03  18
   1   0  24-29.9481 75.5263  28
   1   0  24-43.9774 64.0318  18
   1   0  25-36.7743 69.1031  28
   1   0  26 9.58823 51.3347  28
   1   0  27 117.924 62.3656  28
   1   0  28 95.5641 50.5762  28
  -1  -1  28 1562.53 156.302  28
  -1   1  28 1342.04 148.686  28
  -1   1  27 12176.5 521.008  28
  -1  -1  27 12478.8 516.663  28
  -1   1  26 30.2615 57.3062  28
  -1  -1  26-23.6424 51.7113  28
  -1  -1  25 1045.29 159.132  28
  -1   1  25 840.430 155.588  28
  -1  -1  25 839.226 131.247  18
  -1   1  24 706.423 155.491  28
  -1  -1  24 650.227 146.010  28
  -1  -1  24 769.436 135.021  18
  -1   1  23 2183.17 248.970  28
  -1  -1  23 2492.06 261.736  28
  -1   1  23 2099.51 225.027  18
  -1  -1  23 2401.71 229.595  18
  -1   1  22 24554.6 919.521  28
  -1  -1  22 24925.4 911.537  28
  -1   1  22 23043.6 821.281  18
  -1  -1  22 23619.9 822.484  18
  -1  -1  21 2348.77 385.815  13
  -1   1  21 2485.60 381.523  13
  -1   1  21 2248.45 254.082  28
  -1  -1  21 2504.71 237.024  18
  -1   1  21 2446.11 242.735  18
  -1  -1  21 2751.34 239.327  19
  -1   1  20 1429.95 292.934  13
  -1  -1  20 1441.37 304.566  13
  -1   1  20 1625.30 217.778  28
  -1   1  20 1577.07 194.646  18
  -1  -1  20 1580.07 185.744  18
  -1  -1  20 1711.12 191.406  19
  -1   1  19 19339.3 1067.16  13
  -1  -1  19 18379.1 1048.41  13
  -1   1  19 20813.8 801.541  28
  -1   1  19 19734.8 723.395  18
  -1  -1  19 20366.2 723.821  18
  -1  -1  19 20921.8 716.297  19
  -1  -1  18 5740.70 540.670  13
  -1   1  18 6118.25 554.336  13
  -1  -1  17 6735.84 564.208  13
  -1   1  17 6376.83 542.102  13
  -1   1  16 3122.36 343.274   5
  -1  -1  16 3349.83 331.875   9
  -1   1  16 3021.58 357.118  13
  -1  -1  16 3424.17 381.994  13
  -1  -1  15 22237.7 902.209   9
  -1   1  15 20905.6 916.303   5
  -1   1  15 22620.0 981.098  13
  -1  -1  15 24586.8 1030.13  13
  -1   1  14 4220.86 372.412   5
  -1  -1  14 4602.76 362.768   9
  -1   1  14 4724.68 403.019  13
  -1  -1  14 5249.06 426.416  13
  -1  -1  13 6966.12 428.010   9
  -1   1  13 5954.10 431.465   5
  -1   1  13 7017.04 469.228  13
  -1  -1  13 6773.00 461.399  13
  -1  -1  12 13068.0 578.704   9
  -1   1  12 11792.4 597.831   5
  -1  -1  12 12775.1 569.020   5
  -1  -1  12 14625.5 660.472  13
  -1   1  12 13655.7 640.552  13
  -1  -1  11 62209.2 1648.56   2
  -1  -1  11 62434.0 1556.34   5
  -1   1  11 61162.5 1610.54   2
  -1   1  11 59099.3 1615.66   5
  -1  -1  11 67111.8 1594.33   9
  -1   1  11 69619.0 1694.17  13
  -1  -1  11 72507.1 1721.10  13
  -1  -1  10 10758.2 389.339  10
  -1  -1  10 10488.2 501.091   2
  -1   1  10 10340.3 476.200   2
  -1  -1  10 11115.3 470.593   9
  -1   1  10 8826.23 462.332   5
  -1  -1  10 9369.88 436.571   5
  -1   1  10 11227.4 515.640  13
  -1  -1  10 11709.6 524.321  13
  -1   1   9 8730.78 444.351   5
  -1  -1   9 10158.9 466.254   2
  -1   1   9 11294.3 465.315   9
  -1  -1   9 9915.91 421.911   5
   1   1  -9 11235.6 474.720   4
  -1  -1   9 10983.8 438.867   9
   1   1  -9 9485.59 260.159   3
  -1   1   9 10365.1 442.462   2
  -1  -1   9 11609.3 489.312  13
  -1   1   9 10856.4 481.858  13
  -1  -1   8 2600.54 210.651   2
  -1   1   8 2413.55 212.555   5
   1   1  -8 2940.67 219.505   4
  -1  -1   8 2601.80 189.431   5
   1  -1  -8 2608.61 207.479   4
  -1   1   8 2805.34 205.330   2
   1   1  -8 2776.41 124.441   3
  -1  -1   8 2809.29 198.613   9
  -1   1   8 3138.90 220.364   9
  -1  -1   8 2964.23 226.506  13
  -1   1   8 2871.41 226.015  13
  -1   1   7 180404. 3418.75   9
   1  -1  -7 176317. 3427.99   4
  -1  -1   7 176949. 3367.15   9
  -1   1   7 161811. 3425.53   5
  -1  -1   7 171650. 3417.44   2
  -1   1   7 175523. 3428.57   4
   1   1  -7 171372. 3412.97   4
  -1   1   7 181983. 3454.44  13
  -1  -1   7 192621. 3470.35  13
  -1   1   6 150063. 2850.21   5
   1  -1  -6 160757. 2844.16   4
   1   1  -6 154393. 2820.74   4
  -1  -1   6 156136. 2823.29   2
  -1   1   6 161179. 2863.74  13
  -1   1   5 28532.5 753.534   5
   1  -1  -5 28086.5 742.672   4
   1   1  -5 28159.6 713.492   2
  -1  -1   5 28558.0 720.806   2
  -1   1   5 30921.7 763.682   4
  -1  -1   4 29685.7 709.536   2
  -1   1   4 30995.7 736.881   4
   1   1  -4 30443.5 705.170   2
   1   1  -3 1251.86 90.0514   2
  -1   1   3 1371.88 103.536   4
  -1  -1   3 1202.35 87.8392   2
  -1  -1   2 45745.1 904.311   2
  -1   1   2 44198.8 929.683   4
   1   1  -2 44666.6 903.778   2
   1   1  -1 3459.30 133.584   2
   1   1  -1 3320.98 136.544   1
  -1   1   1 3309.70 100.809   2
   1  -1  -1 3350.96 99.1309   2
  -1  -1   0 6759.21 219.128   1
   1  -1   0 6651.68 195.260   2
   1   1   0 6647.11 221.433   1
  -1   1   0 6577.05 193.906   2
   1   1   1 6518.91 249.116   3
   1  -1   1 6368.72 218.897   2
   1   1   2 3289.65 181.297   3
   1  -1   2 3483.79 173.749   2
   1  -1   3 1354.14 120.423   2
   1   1   3 1371.90 123.963   3
   1   1   3 1361.69 63.3801   4
   1   1   4 9341.03 373.112   3
   1  -1   4 9803.96 379.641   2
   1  -1   4 9810.53 276.533   8
  -1   1  -4 9010.87 376.629   3
   1   1   4 10045.4 254.719   4
   1   1   5 83116.4 1793.48   3
  -1   1  -5 82131.8 1806.91   3
   1  -1   5 82852.5 1811.71   2
   1   1   5 83899.8 1604.09   6
   1   1   5 84720.5 1618.06   5
   1   1   6 28652.3 676.359   5
   1   1   6 28653.1 663.995   6
   1  -1   6 29302.5 676.820   6
   1  -1   6 29022.4 678.493   9
  -1   1  -6 28795.0 836.712   3
   1   1   6 28469.7 812.482   3
   1  -1   6 28226.8 845.199   2
   1  -1   7 18276.7 503.171   6
  -1   1  -7 17896.1 634.218   3
  -1   1  -7 17980.4 511.570   4
   1   1   7 18152.1 523.152   9
   1  -1   7 18692.7 515.348   9
   1  -1   7 17502.6 658.200   2
   1  -1   7 17782.2 467.489   5
   1   1   7 18311.5 497.674   6
   1   1   7 17764.5 504.579   5
  -1   1  -8 3276.16 255.057   3
   1  -1   8 3034.50 184.237   6
   1  -1   8 3057.57 192.368   9
  -1   1  -8 3011.69 188.964   4
   1  -1   8 3092.36 170.352   5
   1  -1   8 3197.11 269.384   2
   1   1   8 3095.59 187.850   5
   1   1   8 3065.54 185.006   6
   1   1   8 2983.63 195.974   9
   1  -1   9 195269. 3716.36   9
   1  -1   9 198007. 3691.91   6
   1   1   9 192381. 3686.22   6
   1   1   9 193192. 3733.81   9
   1  -1   9 190943. 3635.21   5
   1   1   9 191621. 3696.63   5
  -1   1  -9 195817. 3897.93   3
   1  -1  10 3296.46 221.194   6
   1   1  10 3491.05 234.538   5
   1  -1  10 3408.90 209.573   5
   1  -1  10 3514.20 236.104   9
   1   1  10 3230.58 232.148   9
   1   1  10 3481.91 228.719   6
   1  -1  11 668.662 118.021   9
   1  -1  11 736.179 121.822   6
   1   1  11 851.823 129.825   5
   1  -1  11 573.456 96.2100   5
   1   1  11 551.816 106.131   6
   1  -1  12 52327.4 1369.67   9
   1   1  12 52900.9 1367.03   6
   1  -1  12 51794.7 1344.74   6
   1   1  12 52435.3 1376.45   5
   1  -1  12 55885.0 1337.03   5
   1  -1  13 36274.9 1085.53   6
   1   1  13 35213.3 1073.88   6
   1  -1  13 36401.7 1091.36   9
   1  -1  13 36925.6 1055.83   5
   1   1  13 33987.1 1070.09   5
   1   1  14 33125.0 1080.78   6
   1  -1  14 34400.9 1103.96   9
   1   1  14 35346.8 1133.09   5
   1  -1  14 35067.2 1079.05   5
   1  -1  14 35178.3 1119.20   6
   1   1  14 36553.8 1202.46  13
   1   1  15 1784.56 231.340   5
   1  -1  15 1659.91 218.929   6
   1   1  15 1827.24 247.699  13
   1   1  16 4108.92 376.218   5
   1  -1  16 3704.00 346.919   6
   1  -1  16 4522.75 421.064  13
   1   1  16 4680.16 424.670  13
   1   1  17 1349.57 222.340   5
   1   1  17 1468.01 250.637  13
   1  -1  17 1468.27 253.293  13
   1   1  18 230.592 115.853  13
   1  -1  18 358.769 145.013  13
   1  -1  18 286.620 70.2398  19
   1  -1  18 126.082 69.1256  18
   1   1  18 309.211 99.7256  18
   1  -1  19 530.414 194.102  13
   1   1  19 359.168 138.424  13
   1   1  19 595.023 137.395  18
   1  -1  19 439.146 113.951  18
   1   1  20 14471.0 901.359  13
   1  -1  20 15625.4 947.648  13
   1   1  20 16637.6 689.375  18
   1  -1  20 15868.1 666.065  18
   1  -1  21 67619.8 1746.89  18
   1   1  21 69275.1 1768.69  18
   1   1  22 1292.09 202.644  28
   1  -1  22 961.688 160.878  18
   1   1  22 985.619 158.605  18
   1   1  23 524.886 134.086  28
   1  -1  23 789.159 159.450  28
   1   1  23 477.347 125.852  18
   1  -1  23 713.870 141.192  18
   1  -1  24 16486.1 694.623  28
   1   1  24 15797.7 683.007  28
   1  -1  24 15441.0 625.298  18
   1  -1  25 146.644 66.3567  28
   1   1  25-1.58193 63.1925  28
   1  -1  25 117.070 68.3567  18
   1   1  26 6956.66 387.669  28
   1  -1  26 6811.34 381.141  28
   1  -1  27 37.2442 41.5150  28
   1   1  27 31.9264 53.3324  28
  -1  -2  28 1111.71 127.286  28
  -1   2  28 1289.61 144.605  28
  -1   2  27 113.208 69.1314  28
  -1  -2  27 108.072 69.6406  28
  -1  -2  26 2342.49 222.945  28
  -1   2  26 2270.84 229.371  28
  -1  -2  25 1220.08 172.812  28
  -1   2  25 1289.95 183.636  28
  -1  -2  25 1305.72 159.863  18
  -1  -2  24 21360.7 810.949  28
  -1   2  24 19915.4 802.340  28
  -1  -2  24 20453.8 722.346  18
  -1   2  23 3638.17 324.776  28
  -1  -2  23 3733.23 319.259  28
  -1  -2  23 3478.76 278.456  18
  -1   2  22 6563.54 441.001  28
  -1  -2  22 7526.19 417.712  18
  -1  -2  22 7109.90 394.653  19
  -1   2  21 9092.49 757.798  13
  -1   2  21 10719.1 576.852  28
  -1  -2  21 11008.2 502.566  19
  -1  -2  21 10352.9 501.164  18
  -1   2  21 10446.4 516.336  18
  -1  -2  20 86506.6 2696.81  13
  -1   2  20 82335.5 2650.16  13
  -1   2  20 90891.9 2193.60  28
  -1  -2  20 88462.1 2020.25  19
  -1  -2  20 89099.7 2046.94  18
  -1   2  20 89356.5 2070.81  18
  -1  -2  19 1601.56 300.762  13
  -1   2  19 1467.82 289.127  13
  -1   2  19 1628.42 219.034  28
  -1  -2  19 1606.49 181.690  19
  -1  -2  19 1423.05 176.090  18
  -1   2  19 1498.64 184.090  18
  -1   2  18 2399.32 347.822  13
  -1  -2  18 2675.88 369.252  13
  -1  -2  17 664.388 157.529   9
  -1   2  17 695.233 176.947  13
  -1  -2  17 369.796 152.233  13
  -1  -2  16 4862.71 410.729   9
  -1   2  16 4149.86 405.841   5
  -1  -2  16 5472.96 495.594  13
  -1   2  16 4825.31 450.853  13
  -1   2  15-26.7311 93.6423   5
  -1  -2  15-48.1511 75.0112   9
  -1  -2  15 212.200 109.214  13
  -1   2  15 120.505 102.823  13
  -1   2  14 7770.78 530.678   5
  -1  -2  14 8996.28 512.495   9
  -1  -2  14 9560.31 593.932  13
  -1   2  14 8263.72 547.519  13
  -1  -2  13 30515.4 999.914   9
  -1   2  13 27359.1 1040.51   5
  -1   2  13 28488.2 1053.35  13
  -1  -2  13 31858.2 1106.68  13
  -1  -2  12 43615.4 1228.48   9
  -1   2  12 44772.3 1334.56  13
  -1   2  11 962.404 172.464   5
  -1  -2  11 1285.53 163.143   9
  -1   2  11 948.619 154.119   2
  -1   2  11 931.523 158.256  13
  -1  -2  11 1212.40 178.040  13
  -1  -2  10 2224.45 202.232   6
  -1   2  10 2420.63 240.842   5
  -1  -2  10 3051.35 230.746   9
  -1  -2  10 2436.74 237.261   2
  -1   2  10 2593.28 246.560  13
  -1   2   9 26583.0 815.355   4
  -1  -2   9 24864.9 737.074   9
  -1  -2   9 23277.6 738.161   6
  -1   2   9 24225.0 831.388   5
   1   2  -9 24668.1 791.626   4
  -1  -2   9 24955.4 827.121   2
  -1   2   9 26119.4 830.757  13
  -1  -2   8 355.672 73.5500   9
  -1  -2   8 473.361 99.1716   2
  -1  -2   8 301.811 71.7757   6
  -1   2   8 414.315 107.861   5
  -1   2   8 391.989 81.0490   4
   1  -2  -8 493.203 64.3465   1
  -1   2   8 616.221 113.495  13
  -1  -2   7 17485.9 526.858   9
  -1   2   7 16850.6 398.956   3
   1   2  -7 16962.2 582.246   2
   1  -2  -7 17386.4 442.479   1
  -1  -2   7 17186.3 594.032   2
  -1  -2   7 16926.5 532.724   6
  -1   2   7 17084.5 609.393   5
  -1   2   7 18420.8 594.638   4
  -1   2   7 17328.7 595.537  13
  -1  -2   6 6145.27 266.446   6
  -1   2   6 6290.85 301.057   4
   1  -2  -6 5918.28 194.865   1
  -1   2   6 6268.79 322.082   5
   1   2  -6 6534.54 311.552   2
  -1  -2   6 6123.63 306.554   2
  -1   2   6 6672.14 319.356  13
  -1  -2   5 7720.21 323.098   2
  -1   2   5 8116.98 326.830   4
  -1  -2   5 7471.51 278.429   6
   1  -2  -5 7856.11 198.369   1
   1   2  -5 8203.19 330.542   2
  -1   2   5 8031.17 336.984  13
   1   2  -4 6902.77 292.332   2
  -1  -2   4 7086.28 291.058   2
  -1   2   4 7352.15 292.370   4
  -1  -2   4 7149.69 243.054   9
   1   2  -3 1704.94 128.398   2
  -1   2   3 1804.19 70.4100   1
  -1  -2   3 1732.62 128.063   2
  -1  -2   2 10240.6 327.490   2
  -1   2   2 10246.9 276.273   2
   1   2  -2 10035.8 326.705   2
   1   2  -1 10609.6 332.626   2
   1  -2  -1 11063.6 293.234   2
  -1   2   1 10959.7 300.943   2
   1  -2   0 50855.7 1024.24   2
  -1   2   0 49768.7 1030.53   2
   1   2   0 49763.2 1052.64   1
   1  -2   1 16866.7 461.057   2
  -1   2  -1 17004.3 465.722   2
   1   2   1 17091.8 471.856   1
  -1   2  -2 18175.6 515.496   2
   1  -2   2 17666.2 506.801   2
  -1  -2  -2 17650.7 497.727   1
   1  -2   3 10961.8 303.754   6
  -1  -2  -3 11242.6 389.306   1
   1  -2   3 11118.9 401.285   2
  -1   2  -3 11119.4 400.855   2
   1   2   4 111770. 1180.39   3
  -1  -2  -4 112329. 1137.19   1
   1   2   5 9856.63 411.861   3
   1  -2   5 10076.7 302.969   9
   1   2   5 9918.13 305.043   4
   1   2   5 10335.2 300.521   6
   1  -2   5 9980.75 430.563   2
   1  -2   5 9998.31 311.638   6
   1  -2   5 10470.9 314.639   8
   1  -2   6 31539.4 710.336   9
   1   2   6 29152.8 853.596   3
   1  -2   6 30635.1 713.451   6
   1  -2   6 29801.9 895.734   2
   1   2   6 30813.8 709.678   4
   1   2   6 29251.4 696.772   6
   1   2   6 29851.3 728.231   5
   1   2   7 7777.51 290.715   6
   1  -2   7 7369.11 408.674   2
   1   2   7 7655.44 289.897   4
   1   2   7 7175.56 375.383   3
   1   2   7 7724.44 306.985   5
   1  -2   7 7664.63 292.920   6
   1  -2   7 7393.17 252.629   5
  -1   2  -7 8000.44 411.150   3
   1  -2   7 7497.44 293.457   9
   1  -2   8 9225.63 309.710   5
  -1   2  -8 9621.70 476.742   3
   1  -2   8 9597.54 360.624   9
   1   2   8 9259.95 441.065   3
   1  -2   8 9168.00 486.976   2
   1  -2   8 9290.34 350.535   6
   1   2   8 9233.86 365.563   5
   1   2   8 9646.53 358.377   6
  -1   2  -9 1893.04 212.723   3
   1   2   9 2036.05 177.786   5
   1   2   9 2210.47 174.607   6
   1  -2   9 2110.40 173.844   9
   1  -2   9 2148.49 168.040   6
   1  -2   9 2315.27 151.280   5
  -1   2  -9 1956.70 171.261   4
   1   2  10 18322.8 606.656   6
   1  -2  10 18128.3 604.400   9
   1   2  10 17063.0 606.916   5
   1  -2  10 17630.0 536.526   5
   1  -2  10 17862.8 587.610   6
   1  -2  11 179.554 53.9570   5
   1  -2  11 118.401 49.2196   9
   1  -2  11 34.4012 43.1743   6
   1   2  11 135.709 62.6813   5
   1   2  11 84.9323 58.0720   6
   1   2  12 90200.5 2096.23   5
   1   2  12 87256.5 2034.87   6
   1  -2  12 90829.9 2063.81   9
   1  -2  12 90709.1 2041.03   6
   1  -2  12 93185.9 1988.87   5
   1  -2  13 1765.89 205.841   6
   1   2  13 1741.69 197.651   6
   1   2  13 1949.28 224.338   5
   1  -2  13 1841.65 210.459   9
   1   2  13 2010.41 237.431  13
   1  -2  14 45618.1 1323.19   9
   1   2  14 43647.2 1337.73   5
   1  -2  14 44350.7 1308.07   6
   1   2  14 44956.9 1386.30  13
   1  -2  15 21623.4 863.914   9
   1  -2  15 22925.9 894.153   6
   1   2  15 20500.0 885.337   5
   1   2  15 22015.3 929.030  13
   1  -2  16 14119.9 709.371   6
   1   2  16 13654.9 724.830   5
   1   2  16 14086.4 767.337  13
   1   2  17 13008.9 744.687   5
   1  -2  17 15046.8 834.763  13
   1   2  17 13803.3 790.601  13
   1   2  18 350.781 131.602   5
   1   2  18 279.167 136.753  13
   1  -2  18 175.118 103.236  13
   1   2  18 110.734 67.0753  18
   1  -2  18 258.980 92.7014  18
   1  -2  18 246.414 76.8544  19
  -1  -2 -18 209.275 63.6010  21
   1  -2  19 2046.63 324.526  13
   1   2  19 2166.95 335.752  13
   1   2  19 1767.58 213.106  18
   1  -2  19 1737.35 205.034  18
   1  -2  19 1907.96 191.437  19
  -1  -2 -19 2260.17 194.484  21
   1   2  20 4535.70 496.696  13
   1  -2  20 4743.19 518.126  13
   1   2  20 5384.99 399.182  28
  -1  -2 -20 4817.62 291.966  21
   1  -2  20 4698.19 343.349  18
   1   2  20 4596.98 351.515  18
   1   2  21 309.617 122.063  28
   1  -2  21 208.374 92.1320  18
   1   2  21 307.787 107.167  18
  -1  -2 -21 351.081 96.1783  21
   1   2  22 526.729 129.474  28
   1  -2  22 177.321 77.4234  18
   1   2  22 384.032 107.944  18
   1   2  23 45.4177 68.1579  28
   1  -2  23 22.1256 54.3297  18
   1   2  24 10209.9 531.776  28
   1  -2  24 10234.8 524.080  28
   1  -2  24 9811.76 478.099  18
   1   2  25 712.360 133.539  28
   1  -2  25 654.400 129.082  28
   1  -2  25 676.398 114.275  18
   1   2  26 11887.2 518.849  28
   1  -2  26 11834.9 511.723  28
   1  -2  27 284.998 73.4942  28
   1   2  27 292.658 76.9840  28
  -1   3  28 538.282 93.0327  28
  -1  -3  28 498.933 83.5179  28
  -1  -3  27 2925.81 225.758  28
  -1   3  27 2651.36 226.544  28
  -1  -3  26 1280.06 162.012  28
  -1   3  26 1435.78 183.111  28
  -1  -3  26 1468.22 154.576  18
  -1  -3  25 10385.8 506.644  28
  -1   3  25 9958.15 521.583  28
  -1  -3  25 10185.9 455.130  18
  -1  -3  25 9601.29 505.132  20
  -1   3  24 272.564 107.604  28
  -1  -3  24 397.141 121.802  28
  -1  -3  24 318.077 87.7332  18
  -1   3  23 884.740 163.769  28
  -1  -3  23 1094.64 153.165  18
  -1   3  22 4254.14 355.273  28
  -1  -3  22 4255.95 308.455  18
  -1  -3  22 4590.14 309.392  19
  -1   3  21 2727.30 286.169  28
  -1  -3  21 2754.03 239.228  19
  -1  -3  21 2455.47 233.678  18
  -1  -3  20 6769.40 643.657  13
  -1   3  20 6573.59 628.115  13
   1  -3 -20 7572.10 517.604  11
  -1   3  20 7006.85 456.576  28
  -1  -3  20 6845.74 394.700  18
  -1  -3  20 7029.02 392.184  19
  -1   3  19 10169.3 754.056  13
  -1  -3  19 10778.8 791.262  13
  -1  -3  19 10623.4 689.906   9
  -1   3  19 10173.0 551.556  28
  -1  -3  19 10634.7 491.344  18
  -1   3  19 10585.1 511.836  18
  -1  -3  19 10893.0 492.186  19
  -1   3  18 9434.82 711.612  13
  -1  -3  18 10942.6 769.918  13
  -1  -3  18 9795.63 644.370   9
  -1   3  18 10617.5 546.083  28
  -1  -3  18 10329.7 470.223  19
  -1   3  18 10184.2 489.778  18
  -1  -3  18 10010.0 463.870  18
  -1  -3  17 439.866 140.044   9
  -1  -3  17 449.049 160.578  13
  -1   3  17 488.463 179.454  13
  -1   3  16 1435.09 247.491   5
  -1  -3  16 1355.01 220.189   9
  -1  -3  16 1592.55 261.470  13
  -1   3  16 1451.75 246.588  13
  -1   3  15 12796.9 726.662   5
  -1  -3  15 13588.5 680.204   9
  -1   3  15 12734.1 731.407  13
  -1  -3  15 14259.2 777.483  13
  -1  -3  14 23908.8 910.021   9
  -1   3  14 23291.7 997.088   5
  -1   3  14 23480.2 994.648  13
  -1  -3  13 5555.67 381.647   9
  -1   3  13 5659.33 444.230   5
  -1  -3  13 5849.30 443.305  13
  -1   3  13 5586.28 432.520  13
  -1   3  12 12019.1 633.776   5
  -1  -3  12 13145.5 576.852   9
  -1   3  12 12714.5 633.005  13
  -1  -3  12 13770.7 667.281  13
  -1   3  11 140.062 92.3678   5
  -1  -3  11 35.6191 53.1294   9
  -1  -3  11 146.497 64.7214   6
  -1   3  11 15.6801 63.7250  13
  -1  -3  10 3999.06 270.701   9
  -1   3  10 3692.74 318.482   5
  -1  -3  10 3651.05 267.822   6
  -1   3  10 3900.04 308.779  13
  -1   3   9 34331.2 1064.85   5
  -1  -3   9 33879.5 1062.54   2
  -1   3   9 37061.4 1039.46   4
  -1  -3   9 33339.0 943.446   6
  -1  -3   9 35592.5 938.676   9
  -1   3   9 34157.3 1032.72  13
  -1  -3   8 7672.42 340.283   9
  -1   3   8 8009.67 281.981   3
  -1  -3   8 7456.89 348.467   6
   1  -3  -8 7530.50 262.109   1
  -1   3   8 7762.47 424.161   5
  -1   3   8 7801.57 389.487   4
  -1  -3   8 8238.76 426.548   2
   1   3  -8 8107.25 422.999   2
  -1   3   8 7421.30 396.481  13
  -1  -3   7 14774.4 476.804   9
  -1   3   7 15251.6 546.266   4
  -1  -3   7 14784.4 573.866   2
  -1   3   7 14643.2 573.669   5
   1   3  -7 15485.3 581.992   2
  -1  -3   7 13025.4 469.189   6
  -1   3   7 14520.9 558.489  13
  -1  -3   6 148.113 46.1703   9
  -1   3   6 263.519 75.1265   5
   1   3  -6 90.9265 49.1426   2
  -1  -3   6 111.553 43.6469   6
  -1   3   6 99.3606 52.6285   4
  -1  -3   6 140.868 58.7468   2
  -1   3   6 54.2764 50.9507  13
   1   3  -5 1350.88 147.101   2
  -1  -3   5 1153.17 102.936   6
  -1  -3   5 1352.83 144.328   2
  -1  -3   5 1247.02 105.037  12
  -1   3   5 1643.49 157.133  13
  -1  -3   4 3312.47 159.940   9
  -1  -3   4 3721.70 226.014   2
  -1   3   4 3472.39 142.892   1
   1   3  -4 3422.31 221.732   2
  -1   3   4 3522.03 220.821  13
  -1  -3   4 3809.02 176.898  12
  -1  -3   3 11690.5 326.217   9
   1   3  -3 11778.8 427.845   2
  -1  -3   3 12177.4 424.807   2
  -1   3   3 12311.9 366.854   2
  -1  -3   3 12219.5 351.787  12
  -1  -3   2 2910.24 184.214   2
  -1   3   2 3316.17 167.690   2
   1   3  -2 3257.74 196.196   2
  -1  -3   1 1249.46 116.351   2
   1  -3  -1 1335.72 104.042   2
   1   3  -1 1322.89 122.369   2
  -1   3   1 1380.89 111.393   2
   1  -3   0 21018.3 554.973   2
   1   3   0 21332.0 579.178   1
  -1   3   0 20961.9 573.071   2
   1  -3   1 80754.4 1640.37   2
  -1   3  -1 79443.3 1656.03   2
   1   3   1 78657.2 1641.23   1
  -1   3  -2 77553.4 1650.47   2
   1   3   2 76743.0 1620.95   1
   1  -3   2 77683.1 1634.64   2
   1   3   3 94352.0 1767.23   5
   1  -3   3 94568.0 1940.11   2
  -1  -3  -3 91352.9 1880.41   1
  -1   3  -3 89409.3 1937.82   2
   1  -3   3 89261.8 1743.88   6
  -1  -3  -4 710.051 98.7952   1
  -1   3  -4 514.928 91.0640   2
   1  -3   4 824.078 77.1369   6
   1  -3   4 819.575 121.951   2
   1   3   4 798.826 83.7237   5
   1   3   5 2114.86 142.757   5
  -1  -3  -5 2249.97 180.319   1
   1  -3   5 2049.63 195.888   2
   1  -3   5 2290.24 136.252   8
   1  -3   5 2301.83 134.981   6
  -1   3  -5 2238.91 203.000   2
   1   3   5 2274.72 127.625   6
  -1  -3  -5 1961.67 123.561  11
   1  -3   6 37756.5 856.143   9
   1  -3   6 38351.0 858.839   8
   1   3   6 36885.5 891.857   5
   1  -3   6 38064.2 1078.63   2
   1   3   6 37361.1 845.357   6
   1  -3   6 39468.4 863.338   6
  -1  -3  -6 38183.7 1010.38   1
   1   3   6 37673.9 876.580   4
   1   3   6 37280.2 1025.18   3
  -1  -3  -6 34696.4 834.190  11
   1   3   7 49.8416 40.6293   4
   1   3   7 73.4260 47.0769   6
  -1  -3  -7 27.0283 40.7203   1
   1  -3   7 6.06356 27.6868   9
   1   3   7 66.6608 56.0303   3
   1  -3   7 43.6685 31.6653   6
   1   3   7 197.111 58.3111   5
   1  -3   7 53.0494 63.5692   2
   1  -3   8 16563.1 505.313   6
   1   3   8 16084.1 510.652   4
   1   3   8 15600.1 500.392   6
   1  -3   8 16022.6 502.549   9
   1   3   8 14959.3 524.723   5
   1  -3   8 15255.3 423.615   5
   1   3   8 14483.8 604.098   3
  -1  -3  -8 15434.9 613.519   1
   1   3   9 102477. 2206.58   5
   1  -3   9 103538. 2032.49   5
   1  -3   9 104508. 2154.92   9
   1   3   9 97854.7 2309.14   3
  -1   3  -9 103104. 2423.86   3
   1   3   9 101368. 2141.81   6
   1  -3   9 105292. 2139.79   6
   1  -3  10 19669.4 648.079   9
   1   3  10 18856.0 634.432   6
   1   3  10 19608.2 686.267   5
   1  -3  10 19674.4 633.258   6
   1   3  10 21104.8 707.900  13
   1  -3  11 31691.4 927.639   9
   1   3  11 30388.2 961.456   5
   1  -3  11 31332.7 905.364   6
   1   3  11 32787.4 991.762  13
   1  -3  12 1470.41 179.333   9
   1   3  12 1249.38 183.086   5
   1  -3  12 1589.72 183.315   6
   1   3  12 1408.61 187.711  13
   1   3  13 32889.2 1096.44   5
   1  -3  13 32782.1 1045.12   9
   1  -3  13 34472.7 1053.18   6
   1   3  13 34336.6 1128.26  13
   1   3  14 88108.6 2270.80   5
   1  -3  14 92292.0 2227.40   9
   1  -3  14 96743.4 2257.61   6
   1   3  14 92878.2 2329.98  13
   1  -3  15 5403.43 410.725   6
   1  -3  15 5550.66 410.570   9
   1   3  15 4846.96 414.106   5
   1   3  15 5126.48 426.618  13
   1   3  16 2847.31 336.004   5
   1  -3  16 2868.73 309.740   6
   1   3  16 2574.81 313.394  13
   1   3  17 11407.2 708.065   5
   1  -3  17 12170.3 685.906   6
   1   3  17 11294.3 718.103  13
   1   3  17 12871.6 576.737  18
   1  -3  17 13103.2 557.167  18
   1   3  18 136.663 111.808  13
   1  -3  18 99.2277 60.0440  18
   1  -3  18 99.6301 117.432  13
   1   3  18 157.387 108.947   5
   1   3  18 106.139 77.0913  28
  -1  -3 -18 193.373 75.7882  21
   1  -3  18 80.5561 42.8699  19
   1   3  18 157.695 83.5894  18
   1  -3  19 4182.26 484.189  13
   1   3  19 3554.00 408.535   5
   1   3  19 4654.80 372.577  28
   1  -3  19 3862.17 277.755  19
   1  -3  19 4384.52 325.421  18
   1   3  19 4310.97 336.954  18
  -1  -3 -19 4558.70 288.221  21
   1   3  20 7437.23 478.996  28
   1  -3  20 7136.56 423.015  18
   1  -3  20 6957.52 380.676  19
   1   3  20 7394.90 446.160  18
  -1  -3 -20 7956.12 387.527  21
   1   3  21 22172.2 881.562  28
  -1  -3 -21 22067.6 714.005  21
   1  -3  21 21006.4 784.385  18
   1   3  22 43.4588 66.9672  28
   1  -3  22-13.2117 66.6673  18
  -1  -3 -22 1.82336 50.1758  21
   1   3  23 10385.3 555.958  28
   1  -3  23 10331.3 501.839  18
   1   3  24 81.4926 72.6899  28
   1  -3  24 91.1966 68.5474  18
   1  -3  25 28.7843 49.4647  28
   1   3  25-54.0304 54.4495  28
   1  -3  25-3.28958 46.3974  18
   1   3  26 11067.8 496.318  28
   1  -3  26 11712.3 495.886  28
   1  -3  26 11556.1 456.432  18
   1   3  27 2392.90 196.249  28
   1  -3  27 2298.78 188.059  28
  -1   4  28 511.129 85.4860  28
  -1   4  27 4479.67 292.511  28
  -1  -4  27 4434.29 270.002  28
  -1  -4  26 4194.12 284.260  28
  -1   4  26 4167.42 304.389  28
  -1  -4  26 3891.07 287.164  20
  -1  -4  26 4215.26 257.730  18
  -1  -4  25 8104.97 431.097  28
  -1   4  25 7359.14 439.375  28
  -1  -4  25 8117.56 391.447  18
  -1  -4  25 8031.49 460.968  20
  -1  -4  24 2238.78 233.798  28
  -1   4  24 1994.75 233.256  28
  -1  -4  24 2511.87 220.880  18
  -1   4  23 1691.18 225.191  28
  -1  -4  23 2234.02 217.303  18
  -1  -4  23 2143.53 205.132  19
  -1   4  22 156.640 82.6920  28
  -1  -4  22 294.524 88.9868  19
  -1  -4  22 268.280 85.6448  18
  -1   4  21 1438.85 211.498  28
  -1  -4  21 1540.28 184.952  18
  -1  -4  21 1802.31 192.235  19
  -1  -4  20 0.59995 93.9107  13
  -1  -4  20 212.944 107.768   9
  -1   4  20 161.715 95.5858  28
  -1  -4  20 134.458 77.3402  19
  -1  -4  20 212.910 76.8911  18
  -1  -4  19 53.2177 48.2617  18
  -1   4  19 213.386 122.051  13
  -1  -4  19 44.4370 92.7745  13
  -1  -4  19-79.5444 78.7695   9
   1  -4 -19 61.5807 57.3187  11
  -1   4  19 41.4004 85.0052  28
  -1  -4  19 127.976 61.5976  19
   1  -4 -18 6188.87 453.589  11
  -1  -4  18 6157.10 582.198  13
  -1   4  18 5997.54 567.879  13
  -1  -4  18 5163.42 465.730   9
  -1   4  18 5954.20 408.561  28
  -1  -4  18 5835.91 344.053  19
  -1  -4  18 5333.28 333.476  18
  -1  -4  17 20631.4 942.363   9
   1  -4 -17 20644.5 849.160  11
  -1  -4  17 19679.8 1028.16  13
  -1   4  17 17963.5 988.005  13
  -1  -4  16 162.492 91.3823  13
  -1   4  16 88.0470 59.6750  13
  -1   4  15 2837.80 343.201   5
  -1  -4  15 3105.93 318.861   9
  -1   4  15 2750.98 336.503  13
  -1  -4  15 3297.53 366.744  13
  -1  -4  14 12526.1 630.210   9
  -1   4  14 12629.3 716.210   5
  -1  -4  14 14668.8 761.703  13
  -1   4  14 12738.0 717.805  13
  -1  -4  13 141152. 3126.07   9
  -1   4  13 136373. 3308.79   5
  -1   4  13 140941. 3302.44  13
  -1  -4  12 907.259 149.913   9
  -1   4  12 691.129 165.559   5
  -1   4  12 841.068 169.299  13
  -1  -4  11 48405.2 1341.14   6
  -1  -4  11 53190.1 1350.40   9
  -1   4  11 49344.9 1476.35   5
  -1   4  11 52339.2 1480.81  13
  -1  -4  10 3288.17 246.276   9
  -1  -4  10 2677.36 233.840   6
  -1   4  10 2849.44 289.850   5
  -1   4  10 2801.46 279.071  13
  -1   4   9 6802.23 424.419   5
  -1  -4   9 6632.15 352.751   6
  -1  -4   9 7383.49 359.783   9
  -1   4   9 7003.57 415.888  13
  -1  -4   8 43254.0 1214.53   2
  -1   4   8 40314.3 1188.73   5
  -1   4   8 44621.4 1162.48   4
  -1  -4   8 41895.5 1030.31   9
  -1   4   8 41895.7 1166.99  13
   1  -4  -7 77.2784 36.8829  11
  -1  -4   7 215.469 67.0333   2
  -1  -4   7 110.692 57.4254   6
  -1   4   7 231.930 94.0073   5
  -1  -4   7 215.118 56.8291   9
   1   4  -7 142.781 66.2177   2
  -1   4   7 188.636 72.7596   4
  -1   4   7 75.7523 51.4750  13
  -1  -4   6 142604. 2718.06   9
  -1  -4   6 146039. 2941.90   2
   1   4  -6 145729. 2960.97   2
  -1   4   6 148894. 2940.96   5
  -1   4   6 145330. 2903.49  13
   1  -4  -6 140250. 2744.74  11
  -1  -4   6 148710. 2743.70  12
  -1  -4   5 237121. 4408.50   2
  -1   4   5 236413. 4384.97   5
  -1  -4   5 230636. 4180.74   9
   1   4  -5 234006. 4431.80   2
  -1  -4   5 240694. 4215.38  12
   1  -4  -5 231499. 4215.92  11
  -1   4   5 236390. 4370.74  13
  -1  -4   4 8982.93 302.152   9
   1   4  -4 9369.82 422.047   2
  -1   4   4 9510.24 358.079   2
  -1   4   4 9141.30 298.880   1
  -1  -4   4 8736.33 400.296   2
   1  -4  -4 7866.00 309.065  11
  -1  -4   4 9124.74 322.724  12
  -1   4   4 9051.08 384.949  13
  -1   4   3 34664.8 741.775   2
   1   4  -3 35632.1 849.008   2
  -1  -4   3 36149.0 835.341   2
  -1   4   3 34260.7 786.009  13
  -1  -4   2 277577. 5166.59   2
   1   4  -2 273113. 5176.55   2
  -1   4   2 276052. 5090.12   2
  -1  -4   1 874.004 77.5628   7
  -1   4   1 912.307 115.867   2
   1  -4  -1 808.591 105.482   2
   1  -4   0 613891. 10911.8   8
  -1   4   0 602234. 11027.1   2
   1  -4   0 615391. 10992.6   2
  -1  -4   0 604891. 10810.9   7
   1  -4   0 622148. 10889.1  11
   1  -4   1 115473. 2270.50   2
  -1  -4  -1 107620. 2059.22   7
   1  -4   1 110479. 2157.83   8
  -1   4  -1 110812. 2300.59   2
   1   4   1 112831. 2268.70   1
  -1  -4  -1 111777. 2120.67  11
   1  -4   1 117151. 2127.29  12
   1  -4   2 7016.56 267.487   8
   1  -4   2 7112.03 333.601   2
  -1   4  -2 6608.16 341.647   2
   1   4   2 6844.78 251.877   5
   1   4   2 6582.91 317.838   1
  -1  -4  -2 6817.10 247.309  11
   1  -4   2 6888.53 252.472  12
   1  -4   3 11443.0 463.565   2
   1   4   3 12022.7 372.397   5
   1   4   3 11283.5 445.629   1
   1  -4   3 11431.1 363.660   8
   1  -4   3 11623.9 335.919   6
  -1   4  -3 11844.8 488.297   2
   1  -4   3 11382.8 362.264  12
  -1  -4  -3 11080.7 347.308  11
   1  -4   4 117693. 2530.41   2
  -1   4  -4 119698. 2568.84   2
   1  -4   4 124146. 2288.24   6
   1  -4   4 121241. 2315.24   8
   1   4   4 123025. 2346.35   5
  -1  -4  -4 114781. 2295.33  11
  -1  -4  -5 494.932 71.1786  11
   1   4   5 652.713 93.3361   5
   1  -4   5 617.812 77.5297   6
  -1  -4  -5 625.942 100.837   1
   1  -4   5 569.845 78.2203   8
  -1   4  -5 619.337 116.939   2
   1  -4   5 437.848 101.757   2
  -1  -4  -6 14563.0 548.274   1
   1   4   6 15333.4 504.064   5
   1  -4   6 14651.4 451.846   8
   1  -4   6 15191.9 457.245   9
   1  -4   6 14438.9 618.349   2
   1  -4   6 15619.5 450.496   6
   1   4   6 14550.3 463.440  13
  -1  -4  -6 13948.6 441.715  11
   1   4   7 53080.7 1237.49   4
   1   4   7 53210.8 1409.97   3
   1   4   7 54424.3 1273.45   5
   1  -4   7 55527.9 1204.81   9
   1  -4   7 56663.1 1199.84   6
  -1  -4  -7 52569.1 1343.92   1
  -1  -4  -7 50250.0 1176.16  11
   1   4   7 54779.9 1244.67  13
   1   4   8 44707.6 1142.43   5
   1  -4   8 45141.5 1054.28   6
   1  -4   8 47130.1 1080.00   9
   1   4   8 43890.0 1092.10   4
   1   4   8 42385.2 1246.66   3
  -1  -4  -8 41580.3 1030.00  11
   1   4   8 46269.4 1123.67  13
   1  -4   9 14470.3 495.634   6
   1  -4   9 13864.8 499.870   9
   1   4   9 13115.6 536.280   5
   1   4   9 14038.2 540.240  13
  -1  -4  -9 13174.8 470.222  11
   1  -4  10 6100.59 332.617   9
   1   4  10 6432.16 375.032   5
   1  -4  10 6346.40 327.320   6
   1   4  10 6418.65 369.158  13
  -1  -4 -10 5900.71 306.437  11
   1  -4  11 101165. 2157.77   6
   1   4  11 95488.9 2238.89   5
   1  -4  11 99866.4 2179.13   9
   1   4  11 98589.9 2240.86  13
  -1  -4 -11 93896.7 2077.09  11
   1  -4  12 898.550 147.495   9
   1  -4  12 1204.36 163.784   6
   1   4  12 1437.52 200.275   5
   1   4  12 1342.32 191.907  13
   1  -4  13 3442.44 292.324   6
   1   4  13 3283.76 311.569   5
   1  -4  13 3342.41 289.787   9
   1   4  13 3499.19 321.586  13
   1  -4  14 3646.18 319.143   9
   1  -4  14 3662.11 319.310   6
   1   4  14 3165.85 332.054   5
   1   4  14 3260.18 323.912  13
   1   4  15 4207.05 394.515   5
   1  -4  15 4132.92 368.207   6
   1  -4  15 3888.16 351.319   9
   1   4  16 917.609 189.342   5
   1  -4  16 829.362 181.483   6
   1  -4  16 722.782 157.642   9
   1  -4  17 755.385 131.993  18
   1   4  17 700.571 183.419   5
   1  -4  17 789.673 178.061   6
   1   4  17 849.314 148.388  28
  -1  -4 -17 663.768 104.951  21
   1  -4  17 725.223 115.140  19
   1   4  17 791.154 142.496  18
   1  -4  18 35.6754 48.7963  18
   1   4  18 195.050 133.092   5
   1   4  18 39.2546 65.2350  28
   1   4  18 43.2593 68.4410  18
  -1  -4 -18 98.8215 50.2177  21
   1  -4  18 117.775 56.5836  19
   1  -4  19 91443.6 2705.08  13
   1   4  19 98090.7 2319.31  28
   1  -4  19 89746.8 2048.23  19
   1  -4  19 94585.6 2166.62  18
  -1  -4 -19 95590.6 2048.92  21
   1   4  20 4570.07 377.992  28
  -1  -4 -20 4679.39 295.054  21
   1  -4  20 4331.08 294.612  19
   1  -4  20 4456.81 326.985  18
   1   4  21 563.491 143.053  28
   1  -4  21 663.816 133.465  18
   1  -4  21 576.452 106.592  19
  -1  -4 -21 576.643 113.904  21
   1   4  22 3567.77 324.033  28
  -1  -4 -22 3549.87 253.817  21
   1  -4  22 3381.02 279.998  18
   1   4  23 10195.5 551.155  28
  -1  -4 -23 10648.5 446.307  21
   1  -4  23 11104.0 511.596  18
   1   4  24 610.077 128.937  28
   1  -4  24 586.139 120.117  18
   1  -4  25 4653.51 315.955  28
   1   4  25 4076.21 304.376  28
   1  -4  25 4687.36 290.241  18
   1  -4  26 342.681 82.5809  28
   1   4  26 331.842 86.9578  28
   1  -4  26 487.552 86.6045  18
   1   4  27 859.938 114.262  28
   1  -4  27 725.216 102.679  28
  -1   5  28 5028.98 268.518  28
  -1  -5  27 4786.09 265.170  28
  -1  -5  27 4744.82 278.936  20
  -1  -5  26 312.255 81.6997  28
  -1   5  26 289.042 90.9857  28
  -1  -5  26 234.612 60.3841  18
  -1  -5  26 215.263 87.9351  20
  -1   5  25 808.630 152.564  28
  -1  -5  25 1033.21 143.973  28
  -1  -5  25 1095.27 137.999  18
  -1   5  24 1285.72 186.846  28
  -1  -5  24 1338.46 177.506  28
  -1  -5  24 1180.08 150.188  18
  -1  -5  24 1280.08 152.346  19
  -1   5  23 4.96854 63.4231  28
  -1  -5  23 50.6832 61.9093  19
  -1  -5  23 10.6016 48.5006  18
  -1   5  22 2768.64 292.486  28
  -1  -5  22 3134.01 251.705  19
  -1  -5  22 3024.17 256.512  18
  -1   5  21 1026.87 188.668  28
  -1  -5  21 887.074 138.990  19
  -1  -5  21 831.176 135.424  18
  -1  -5  20 4755.99 534.280  13
  -1  -5  20 4217.71 440.044   9
  -1   5  20 4153.62 358.992  28
  -1  -5  20 4238.93 302.891  19
  -1  -5  20 4657.89 319.750  18
  -1  -5  19 8878.21 727.462  13
   1  -5 -19 8929.11 564.564  11
  -1  -5  19 8772.97 637.261   9
  -1   5  19 8304.01 510.520  28
  -1  -5  19 8562.28 440.100  18
  -1  -5  19 8437.00 433.579  19
  -1  -5  18 983.932 140.666  18
  -1  -5  18 1299.82 260.126  13
  -1  -5  18 1088.89 215.216   9
   1  -5 -18 1223.42 196.754  11
  -1   5  18 892.712 157.806  28
  -1  -5  18 1177.66 157.781  19
   1  -5 -17 6202.50 446.421  11
  -1  -5  17 6731.64 588.380  13
  -1   5  17 5112.63 507.283  13
  -1  -5  17 5680.24 477.902   9
  -1   5  17 5642.86 397.806  28
  -1  -5  17 5728.29 336.334  19
  -1  -5  16 21605.0 956.587   9
  -1  -5  16 23625.6 1110.57  13
  -1   5  16 21336.9 1062.38  13
   1  -5 -16 23297.8 903.554  11
  -1  -5  15 21550.6 924.487   9
   1  -5 -15 23914.1 893.485  11
  -1   5  15 22382.7 1052.88  13
  -1   5  14 631.915 170.772   5
  -1  -5  14 456.577 113.388   9
   1  -5 -14 472.518 109.798  11
  -1  -5  14 507.404 152.064  13
  -1   5  14 279.323 122.997  13
  -1  -5  13 1527.83 204.607   9
   1  -5 -13 1396.50 182.647  11
  -1   5  13 1402.83 234.484   5
  -1   5  13 1375.49 221.543  13
  -1  -5  13 1830.83 263.190  13
  -1   5  12 11589.5 662.879   5
  -1  -5  12 12847.8 591.427   9
  -1   5  12 13621.2 697.358  13
   1  -5 -12 12400.2 555.577  11
  -1  -5  11 60978.6 1600.25   6
  -1   5  11 62229.5 1758.79   5
  -1  -5  11 64661.3 1604.36   9
  -1   5  11 63946.4 1764.24  13
   1  -5 -11 65093.1 1577.67  11
  -1  -5  10 63408.4 1608.57   6
  -1   5  10 65233.7 1792.12   5
  -1  -5  10 69081.8 1625.14   9
  -1   5  10 67584.1 1778.19  13
   1  -5 -10 68758.0 1601.59  11
  -1  -5   9 11731.0 483.723   9
  -1  -5   9 11147.7 483.541   6
  -1   5   9 11186.3 578.258   5
   1  -5  -9 12046.1 485.016  11
  -1   5   9 11776.8 577.600  13
  -1  -5   8 12689.7 476.585   9
  -1  -5   8 11436.9 469.694   6
  -1   5   8 13042.5 598.391   5
  -1   5   8 11963.3 561.457  13
   1  -5  -8 12421.2 478.132  11
  -1   5   7 27924.1 904.566   5
  -1  -5   7 27844.3 932.049   2
  -1  -5   7 27543.7 754.162   9
   1  -5  -7 27684.6 774.022  11
  -1   5   7 29210.3 905.144  13
  -1   5   6 7965.93 423.366   5
  -1  -5   6 6710.35 307.410   6
  -1   5   6 8695.56 391.649   2
  -1  -5   6 8031.70 437.350   2
  -1  -5   6 8340.41 332.932   9
  -1  -5   6 8442.61 347.981  12
   1  -5  -6 7631.56 339.453  11
  -1   5   6 8079.92 414.639  13
   1   5  -5 43528.1 1220.37   2
  -1  -5   5 44066.2 993.633   9
  -1   5   5 44328.1 1096.76   2
  -1   5   5 44406.6 997.592   1
  -1  -5   5 43737.1 1189.91   2
  -1   5   5 42011.7 1125.13  13
  -1  -5   5 44797.4 1024.70  12
   1  -5  -5 43374.8 1026.22  11
  -1  -5   4 238562. 4548.13   2
  -1  -5   4 236718. 4285.05   9
   1   5  -4 231688. 4578.87   2
  -1   5   4 234553. 4312.05   1
  -1   5   4 231006. 4421.28   2
   1  -5  -4 225525. 4331.33  11
  -1  -5   4 232652. 4329.14  12
  -1   5   4 226466. 4447.08  13
  -1   5   3 34936.8 933.015   2
  -1  -5   3 35430.1 1001.70   2
  -1  -5   3 36311.0 768.856   8
   1   5  -3 35404.5 1024.95   2
   1  -5  -3 34629.2 859.821  11
  -1  -5   3 36339.5 862.956  12
  -1   5   3 34991.1 930.868  13
  -1  -5   2 7515.24 380.471   2
  -1   5   2 7805.09 362.734   2
   1   5  -2 7701.07 396.032   2
   1  -5  -2 8052.76 286.462  12
  -1  -5   2 8024.26 309.601  12
  -1   5   2 7826.83 347.933  13
   1  -5  -2 7549.14 304.219  11
   1  -5  -1 7791.77 312.643   8
  -1   5   1 7980.91 376.555   2
   1  -5  -1 7934.54 353.190   2
   1   5  -1 8102.29 397.681   2
  -1  -5   1 8140.74 312.082  12
   1  -5  -1 8224.86 288.603  12
   1  -5  -1 8060.05 308.990  11
   1   5   0 181907. 3589.80   2
  -1   5   0 177860. 3563.68   2
   1  -5   0 178612. 3402.33   8
   1  -5   0 181499. 3513.93   2
  -1  -5   0 183556. 3403.55  12
   1  -5   0 179626. 3386.58  11
   1  -5   0 180380. 3355.87  12
   1   5   1 5982.21 322.863   1
   1  -5   1 6042.46 324.440   2
   1   5   1 5597.62 329.071   2
   1   5   1 6534.78 255.765   5
  -1   5  -1 6325.42 350.338   2
   1  -5   1 6378.47 270.077   8
   1  -5   1 6727.88 260.128  12
   1   5   2 13256.2 420.993   5
   1   5   2 13475.2 517.955   1
   1  -5   2 12640.9 511.067   2
   1   5   2 13299.8 533.885   2
  -1   5  -2 12886.8 541.357   2
   1  -5   2 13479.3 422.525   8
  -1  -5  -2 12871.6 404.696  11
   1  -5   2 13644.6 415.100  12
   1   5   3 140900. 2953.52   1
   1   5   3 147875. 2812.19   5
   1  -5   3 144286. 2773.10   8
   1  -5   3 142518. 2710.24   6
   1  -5   3 146381. 2995.75   2
  -1   5  -3 148809. 3057.81   2
  -1  -5  -3 142957. 2762.74  11
   1  -5   3 148583. 2783.40  12
   1  -5   4 1712.19 191.097   2
   1   5   4 1680.22 145.526   5
   1   5   4 1607.89 172.082   1
   1  -5   4 1597.04 129.243   8
   1  -5   4 1701.03 120.504   6
  -1   5  -4 1569.59 191.429   2
  -1  -5  -4 1585.80 129.243  11
   1  -5   4 1897.28 146.691  12
   1   5   5 3685.95 227.913   5
   1  -5   5 3450.83 180.346   6
   1  -5   5 3557.23 287.786   2
   1  -5   5 3248.45 189.194   8
  -1  -5  -5 3108.43 188.784  11
   1   5   6 52609.6 1267.21   5
   1  -5   6 55374.4 1167.59   6
   1  -5   6 53369.1 1186.44   8
   1   5   7 30746.0 896.361   5
   1  -5   7 33151.5 810.221   6
   1  -5   7 33140.8 833.203   9
   1  -5   7 31401.6 817.402   8
  -1  -5  -7 30012.6 809.982  11
   1   5   8 6829.62 439.226   3
   1   5   8 7256.55 387.307   5
   1  -5   8 7869.20 333.185   6
   1  -5   8 7675.25 345.017   9
  -1  -5  -8 6932.24 324.623  11
   1  -5   9 4196.77 252.584   6
   1   5   9 3608.12 281.242   5
   1  -5   9 4281.95 262.592   9
  -1  -5  -9 3803.63 241.474  11
   1  -5  10 1430.81 157.226   6
   1   5  10 1274.22 185.594   5
   1  -5  10 1247.08 151.241   9
  -1  -5 -10 1187.63 139.235  11
   1  -5  11 4627.47 305.380   6
   1   5  11 4196.91 340.242   5
   1  -5  11 4611.22 316.341   9
  -1  -5 -11 4314.84 279.343  11
   1  -5  12 42534.0 1226.66   9
   1  -5  12 43891.3 1207.44   6
   1   5  12 41409.0 1307.59   5
   1   5  13 8299.87 534.018   5
   1  -5  13 8806.96 484.248   6
   1  -5  13 8192.15 479.351   9
   1  -5  14 2162.43 256.963   9
   1  -5  14 2058.92 243.288   6
   1   5  14 2458.68 299.856   5
   1  -5  15 22857.2 929.341   6
   1  -5  15 21472.9 900.414   9
   1   5  15 21685.2 979.913   5
   1   5  16 431.487 150.552   5
   1  -5  16 683.156 161.773   6
   1  -5  16 723.332 164.689   9
   1  -5  16 631.286 110.290  18
   1  -5  17 2608.09 317.680   6
   1  -5  17 2866.92 326.862   9
   1   5  17 2695.10 361.333   5
   1   5  17 3165.80 304.603  28
   1  -5  17 2600.45 222.691  19
  -1  -5 -17 3087.23 233.747  21
   1  -5  17 2879.13 252.858  18
   1  -5  18 15214.5 897.518  13
   1   5  18 12937.7 818.255   5
   1   5  18 14672.7 692.566  28
   1  -5  18 13742.8 601.403  18
  -1  -5 -18 14555.4 559.127  21
   1  -5  18 14264.7 559.122  19
   1  -5  19 2386.11 350.525  13
   1   5  19 1542.70 292.522   5
   1   5  19 2067.87 256.884  28
  -1  -5 -19 1774.77 186.119  21
   1  -5  19 1922.77 191.876  19
   1  -5  19 1768.42 203.052  18
   1   5  20 2099.64 259.618  28
   1  -5  20 1996.95 192.952  19
  -1  -5 -20 2326.63 209.280  21
   1  -5  20 2091.72 222.595  18
   1   5  21 27418.8 1004.40  28
   1  -5  21 27890.8 912.695  18
  -1  -5 -21 27931.6 842.996  21
   1  -5  21 25139.7 807.685  19
   1   5  22 934.585 171.177  28
  -1  -5 -22 1064.30 139.141  21
   1  -5  22 1102.27 157.984  18
   1   5  23 373.781 104.798  28
  -1  -5 -23 256.611 73.8254  21
   1  -5  23 305.231 90.3251  18
   1   5  24 7333.59 434.647  28
   1  -5  24 7897.94 398.218  18
   1  -5  25 7084.80 382.838  28
   1   5  25 6415.25 378.478  28
   1  -5  25 6847.89 348.446  18
   1  -5  26 211.785 65.7974  28
   1   5  26 302.518 83.5562  28
   1  -5  26 308.341 73.7864  18
   1   5  27 2678.03 191.813  28
   1  -5  27 2668.85 187.570  28
  -1   6  27 1234.99 140.431  28
  -1  -6  27 1166.69 132.707  20
  -1  -6  26 2039.24 178.658  28
  -1   6  26 2202.56 208.870  28
  -1  -6  26 2226.37 172.228  18
  -1  -6  26 2120.31 206.808  20
  -1   6  25 1780.86 208.670  28
  -1  -6  25 1804.41 186.220  28
  -1  -6  25 1770.40 165.830  18
  -1   6  24 2111.67 236.952  28
  -1  -6  24 2439.25 200.665  19
  -1  -6  24 2286.52 201.538  18
  -1   6  23 26819.7 971.919  28
  -1  -6  23 27534.4 835.641  19
  -1  -6  23 27305.0 851.735  18
  -1   6  22 429.540 122.129  28
  -1  -6  22 378.877 93.9747  19
  -1  -6  22 226.296 75.5952  18
  -1   6  21 11830.5 626.236  28
  -1  -6  21 11570.7 515.389  19
  -1  -6  21 12237.2 537.060  18
  -1   6  20 12387.2 645.187  28
  -1  -6  20 12576.2 548.653  18
  -1  -6  20 12066.6 533.933  19
  -1  -6  19 16922.4 1023.26  13
  -1  -6  19 15694.0 880.336   9
  -1   6  19 15984.1 743.042  28
  -1  -6  19 16358.1 638.001  18
  -1  -6  19 16660.1 640.782  19
  -1  -6  18 104.104 60.3567  18
  -1  -6  18 15.3177 77.7271  13
   1  -6 -18 303.183 114.361  11
  -1  -6  18-20.8054 71.0844   9
  -1   6  18 142.234 84.2041  28
  -1  -6  18 94.6761 64.8476  19
   1  -6 -17 4932.61 405.985  11
  -1  -6  17 4815.60 495.741  13
  -1  -6  17 5097.22 461.886   9
  -1   6  17 4915.82 378.926  28
   1  -6 -17 4509.31 287.896  21
  -1  -6  17 4775.77 311.986  18
  -1  -6  17 4949.90 318.599  19
  -1  -6  16 5989.92 482.872   9
   1  -6 -16 6352.87 451.540  11
  -1  -6  16 6351.83 559.336  13
  -1  -6  15 1066.67 187.964   9
   1  -6 -15 680.209 140.908  11
  -1  -6  15 750.125 183.505  13
  -1  -6  14 19389.1 849.367   9
  -1  -6  14 20713.5 973.788  13
   1  -6 -14 20401.9 811.438  11
  -1  -6  13 38392.8 1239.75   9
  -1  -6  13 43081.2 1433.93  13
  -1   6  13 38888.1 1397.17  13
   1  -6 -13 39498.0 1203.87  11
  -1   6  12 9194.85 594.271   5
  -1  -6  12 10518.0 544.649   9
  -1   6  12 10616.3 630.410  13
   1  -6 -12 10956.0 529.091  11
  -1  -6  11 82957.2 1994.08   6
  -1  -6  11 83041.3 1993.02   9
  -1   6  11 80358.0 2173.71   5
   1  -6 -11 85039.9 1968.28  11
  -1   6  11 85772.0 2191.87  13
  -1   6  10 255.045 110.996   5
  -1  -6  10 60.6804 64.5037   9
   1  -6 -10 126.876 73.2712  11
  -1  -6  10 118.788 65.8284   6
  -1   6  10 176.059 103.753  13
  -1  -6   9 3772.73 268.511   9
  -1  -6   9 3710.36 268.696   6
  -1   6   9 3868.90 345.985   5
   1  -6  -9 4095.49 283.476  11
  -1   6   9 3998.95 331.240  13
  -1  -6   8 57449.1 1394.98   6
  -1  -6   8 59130.0 1406.92   9
  -1   6   8 58904.9 1589.72   5
   1  -6  -8 59303.3 1423.80  11
  -1   6   8 59503.3 1573.96  13
  -1  -6   7 87379.6 1854.61   9
  -1  -6   7 84238.2 1830.99   6
  -1   6   7 80683.1 1959.79   2
   1  -6  -7 86959.1 1884.70  11
  -1   6   7 86427.1 2027.94  13
  -1  -6   7 86935.3 1870.79  12
  -1   6   6 8514.46 426.867   2
  -1  -6   6 7430.48 324.575   6
  -1  -6   6 8262.74 352.742   9
  -1   6   6 7634.82 415.721  13
   1  -6  -6 8219.46 372.926  11
  -1  -6   6 7680.96 355.295  12
  -1   6   5 19952.8 613.866   1
  -1   6   5 19524.9 688.542   2
  -1  -6   5 20098.4 589.168   9
  -1   6   5 18914.1 678.950  13
  -1  -6   5 19272.8 606.853  12
   1  -6  -5 19342.5 617.183  11
  -1  -6   4 42564.7 923.507   8
  -1   6   4 42619.8 1135.43   2
  -1   6   4 41688.5 1029.27   1
  -1  -6   4 42241.7 1204.20   2
  -1  -6   4 41394.8 1017.70  12
  -1   6   4 40079.3 1091.02  13
   1  -6  -4 40245.2 1020.31  11
   1  -6  -3 912.623 110.333  11
  -1   6   3 1007.66 142.368   2
  -1  -6   3 901.165 144.282   2
  -1  -6   3 1034.48 88.1325   8
   1  -6  -3 1058.05 108.344  12
  -1  -6   3 970.972 112.838  12
  -1   6   3 847.113 125.555  13
  -1   6   2 50845.2 1314.12   2
   1  -6  -2 48812.7 1165.87   8
  -1  -6   2 50906.6 1061.32   8
  -1  -6   2 51679.5 1353.23   2
  -1  -6   2 52678.5 1185.53  12
   1  -6  -2 53192.8 1143.98  12
   1  -6  -2 50935.2 1174.50  11
  -1   6   1 2795.90 237.237   2
  -1  -6   1 2682.99 138.122   8
   1  -6  -1 2666.95 182.517   8
   1   6  -1 2831.40 251.517   2
   1  -6  -1 2852.91 223.433   2
   1  -6  -1 2871.87 175.343  12
  -1  -6   1 2738.14 185.147  12
   1  -6  -1 3080.72 193.110  11
   1   6   0 6686.62 393.502   2
  -1  -6   0 6477.25 234.462   8
   1   6   0 6981.74 283.811   5
   1  -6   0 6680.08 297.328   8
   1  -6   0 6955.17 367.524   2
  -1   6   0 7306.66 401.372   2
   1  -6   0 7465.79 308.573  11
  -1  -6   0 6905.51 307.589  12
   1  -6   0 7245.98 292.314  12
   1   6   1 164653. 3406.24   2
   1   6   1 169071. 3363.25   1
   1  -6   1 163383. 3345.02   2
   1  -6   1 161423. 3152.54   8
  -1   6  -1 164255. 3418.12   2
   1   6   1 167609. 3158.40   5
   1  -6   1 163367. 3133.26  12
  -1  -6  -1 164218. 3180.04  12
  -1   6  -2 35860.0 1099.65   2
   1  -6   2 36758.3 1052.01   2
   1   6   2 37021.1 1048.15   1
   1  -6   2 36474.5 882.493   8
  -1  -6  -2 33295.6 786.459   8
   1   6   2 37595.4 913.627   5
  -1  -6  -2 36304.2 876.354  11
   1  -6   2 37449.3 885.637  12
   1  -6   3 788.488 81.6914   6
   1   6   3 785.157 131.471   1
   1   6   3 756.972 109.143   5
   1  -6   3 649.812 89.0745   8
   1  -6   3 876.085 146.160   2
   1  -6   3 577.709 84.7434  12
  -1  -6  -3 882.196 101.352  11
   1   6   4 50438.9 1214.05   5
   1  -6   4 48985.0 1132.58   8
   1  -6   4 50315.6 1077.49   6
   1   6   4 49023.8 1328.77   1
   1  -6   4 49069.2 1367.97   2
   1  -6   4 50821.6 1165.17  12
  -1  -6  -4 48875.4 1139.53  11
   1  -6   5 46853.6 1093.48   8
   1   6   5 46259.9 1175.95   5
   1  -6   5 49341.0 1056.27   6
  -1  -6  -5 44782.2 1094.35  11
   1  -6   6 6217.60 272.368   6
   1   6   6 5656.94 330.230   5
   1  -6   6 5899.23 288.625   8
  -1  -6  -6 5568.72 286.992  11
   1  -6   7 23483.8 688.927   9
   1  -6   7 22452.0 667.287   8
   1   6   7 21339.7 756.474   5
   1  -6   7 24279.4 658.515   6
  -1  -6  -7 21786.5 675.535  11
   1   6   8 3598.93 288.643   5
   1  -6   8 3916.90 237.977   6
   1  -6   8 3737.20 244.167   9
  -1  -6  -8 3750.73 245.446  11
   1   6   9 142.314 81.8105   5
   1  -6   9 261.388 78.5279   9
   1  -6   9 419.466 89.1734   6
  -1  -6  -9 233.314 71.5757  11
   1   6  10 60487.7 1643.87   5
   1  -6  10 64681.1 1499.47   6
   1  -6  10 61452.3 1524.56   9
  -1  -6 -10 62053.0 1494.43  11
   1  -6  11 24661.9 837.748   9
   1   6  11 23314.6 917.708   5
   1  -6  11 24894.6 808.985   6
  -1  -6 -11 23561.9 780.185  11
   1   6  12 2061.38 264.155   5
   1  -6  12 2110.13 222.731   6
   1  -6  12 1983.98 226.827   9
   1  -6  13 25760.8 912.460   6
   1  -6  13 25918.4 941.302   9
   1   6  13 23351.5 983.943   5
   1  -6  14 3461.47 318.986   6
   1   6  14 3261.89 358.945   5
   1  -6  14 3024.56 307.739   9
   1  -6  15 12474.5 673.811   9
   1   6  15 11628.8 718.730   5
   1  -6  15 12069.0 656.971   6
   1  -6  16 21700.9 944.760   6
   1  -6  16 20879.2 936.119   9
   1   6  16 18799.5 987.034   5
   1   6  16 23007.9 872.396  28
   1  -6  16 21613.2 755.801  18
   1  -6  16 20192.1 691.815  19
  -1  -6 -16 21432.6 708.260  21
   1   6  17 38362.3 1545.22   5
   1  -6  17 42631.8 1470.16   6
   1  -6  17 44489.6 1513.12   9
   1   6  17 48355.8 1400.56  28
   1  -6  17 46407.9 1252.96  18
   1  -6  17 42297.0 1156.49  19
  -1  -6 -17 45501.8 1181.22  21
   1  -6  18 131.032 75.6876  18
   1  -6  18 167.549 121.838  13
   1   6  18 132.863 101.369   5
   1   6  18 56.8201 57.3579  28
  -1  -6 -18 211.606 73.8575  21
   1  -6  18 109.590 54.3518  19
   1   6  19 6802.57 465.776  28
   1  -6  19 6308.36 354.659  19
   1  -6  19 7188.33 416.841  18
  -1  -6 -19 6801.59 372.756  21
   1  -6  20 775.056 142.780  18
   1   6  20 616.537 150.480  28
   1  -6  20 786.851 124.945  19
  -1  -6 -20 747.727 127.653  21
   1   6  21-27.4416 68.4506  28
   1  -6  21 144.810 65.5278  19
  -1  -6 -21 4.87683 48.0411  21
   1  -6  21 195.885 83.4191  18
   1   6  22 1340.02 195.075  28
   1  -6  22 1081.58 134.207  19
  -1  -6 -22 1307.84 154.227  21
   1  -6  22 1304.34 169.581  18
   1   6  23 48.7388 75.5900  28
  -1  -6 -23-33.2149 45.6454  21
   1  -6  23-8.92861 54.3874  18
   1   6  24 1163.42 163.577  28
   1  -6  24 1414.96 161.202  18
  -1  -6 -24 1269.62 140.253  21
   1   6  25 8252.87 420.137  28
   1  -6  25 9141.23 390.989  18
   1   6  26 5125.56 294.924  28
   1  -6  26 5796.37 300.495  28
   1  -6  26 6080.59 284.948  18
  -1   7  27 293.098 65.7311  28
  -1   7  26 689.908 118.004  28
  -1  -7  26 562.617 81.3315  18
  -1  -7  26 557.116 108.992  20
  -1   7  25 9211.86 465.365  28
  -1  -7  25 9447.22 389.402  18
  -1   7  24-20.6871 65.0019  28
  -1  -7  24 22.5126 36.6680  19
  -1  -7  24-36.9037 48.2341  18
  -1   7  23 5601.93 397.194  28
  -1  -7  23 5425.46 313.762  19
  -1  -7  23 5533.40 324.319  18
  -1   7  22 2583.82 276.329  28
  -1  -7  22 2292.65 213.540  18
  -1  -7  22 2355.38 210.647  19
  -1   7  21 19949.2 843.270  28
  -1  -7  21 20795.6 730.649  18
  -1  -7  21 20472.8 718.336  19
  -1   7  20 5651.33 426.960  28
  -1  -7  20 6046.03 359.726  19
  -1  -7  20 5202.45 338.677  18
  -1   7  19 2588.62 291.564  28
   1  -7 -19 2878.83 237.284  21
  -1  -7  19 2759.30 241.840  18
  -1  -7  19 2754.97 240.596  19
   1  -7 -18 7512.47 524.704  11
  -1  -7  18 7630.82 658.402  13
  -1  -7  18 7299.48 579.069   9
  -1   7  18 7583.42 493.561  28
   1  -7 -18 7305.68 385.743  21
  -1  -7  18 7141.47 398.419  19
  -1  -7  18 7272.74 399.580  18
   1  -7 -17 6581.43 483.326  11
  -1  -7  17 7070.22 621.301  13
  -1  -7  17 6099.28 520.328   9
  -1   7  17 6679.60 459.760  28
  -1  -7  17 6557.38 372.127  18
   1  -7 -17 5663.79 337.909  21
  -1  -7  17 6678.58 377.938  19
  -1  -7  16 2747.07 378.092  13
   1  -7 -16 2935.52 311.527  11
  -1  -7  16 2922.65 345.760   9
  -1  -7  16 2816.30 327.200  10
  -1   7  16 2684.12 279.603  28
  -1  -7  16 2807.47 234.214  19
   1  -7 -16 2557.30 216.110  21
  -1  -7  16 2553.44 222.640  18
  -1  -7  15 9036.43 590.746   9
  -1  -7  15 10058.0 684.895  13
   1  -7 -15 9810.67 570.154  11
  -1  -7  14 4458.38 396.252   9
  -1  -7  14 5193.60 467.740  13
   1  -7 -14 4470.02 363.573  11
  -1  -7  13 12596.2 655.376   9
  -1  -7  13 14468.4 767.943  13
   1  -7 -13 13804.7 648.575  11
  -1  -7  12 2213.97 251.597   9
   1  -7 -12 2567.28 258.392  11
  -1  -7  11 5208.75 374.191   9
   1  -7 -11 5363.68 366.388  11
   1  -7 -10 178.768 82.5625  11
  -1  -7  10 93.2685 69.8665   9
  -1  -7   9 55267.0 1412.97   9
   1  -7  -9 55116.6 1424.07  11
   1  -7  -8 355.911 95.2952  11
  -1  -7   8 403.398 90.4082   9
  -1  -7   7 50837.5 1252.70   9
   1  -7  -7 49596.7 1283.30  11
  -1  -7   7 50976.0 1274.91  12
  -1  -7   6 1841.32 166.911   9
   1  -7  -6 2026.78 189.814  11
  -1  -7   6 2027.03 187.256  12
  -1  -7   5 11517.1 435.584   9
  -1   7   5 10965.8 495.279  13
  -1  -7   5 10738.1 449.794  12
   1  -7  -5 11684.1 469.353  11
  -1   7   4 31898.4 907.523   1
  -1  -7   4 32505.4 772.608   8
   1  -7  -4 31806.2 834.685  12
  -1  -7   4 31662.3 870.078  12
  -1   7   4 30801.7 915.692  13
   1  -7  -4 30807.5 869.803  11
  -1  -7   3 22425.7 574.197   8
  -1  -7   3 20661.0 658.620  12
   1  -7  -3 22783.0 646.106  12
   1  -7  -3 21008.8 663.198  11
  -1  -7   2 26962.9 660.591   8
   1  -7  -2 26689.3 760.941   8
   1  -7  -2 28081.1 742.979  12
   1  -7  -2 26750.0 762.116  11
  -1  -7   2 27921.6 780.472  12
  -1  -7   1 1768.97 120.316   8
   1  -7  -1 1825.92 159.113   8
  -1  -7   1 1723.33 158.542  12
   1  -7  -1 2017.70 170.363  11
   1  -7  -1 1884.45 150.410  12
   1  -7   0 3548.94 221.484   8
   1   7   0 3471.17 208.718   5
   1  -7   0 3697.61 285.453   2
  -1  -7   0 3875.66 238.437  12
   1  -7   0 3626.34 216.500  12
   1   7   1 33874.2 906.373   5
   1  -7   1 33741.3 883.574   8
   1  -7   1 35357.5 1066.30   2
   1  -7   1 35803.9 889.232  12
  -1  -7  -1 35480.6 923.394  12
   1  -7   2 37203.8 941.999   8
   1  -7   2 36840.7 843.295   6
   1   7   2 38908.6 1002.73   5
   1  -7   2 38982.9 957.453  12
  -1  -7  -2 39164.1 994.941  12
   1  -7   3 131444. 2462.78   6
   1  -7   3 127209. 2561.82   8
   1   7   3 130041. 2658.20   5
   1  -7   3 126557. 2575.87  12
  -1  -7  -3 126602. 2570.06  11
   1  -7   4 9639.25 384.140   8
   1  -7   4 9911.36 338.966   6
   1   7   4 9691.41 442.675   5
  -1  -7  -4 8928.78 381.805  11
   1  -7   4 9504.26 400.366  12
   1   7   5 33.8959 53.5715   5
   1  -7   5 74.4638 33.6909   8
  -1  -7  -5 82.9964 55.4252  11
   1  -7   5 27.1820 30.8546   6
   1  -7   5 26.7945 40.2187  12
   1   7   6 2278.76 224.152   5
   1  -7   6 2433.40 169.441   6
   1  -7   6 2656.09 195.358   8
  -1  -7  -6 2169.24 185.846  11
   1  -7   7 1147.74 136.383   8
   1  -7   7 1332.66 149.974   9
   1   7   7 1093.70 165.991   5
   1  -7   7 1127.46 123.081   6
  -1  -7  -7 1126.22 140.775  11
   1  -7   8 6953.09 328.809   6
   1  -7   8 6424.94 347.547   9
   1   7   8 6099.46 401.381   5
  -1  -7  -8 6035.34 337.701  11
   1   7   9 1451.98 200.771   5
   1  -7   9 1603.93 159.787   6
   1  -7   9 1438.18 167.568   9
  -1  -7  -9 1415.27 164.232  11
   1  -7  10 17277.5 621.691   6
   1   7  10 15710.8 731.463   5
   1  -7  10 16669.6 652.976   9
  -1  -7 -10 15487.2 613.190  11
   1  -7  11 22641.8 780.332   6
   1  -7  11 23027.8 831.211   9
   1   7  11 22301.9 932.542   5
   1  -7  12 2223.34 233.192   6
   1  -7  12 2127.21 238.471   9
   1   7  12 1670.82 251.119   5
   1  -7  13 464.405 124.534   9
   1  -7  13 199.494 79.3917   6
   1   7  13 290.210 128.130   5
   1  -7  14 1309.79 200.587   6
   1   7  14 1247.97 237.257   5
   1  -7  14 1018.35 186.728   9
   1  -7  15 37702.9 1273.98   6
   1  -7  15 35587.8 1268.25   9
   1   7  15 34938.1 1153.55  28
   1  -7  15 36531.7 1048.56  18
  -1  -7 -15 35303.2 996.329  21
   1  -7  16 7770.31 541.117   6
   1  -7  16 7022.80 527.936   9
   1   7  16 6974.34 586.465   5
   1   7  16 8661.94 516.228  28
  -1  -7 -16 7825.94 401.168  21
   1  -7  16 7189.80 380.099  19
   1  -7  16 8219.52 435.790  18
   1  -7  17 13945.5 759.618   6
   1  -7  17 15235.8 816.765   9
   1   7  17 12880.0 827.423   5
   1   7  17 15366.7 721.637  28
   1  -7  17 13797.4 555.856  19
   1  -7  17 15926.7 637.974  18
  -1  -7 -17 14566.5 580.467  21
   1  -7  18-52.0709 84.6194  18
   1   7  18-63.1007 99.2321  28
   1  -7  18 30.6771 45.6855  19
  -1  -7 -18 145.682 78.9330  21
   1   7  19 9091.51 545.246  28
   1  -7  19 8228.16 408.441  19
  -1  -7 -19 9024.43 442.487  21
   1  -7  19 8869.65 468.688  18
   1   7  20 3146.45 316.887  28
  -1  -7 -20 3429.34 264.510  21
   1  -7  20 3145.98 269.953  18
   1  -7  20 3170.29 239.211  19
   1   7  21 1030.96 181.382  28
  -1  -7 -21 1158.61 148.203  21
   1  -7  21 1095.25 137.330  19
   1  -7  21 1301.72 172.850  18
   1   7  22 606.351 143.294  28
   1  -7  22 511.505 87.6415  19
   1  -7  22 646.821 124.742  18
  -1  -7 -22 663.451 117.753  21
   1   7  23 7664.95 446.066  28
  -1  -7 -23 7941.61 375.711  21
   1  -7  23 8291.42 404.876  18
   1   7  24 1690.78 192.595  28
  -1  -7 -24 1421.49 145.562  21
   1  -7  24 1719.48 169.269  18
   1   7  25 202.789 78.7515  28
   1  -7  25 167.789 56.2311  18
   1   7  26 147.790 48.7348  28
   1  -7  26 40.1652 28.3813  28
   1  -7  26 100.967 40.0608  18
  -1   8  26 3729.47 247.572  28
  -1  -8  26 3356.71 242.307  20
  -1   8  25 62.4382 52.3658  28
  -1  -8  25 0.23721 27.2283  18
  -1   8  24 17.7359 68.7796  28
  -1  -8  24-3.84522 43.6174  18
  -1  -8  24 11.5046 39.8087  19
  -1   8  23 439.377 119.777  28
  -1  -8  23 481.127 90.9425  18
  -1  -8  23 420.792 88.3974  19
  -1   8  22 1557.88 212.220  28
  -1  -8  22 1808.77 178.805  19
  -1  -8  22 1749.38 178.588  18
  -1  -8  21 728.211 125.531  18
  -1   8  21 573.643 146.478  28
  -1  -8  21 540.801 104.342  19
  -1   8  20 1594.36 223.289  28
  -1  -8  20 1511.50 175.649  19
   1  -8 -20 1229.72 156.664  21
  -1  -8  20 1538.32 179.008  18
  -1   8  19 19699.2 854.117  28
  -1  -8  19 20216.5 727.183  18
   1  -8 -19 20514.4 722.530  21
  -1  -8  19 20624.6 728.239  19
  -1  -8  18 8556.08 691.318  13
  -1  -8  18 9645.91 684.628   9
  -1   8  18 10144.4 588.866  28
   1  -8 -18 9248.30 458.233  21
  -1  -8  18 10650.8 491.201  19
  -1  -8  18 10115.8 479.626  18
  -1  -8  17 1128.62 153.687  18
  -1  -8  17 1310.32 262.152  13
  -1  -8  17 1016.34 221.686   9
   1  -8 -17 1355.14 223.650  11
  -1   8  17 1199.77 208.191  28
   1  -8 -17 1015.32 146.799  21
  -1  -8  17 1082.12 147.703  19
   1  -8 -16 6226.29 466.481  11
  -1  -8  16 4964.77 509.030  13
  -1  -8  16 5857.15 492.665  10
  -1  -8  16 5572.76 484.616   9
  -1   8  16 5549.09 420.896  28
  -1  -8  16 5560.32 344.588  19
   1  -8 -16 5212.13 327.125  21
  -1  -8  16 5230.76 329.161  18
  -1  -8  15 1173.69 151.999  18
  -1  -8  15 1175.70 241.241  13
   1  -8 -15 1086.11 197.813  11
  -1  -8  15 1109.29 211.578   9
  -1   8  15 934.031 169.734  28
  -1  -8  15 1057.87 145.577  19
   1  -8 -15 891.285 130.831  21
  -1  -8  14 18063.9 851.091   9
   1  -8 -14 17287.9 789.675  11
  -1  -8  14 18487.2 934.262  13
  -1  -8  13 5658.75 437.959   9
  -1  -8  13 6340.89 507.564  13
   1  -8 -13 5440.32 408.434  11
  -1  -8  12 2523.32 283.396   9
   1  -8 -12 2483.86 268.779  11
  -1  -8  12 3121.46 342.823  13
  -1  -8  11 48510.4 1423.64   9
   1  -8 -11 50196.6 1418.91  11
   1  -8 -10 392.432 107.619  11
  -1  -8  10 553.393 120.610   9
  -1  -8   9 6348.88 386.851   9
   1  -8  -9 6130.71 387.854  11
  -1  -8   8 12780.9 546.439   9
   1  -8  -8 12275.7 551.647  11
  -1  -8   7 20189.5 691.687   9
  -1  -8   7 19728.3 706.642  12
   1  -8  -7 20370.8 724.347  11
  -1  -8   6 35333.4 967.977   9
  -1  -8   6 33549.1 976.578  12
   1  -8  -6 33507.5 986.416  11
  -1  -8   5 5122.85 295.484   9
  -1  -8   5 4992.92 309.682  12
   1  -8  -5 5026.07 311.570  11
   1  -8  -5 5251.45 295.599  12
   1  -8  -4 11125.5 471.856   8
  -1  -8   4 12267.8 413.193   8
   1  -8  -4 11765.3 488.786  11
  -1  -8   4 11623.7 487.445  12
   1  -8  -4 12097.2 467.808  12
  -1  -8   3 15204.7 455.346   8
   1  -8  -3 13649.7 521.918   8
   1  -8  -3 13945.0 508.662  12
  -1  -8   3 13926.2 536.809  12
   1  -8  -3 14201.3 535.336  11
   1  -8  -2 100277. 2162.89   8
   1  -8  -2 103722. 2146.87  12
   1  -8  -2 103008. 2182.10  11
  -1  -8   2 103633. 2198.37  12
   1  -8  -1 735.810 109.856   8
  -1  -8   1 860.387 123.737  12
   1  -8  -1 749.545 106.859  12
   1  -8   0 45469.5 1134.40   8
   1  -8   0 46881.7 1138.60  12
  -1  -8   0 46746.4 1179.52  12
   1   8   1 3051.46 220.653   5
   1  -8   1 3660.82 233.547   8
  -1  -8  -1 3414.80 242.000  12
   1  -8   1 3463.98 229.212  12
   1   8   2 27528.0 839.519   5
   1  -8   2 28127.6 786.958   8
   1  -8   2 27862.7 801.749  12
  -1  -8  -2 28481.2 839.918  12
   1   8   3 23383.8 771.987   5
   1  -8   3 21861.0 672.496   8
  -1  -8  -3 22387.7 728.959  12
   1  -8   3 22378.6 698.958  12
  -1  -8  -4 312.848 72.5175  11
   1   8   4 277.733 82.9942   5
   1  -8   4 320.916 80.4875  12
   1  -8   5 41153.2 1039.38   8
   1   8   5 39358.1 1163.36   5
  -1  -8  -5 39919.9 1056.10  11
   1  -8   5 39911.8 1078.33  12
   1  -8   6 87378.2 1887.51   8
   1   8   6 84536.9 2070.55   5
   1  -8   6 89301.6 1808.68   6
  -1  -8  -6 82097.7 1896.78  11
   1  -8   7 7498.88 383.626   9
   1   8   7 6860.01 442.556   5
   1  -8   7 7267.48 364.077   8
   1  -8   7 7525.67 337.915   6
  -1  -8  -7 6895.65 370.023  11
   1  -8   8 77487.4 1802.33   9
   1   8   8 73736.0 1959.86   5
  -1  -8  -8 73807.1 1774.60  11
   1  -8   9 13946.5 588.548   9
   1   8   9 13551.0 688.441   5
   1  -8   9 15313.5 558.393   6
  -1  -8  -9 13500.0 569.321  11
   1  -8  10 55214.2 1369.64   6
   1  -8  10 53127.5 1425.22   9
  -1  -8 -10 52139.0 1381.14  11
   1  -8  11 11078.5 565.273   9
   1   8  11 10765.0 652.027   5
   1  -8  11 12259.1 546.246   6
   1  -8  12 6695.89 419.511   6
   1  -8  12 6686.74 446.986   9
   1   8  12 5829.10 484.301   5
   1  -8  13 18340.5 767.787   6
   1   8  13 16227.1 876.562   5
   1  -8  13 18438.8 814.245   9
   1  -8  14 859.462 173.630   9
   1   8  14 1161.05 237.023   5
   1  -8  14 988.964 172.517   6
   1  -8  14 812.745 133.311  18
  -1  -8 -14 1130.72 147.832  21
   1  -8  15 50.1938 58.9057  18
   1  -8  15 80.0091 64.0370   9
   1  -8  15-19.1461 63.6005   6
   1   8  15 153.483 125.576   5
   1   8  15-53.2471 69.0165  28
  -1  -8 -15 87.2582 58.2785  21
   1  -8  15 46.2248 55.4116  19
   1  -8  16 435.623 109.981  18
   1  -8  16 873.233 186.941   9
   1  -8  16 349.855 120.032   6
   1   8  16 613.284 179.296   5
   1   8  16 532.946 133.781  28
   1  -8  16 506.819 101.496  19
  -1  -8 -16 561.756 116.895  21
   1  -8  17 6167.80 510.638   9
   1   8  17 5528.39 423.400  28
   1  -8  17 5664.39 333.526  19
   1  -8  17 5954.02 376.980  18
  -1  -8 -17 6466.81 372.520  21
   1   8  18 3695.74 342.653  28
  -1  -8 -18 3259.68 262.716  21
   1  -8  18 3481.96 279.708  18
   1  -8  18 3251.47 247.485  19
   1   8  19 17207.6 769.845  28
  -1  -8 -19 17179.3 649.086  21
   1  -8  19 17102.4 674.350  18
   1  -8  19 15705.0 592.145  19
   1   8  20 1723.14 232.238  28
   1  -8  20 1681.10 189.580  18
   1  -8  20 1378.36 153.168  19
  -1  -8 -20 1628.82 182.623  21
   1   8  21 3032.59 291.835  28
   1  -8  21 3615.97 275.411  18
  -1  -8 -21 3463.80 258.239  21
   1  -8  21 3065.00 220.288  19
   1   8  22 20588.5 790.132  28
   1  -8  22 19416.3 618.691  19
  -1  -8 -22 21314.2 698.185  21
   1   8  23 724.584 131.089  28
   1  -8  23 786.178 119.350  18
  -1  -8 -23 778.890 116.210  21
   1   8  24 949.428 133.888  28
  -1  -8 -24 738.905 99.2978  21
   1  -8  24 834.413 110.601  18
   1   8  25 1175.98 136.924  28
   1  -8  25 1492.15 144.380  28
   1  -8  25 1386.99 128.595  18
  -1   9  26 939.411 112.655  28
  -1   9  25 743.171 114.798  28
  -1   9  24 5106.70 328.524  28
  -1  -9  24 4863.70 254.625  19
  -1  -9  24 4497.13 248.945  18
  -1   9  23 913.815 156.636  28
  -1  -9  23 949.678 125.326  18
  -1  -9  23 909.656 115.718  19
  -1   9  22 566.896 140.725  28
  -1  -9  22 779.548 114.738  19
  -1  -9  22 763.188 117.912  18
  -1  -9  21 366.449 87.1645  18
  -1   9  21 251.606 106.176  28
  -1  -9  21 391.851 93.2319  19
   1  -9 -21 299.422 78.3382  21
  -1   9  20 6976.20 470.013  28
  -1  -9  20 6819.26 375.678  19
   1  -9 -20 6398.66 370.444  21
  -1  -9  20 7528.45 395.570  18
  -1  -9  19-57.7881 68.1704  18
  -1   9  19 124.221 108.454  28
  -1  -9  19 57.3732 62.9506  19
   1  -9 -19 38.7219 48.1755  21
  -1   9  18 21958.8 902.136  28
   1  -9 -18 19128.3 720.502  21
  -1  -9  18 20855.7 734.851  19
  -1  -9  18 21760.2 749.155  18
  -1  -9  17-0.40071 55.9099  18
  -1  -9  17 52.8701 90.0904   9
   1  -9 -17 178.708 88.7379  11
  -1   9  17 30.5096 76.7577  28
   1  -9 -17 84.6900 58.0170  21
  -1  -9  17 24.6792 46.1200  19
   1  -9 -16 26394.1 1040.94  11
  -1  -9  16 26205.5 1145.75  10
  -1  -9  16 26085.9 1127.86   9
  -1   9  16 24783.4 979.151  28
   1  -9 -16 24001.7 823.272  21
  -1  -9  16 25653.2 829.325  18
  -1  -9  16 24764.1 828.778  19
  -1  -9  15 662.628 123.493  18
   1  -9 -15 560.224 139.804  11
  -1  -9  15 644.368 171.462   9
  -1   9  15 742.449 155.663  28
   1  -9 -15 586.980 116.529  21
  -1  -9  15 725.476 119.774  19
   1  -9 -14 2379.00 281.171  11
  -1  -9  14 2832.12 332.488   9
  -1   9  14 2210.02 261.457  28
  -1  -9  14 2404.07 218.580  19
   1  -9 -14 1946.52 197.048  21
  -1  -9  14 2021.56 195.421  18
  -1  -9  13 3154.73 336.076   9
   1  -9 -13 3053.06 311.716  11
  -1  -9  12 6650.69 475.025   9
   1  -9 -12 6078.29 433.004  11
  -1  -9  11 8955.69 536.011   9
   1  -9 -11 9559.50 543.646  11
  -1  -9  10 2604.82 264.746   9
   1  -9 -10 2679.87 268.790  11
   1  -9  -9 1249.42 181.344  11
  -1  -9   9 1202.74 179.355   9
  -1  -9   8 31361.7 993.716   9
   1  -9  -8 31487.7 1012.26  11
  -1  -9   7 688.088 122.895   9
   1  -9  -7 685.469 123.058  11
  -1  -9   7 623.635 120.354  12
   1  -9  -7 536.154 104.705  12
  -1  -9   6 19569.7 687.339   9
   1  -9  -6 18747.4 664.623  12
   1  -9  -6 18205.2 693.705  11
  -1  -9   6 17588.1 680.841  12
  -1  -9   5 44816.6 1151.60   9
   1  -9  -5 41183.9 1144.69   8
  -1  -9   5 43048.5 1178.52  12
   1  -9  -5 42567.9 1133.90  12
   1  -9  -5 41426.2 1169.19  11
   1  -9  -4 106939. 2349.23   8
   1  -9  -4 110122. 2337.43  12
   1  -9  -4 109245. 2383.24  11
  -1  -9   4 112039. 2400.08  12
   1  -9  -3 1245.38 155.522   8
   1  -9  -3 1395.41 170.345  11
   1  -9  -3 1541.23 162.757  12
  -1  -9   3 1675.05 182.518  12
   1  -9  -2 80657.5 1841.40   8
  -1  -9   2 84576.5 1897.93  12
   1  -9  -2 83248.1 1841.07  12
   1  -9  -1 4911.39 292.644   8
  -1  -9   1 5623.98 334.845  12
   1  -9  -1 5628.37 315.632  12
   1  -9   0 32761.7 923.071   8
   1  -9   0 34609.1 946.642  12
  -1  -9   0 33823.0 977.027  12
   1  -9   1 4735.82 283.233   8
   1  -9   1 4877.33 294.837  12
  -1  -9  -1 4539.80 302.322  12
   1  -9   2 4455.74 272.186   8
  -1  -9  -2 3941.82 285.975  12
   1  -9   2 4187.75 276.017  12
   1  -9   3 74888.7 1659.18   8
   1   9   3 70457.0 1761.74   5
   1  -9   3 72411.0 1692.59  12
  -1  -9  -3 74793.3 1755.50  12
   1  -9   4 16971.7 595.618   8
   1   9   4 16113.7 684.715   5
   1  -9   4 17278.9 634.659  12
  -1  -9  -4 18481.5 681.206  12
   1  -9   5 4829.93 290.263   8
   1   9   5 4439.65 346.858   5
   1  -9   5 4804.38 315.978  12
  -1  -9  -5 4423.36 294.732  11
   1  -9   6 1257.03 151.058   8
  -1  -9  -6 1033.72 144.104  11
   1   9   6 1349.91 200.671   5
   1   9   7 135.969 76.2197   5
   1  -9   7 202.373 67.5249   8
  -1  -9  -7 125.493 62.4816  11
   1  -9   8 75504.3 1788.44   9
   1   9   8 70694.0 1959.55   5
  -1  -9  -8 72037.7 1756.25  11
   1  -9   9 10182.5 514.068   9
   1   9   9 9475.88 595.312   5
  -1  -9  -9 10368.3 500.175  11
   1   9  10 3714.17 377.264   5
   1  -9  10 3816.38 317.640   9
   1  -9  11 250.933 92.6392   9
   1   9  11 506.305 161.816   5
   1  -9  12 5119.82 401.861   9
   1   9  12 4158.80 427.264   5
   1  -9  13 428.544 143.516   9
   1   9  13 398.544 164.217   5
   1  -9  13 430.421 99.3354  18
  -1  -9 -13 413.849 99.6301  21
   1  -9  14 21.9427 49.7568  18
   1   9  14-60.2168 109.739   5
   1  -9  14 115.164 78.5983   9
   1   9  14 54.7890 57.0052  28
  -1  -9 -14-49.3021 71.2840  21
   1  -9  14 42.8781 40.8387  19
   1  -9  15 285.932 92.1646  18
   1   9  15 242.111 115.982   5
   1  -9  15 723.540 176.447   9
   1   9  15 394.223 125.175  28
   1  -9  15 428.995 91.9013  19
  -1  -9 -15 414.735 97.0344  21
   1  -9  16 4498.37 438.296   9
   1   9  16 3827.87 351.192  28
   1  -9  16 4072.65 304.307  18
  -1  -9 -16 3887.53 293.023  21
   1  -9  16 3923.34 274.328  19
   1  -9  17 54.3256 55.5924  18
   1   9  17 239.299 104.034  28
  -1  -9 -17 114.562 85.5591  21
   1  -9  17 106.259 46.4998  19
   1  -9  18 57.5947 64.3385  18
   1   9  18 79.5055 74.1106  28
   1  -9  18 179.612 47.8942  19
  -1  -9 -18 155.771 71.2753  21
   1   9  19 1755.22 231.130  28
   1  -9  19 1501.43 162.271  19
  -1  -9 -19 1725.78 191.154  21
   1  -9  19 1807.92 199.452  18
   1   9  20 13251.7 642.133  28
  -1  -9 -20 13834.1 564.124  21
   1  -9  20 14870.3 592.031  18
   1  -9  20 12650.4 493.300  19
   1  -9  21 16.0820 53.1725  18
   1   9  21-34.0206 55.0637  28
  -1  -9 -21-24.2282 61.7363  21
   1   9  22 2709.19 249.785  28
  -1  -9 -22 2670.71 216.716  21
   1  -9  22 2996.01 230.676  18
   1   9  23 45.4423 58.0120  28
  -1  -9 -23 10.7852 39.3450  21
   1  -9  23-11.2644 47.2672  18
   1   9  24 3605.79 246.920  28
   1  -9  24 4069.50 233.883  18
  -1  -9 -24 3982.79 225.705  21
   1  -9  25 4.79437 25.2464  18
  -1  10  25 58.9829 44.7764  28
  -1  10  24 1406.49 160.448  28
  -1 -10  24 1335.11 121.675  19
  -1  10  23 17752.3 676.187  28
  -1 -10  23 16561.9 542.654  19
  -1 -10  23 18397.1 571.448  18
  -1 -10  22 126.311 48.8934  19
   1 -10 -22 252.892 62.1841  21
  -1 -10  22 207.819 60.8359  18
  -1  10  21 3078.96 293.808  28
  -1 -10  21 3253.55 237.703  18
  -1 -10  21 3037.48 227.566  19
   1 -10 -21 2715.91 226.180  21
  -1  10  20 2323.64 265.093  28
   1 -10 -20 2143.68 206.592  21
  -1 -10  20 2424.90 210.806  19
  -1 -10  20 2110.75 198.346  18
  -1 -10  19 922.451 135.733  18
  -1  10  19 1174.69 201.260  28
   1 -10 -19 1212.26 161.310  21
  -1 -10  19 1043.11 145.324  19
  -1 -10  18 931.975 144.618  18
  -1  10  18 1166.18 197.388  28
   1 -10 -18 1186.09 164.900  21
  -1 -10  18 1300.70 163.516  19
  -1  10  17 1329.80 208.485  28
  -1 -10  17 1528.78 180.422  19
  -1 -10  17 1476.47 177.321  18
   1 -10 -17 1460.28 178.723  21
   1 -10 -16 4715.29 409.385  11
  -1 -10  16 4434.06 453.663  10
  -1 -10  16 4118.30 434.956   9
  -1  10  16 4627.36 394.923  28
  -1 -10  16 4011.76 296.395  19
   1 -10 -16 4192.43 313.199  21
  -1 -10  16 4417.07 305.202  18
   1 -10 -15 3791.76 364.124  11
  -1 -10  15 3858.56 409.715   9
  -1  10  15 3557.41 344.889  28
  -1 -10  15 3933.19 290.169  19
   1 -10 -15 3485.09 282.479  21
  -1 -10  15 3803.20 278.643  18
   1 -10 -14 19436.0 865.899  11
  -1 -10  14 19503.6 930.471   9
  -1  10  14 19499.2 839.115  28
  -1 -10  14 18550.8 675.035  18
   1 -10 -14 17947.1 693.294  21
  -1 -10  14 18658.8 689.631  19
   1 -10 -13 20794.1 889.027  11
  -1 -10  13 21017.7 946.313   9
  -1  10  13 21289.1 871.679  28
   1 -10 -13 19251.3 719.676  21
  -1 -10  13 19901.2 698.268  18
  -1 -10  13 20322.9 719.619  19
  -1 -10  12 1410.40 225.759   9
   1 -10 -12 1435.95 216.166  11
  -1 -10  11 52348.2 1571.04   9
   1 -10 -11 51880.5 1529.01  11
  -1 -10  10 1021.68 182.405   9
   1 -10 -10 1467.85 208.489  11
  -1 -10   9 21585.6 845.453   9
   1 -10  -9 21409.7 798.068  12
   1 -10  -9 20942.9 830.626  11
  -1 -10   8 7479.14 448.683   9
   1 -10  -8 7269.57 425.665  12
   1 -10  -8 7620.42 459.137  11
   1 -10  -7 30918.2 996.881   8
  -1 -10   7 32674.1 1016.73   9
   1 -10  -7 31898.6 1032.20  11
  -1 -10   7 31325.1 1023.83  12
   1 -10  -7 30908.2 978.241  12
  -1 -10   6 20880.2 745.464   9
   1 -10  -6 19620.5 731.357   8
  -1 -10   6 19143.8 744.266  12
   1 -10  -6 20022.1 758.004  11
   1 -10  -6 19223.7 715.591  12
   1 -10  -5 9219.16 461.541   8
  -1 -10   5 9366.09 461.979   9
   1 -10  -5 9665.38 486.760  11
  -1 -10   5 9010.21 477.539  12
   1 -10  -5 8925.02 447.684  12
   1 -10  -4 22282.7 764.569   8
  -1 -10   4 22445.6 799.429  12
   1 -10  -4 23389.4 807.339  11
   1 -10  -4 22799.7 766.305  12
   1 -10  -3 12.6401 61.3164   8
   1 -10  -3 9.95963 49.7655  12
  -1 -10   3 89.8826 62.8065  12
   1 -10  -2 44239.5 1172.77   8
  -1 -10   2 44096.2 1230.82  12
   1 -10  -2 44437.2 1185.35  12
   1 -10  -1 6182.05 344.394   8
   1 -10  -1 6398.70 360.368  12
  -1 -10   1 6305.07 378.967  12
   1 -10   0 387.977 87.2355   8
   1 -10   0 415.743 92.9244  12
  -1 -10   0 464.124 105.765  12
   1 -10   1 148944. 3046.61   8
   1 -10   1 149507. 3094.01  12
  -1 -10  -1 151367. 3157.50  12
   1 -10   2 29.9355 44.2360   8
   1 -10   2 60.5140 45.2084  12
  -1 -10  -2 121.424 54.7782  12
   1 -10   3 22701.8 732.589   8
  -1 -10  -3 23012.3 816.119  12
   1 -10   3 22194.1 768.539  12
   1 -10   4 247.672 76.0622   8
   1 -10   4 226.358 80.0872  12
  -1 -10  -4 181.082 75.1467  12
   1 -10   5 87312.1 1918.09   8
  -1 -10  -5 83338.1 2031.41  12
   1 -10   5 81639.8 1972.10  12
   1 -10   6 6437.94 360.411   8
   1  10   6 5992.59 439.618   5
  -1 -10  -6 6373.15 415.106  12
   1 -10   7 19097.4 691.889   8
   1 -10   7 20690.8 754.077   9
   1  10   7 17662.7 829.033   5
  -1 -10  -7 19075.9 724.405  11
  -1 -10  -8 31.1729 41.5406  11
   1  10   8 129.093 83.5145   5
   1 -10   8 109.569 63.5846   9
   1  10   9 297.372 108.733   5
   1 -10   9 503.036 122.231   9
  -1 -10  -9 432.957 114.743  11
   1  10  10 14496.4 799.466   5
   1 -10  10 16206.1 717.323   9
   1 -10  11 61.6267 55.8306   9
   1  10  11 20.5722 98.2768   5
   1 -10  12 1295.29 215.854   9
   1  10  12 1199.81 236.827   5
   1 -10  12 1485.22 174.459  18
  -1 -10 -12 1414.82 175.588  21
   1 -10  12 1214.83 147.801  19
   1 -10  13 21158.1 926.950   9
   1  10  13 19385.6 814.125  28
   1 -10  13 18303.6 659.170  19
   1 -10  13 20550.9 728.958  18
  -1 -10 -13 20144.7 734.752  21
   1 -10  14 124.847 53.6286  18
   1 -10  14 308.035 111.670   9
   1  10  14 181.023 81.7217  28
   1 -10  14 206.405 69.3061  19
  -1 -10 -14 190.571 74.6145  21
   1 -10  15 1586.31 262.481   9
   1  10  15 1639.44 230.459  28
   1 -10  15 1530.89 186.446  18
   1 -10  15 1445.09 166.414  19
  -1 -10 -15 1463.04 185.224  21
   1  10  16 2624.36 291.540  28
   1 -10  16 2359.48 209.026  19
  -1 -10 -16 2070.68 222.146  21
   1 -10  16 2472.01 235.968  18
   1  10  17 12077.4 625.873  28
   1 -10  17 11626.2 533.290  18
  -1 -10 -17 11101.9 527.162  21
   1 -10  17 10635.9 468.394  19
   1  10  18 5188.41 397.577  28
   1 -10  18 4487.39 283.614  19
   1 -10  18 5081.83 336.524  18
  -1 -10 -18 4702.48 328.838  21
   1 -10  19 105.871 51.6104  18
   1  10  19 136.955 82.4063  28
  -1 -10 -19 179.329 80.9954  21
   1 -10  20 1015.67 145.621  18
   1  10  20 752.195 144.758  28
  -1 -10 -20 842.871 133.710  21
   1  10  21 4665.76 336.068  28
  -1 -10 -21 4868.79 304.043  21
   1 -10  21 5483.93 317.530  18
   1  10  22 514.407 105.637  28
   1 -10  22 377.638 84.4921  18
   1  10  23 42.4558 44.3795  28
   1 -10  23 5.43476 33.7713  18
  -1 -10 -23 33.5221 45.7069  21
   1 -10  24 1794.90 140.220  18
  -1  11  24 1179.96 136.131  28
  -1 -11  24 1078.19 97.6165  19
  -1  11  23 2520.79 217.411  28
  -1 -11  23 2577.39 170.417  19
  -1  11  22 6094.36 374.139  28
  -1 -11  22 6744.41 314.162  18
  -1 -11  22 6291.73 300.018  19
   1 -11 -22 5912.85 309.006  21
  -1  11  21 10761.5 542.536  28
  -1 -11  21 11204.7 448.547  18
  -1 -11  21 10787.5 435.231  19
   1 -11 -21 10574.9 454.799  21
  -1 -11  20 1097.12 136.837  18
  -1  11  20 1099.88 177.167  28
  -1 -11  20 1050.20 134.846  19
   1 -11 -20 914.993 133.285  21
  -1 -11  19 23.7289 57.8439  18
  -1  11  19-57.7201 84.4060  28
  -1 -11  19 148.848 74.4886  19
   1 -11 -19 167.342 76.9249  21
  -1 -11  18 1120.47 151.676  18
  -1  11  18 1278.85 207.363  28
  -1 -11  18 1300.36 162.520  19
   1 -11 -18 885.496 144.998  21
  -1  11  17 4691.84 396.398  28
  -1 -11  17 4795.09 317.748  19
  -1 -11  17 4647.56 310.689  18
   1 -11 -17 4488.27 326.361  21
  -1 -11  16 1064.24 150.524  18
  -1  11  16 1228.06 211.328  28
   1 -11 -16 1208.75 170.627  21
  -1 -11  16 1253.91 162.491  19
   1 -11 -15 3107.39 335.107  11
  -1  11  15 2973.22 314.268  28
  -1 -11  15 2426.45 224.126  18
  -1 -11  15 2613.98 236.655  19
   1 -11 -15 2171.56 231.433  21
  -1 -11  14 836.903 132.969  18
  -1 -11  14 804.399 185.271   9
   1 -11 -14 1273.92 222.272  11
  -1  11  14 859.546 179.688  28
   1 -11 -14 887.455 151.075  21
  -1 -11  14 793.214 140.554  19
   1 -11 -13 26830.8 1046.60  11
  -1 -11  13 26412.6 1107.65   9
  -1  11  13 25786.0 1004.35  28
  -1 -11  13 26209.8 855.024  19
  -1 -11  13 25989.7 834.974  18
   1 -11 -13 25543.7 879.783  21
  -1 -11  12 1066.81 142.519  18
   1 -11 -12 1099.69 196.025  11
  -1 -11  12 1115.38 209.099   9
  -1  11  12 1167.28 193.182  28
  -1 -11  12 1007.49 145.435  19
   1 -11 -12 1170.45 166.583  21
   1 -11 -11 17809.7 796.416  11
   1 -11 -11 17669.6 757.226  12
  -1 -11  11 17297.9 824.583   9
  -1  11  11 16060.0 743.308  28
   1 -11 -11 16077.8 659.750  21
  -1 -11  11 16990.3 645.253  19
  -1 -11  11 16532.6 618.542  18
  -1 -11  10 24532.0 982.262   9
   1 -11 -10 25148.8 928.522  12
   1 -11 -10 26041.0 984.818  11
  -1 -11   9 94276.4 2333.28   9
   1 -11  -9 95383.8 2263.66  12
   1 -11  -9 93175.7 2309.26  11
  -1 -11   8 1771.11 225.371   9
   1 -11  -8 1666.86 218.598  11
   1 -11  -8 1731.03 212.162  12
  -1 -11   7 4877.58 360.880   9
  -1 -11   7 4464.09 354.619  12
   1 -11  -7 4571.79 360.297  11
   1 -11  -7 4688.16 341.938  12
  -1 -11   6 1978.44 219.959   9
  -1 -11   6 1485.99 200.430  12
   1 -11  -6 1656.37 213.416  11
   1 -11  -6 1479.66 187.135  12
  -1 -11   5 3393.50 281.627   9
  -1 -11   5 2940.22 276.267  12
   1 -11  -5 2863.51 256.900  12
  -1 -11   4 2816.00 251.383   9
   1 -11  -4 2194.63 222.414  12
  -1 -11   4 2419.23 247.804  12
   1 -11  -3 337.329 91.3458   8
  -1 -11   3 474.196 113.616  12
   1 -11  -3 332.918 90.7110  12
   1 -11  -2 7299.96 397.485   8
  -1 -11   2 7203.07 434.646  12
   1 -11  -2 7779.49 423.764  12
   1 -11  -1 69768.4 1665.23   8
   1 -11  -1 68914.8 1706.97  12
  -1 -11   1 71331.6 1776.80  12
   1 -11   0 11449.5 498.892   8
   1 -11   0 11112.0 519.982  12
  -1 -11   0 11286.9 555.541  12
   1 -11   1 16866.0 624.739   8
   1 -11   1 16893.5 663.192  12
  -1 -11  -1 16800.8 697.238  12
   1 -11   2 1646.17 177.427   8
  -1 -11  -2 1602.18 204.653  12
   1 -11   2 1639.08 189.281  12
   1 -11   3 90500.2 1993.66   8
  -1 -11  -3 88071.6 2128.44  12
   1 -11   3 85451.0 2053.26  12
   1 -11   4 864.431 128.375   8
   1 -11   4 590.505 124.676  12
  -1 -11  -4 673.891 139.384  12
   1 -11   5 18570.7 667.628   8
  -1 -11  -5 17620.8 751.424  12
   1 -11   5 16521.4 696.974  12
   1 -11   6 29349.6 914.377   8
  -1 -11  -6 28600.0 1023.17  12
   1 -11   7 36750.3 1141.36   9
  -1 -11  -7 35343.7 1190.31  12
   1 -11   8 3315.09 298.790   9
  -1 -11  -8 3361.23 324.647  12
   1 -11   9 98.9709 73.1680   9
  -1 -11  -9 158.982 63.7785  12
   1 -11  10 2284.95 271.897   9
  -1 -11 -10 2263.06 226.690  21
   1 -11  10 2354.30 221.697  18
   1 -11  11 7767.95 519.817   9
  -1 -11 -11 8135.02 444.585  21
   1 -11  11 8365.29 434.152  18
   1 -11  12 21.7492 76.2254   9
   1 -11  12 174.562 63.3847  18
   1 -11  12 65.9398 55.9097  19
  -1 -11 -12 128.347 82.0816  21
   1 -11  13 304.463 116.305   9
   1 -11  13 419.195 93.3773  18
   1 -11  13 508.219 93.1006  19
  -1 -11 -13 405.503 111.094  21
   1 -11  14 553.680 121.838  18
   1  11  14 523.878 139.881  28
   1 -11  14 573.561 109.964  19
  -1 -11 -14 512.795 123.384  21
   1  11  15 59354.0 1666.31  28
   1 -11  15 62065.6 1547.13  18
  -1 -11 -15 58017.6 1545.12  21
   1  11  16 10167.5 574.187  28
   1 -11  16 11099.3 518.067  18
  -1 -11 -16 11663.7 547.754  21
   1 -11  17 878.491 140.590  18
   1  11  17 842.749 162.834  28
  -1 -11 -17 929.545 153.468  21
   1 -11  18 614.967 110.700  18
   1  11  18 558.002 127.648  28
  -1 -11 -18 607.198 123.810  21
   1  11  19 5818.14 391.774  28
   1 -11  19 6781.04 369.080  18
  -1 -11 -19 6049.44 365.681  21
   1  11  20 3470.71 282.882  28
   1 -11  20 4161.75 272.935  18
  -1 -11 -20 3492.03 262.254  21
   1  11  21 2195.57 209.155  28
  -1 -11 -21 2098.98 193.298  21
   1 -11  21 2133.59 185.830  18
   1  11  22 533.192 96.4921  28
  -1 -11 -22 427.087 84.7576  21
   1 -11  22 301.963 73.8429  18
  -1 -11 -23 367.140 75.5912  21
   1 -11  23 522.053 77.1528  18
  -1  12  23 511.106 90.7780  28
  -1 -12  23 567.729 71.7195  19
  -1  12  22 727.066 122.717  28
  -1 -12  22 635.486 85.6442  19
   1 -12 -22 654.454 94.6142  21
  -1 -12  21 67.6755 43.3330  18
  -1  12  21 83.8615 61.7155  28
  -1 -12  21 89.0183 48.1156  19
   1 -12 -21 165.217 61.6012  21
  -1 -12  20 1021.31 125.428  18
  -1  12  20 1340.69 186.635  28
   1 -12 -20 1131.58 144.312  21
  -1 -12  20 1031.39 124.895  19
  -1  12  19 7984.80 477.747  28
   1 -12 -19 7324.27 397.337  21
  -1 -12  19 8351.08 386.969  19
  -1 -12  19 8364.87 390.944  18
  -1  12  18 4958.04 383.746  28
  -1 -12  18 4384.03 287.198  19
  -1 -12  18 4796.78 299.239  18
   1 -12 -18 4612.31 319.810  21
  -1  12  17 3883.96 349.738  28
   1 -12 -17 4062.99 307.952  21
  -1 -12  17 3988.01 280.735  18
  -1 -12  17 3900.62 277.563  19
  -1  12  16 9175.67 553.816  28
  -1 -12  16 8180.07 422.102  19
   1 -12 -16 8225.12 456.900  21
  -1 -12  16 8813.87 435.975  18
  -1 -12  15 63.1435 45.4045  18
  -1  12  15 4.77208 74.0133  28
   1 -12 -15 36.6153 67.4804  21
  -1 -12  15-7.04777 47.1596  19
  -1  12  14 10095.1 591.074  28
  -1 -12  14 9381.57 461.945  18
   1 -12 -14 9505.65 499.378  21
  -1 -12  14 10225.8 484.559  19
  -1 -12  13 328.544 93.3123  18
  -1 -12  13 651.703 180.561   9
   1 -12 -13 371.701 113.834  11
  -1  12  13 378.924 122.055  28
  -1 -12  13 400.087 99.2690  19
   1 -12 -13 496.662 119.326  21
   1 -12 -12 2484.03 290.513  11
  -1 -12  12 2243.62 300.476   9
  -1  12  12 2164.60 266.613  28
   1 -12 -12 2353.32 246.556  21
  -1 -12  12 2323.92 218.558  18
  -1 -12  12 2607.25 236.955  19
   1 -12 -11 44967.1 1428.86  11
  -1 -12  11 45863.0 1504.66   9
  -1  12  11 44104.1 1386.95  28
  -1 -12  11 44192.6 1198.20  18
  -1 -12  11 45360.8 1232.51  19
   1 -12 -11 43526.6 1274.37  21
   1 -12 -10 28231.6 1055.31  11
  -1 -12  10 28227.6 1094.69   9
  -1  12  10 27161.1 1011.22  28
  -1 -12  10 27662.9 884.850  19
   1 -12 -10 27180.2 929.235  21
  -1 -12  10 27420.2 859.879  18
   1 -12  -9 959.700 166.041  12
  -1 -12   9 1029.33 140.817  18
   1 -12  -9 1142.91 199.799  11
  -1 -12   9 1287.03 207.870   9
  -1  12   9 1088.22 185.520  28
   1 -12  -9 1013.38 162.496  21
  -1 -12   9 1203.82 156.494  19
  -1 -12   8 19867.7 837.164   9
   1 -12  -8 18289.1 767.488  12
   1 -12  -8 19343.3 823.865  11
  -1 -12   8 18929.4 685.969  19
   1 -12  -8 17808.3 713.460  21
  -1 -12   7 23685.6 903.491   9
  -1 -12   7 21298.7 874.809  12
   1 -12  -7 21776.5 841.249  12
  -1 -12   6 9874.58 538.247   9
  -1 -12   6 9637.25 549.161  12
   1 -12  -6 9706.98 520.021  12
  -1 -12   5 1424.09 193.627   9
   1 -12  -5 1328.59 182.886  12
  -1 -12   5 1389.69 200.331  12
  -1 -12   4 10920.4 538.848   9
   1 -12  -4 10104.1 522.895  12
  -1 -12   4 9747.41 544.827  12
  -1 -12   3 29.0092 38.1686   9
   1 -12  -3 96.4511 51.3596  12
  -1 -12   3 52.0861 60.3348  12
  -1 -12   2 19344.4 790.175  12
   1 -12  -2 19524.1 754.790  12
   1 -12  -1 7312.82 433.894  12
  -1 -12   1 7360.83 459.671  12
  -1 -12   0 297.424 105.273  12
   1 -12   0 221.821 78.5114  12
   1 -12   1 18602.5 738.904  12
  -1 -12  -1 18515.7 773.895  12
   1 -12   2 19138.1 688.926   8
  -1 -12  -2 18274.7 772.092  12
   1 -12   2 17868.2 729.460  12
   1 -12   3 14716.4 590.121   8
  -1 -12  -3 14519.3 679.772  12
   1 -12   3 13753.0 633.780  12
   1 -12   4 14571.4 592.835   8
   1 -12   4 14116.7 649.791  12
  -1 -12  -4 13886.8 673.299  12
   1 -12   5 14916.6 610.909   8
  -1 -12  -5 15436.4 720.019  12
   1 -12   6 18436.7 701.169   8
   1 -12   6 19068.8 773.729   9
  -1 -12  -6 18009.6 805.730  12
   1 -12   7 1904.91 230.015   9
  -1 -12  -7 1683.96 237.973  12
   1 -12   7 1770.40 191.868  18
  -1 -12  -7 1537.68 194.571  21
   1 -12   8 23575.0 917.479   9
  -1 -12  -8 23651.7 962.845  12
  -1 -12  -8 22364.3 813.623  21
   1 -12   8 22383.4 772.282  18
   1 -12   9 2358.35 272.552   9
  -1 -12  -9 2278.30 279.155  12
  -1 -12  -9 1954.18 222.112  21
   1 -12   9 2199.46 215.479  18
   1 -12  10 23434.9 965.037   9
  -1 -12 -10 24022.6 1003.98  12
  -1 -12 -10 23750.5 855.265  21
   1 -12  10 24663.3 822.424  18
   1 -12  11 22689.0 967.704   9
  -1 -12 -11 23213.2 988.882  12
  -1 -12 -11 22116.8 823.420  21
   1 -12  11 22061.7 783.234  18
   1 -12  12 1454.29 243.284   9
  -1 -12 -12 1547.69 238.802  12
   1 -12  12 1391.46 177.948  18
  -1 -12 -12 1196.33 176.712  21
   1 -12  13 4950.92 336.539  18
  -1 -12 -13 5158.09 359.760  21
   1 -12  14 2050.41 213.228  18
  -1 -12 -14 1834.28 218.399  21
   1 -12  15 184.347 73.0854  18
  -1 -12 -15 202.534 82.6039  21
  -1 -12 -16 1712.56 204.283  21
   1 -12  16 1716.26 191.717  18
  -1 -12 -17 29107.4 937.506  21
   1 -12  17 28035.0 885.445  18
  -1 -12 -18 2585.50 237.206  21
   1 -12  18 2630.77 224.822  18
   1 -12  19 65.0371 42.7899  18
  -1 -12 -19 151.873 54.6203  21
   1 -12  20 1219.52 138.623  18
  -1 -12 -20 1481.62 164.246  21
   1 -12  21 566.456 90.8678  18
  -1 -12 -21 422.855 87.4973  21
  -1 -12 -22 8212.20 346.127  21
   1 -12  22 8283.61 330.927  18
  -1  13  22 2.50135 35.5031  28
  -1 -13  22-15.5950 25.4120  19
  -1  13  21 356.982 83.6388  28
  -1 -13  21 217.145 50.9188  19
   1 -13 -21 332.900 74.5583  21
  -1  13  20 2532.19 231.932  28
  -1 -13  20 2171.40 168.006  18
   1 -13 -20 2244.60 191.188  21
  -1 -13  20 2129.37 166.331  19
  -1 -13  19 169.297 52.6001  18
  -1  13  19 364.912 101.078  28
   1 -13 -19 300.888 81.6033  21
  -1 -13  19 269.008 64.4384  19
  -1 -13  18 4550.58 278.889  19
  -1 -13  18 5061.39 292.809  18
   1 -13 -18 4340.07 304.306  21
  -1  13  17 11618.6 592.406  28
   1 -13 -17 10503.2 504.664  21
  -1 -13  17 10835.9 468.305  19
  -1 -13  17 11829.4 485.045  18
  -1  13  16 12174.1 625.156  28
  -1 -13  16 12555.9 515.589  18
  -1 -13  16 11694.5 503.824  19
   1 -13 -16 11776.4 552.323  21
  -1  13  15 9420.78 551.839  28
  -1 -13  15 8982.29 435.243  18
   1 -13 -15 8388.69 471.061  21
  -1 -13  15 8605.98 430.865  19
  -1  13  14 2400.85 278.024  28
  -1 -13  14 2224.29 210.752  18
  -1 -13  14 2390.95 223.688  19
   1 -13 -14 2283.83 245.504  21
  -1 -13  13 90.0376 44.5729  18
  -1  13  13 146.747 93.2005  28
   1 -13 -13 113.883 72.9620  21
  -1 -13  13 116.477 61.9402  19
  -1  13  12 15184.1 732.706  28
  -1 -13  12 15138.4 600.620  18
   1 -13 -12 14161.9 648.343  21
  -1 -13  12 15234.6 615.652  19
  -1 -13  11 970.887 144.863  18
  -1 -13  11 1153.27 220.025   9
  -1  13  11 974.055 189.966  28
  -1 -13  11 1061.98 152.633  19
   1 -13 -11 1324.42 195.276  21
  -1 -13  10 1278.55 163.976  18
  -1 -13  10 1235.52 220.180   9
  -1  13  10 992.899 187.683  28
  -1 -13  10 1021.12 149.996  19
   1 -13 -10 1196.50 185.502  21
  -1 -13   9 3268.41 339.622   9
  -1  13   9 3114.31 308.114  28
  -1 -13   9 2768.01 245.206  19
   1 -13  -9 2621.92 264.397  21
  -1 -13   9 2711.88 234.229  18
  -1 -13   8 7273.54 501.711   9
  -1  13   8 6669.30 449.572  28
  -1 -13   8 6824.68 379.249  18
  -1 -13   8 6765.73 388.274  19
   1 -13  -8 6533.92 420.711  21
  -1 -13   7 2571.82 282.412   9
  -1  13   7 2619.81 276.121  28
  -1 -13   7 2829.83 242.955  19
   1 -13  -7 2419.21 256.831  21
  -1 -13   7 2520.67 221.289  18
   1 -13  -6 13759.0 655.877  12
  -1 -13   6 13258.1 682.027  12
  -1 -13   6 14711.9 694.453   9
  -1  13   6 14084.0 652.290  28
   1 -13  -6 13911.6 628.840  21
  -1 -13   6 14420.2 586.695  19
  -1 -13   6 13431.3 551.864  18
   1 -13  -5-34.9211 47.5208  12
  -1 -13   5 84.2233 47.7112  18
  -1 -13   5 139.408 92.2707  12
  -1 -13   5 76.5947 67.1838   9
  -1  13   5 54.0078 59.8164  28
  -1 -13   5 52.6202 54.8316  19
   1 -13  -5 60.5865 58.9755  21
  -1 -13   4 45031.1 1310.88   9
  -1 -13   4 41008.2 1316.49  12
   1 -13  -4 41840.4 1271.65  12
   1 -13  -4 42362.3 1237.64  21
  -1 -13   4 39966.0 1115.36  18
  -1 -13   3 34812.7 1189.88  12
   1 -13  -3 34524.0 1136.01  12
   1 -13  -2 6896.92 441.213  12
  -1 -13   2 6484.45 453.323  12
  -1 -13   1 10039.7 563.954  12
   1 -13  -1 8868.99 505.272  12
  -1 -13   0 28594.0 1029.53  12
   1 -13   0 26850.1 960.838  12
  -1 -13  -1 4813.38 386.661  12
   1 -13   1 4573.30 356.039  12
   1 -13   2 1307.20 190.834  12
   1 -13   2 1065.11 146.689  18
  -1 -13  -2 1221.51 193.495  12
   1 -13   3 345.131 99.8479  12
   1 -13   3 254.783 71.1410  18
   1 -13   4 9.23334 42.2162  12
   1 -13   4 2.14573 54.9168  18
  -1 -13  -4 4.38103 82.1262  12
  -1  13  -4 53.1434 46.2262  28
  -1 -13  -4 148.454 80.5228  21
  -1 -13  -5 26274.9 1012.49  12
   1 -13   5 27439.8 971.215   9
  -1  13  -5 25749.2 845.632  28
   1 -13   5 25103.3 800.474  19
  -1 -13  -5 24563.0 871.770  21
   1 -13   5 25363.3 833.921  18
  -1 -13  -6 3873.10 363.738  12
   1 -13   6 3921.12 339.043   9
  -1  13  -6 4796.18 321.849  28
  -1 -13  -6 4087.96 325.450  21
   1 -13   6 3495.29 274.076  18
   1 -13   6 3636.50 260.862  19
   1 -13   7 2.97389 49.6693   9
   1 -13   7 184.446 77.8160  18
  -1 -13  -7 119.049 81.5788  12
   1 -13   7 3.30168 41.9641  19
  -1 -13  -7 99.8088 79.6943  21
   1 -13   8 25193.4 985.878   9
  -1 -13  -8 27114.3 1065.97  12
  -1 -13  -8 25618.2 907.588  21
   1 -13   8 25669.9 854.369  18
   1 -13   9 30146.2 1119.60   9
  -1 -13  -9 31228.3 1176.09  12
   1 -13   9 30942.1 961.258  18
  -1 -13  -9 30568.0 1022.62  21
   1 -13  10-12.8894 64.6590   9
   1 -13  10 100.595 72.8644  18
  -1 -13 -10 93.9212 78.3784  12
  -1 -13 -10 72.6869 65.3675  21
   1 -13  11 1847.89 200.313  18
  -1 -13 -11 1345.53 190.454  21
   1 -13  12 283.647 85.2371  18
  -1 -13 -12 534.367 138.022  21
   1 -13  13 295.777 81.6746  18
  -1 -13 -13 163.757 75.6471  21
   1 -13  14 310.562 93.2690  18
  -1 -13 -14 280.974 97.1280  21
   1 -13  15 1498.35 177.753  18
  -1 -13 -15 1323.16 186.363  21
   1 -13  16 84.0233 50.5864  18
  -1 -13 -16 58.9821 66.5074  21
  -1 -13 -17 1580.06 190.601  21
   1 -13  17 1309.32 159.110  18
  -1 -13 -18 1015.70 142.624  21
   1 -13  18 1233.09 146.700  18
   1 -13  19-21.9579 50.9736  18
  -1 -13 -19 48.5073 54.3552  21
   1 -13  20 3118.58 205.583  18
  -1 -13 -20 3078.29 223.481  21
   1 -13  21 195.847 49.3088  18
  -1 -13 -21 149.754 51.4842  21
  -1  14  21 78.5290 44.4464  28
   1 -14 -21 95.6994 44.8579  21
  -1 -14  21 27.1726 21.5118  19
  -1  14  20 938.911 126.256  28
  -1 -14  20 836.018 92.7624  19
   1 -14 -20 942.309 116.775  21
  -1 -14  19 295.677 66.2086  18
  -1  14  19 272.080 83.2575  28
   1 -14 -19 294.212 78.0768  21
  -1 -14  19 285.243 63.7656  19
  -1  14  18 9696.08 478.740  28
  -1 -14  18 8849.55 378.136  19
  -1 -14  18 9736.23 395.128  18
   1 -14 -18 8831.45 423.834  21
  -1  14  17 8221.68 458.717  28
  -1 -14  17 7365.34 356.394  19
   1 -14 -17 7243.79 400.315  21
  -1 -14  17 7983.56 367.549  18
  -1  14  16 5713.15 393.941  28
   1 -14 -16 5078.46 343.219  21
  -1 -14  16 5605.82 316.288  19
  -1 -14  16 5658.52 316.594  18
  -1  14  15 17341.9 741.427  28
   1 -14 -15 15913.2 660.296  21
  -1 -14  15 16818.1 606.289  18
  -1 -14  15 15837.0 594.815  19
  -1 -14  14 13.6015 45.5343  18
  -1  14  14 20.6936 60.2538  28
  -1 -14  14 46.1664 56.6149  19
   1 -14 -14 134.329 84.9508  21
  -1 -14  13 462.039 96.6829  18
  -1  14  13 524.976 134.637  28
  -1 -14  13 441.354 97.4113  19
   1 -14 -13 403.978 101.025  21
  -1 -14  12 129.033 64.4972  18
  -1  14  12 313.814 130.425  28
   1 -14 -12 288.446 110.589  21
  -1 -14  12 239.135 76.5379  19
  -1  14  11 20792.3 857.858  28
  -1 -14  11 21052.8 732.114  18
  -1 -14  11 21285.5 750.124  19
   1 -14 -11 20071.6 801.961  21
  -1  14  10 8568.34 521.676  28
   1 -14 -10 7792.42 472.979  21
  -1 -14  10 8055.17 421.022  18
  -1 -14  10 8158.16 432.603  19
  -1  14   9 4378.56 365.329  28
   1 -14  -9 4402.01 350.180  21
  -1 -14   9 4336.79 311.090  19
  -1 -14   9 4061.05 292.850  18
  -1 -14   8 6358.96 483.241   9
  -1  14   8 6122.59 429.814  28
  -1 -14   8 6481.80 372.536  18
  -1 -14   8 6882.35 396.269  19
   1 -14  -8 6211.27 419.934  21
  -1 -14   7 43853.9 1413.45   9
  -1  14   7 43395.8 1325.15  28
  -1 -14   7 45199.9 1226.89  19
   1 -14  -7 42632.6 1295.02  21
  -1 -14   7 42835.3 1185.79  18
  -1 -14   6 16067.8 786.839  12
  -1 -14   6 18190.0 809.136   9
  -1  14   6 16939.7 733.236  28
   1 -14  -6 18151.7 748.666  21
  -1 -14   6 17309.1 651.256  18
  -1 -14   6 17532.4 672.972  19
  -1 -14   5 7745.46 518.005  12
  -1 -14   5 7947.20 504.468   9
  -1  14   5 7636.56 466.550  28
  -1 -14   5 8099.23 430.838  19
  -1 -14   5 7974.03 412.907  18
   1 -14  -5 7828.38 472.996  21
  -1 -14   4 6493.54 469.764  12
  -1 -14   4 6996.13 457.758   9
  -1  14   4 6447.52 419.941  28
  -1 -14   4 6284.53 375.427  19
  -1 -14   4 6132.03 360.342  18
   1 -14  -4 6115.89 415.181  21
  -1 -14   3 215.402 67.8531  18
  -1 -14   3 313.140 124.111  12
   1 -14  -3 195.150 71.0181  12
  -1 -14   3 379.041 113.754   9
  -1  14   3 250.926 82.6739  28
   1 -14  -3 182.287 89.8668  21
   1 -14  -2 3561.46 318.778  12
  -1 -14   2 3561.60 341.718  12
  -1  14   2 3397.31 290.419  28
   1 -14  -2 3945.88 325.671  21
  -1 -14   2 3571.67 269.539  18
   1 -14  -1 4814.85 376.848  12
  -1 -14   1 4809.40 400.553  12
  -1  14   1 4667.92 335.188  28
   1 -14  -1 4916.77 363.460  21
  -1 -14   1 4775.33 313.634  18
  -1 -14   0 11730.8 640.499  12
   1 -14   0 11627.9 600.099  12
  -1  14   0 10909.4 530.858  28
   1 -14   0 11368.2 568.431  21
   1 -14   0 11922.4 530.049  18
  -1 -14  -1 52636.8 1570.32  12
   1 -14   1 50702.8 1483.58  12
  -1  14  -1 51365.0 1375.62  28
  -1 -14  -1 48499.2 1376.49  21
   1 -14   1 52413.6 1354.65  18
  -1 -14  -2 116.440 89.2567  12
   1 -14   2-98.3125 67.9137  12
   1 -14   2 80.9795 53.0932  18
  -1  14  -2 12.0615 64.1267  28
  -1 -14  -2 158.046 83.4315  21
  -1 -14  -3 9051.23 563.578  12
   1 -14   3 7789.47 498.670  12
  -1  14  -3 8400.96 443.678  28
   1 -14   3 8609.19 442.999  18
   1 -14   3 8202.93 415.167  19
  -1 -14  -3 8394.23 474.998  21
  -1 -14  -4 7887.61 528.980  12
  -1  14  -4 7433.74 416.919  28
  -1 -14  -4 7906.67 458.451  21
   1 -14   4 7544.69 416.898  18
   1 -14   4 7632.24 399.203  19
  -1 -14  -5 2528.93 294.613  12
   1 -14   5 2717.34 296.116   9
  -1  14  -5 2506.39 239.253  28
   1 -14   5 2343.97 227.748  18
   1 -14   5 2303.73 213.553  19
  -1 -14  -5 2292.05 244.242  21
   1 -14   6 6452.16 460.859   9
  -1 -14  -6 6737.72 490.411  12
  -1 -14  -6 6119.41 409.850  21
   1 -14   6 6266.00 357.133  19
   1 -14   6 6508.47 384.019  18
   1 -14   7 13751.7 696.209   9
  -1 -14  -7 14272.5 741.008  12
   1 -14   7 13352.0 579.289  18
  -1 -14  -7 13439.9 628.465  21
   1 -14   7 13532.9 550.407  19
   1 -14   8 1111.13 156.762  18
  -1 -14  -8 1254.05 192.213  21
   1 -14   9 1874.60 201.780  18
  -1 -14  -9 1320.22 190.932  21
  -1 -14 -10 9435.89 522.919  21
   1 -14  10 9350.72 468.655  18
   1 -14  11 458.271 105.044  18
  -1 -14 -11 310.394 104.664  21
  -1 -14 -12 17368.0 724.627  21
   1 -14  12 17089.6 660.153  18
   1 -14  13 2707.66 237.397  18
  -1 -14 -13 2311.08 245.539  21
   1 -14  14 363.600 91.0034  18
  -1 -14 -14 491.878 121.446  21
  -1 -14 -15 1788.21 209.124  21
   1 -14  15 1655.79 175.549  18
  -1 -14 -16 4172.43 305.371  21
   1 -14  16 4501.01 285.598  18
   1 -14  17 145.830 58.9160  18
  -1 -14 -17 216.619 84.9906  21
  -1 -14 -18 8295.71 403.368  21
   1 -14  18 8487.68 370.742  18
  -1 -14 -19 1236.22 140.595  21
   1 -14  19 1374.26 133.978  18
   1 -14  20-31.4981 37.6538  18
  -1 -14 -20 12.1057 41.6090  21
  -1  15  19 116.230 50.3059  28
   1 -15 -19-13.6386 42.4497  21
  -1 -15  19 73.0924 32.5315  19
  -1  15  18 2486.30 208.254  28
  -1 -15  18 2438.51 167.268  18
   1 -15 -18 2159.66 188.291  21
  -1 -15  18 2509.24 169.909  19
  -1  15  17 1347.42 166.298  28
  -1 -15  17 1334.67 135.230  19
   1 -15 -17 1229.11 154.051  21
  -1 -15  17 1370.74 133.360  18
  -1 -15  16 2.66036 37.5813  18
  -1  15  16-5.12164 61.6249  28
   1 -15 -16-19.1822 52.8106  21
  -1 -15  16-89.7402 52.7826  19
  -1 -15  15-46.4289 50.2978  18
  -1  15  15 21.9912 53.4602  28
   1 -15 -15-11.6250 65.9269  21
  -1 -15  15-77.2028 63.2950  19
  -1  15  14 2605.84 260.112  28
  -1 -15  14 2487.50 205.738  18
  -1 -15  14 2491.00 211.803  19
   1 -15 -14 2479.87 243.849  21
  -1  15  13 8675.39 496.292  28
  -1 -15  13 8469.36 406.131  18
  -1 -15  13 8346.99 410.568  19
   1 -15 -13 8354.40 467.365  21
  -1  15  12 8324.68 488.961  28
   1 -15 -12 7647.39 455.878  21
  -1 -15  12 7478.07 387.833  18
  -1 -15  12 7987.49 408.988  19
  -1 -15  11 62.1467 55.4854  18
  -1  15  11 205.291 103.927  28
  -1 -15  11 44.8893 47.4161  19
   1 -15 -11 47.2623 64.5634  21
  -1  15  10 32523.4 1096.48  28
   1 -15 -10 31762.9 1063.95  21
  -1 -15  10 32410.1 962.809  18
  -1 -15  10 33415.7 988.421  19
  -1  15   9 12142.8 613.465  28
   1 -15  -9 11439.7 588.041  21
  -1 -15   9 12573.5 533.493  18
  -1 -15   9 12062.4 538.498  19
  -1 -15   8 61.6753 56.3798  18
  -1  15   8 40.5052 83.4026  28
  -1 -15   8 110.366 61.3403  19
   1 -15  -8 81.9834 70.7628  21
  -1 -15   7-79.1027 53.9824  18
  -1  15   7 135.684 82.7624  28
   1 -15  -7-62.0480 106.542  21
  -1 -15   7 64.9262 52.9988  19
  -1  15   6 29288.0 1010.86  28
  -1 -15   6 30714.7 947.942  19
   1 -15  -6 28124.0 1007.79  21
  -1 -15   6 28872.7 904.557  18
  -1 -15   5 425.575 88.0825  18
  -1 -15   5 413.506 119.907   9
  -1  15   5 400.643 112.981  28
  -1 -15   5 356.804 106.906  19
   1 -15  -5 390.506 128.103  21
  -1 -15   4 15.8752 54.9168  18
  -1 -15   4 206.348 83.3522  12
  -1  15   4 100.347 65.6540  28
  -1 -15   4 338.476 86.7452  19
   1 -15  -4 193.082 85.9421  21
  -1 -15   3 1352.66 220.280  12
  -1  15   3 1574.75 201.787  28
   1 -15  -3 1516.01 210.532  21
  -1 -15   3 1470.73 185.161  19
  -1 -15   3 1509.98 174.221  18
  -1 -15   2 32374.9 1181.87  12
  -1  15   2 32389.3 1039.10  28
   1 -15  -2 33374.2 1091.54  21
  -1 -15   2 32306.5 979.259  18
  -1 -15   1 6966.51 497.207  12
  -1  15   1 6675.64 408.331  28
   1 -15  -1 7301.97 415.725  18
  -1 -15   1 6814.35 387.666  18
   1 -15  -1 7280.61 452.114  21
  -1 -15   0 221.841 76.1928  18
   1 -15   0 236.884 81.2598  18
  -1 -15   0 391.006 111.049  12
  -1  15   0 113.355 70.1213  28
   1 -15   1 6778.59 464.208  12
  -1 -15  -1 8013.21 532.924  12
  -1  15  -1 7772.11 431.463  28
   1 -15   1 6905.04 403.419  18
  -1 -15  -1 7648.36 449.089  21
   1 -15   2 16148.6 757.429  12
  -1 -15  -2 18336.8 838.589  12
  -1  15  -2 18169.0 694.255  28
   1 -15   2 18229.9 662.808  19
   1 -15   2 18043.4 689.317  18
  -1 -15  -2 17584.8 725.159  21
  -1 -15  -3 3657.38 360.762  12
   1 -15   3 4485.97 372.485   9
  -1  15  -3 3670.41 288.520  28
  -1 -15  -3 3915.96 324.499  21
   1 -15   3 3637.01 286.932  18
   1 -15   3 4101.87 289.959  19
  -1 -15  -4 10110.5 459.980  24
  -1  15  -4 10213.5 494.249  28
   1 -15   4 9431.26 478.012  18
   1 -15   4 9760.16 460.138  19
  -1 -15  -4 9619.05 524.706  21
   1 -15   5 6626.13 370.456  19
   1 -15   5 6701.94 390.030  18
  -1 -15  -5 6862.14 437.222  21
   1 -15   6 1407.54 179.429  18
  -1 -15  -6 1476.28 209.454  21
   1 -15   6 1539.77 174.049  19
  -1 -15  -7 17916.3 758.934  21
   1 -15   7 19032.7 704.954  18
   1 -15   8 1510.78 183.048  18
  -1 -15  -8 1588.38 211.296  21
   1 -15   9 818.633 136.054  18
  -1 -15  -9 542.320 131.990  21
   1 -15  10 9275.51 461.502  18
  -1 -15 -10 9541.48 520.882  21
  -1 -15 -11 1764.62 217.958  21
   1 -15  11 1463.91 174.296  18
   1 -15  12 326.907 86.3686  18
  -1 -15 -12 650.946 133.652  21
   1 -15  13 77.3887 56.7649  18
  -1 -15 -13 77.7302 68.5141  21
   1 -15  14 7386.78 375.924  18
  -1 -15 -14 6822.87 405.971  21
  -1 -15 -15 10889.9 506.200  21
   1 -15  15 10613.7 449.973  18
  -1 -15 -16 11819.0 511.373  21
   1 -15  16 11498.7 453.124  18
  -1 -15 -17 4041.28 271.486  21
   1 -15  17 4013.22 238.997  18
  -1 -15 -18 1641.16 159.207  21
   1 -15  18 1767.06 145.941  18
   1 -15  19 100.302 35.7379  18
  -1 -15 -19 164.405 59.3318  21
   1 -16 -18 92.7161 39.8964  21
  -1 -16  18 102.371 35.4865  19
  -1  16  17 3106.41 215.013  28
  -1 -16  17 3144.94 183.173  19
   1 -16 -17 3224.24 225.079  21
  -1 -16  16 184.950 55.4034  18
  -1  16  16 142.273 68.0367  28
   1 -16 -16 183.382 67.1435  21
  -1 -16  16 151.971 49.7394  19
  -1 -16  15 7.61940 44.1232  18
   1 -16 -15-28.9632 52.4653  21
  -1 -16  15-73.5140 53.1272  19
  -1 -16  14 80.1970 49.6239  18
  -1  16  14 63.9592 65.1418  28
   1 -16 -14 151.521 76.8297  21
  -1 -16  14 117.685 53.8428  19
  -1  16  13 13341.3 580.166  28
  -1 -16  13 12923.9 490.979  18
  -1 -16  13 12605.5 494.962  19
   1 -16 -13 12838.6 569.138  21
  -1  16  12 1448.11 186.040  28
  -1 -16  12 1570.87 161.302  18
  -1 -16  12 1386.87 156.477  19
   1 -16 -12 1440.03 195.739  21
  -1  16  11 1233.82 178.343  28
  -1 -16  11 1513.52 166.340  18
   1 -16 -11 1246.99 182.804  21
  -1 -16  11 1172.84 148.943  19
  -1  16  10 4680.74 347.982  28
   1 -16 -10 4750.16 355.670  21
  -1 -16  10 4305.33 294.559  19
  -1 -16  10 4532.67 292.756  18
  -1  16   9 2594.40 261.636  28
  -1 -16   9 2373.05 212.304  18
   1 -16  -9 2697.32 271.114  21
  -1 -16   9 2432.52 221.946  19
  -1  16   8 37020.3 1156.37  28
  -1 -16   8 37135.2 1049.83  18
   1 -16  -8 37531.0 1177.72  21
  -1 -16   8 37904.8 1076.88  19
  -1 -16   7 349.616 88.2514  18
  -1  16   7 346.479 112.408  28
  -1 -16   7 483.157 110.990  19
   1 -16  -7 235.691 100.217  21
  -1 -16   6 403.547 99.4837  18
  -1  16   6 203.496 83.1265  28
   1 -16  -6 441.998 125.429  21
  -1 -16   6 425.385 106.143  19
  -1  16   5 6735.89 422.150  28
  -1 -16   5 7003.65 399.647  19
   1 -16  -5 6625.11 441.941  21
  -1 -16   5 7139.32 390.380  18
  -1  16   4 4237.97 327.582  28
  -1 -16   4 4600.93 308.693  18
  -1 -16   4 4841.38 328.425  19
   1 -16  -4 4191.29 349.550  21
  -1 -16   3 326.891 86.3275  18
  -1  16   3 36.8439 66.0866  28
  -1 -16   3 199.153 81.1146  19
   1 -16  -3 211.558 91.2149  21
  -1  16   2 6179.60 385.062  28
   1 -16  -2 5629.14 362.089  18
  -1 -16   2 6406.49 384.083  19
  -1 -16   2 5839.12 352.878  18
  -1  16   1 11483.3 544.113  28
   1 -16  -1 11708.5 537.625  18
  -1 -16   1 11995.4 525.857  18
   1 -16   0 19041.4 712.397  18
  -1 -16   0 18881.9 697.310  18
  -1 -16  -1 4871.18 327.490  18
   1 -16   1 5059.55 320.834  19
   1 -16   1 5114.09 342.612  18
  -1 -16  -2 13134.1 612.697  21
   1 -16   2 14506.7 573.291  19
   1 -16   2 14259.5 596.013  18
   1 -16   3 3119.38 248.574  19
   1 -16   3 3084.29 261.892  18
  -1 -16  -3 2884.05 277.484  21
   1 -16   4 25914.7 860.615  18
  -1 -16  -4 25718.1 925.045  21
   1 -16   4 27078.6 836.564  19
  -1 -16  -5 8264.96 410.002  24
   1 -16   5 8182.16 435.607  18
  -1 -16  -5 8439.43 487.019  21
   1 -16   6 222.072 82.2538  18
  -1 -16  -6 264.276 74.2474  24
  -1 -16  -6 302.101 97.3538  21
  -1 -16  -7 6031.76 343.116  24
  -1 -16  -7 5347.80 382.760  21
   1 -16   7 5374.47 342.595  18
  -1 -16  -8 9742.21 528.170  21
   1 -16   8 10976.3 496.415  18
  -1 -16  -9 6325.21 412.246  21
   1 -16   9 6946.67 382.628  18
  -1 -16 -10 19127.1 760.672  21
   1 -16  10 20389.8 700.025  18
   1 -16  11 9177.58 432.713  18
  -1 -16 -11 9363.07 492.229  21
   1 -16  12 228.568 68.0372  18
  -1 -16 -12 242.159 101.543  21
   1 -16  13 4996.68 293.342  18
  -1 -16 -13 4766.91 328.551  21
   1 -16  14 6877.04 337.205  18
  -1 -16 -14 6587.07 376.810  21
   1 -16  15-25.8170 39.2152  18
  -1 -16 -15-68.3348 61.0583  21
   1 -16  16 697.647 95.2748  18
  -1 -16 -16 657.085 109.916  21
  -1 -16 -17 3635.56 205.737  24
   1 -16  17 3533.54 198.817  18
  -1 -16 -17 3015.04 212.594  21
  -1 -16 -18 130.443 49.1318  21
   1 -17 -17 822.115 100.187  21
   1 -17 -16 503.622 89.3209  21
  -1 -17  16 514.678 70.6170  19
   1 -17 -15 12399.1 480.759  21
  -1 -17  15 11892.7 400.674  19
  -1 -17  15 12499.5 404.746  18
  -1 -17  14 423.905 76.6567  18
  -1 -17  14 382.400 73.6111  19
  -1 -17  13 3129.03 203.837  18
  -1 -17  13 2821.59 196.551  19
   1 -17 -13 2902.68 242.910  21
  -1 -17  12-10.2508 34.3756  18
  -1 -17  12 20.0036 36.1194  19
   1 -17 -12-53.1274 74.6919  21
  -1  17  11 3009.90 247.084  28
  -1 -17  11 3236.29 221.988  18
  -1 -17  11 3269.94 228.313  19
   1 -17 -11 2888.17 258.833  21
  -1  17  10 3270.64 264.243  28
  -1 -17  10 3302.51 231.950  18
   1 -17 -10 3188.59 277.811  21
  -1 -17  10 3260.64 235.798  19
  -1  17   9 3098.46 259.202  28
  -1 -17   9 2946.45 224.383  18
  -1 -17   9 3101.49 237.348  19
   1 -17  -9 2776.58 263.513  21
  -1 -17   8 101.167 58.4494  18
  -1 -17   8 7.30657 43.8835  19
   1 -17  -8 1.91309 66.5179  21
  -1 -17   7 4826.86 301.962  18
  -1 -17   7 5094.14 316.805  19
   1 -17  -7 4867.79 361.397  21
   1 -17  -6 6708.74 428.699  21
  -1 -17   6 6821.41 378.198  19
  -1 -17   6 6738.07 363.347  18
  -1 -17   5 501.198 105.411  18
  -1 -17   5 602.607 112.992  19
   1 -17  -5 537.530 133.597  21
   1 -17  -4 800.379 139.051  18
  -1 -17   4 785.858 129.775  18
  -1 -17   4 852.231 135.064  19
  -1 -17   3 32435.4 966.269  18
  -1 -17   3 33847.2 996.748  19
   1 -17  -3 33230.3 1004.95  18
   1 -17  -2 47.6231 56.6083  18
  -1 -17   2 4.16418 47.2532  18
  -1 -17   2 22.1646 52.4624  19
   1 -17  -1 3313.39 254.266  19
   1 -17  -1 3449.97 272.368  18
  -1 -17   1 3469.94 273.606  19
  -1 -17   1 3152.76 249.588  18
   1 -17   0 4329.76 310.003  18
   1 -17   0 4419.74 293.805  19
  -1 -17   0 4062.72 291.027  18
  -1 -17  -1 4931.53 322.229  18
   1 -17   1 5644.25 330.398  19
   1 -17   1 5381.54 343.458  18
   1 -17   2 1574.90 182.438  18
  -1 -17  -2 1672.70 185.757  18
   1 -17   2 1804.51 181.499  19
  -1 -17  -2 1641.52 201.140  21
  -1 -17  -3 512.207 111.071  18
   1 -17   3 488.824 103.806  18
  -1 -17  -3 554.427 120.027  21
   1 -17   3 651.836 112.137  19
   1 -17   4 855.742 138.953  18
  -1 -17  -4 621.931 128.483  21
  -1 -17  -5 19544.0 766.222  21
   1 -17   5 21865.7 740.480  18
   1 -17   6 4191.07 290.433  18
  -1 -17  -6 3241.48 286.056  21
  -1 -17  -7 2387.23 201.397  24
   1 -17   7 2568.95 225.342  18
  -1 -17  -7 2465.82 253.289  21
  -1 -17  -8 2265.84 197.027  24
  -1 -17  -8 1896.61 217.994  21
   1 -17   8 2460.07 214.866  18
  -1 -17  -9 11595.4 468.508  24
  -1 -17  -9 11252.0 539.855  21
   1 -17   9 11738.2 489.492  18
   1 -17  10 240.870 76.1795  18
  -1 -17 -10 284.269 74.4461  24
  -1 -17 -10 215.452 82.0182  21
  -1 -17 -11 7899.74 361.261  24
  -1 -17 -11 6991.12 399.215  21
   1 -17  11 7618.60 365.084  18
  -1 -17 -12 1342.15 137.864  24
  -1 -17 -12 1163.68 150.311  21
   1 -17  12 1028.17 127.807  18
  -1 -17 -13 2270.87 176.495  24
  -1 -17 -13 2166.54 204.461  21
   1 -17  13 2387.52 182.443  18
   1 -17  14 98.2442 42.3554  18
  -1 -17 -14 113.898 44.2896  24
  -1 -17 -14 97.7090 55.7497  21
  -1 -17 -15 2744.75 176.768  24
  -1 -17 -15 2506.95 196.460  21
   1 -17  15 2510.92 167.578  18
   1 -17  16 388.765 64.2276  18
  -1 -17 -16 351.829 74.2906  21
   1 -18 -14 476.486 86.2504  21
  -1 -18  14 522.171 67.7590  19
  -1 -18  13 4288.04 211.256  18
   1 -18 -13 4205.76 260.623  21
  -1 -18  13 4071.27 208.773  19
  -1 -18  12 1568.20 131.219  18
   1 -18 -12 1479.28 161.560  21
  -1 -18  12 1681.39 138.985  19
  -1 -18  11 154.945 50.9499  18
  -1 -18  11 103.477 42.4345  19
   1 -18 -11 155.872 68.5964  21
  -1 -18  10 6909.83 321.968  19
   1 -18 -10 6255.13 367.723  21
  -1 -18  10 6969.13 317.364  18
  -1 -18   9 247.957 62.0154  18
   1 -18  -9 272.366 89.7503  21
  -1 -18   9 291.031 70.7911  19
  -1 -18   8 4652.58 268.469  18
   1 -18  -8 4566.95 321.841  21
  -1 -18   8 4754.74 279.153  19
   1 -18  -8 5165.97 307.542  18
   1 -18  -7 237.281 80.4866  18
  -1 -18   7 173.625 59.7202  18
  -1 -18   7 168.315 66.7399  19
   1 -18  -6 517.823 112.446  18
  -1 -18   6 396.501 84.6962  18
  -1 -18   6 395.367 85.5592  19
  -1 -18   5 9081.00 423.330  19
  -1 -18   5 8971.99 409.901  18
   1 -18  -5 9467.37 444.235  18
  -1 -18   4 16.0365 40.1967  18
   1 -18  -4 14.0191 52.5605  18
  -1 -18   4-31.0126 53.0922  19
  -1 -18   3 541.208 97.4802  18
   1 -18  -3 499.823 109.658  18
  -1 -18   3 273.664 76.2277  19
   1 -18  -3 423.773 93.8704  19
   1 -18  -2 916.594 137.645  18
  -1 -18   2 751.175 117.063  18
   1 -18  -2 834.443 117.820  19
  -1 -18   2 755.322 124.312  19
   1 -18  -1 23784.2 774.441  18
  -1 -18   1 22443.8 753.917  19
  -1 -18   1 23469.3 743.721  18
   1 -18  -1 22279.9 716.389  19
  -1 -18   0 3225.21 245.313  18
   1 -18   0 3576.83 268.611  18
   1 -18   0 3132.95 231.064  19
  -1 -18   0 3314.31 254.362  19
  -1 -18  -1 1093.52 144.198  18
  -1 -18  -1 1200.81 154.049  19
   1 -18   1 1376.49 164.552  18
  -1 -18  -2 1717.72 178.217  18
   1 -18   2 1759.61 184.305  18
  -1 -18  -3 4849.49 300.797  18
   1 -18   3 4782.25 303.848  18
  -1 -18  -4 9078.95 424.244  18
   1 -18   4 9232.81 430.547  18
  -1 -18  -5 28.7518 42.2272  18
   1 -18   5-85.8108 68.3077  18
  -1 -18  -5-108.215 70.7417  21
  -1 -18  -6 890.818 128.723  18
   1 -18   6 733.647 116.410  18
  -1 -18  -6 506.575 111.467  21
  -1 -18  -7 16046.2 632.566  21
   1 -18   7 17548.0 600.807  18
  -1 -18  -8 3478.46 270.081  21
   1 -18   8 3751.02 247.477  18
   1 -18   9 214.347 63.0800  18
  -1 -18  -9 233.538 57.3115  24
  -1 -18  -9 172.600 66.5821  21
  -1 -18 -10 1326.66 130.368  24
   1 -18  10 1318.47 136.269  18
  -1 -18 -10 1045.62 143.009  21
   1 -18  11 358.003 70.0763  18
  -1 -18 -11 591.780 86.8166  24
  -1 -18 -11 454.242 93.6521  21
   1 -18  12 374.999 68.5629  18
  -1 -18 -12 469.418 75.8808  24
  -1 -18 -12 405.075 88.4783  21
  -1 -18 -13 1602.15 125.291  24
  -1 -18 -13 1272.14 135.555  21
   1 -18  13 1418.02 122.553  18
  -1 -18 -14 1253.08 125.306  21
   1 -18  14 1189.11 104.542  18
   1 -19 -12 411.781 68.7674  18
  -1 -19  11 3542.50 186.094  19
   1 -19 -11 4156.38 223.047  18
  -1 -19  10 20524.9 574.427  19
  -1 -19  10 20486.1 564.143  18
   1 -19  -9 170.174 61.4110  18
  -1 -19   9 223.295 57.3420  18
  -1 -19   9 79.2331 43.6968  19
  -1 -19   8 1119.93 115.596  18
  -1 -19   8 1103.22 120.072  19
   1 -19  -8 1303.20 137.186  18
  -1 -19   7 109.179 42.8016  18
   1 -19  -7 206.955 68.6655  18
  -1 -19   7 212.800 64.6146  19
   1 -19  -6 8376.89 375.737  18
  -1 -19   6 7438.80 331.259  18
  -1 -19   6 7680.24 345.558  19
   1 -19  -6 7552.93 332.092  19
   1 -19  -5 1384.83 134.926  19
  -1 -19   5 1401.03 144.104  19
  -1 -19   5 1373.92 137.037  18
   1 -19  -5 1494.19 157.041  18
   1 -19  -4 82.5096 51.5652  18
  -1 -19   4-2.97996 40.0949  18
  -1 -19   4 51.2326 48.2748  19
   1 -19  -4 0.90884 35.5487  19
  -1 -19   3 307.632 69.5914  18
   1 -19  -3 380.031 85.5847  18
   1 -19  -3 254.288 60.0961  19
  -1 -19   3 347.701 76.7273  19
   1 -19  -2 6146.20 330.656  18
  -1 -19   2 6156.91 323.851  19
  -1 -19   2 5817.90 305.158  18
  -1 -19   1 167.726 53.1170  18
   1 -19  -1 110.133 64.5762  18
  -1 -19   1 136.182 57.1489  19
  -1 -19   0 652.332 105.315  18
   1 -19   0 693.203 111.686  18
  -1 -19   0 746.186 111.908  19
  -1 -19  -1 179.645 64.3299  18
  -1 -19  -1 120.179 47.7459  19
  -1 -19  -2 5761.94 307.448  18
   1 -19   2 6090.85 323.542  18
  -1 -19  -2 6125.54 324.220  19
   1 -19   3 112.733 58.0238  18
  -1 -19  -3 0.72567 49.2705  18
  -1 -19  -3 97.3376 55.8315  19
   1 -19   4 2991.49 215.875  18
  -1 -19  -4 2686.16 209.899  19
  -1 -19  -4 2694.50 203.129  18
  -1 -19  -5 2125.73 176.812  18
   1 -19   5 2212.04 183.092  18
   1 -19   6 1088.53 125.228  18
  -1 -19  -6 1046.42 121.294  18
   1 -19   7 765.559 103.294  18
  -1 -19  -7 772.063 104.286  18
  -1 -19  -8 600.800 89.0478  18
   1 -19   8 541.311 86.8932  18
  -1 -19  -9 5470.31 268.521  18
   1 -19   9 6009.42 277.450  18
  -1 -19 -10 568.834 78.9765  18
   1 -19  10 583.496 79.5280  18
   1 -19  11 750.745 86.3685  18
  -1 -19 -11 827.373 91.8154  18
   1 -20  -9 1572.00 125.333  18
   1 -20  -8 8247.08 320.550  18
   1 -20  -7 728.523 94.6892  18
  -1 -20   7 595.572 76.7432  19
  -1 -20   6 1427.57 117.233  18
  -1 -20   6 1274.23 115.704  19
  -1 -20   5 5174.72 249.465  19
  -1 -20   5 5012.42 236.283  18
   1 -20  -5 5642.02 274.052  18
  -1 -20   4 319.374 62.6543  18
   1 -20  -4 379.732 78.5292  18
  -1 -20   4 318.726 62.4729  19
   1 -20  -3 769.727 101.240  18
  -1 -20   3 736.870 97.2657  19
  -1 -20   3 902.090 99.2284  18
  -1 -20   2 697.911 88.7421  18
   1 -20  -2 630.169 95.4427  18
  -1 -20   2 795.940 99.7409  19
  -1 -20   1 12752.9 433.758  18
  -1 -20   1 12704.2 446.076  19
   1 -20  -1 12869.3 457.719  18
  -1 -20   0 5267.50 267.653  19
  -1 -20   0 4848.77 249.995  18
   1 -20   0 5431.70 275.795  18
   1 -20   1 285.327 66.2731  18
  -1 -20  -1 357.955 72.4604  18
  -1 -20  -1 298.459 66.4469  19
   1 -20   2 4731.34 252.870  18
  -1 -20  -2 4508.35 244.790  19
  -1 -20  -2 4672.85 241.049  18
  -1 -20  -3 11.5137 32.3594  18
   1 -20   3-10.1716 38.7417  18
  -1 -20  -3-6.07558 39.2392  19
   1 -20   4 4858.97 247.637  18
  -1 -20  -4 4596.89 235.087  18
  -1 -20  -4 4379.71 238.226  19
   1 -20   5 461.316 76.5293  18
  -1 -20  -5 369.187 66.6788  18
  -1 -20  -5 245.416 60.6222  19
  -1 -20  -6 5039.36 246.345  19
   1 -20   6 5217.45 246.134  18
  -1 -20  -6 5050.72 239.236  18
   1 -20   7 4542.70 220.810  18
  -1 -20  -7 4293.13 212.700  18
  -1 -20  -7 4334.11 220.577  19
   1 -20   8 446.608 65.5855  18
   1 -21  -1 4173.64 204.945  18
   1 -21   0 17.8459 26.6277  18
  -2   0  29 37.3396 60.4511  15
  -2   0  28 138.767 50.1321  28
  -2   0  27 153.105 79.0428  28
  -2   0  26 340.225 89.7525  28
  -2   0  25 103.998 76.7166  28
  -2   0  24 24.2719 65.5612  28
  -2   0  23-42.3769 53.6810  28
  -2   0  23-61.1357 63.5770  18
  -2   0  22 8309.15 489.411  28
  -2   0  22 7730.83 420.700  18
  -2   0  22 8286.50 513.028  20
  -2   0  21 151.214 109.206  13
  -2   0  21 99.1096 71.7595  28
  -2   0  21-0.59977 58.5306  18
  -2   0  21 2.72368 59.8454  20
  -2   0  20 25074.6 1312.01  13
  -2   0  20 27197.1 943.365  28
  -2   0  20 26432.5 991.543  20
  -2   0  20 25846.0 841.963  18
  -2   0  20 26657.3 849.843  19
  -2   0  19 6.98410 94.5070  13
  -2   0  19 119.918 87.0754  28
  -2   0  19 95.1187 54.5116  18
  -2   0  19-52.2771 59.3043  19
  -2   0  18 30695.1 1383.79  13
  -2   0  17-30.9948 87.4265  13
  -2   0  16 16136.1 886.092  13
  -2   0  15 20.4811 85.1517  13
  -2   0  14 2378.86 297.702  13
  -2   0  13-13.0439 74.4888  13
  -2   0  12 114206. 2565.05   9
  -2   0  12 112975. 2702.78  13
  -2   0  11 160.036 84.7924   9
  -2   0  11 75.5955 74.4113  13
  -2   0  10 91288.1 2071.31   9
  -2   0  10 91993.1 2018.25   2
  -2   0  10 91041.9 2182.69  13
  -2   0   9 26.1154 44.9023  10
  -2   0   9 9.89722 41.6251   9
  -2   0   9 56.4337 48.0925   2
  -2   0   9-19.6228 56.8551  13
  -2   0   8 197404. 3912.27   9
  -2   0   8 205814. 3824.32   2
   2   0  -8 198259. 3967.45   4
  -2   0   8 202325. 3633.21   7
  -2   0   8 198790. 3802.73  10
  -2   0   8 201362. 4029.09  13
  -2   0   7 69.8711 22.3342   7
  -2   0   7 51.4573 45.4317  10
  -2   0   7 33.6994 43.8618   9
  -2   0   7 85.9968 36.0783   2
   2   0  -7-41.3315 52.5248   4
  -2   0   7 35.5256 50.3856  13
  -2   0   6 419673. 2659.49   9
  -2   0   6 427333. 2964.17  13
  -2   0   5 1.66468 21.2231   2
   2   0  -5 38.7331 22.0294   1
  -2   0   5 12.1768 34.3272   9
  -2   0   5 29.0759 42.7145  13
   2   0  -4 7960.71 228.732   1
  -2   0   4 7904.59 202.571   2
   2   0  -4 6999.86 200.803   2
  -2   0   4 8046.00 303.258   9
  -2   0   4 7455.53 336.931  13
   2   0  -3 59.2491 28.2134   3
   2   0  -3 59.2819 16.9537   2
   2   0  -3 39.0875 37.2183   4
  -2   0   2 188494. 3472.25   3
   2   0  -2 186394. 3477.77   3
   2   0  -2 187015. 3417.67   4
  -2   0   2 179489. 3355.76   1
   2   0  -2 183966. 3285.26   2
  -2   0   1-9.00152 30.7286   1
  -2   0   1-46.9945 44.5334   3
   2   0  -1 16.0552 30.2659   3
   2   0  -1-5.25233 26.9180   4
  -2   0   0 1668.05 150.256   3
   2   0   0 1489.95 143.052   3
   2   0   1 53.1076 46.6427   3
   2   0   2 259519. 4927.31   3
  -2   0  -3 36.5786 46.3415   3
  -2   0  -4 3259.33 252.791   3
   2   0   4 3116.47 151.754   6
   2   0   5 77.5430 35.9039   6
  -2   0  -5-28.4843 59.4477   3
  -2   0  -6 550043. 10070.3   3
   2   0   6 542868. 9694.29   6
  -2   0  -7 32.5297 41.9649   3
   2   0   7-18.8702 33.5238   9
   2   0   7 106.833 42.4052   6
   2   0   8 62014.9 1347.96   5
   2   0   8 63693.0 1365.44   6
  -2   0  -8 66396.4 1682.78   3
   2   0   9 37.3749 41.1227   6
   2   0   9 19.8225 38.8514   5
   2   0  10 6054.35 306.657   6
   2   0  10 5918.67 298.171   5
   2   0  11-26.0457 55.0284   6
   2   0  11 42.7419 55.1042   5
   2   0  12 391.467 89.9108   6
   2   0  12 388.229 91.5679   5
   2   0  13 46.0524 49.5845   6
   2   0  13 3.77076 44.9304   5
   2   0  14 121381. 2730.95   6
   2   0  14 120751. 2705.78   5
   2   0  15-12.2190 47.1425   5
   2   0  15-17.1318 54.8690   6
   2   0  16 3985.75 354.816   5
   2   0  16 3654.84 346.579   6
   2   0  17-62.3898 103.894   6
   2   0  17-16.9385 55.3573  13
   2   0  17-65.2394 74.6718  18
   2   0  18 30632.1 1290.22  13
   2   0  18 31914.3 1013.89  18
   2   0  19 84.9061 86.2166  13
   2   0  19-24.8599 81.1212  18
   2   0  20 1048.44 167.270  18
  -2   0 -21 165.496 71.6845  21
   2   0  21 16.1550 61.8031  18
   2   0  22 16682.0 686.981  18
  -2   0 -22 17737.5 606.799  21
   2   0  23 90.0482 80.8962  28
   2   0  23-65.5045 74.7324  18
   2   0  24 160.825 82.5879  28
   2   0  24 87.9656 64.4636  18
   2   0  25 159.880 73.4129  28
   2   0  26 1471.79 162.081  28
   2   0  27-22.7081 33.7213  28
  -2  -1  28 2264.49 183.596  28
  -2   1  28 2267.83 190.837  28
  -2   1  27 12739.0 530.244  28
  -2  -1  27 12065.5 509.744  28
  -2   1  26 357.075 95.5686  28
  -2  -1  26 301.690 97.1118  28
  -2   1  25 39.2527 67.6998  28
  -2  -1  25 177.214 85.3970  28
  -2  -1  25 62.6296 78.4843  20
  -2  -1  24-109.532 73.9625  28
  -2   1  24-81.3922 73.1796  28
  -2  -1  24-11.6363 46.7810  18
  -2  -1  24-6.36326 57.1968  20
  -2   1  23 6787.97 444.497  28
  -2  -1  23 7344.79 453.058  28
  -2  -1  23 7121.72 391.416  18
  -2  -1  23 7097.72 475.014  20
  -2   1  22 3960.77 334.826  28
  -2  -1  22 4398.36 347.628  28
  -2  -1  22 4350.92 372.181  20
  -2  -1  22 4097.46 294.931  18
  -2   1  22 3902.16 296.602  18
  -2   1  21 2049.02 372.274  13
  -2  -1  21 2195.81 380.840  13
  -2   1  21 1949.26 232.959  28
  -2  -1  21 2078.99 239.302  28
  -2  -1  21 1935.24 201.210  19
  -2  -1  21 1865.87 198.698  18
  -2   1  21 1609.81 186.580  18
  -2   1  20 14005.3 957.263  13
  -2  -1  20 14980.9 989.502  13
  -2  -1  20 16077.7 682.926  28
  -2   1  20 15173.1 676.950  28
  -2   1  20 14176.3 590.524  18
  -2  -1  20 14827.3 590.835  18
  -2   1  20 14617.1 700.951  20
  -2  -1  20 15092.3 598.039  19
  -2  -1  19 1583.27 316.129  13
  -2   1  19 1550.89 299.901  13
  -2   1  19 1842.00 220.011  28
  -2  -1  19 1698.60 180.031  18
  -2   1  19 1848.01 231.382  20
  -2  -1  19 1569.39 175.637  19
  -2   1  19 1370.65 171.826  18
  -2   1  18 10138.4 751.592  13
  -2  -1  18 10102.1 761.203  13
  -2  -1  17 3946.39 445.873  13
  -2   1  17 3925.58 441.855  13
  -2  -1  16 8033.43 615.965  13
  -2   1  16 7767.94 611.032  13
  -2  -1  15 39062.1 1296.34   9
  -2  -1  15 38817.9 1437.39  13
  -2   1  15 39885.8 1441.43  13
  -2  -1  14 3591.14 321.049   9
  -2   1  14 3527.31 369.644  13
  -2  -1  14 3943.42 393.656  13
  -2  -1  13 6838.86 437.952   9
  -2  -1  13 6780.57 495.598  13
  -2   1  13 7053.74 505.002  13
  -2  -1  12 65684.1 1684.18   9
  -2  -1  12 66234.3 1827.39  13
  -2   1  12 66980.8 1826.84  13
  -2  -1  11 174844. 3625.51   9
  -2  -1  11 176908. 3482.02  10
  -2  -1  11 182527. 3810.62  13
  -2   1  11 179167. 3801.97  13
  -2  -1  10 78226.3 1739.38  10
  -2  -1  10 81439.3 1862.70   9
  -2  -1  10 82811.7 1869.92   2
  -2  -1  10 80470.4 1980.70  13
  -2   1  10 79920.3 1989.99  13
  -2  -1   9 137.740 54.1502  10
  -2   1   9 91.8299 42.8618   2
  -2  -1   9 53.4177 55.0321   9
  -2  -1   9 143.541 66.3075   2
  -2   1   9 109.245 72.7620  13
  -2  -1   9 153.897 78.1021  13
  -2  -1   8 122163. 2619.65   9
  -2   1   8 127818. 2531.49   2
  -2  -1   8 126042. 2570.84  10
   2  -1  -8 131248. 2728.26   4
  -2  -1   8 134415. 2415.81   7
   2   1  -8 126135. 2700.39   4
  -2  -1   8 132825. 2628.65   2
  -2  -1   8 135125. 2780.60  13
  -2   1   8 126897. 2776.09  13
  -2  -1   7 55408.4 1234.67  10
   2  -1  -7 54352.3 1337.22   4
   2   1  -7 53491.3 1315.07   4
   2   1  -7 52032.5 1053.09   3
  -2   1   7 55205.5 1156.44   2
  -2  -1   7 53037.0 1258.28   9
  -2  -1   7 56623.3 1099.66   7
  -2  -1   7 57101.7 1246.56   2
  -2   1   7 57164.6 1352.35   4
  -2   1   7 54870.9 1386.23  13
  -2  -1   7 53579.0 1349.75  13
   2   1  -6 210096. 3853.35   3
   2  -1  -6 203866. 4079.47   4
   2   1  -6 218528. 3948.09   2
  -2  -1   6 223903. 4003.83  10
  -2   1   6 238789. 4137.18   4
  -2   1   6 217939. 3857.56   2
  -2  -1   6 230180. 3978.65   2
  -2  -1   6 219091. 3856.25   7
   2   1  -6 165044. 3991.81   4
  -2  -1   6 215197. 4013.27   9
  -2  -1   6 220221. 4131.92  13
  -2   1   6 179787. 4090.64  13
  -2   1   5 460.490 79.7532   4
  -2  -1   5 427.274 62.0282   2
  -2   1   5 516.764 56.0153   3
   2   1  -5 430.799 63.4311   2
  -2  -1   5 501.609 57.5570   7
  -2   1   5 532.520 43.4815   2
  -2  -1   5 472.257 77.3458   9
  -2  -1   5 482.311 77.8484  10
   2   1  -5 455.990 58.8241   3
  -2  -1   5 515.707 92.1786  13
  -2  -1   4 7804.41 254.963   2
  -2  -1   4 7631.04 285.221   9
  -2   1   4 7662.63 321.392   4
   2   1  -4 7236.19 269.834   3
   2   1  -4 7111.90 250.230   2
  -2  -1   4 7492.85 300.275  10
   2   1  -4 7065.84 301.438   4
  -2  -1   4 7405.91 243.718   7
  -2   1   4 7261.23 263.673   3
  -2  -1   4 7122.12 324.406  13
   2   1  -3 26976.9 613.189   2
   2   1  -3 27828.7 684.723   3
  -2   1   3 27936.4 701.333   4
   2   1  -3 26869.0 679.925   4
  -2   1   3 27126.4 677.905   3
  -2   1   3 27225.7 552.874   1
   2   1  -3 27552.2 646.114   1
  -2  -1   3 26701.1 618.422   7
   2   1  -2 62060.0 1335.95   3
  -2   1   2 61513.5 1335.81   3
  -2   1   2 63027.0 1293.67   4
   2   1  -2 61912.3 1228.76   2
   2   1  -2 62837.9 1281.97   1
   2   1  -2 60753.5 1270.89   4
   2   1  -1 33722.7 837.995   3
   2   1  -1 32661.8 724.948   4
  -2   1   1 32731.0 741.263   4
  -2   1   1 33194.5 838.666   3
   2  -1  -1 32370.8 680.086   2
  -2  -1   1 32605.2 763.469   1
   2  -1   0 2914.02 148.129   2
  -2  -1   0 2964.12 174.442   1
  -2   1   0 2906.04 138.881   4
  -2   1   0 3112.11 209.414   3
   2   1   0 2960.49 130.473   4
   2   1   0 3192.14 209.865   3
   2   1   1 30631.7 831.181   3
   2   1   1 29520.2 604.720   4
   2  -1   1 30970.6 728.546   2
  -2  -1  -1 29609.2 765.565   1
  -2  -1  -2 68601.2 1397.57   7
   2  -1   2 71249.0 1483.32   2
   2   1   2 67797.6 1576.97   3
   2   1   3 61563.5 1480.76   3
  -2  -1  -3 60772.0 1274.02   7
   2  -1   3 64509.6 1407.04   2
  -2   1  -3 62707.4 1497.27   3
   2  -1   3 63184.6 1230.66   8
   2   1   3 60230.9 1208.70   6
   2   1   4 9362.14 442.991   3
   2  -1   4 8944.48 295.177   6
   2  -1   4 9586.80 417.032   2
   2   1   4 9122.08 278.043   6
  -2   1  -4 9001.82 445.911   3
   2  -1   4 9037.28 283.239   8
   2   1   5 19271.5 706.513   3
   2  -1   5 19512.9 677.532   2
   2   1   5 19026.7 483.522   6
  -2   1  -5 19626.4 720.055   3
   2  -1   5 19515.9 510.365   6
   2  -1   5 19143.3 493.030   8
  -2   1  -6 110645. 2434.45   3
   2  -1   6 106633. 2366.89   2
   2  -1   6 111302. 2090.29   6
   2   1   6 102932. 2064.17   5
   2   1   6 107717. 2056.42   6
   2  -1   6 105438. 2038.67   9
  -2   1  -6 107129. 1984.57   4
   2   1   6 100903. 2370.55   3
   2   1   7 986.848 97.1058   6
   2   1   7 1007.54 101.546   5
   2  -1   7 1078.22 108.547   6
   2  -1   7 1075.89 162.055   2
   2  -1   7 922.876 94.2424   9
  -2   1  -7 1035.42 166.288   3
   2   1   8 129481. 2567.34   5
  -2   1  -8 132564. 2942.89   3
   2  -1   8 134581. 2571.95   9
   2   1   8 131624. 2553.68   6
   2  -1   8 127251. 2527.04   5
   2  -1   8 134078. 2579.17   6
   2  -1   9 6797.71 312.921   9
   2  -1   9 7260.28 320.798   6
   2   1   9 6440.31 308.183   5
   2   1   9 6956.22 309.645   6
   2  -1   9 6679.43 290.937   5
   2   1  10 341.996 78.6258   6
   2   1  10 230.806 63.7766   5
   2  -1  10 230.842 60.5152   5
   2  -1  10 399.875 77.1160   6
   2  -1  11 8556.49 401.566   6
   2   1  11 8335.01 396.435   6
   2   1  11 8262.70 396.135   5
   2  -1  11 8220.38 371.746   5
   2   1  12 3643.33 270.676   6
   2  -1  12 3927.34 278.013   6
   2  -1  12 3794.65 259.517   5
   2   1  12 3549.79 270.700   5
   2  -1  13 8472.98 452.882   6
   2   1  13 8598.87 464.555   5
   2   1  13 8584.74 458.292   6
   2  -1  13 8845.51 439.827   5
   2   1  14 19371.5 778.666   5
   2   1  14 19929.8 786.764   6
   2  -1  14 20422.0 793.310   6
   2  -1  14 20429.5 761.246   5
   2   1  15 114.291 70.8643   6
   2  -1  15 146.411 99.4844   6
   2   1  15 165.276 86.4507   5
   2   1  16 12149.3 661.730   5
   2   1  16 11381.9 624.957   6
   2  -1  16 11814.1 652.522   6
   2   1  16 13166.9 733.655  13
   2  -1  17 6578.83 497.439   6
   2   1  17 7218.74 520.980   5
   2   1  17 7693.95 575.993  13
   2  -1  17 7520.28 423.282  18
   2   1  17 7511.04 429.609  18
   2  -1  18 2730.93 365.658  13
   2   1  18 2670.31 349.565  13
   2   1  18 2645.94 257.020  18
   2  -1  18 2802.66 260.439  18
   2  -1  19 4583.00 485.338  13
   2   1  19 4540.18 471.509  13
   2   1  19 5036.69 359.522  18
   2  -1  19 4469.49 336.805  18
   2   1  20 851.678 153.588  18
   2  -1  20 1141.03 171.172  18
  -2  -1 -20 1040.96 139.382  21
   2   1  21 14059.5 671.522  28
   2   1  21 14025.2 628.870  18
  -2  -1 -21 14712.1 553.172  21
   2  -1  21 13675.1 615.920  18
   2   1  22 70.3549 73.8650  28
   2   1  22-11.2717 67.0063  18
   2  -1  22 39.4580 58.6441  18
  -2  -1 -22 85.5875 53.2885  21
   2  -1  23 1241.70 181.340  28
   2   1  23 1053.16 171.503  28
   2   1  23 1341.37 177.036  18
  -2  -1 -23 1221.67 138.222  21
   2  -1  23 1191.82 164.297  18
   2  -1  24 868.156 148.161  28
   2   1  24 935.360 150.107  28
   2  -1  24 911.819 138.968  18
   2   1  25 3247.88 262.203  28
   2  -1  25 3553.99 275.049  28
   2   1  26 2068.95 191.892  28
   2  -1  26 2138.52 193.563  28
   2   1  27 1091.25 124.012  28
   2  -1  27 1280.93 134.653  28
  -2  -2  28-32.0851 55.0044  28
  -2   2  28 3.79745 36.1190  28
  -2   2  27 1412.06 167.948  28
  -2  -2  27 1292.77 150.020  28
  -2   2  26 2013.31 216.457  28
  -2  -2  26 2332.23 219.352  28
  -2  -2  26 1965.88 209.862  20
  -2   2  25 26439.6 924.839  28
  -2  -2  25 27588.4 914.096  28
  -2  -2  25 27463.5 953.574  20
  -2  -2  24 5491.66 380.700  28
  -2   2  24 5611.40 390.257  28
  -2  -2  24 5661.46 335.670  18
  -2  -2  24 5991.30 422.359  20
  -2  -2  23 373.818 114.925  28
  -2   2  23 372.345 112.440  28
  -2  -2  23 394.194 91.6131  18
  -2  -2  23 530.150 145.024  20
  -2   2  22 288.079 94.5091  28
  -2  -2  22 292.944 111.971  28
  -2  -2  22 287.467 81.7738  19
  -2  -2  22 250.657 84.5871  18
  -2   2  21 24322.9 1301.50  13
  -2  -2  21 23299.8 1296.05  13
  -2   2  21 22799.0 885.695  28
  -2  -2  21 26384.6 911.384  28
  -2  -2  21 23406.1 787.524  18
  -2  -2  21 22883.1 792.641  19
  -2   2  20 5934.86 607.403  13
  -2  -2  20 5905.65 617.507  13
  -2   2  20 6684.29 439.637  28
  -2   2  20 6916.97 390.521  18
  -2  -2  20 7124.58 393.211  19
  -2  -2  20 6753.41 375.755  18
  -2   2  19 1135.71 252.624  13
  -2  -2  19 947.188 224.826  13
  -2   2  19 1184.98 185.146  28
  -2   2  19 890.565 136.199  18
  -2  -2  19 1019.82 142.909  19
  -2  -2  18 354.850 178.235  13
  -2   2  18 165.579 138.978  13
  -2  -2  17 26278.9 1088.06   9
  -2  -2  17 29247.7 1297.66  13
  -2   2  17 25963.3 1222.39  13
  -2  -2  16 9883.60 605.511   9
  -2  -2  16 10108.5 705.220  13
  -2   2  16 9684.39 680.174  13
  -2  -2  15 2030.46 257.171   9
  -2  -2  15 2257.81 313.161  13
  -2   2  15 1902.85 293.279  13
  -2  -2  14 1348.60 201.847   9
  -2   2  14 1315.49 228.380  13
  -2  -2  14 1133.76 216.603  13
  -2  -2  13 137359. 3023.01   9
  -2  -2  13 136605. 3208.51  13
  -2   2  13 135295. 3200.11  13
  -2  -2  12 25198.4 793.936  10
  -2  -2  12 25614.1 883.517   9
  -2   2  12 24565.9 978.474  13
  -2  -2  12 25744.4 996.084  13
  -2  -2  11 912.256 129.397  10
  -2  -2  11 790.473 141.180   2
  -2  -2  11 922.503 141.581   9
  -2  -2  11 881.074 162.293  13
  -2   2  11 810.082 167.465  13
  -2  -2  10 202.100 76.3097  10
  -2  -2  10 76.6342 50.5111   2
  -2  -2  10 176.101 80.9768   9
  -2  -2  10 176.885 88.7393  13
  -2   2  10 102.581 88.9512  13
  -2  -2   9 56750.4 1403.91   2
  -2  -2   9 55673.6 1315.07  10
  -2  -2   9 52967.7 1332.87   9
  -2   2   9 53548.9 1255.68   2
  -2   2   9 58745.6 1470.27   4
  -2   2   9 55807.7 1505.06  13
  -2  -2   9 55435.9 1469.88  13
  -2   2   8 2585.46 170.524   2
  -2  -2   8 2892.64 223.082   2
  -2  -2   8 2740.54 207.625   9
   2   2  -8 2734.55 208.983   2
  -2  -2   8 3150.71 156.835   7
  -2   2   8 3110.96 251.304   4
  -2  -2   8 2882.97 207.146  10
  -2   2   8 2819.42 255.968  13
  -2  -2   8 3067.74 255.032  13
  -2  -2   7 7300.80 342.487   2
  -2   2   7 6436.84 179.477   3
  -2  -2   7 7410.64 331.307  10
  -2  -2   7 7320.37 245.010   7
  -2   2   7 6626.51 255.399   2
   2   2  -7 6938.43 330.078   2
  -2   2   7 7559.46 378.584   4
   2   2  -7 7112.14 357.563   4
  -2  -2   7 6610.76 312.637   9
  -2   2   7 7327.06 405.559  13
  -2  -2   7 7394.45 380.214  13
  -2  -2   6 45849.3 1079.33   9
  -2   2   6 43627.9 962.821   3
  -2  -2   6 49834.6 1128.56   2
  -2  -2   6 48382.5 1118.77  10
  -2   2   6 48175.3 1182.04   4
   2   2  -6 46969.5 1105.35   2
  -2  -2   6 48938.7 983.641   7
  -2   2   6 47164.6 1236.99  13
  -2  -2   6 48568.0 1189.03  13
  -2  -2   5 96137.3 1924.67  10
  -2   2   5 93953.9 1971.26   4
  -2  -2   5 92159.3 1866.37   9
  -2  -2   5 95087.2 1904.19   2
   2   2  -5 91366.0 1892.95   2
  -2   2   5 93645.1 1714.07   2
  -2  -2   5 92855.2 1782.93   7
  -2   2   5 92073.7 2038.74  13
  -2  -2   5 91749.0 1798.67  12
  -2  -2   5 93849.0 1970.13  13
  -2  -2   4 54.2743 27.4463   7
  -2  -2   4 21.8318 37.9420   2
  -2  -2   4 73.0820 39.8541   9
  -2   2   4 107.051 19.5915   2
  -2   2   4 18.7981 41.9121   4
  -2  -2   4 69.4488 50.8773  13
  -2   2   3 34492.6 291.210   2
   2   2  -3 36127.0 591.927   1
   2   2  -3 34642.0 561.176   2
  -2   2   3 35562.1 622.407   4
   2   2  -2 64838.9 1355.12   1
   2   2  -2 64249.9 1325.91   2
  -2   2   2 62056.0 1198.53   2
   2  -2  -2 63642.3 1193.70   2
  -2  -2   1 247412. 4630.09  10
   2  -2  -1 251886. 4521.44   2
   2   2  -1 253860. 4660.92   1
   2   2  -1 252735. 4615.82   2
   2  -2   0 20756.0 528.861   8
  -2  -2   0 19948.8 574.348   1
   2  -2   0 19930.3 520.881   2
   2   2   0 20671.8 594.819   1
  -2  -2   0 20203.1 507.584   7
  -2  -2  -1 27660.8 650.556   7
   2   2   1 27731.0 800.872   3
   2  -2   1 27826.3 706.501   2
   2  -2   1 28652.4 665.136   8
   2   2   2 67.6078 51.8327   3
   2  -2   2 105.542 52.3018   2
  -2  -2  -2 71.8841 33.9202   7
   2  -2   2 44.7160 28.4561   8
  -2  -2  -3 45204.4 578.928   7
   2  -2   3 45741.6 575.226   8
   2  -2   3 45913.8 801.313   2
   2   2   3 44140.4 886.503   3
   2   2   4 2823.81 96.6245   4
   2   2   4 2926.59 133.155   6
   2  -2   4 2841.22 155.520   8
   2  -2   4 2820.68 156.285   6
   2  -2   4 2632.36 217.941   2
  -2  -2  -4 2597.70 216.123   1
  -2   2  -4 2806.16 254.325   3
  -2  -2  -4 2901.80 155.924   7
   2   2   4 2469.21 226.547   3
  -2  -2  -5 6556.72 255.405   7
  -2  -2  -5 6655.83 367.820   1
   2   2   5 6612.90 389.804   3
   2   2   5 6795.30 233.676   6
   2  -2   5 6995.98 261.579   8
   2  -2   5 6447.00 258.633   6
   2  -2   5 6989.17 381.971   2
   2   2   5 6257.22 250.069   5
  -2   2  -5 7034.82 416.098   3
   2   2   6 4907.26 349.626   3
   2  -2   6 5766.75 250.169   6
   2   2   6 5147.67 235.498   5
  -2  -2  -6 5592.16 230.060   7
   2  -2   6 5319.32 220.402   9
   2  -2   6 5822.43 244.513   8
   2   2   6 5313.79 220.001   6
   2  -2   6 5670.32 364.994   2
  -2   2  -6 5139.61 370.400   3
   2   2   7 15414.1 482.485   5
   2   2   7 16043.1 458.976   6
   2  -2   7 16098.8 486.434   6
  -2   2  -7 16585.2 714.625   3
   2  -2   7 15762.4 465.388   9
   2   2   7 14612.5 657.194   3
   2   2   8 591.449 87.1938   6
   2  -2   8 598.810 89.7038   6
   2   2   8 483.454 86.1785   5
   2  -2   8 452.394 71.8877   9
   2   2   8 480.447 122.089   3
   2  -2   9 10578.8 410.222   9
   2   2   9 10103.4 412.192   5
   2  -2   9 10173.3 366.938   5
   2  -2   9 10419.5 406.965   6
   2   2   9 10523.8 400.226   6
   2  -2  10 10111.0 426.407   9
   2   2  10 10565.2 442.161   5
   2  -2  10 10125.6 387.208   5
   2  -2  10 10426.1 426.501   6
   2   2  10 9514.63 408.180   6
   2  -2  11 5420.13 286.085   5
   2  -2  11 5472.56 321.528   9
   2  -2  11 5412.06 316.589   6
   2   2  11 5008.05 317.690   5
   2   2  11 5498.39 319.846   6
   2  -2  12 21239.5 725.507   6
   2  -2  12 19967.6 657.318   5
   2   2  12 19862.8 712.131   6
   2   2  12 19358.7 726.202   5
   2  -2  13 341.078 87.4741   5
   2   2  13 383.653 106.526   5
   2   2  13 385.278 94.4214   6
   2  -2  13 382.950 95.1636   6
   2   2  14 3805.70 329.867   5
   2  -2  14 3962.72 328.187   6
   2   2  14 4054.31 325.738   6
   2   2  15 46706.9 1463.54   5
   2   2  15 45906.9 1411.70   6
   2  -2  15 52397.1 1491.01   6
   2   2  15 50941.3 1556.99  13
   2  -2  16 138.650 95.8906   6
   2   2  16 80.7134 96.0119   5
   2   2  16 40.1318 72.7469  13
   2  -2  17 1792.85 260.971   6
   2   2  17 1567.55 242.414   5
   2   2  17 1815.10 279.307  13
   2   2  17 1914.21 211.772  18
   2  -2  17 1940.71 211.735  18
   2  -2  18 6297.36 499.783   6
   2   2  18 5864.75 499.723   5
   2  -2  18 6790.76 583.827  13
   2   2  18 6243.74 405.446  18
   2  -2  18 7245.92 423.951  18
   2  -2  19 4366.76 472.177  13
   2   2  19 4423.85 342.058  18
  -2  -2 -19 4180.73 281.847  21
   2  -2  19 4172.18 323.993  18
   2   2  20 205.184 87.7411  28
   2  -2  20 254.478 87.2572  18
   2   2  20 217.321 94.8790  18
  -2  -2 -20 308.785 86.2442  21
   2   2  21 2187.98 254.164  28
  -2  -2 -21 2395.94 208.221  21
   2   2  21 2565.00 259.274  18
   2  -2  21 2124.38 227.419  18
   2   2  22-69.6162 87.7236  28
  -2  -2 -22 104.227 56.1392  21
   2  -2  22 57.0553 57.9778  18
   2   2  23 14346.2 652.789  28
  -2  -2 -23 15573.4 550.324  21
   2  -2  23 14890.9 615.441  18
   2   2  24 1328.06 180.694  28
   2  -2  24 1098.81 169.516  28
   2  -2  24 1221.76 159.541  18
  -2  -2 -24 1196.09 132.181  21
   2  -2  25-28.8739 54.6818  28
   2   2  25 94.7022 56.3263  28
   2  -2  25 61.7939 42.4891  18
   2   2  26-67.3600 59.4517  28
   2  -2  26-3.62246 43.5704  28
   2  -2  27 1736.03 154.109  28
  -2  -3  28 1405.42 160.547  15
  -2   3  28 1418.99 147.309  28
  -2  -3  27 5543.48 309.783  28
  -2   3  27 5965.05 344.261  28
  -2  -3  27 5648.72 331.230  20
  -2   3  26 4507.28 317.738  28
  -2  -3  26 4096.59 287.339  28
  -2  -3  26 3922.30 303.292  20
  -2   3  25 109.787 70.2131  28
  -2  -3  25-11.1703 52.1464  28
  -2  -3  25 43.8624 62.7186  20
  -2  -3  24 1616.95 204.403  28
  -2   3  24 1505.37 203.526  28
  -2  -3  24 1797.18 233.330  20
  -2   3  23 310.569 98.8704  28
  -2  -3  23 334.591 110.426  28
  -2  -3  23 271.646 87.7877  19
  -2  -3  23 407.760 100.097  18
  -2  -3  22 266.927 95.6467  28
  -2   3  22 103.930 67.5612  28
  -2  -3  22 201.143 70.4158  19
  -2  -3  22 199.921 67.5802  18
  -2   3  21 147.217 85.7076  28
  -2  -3  21 200.653 75.1291  19
  -2  -3  21 165.671 57.5488  18
  -2  -3  20 17041.8 1075.19  13
  -2   3  20 17021.9 1049.02  13
  -2   3  20 16573.2 728.670  28
  -2  -3  20 16902.1 645.713  19
  -2  -3  20 16187.4 622.454  18
  -2   3  19 9619.62 766.659  13
  -2  -3  19 10634.2 819.142  13
  -2   3  19 10282.5 547.674  28
  -2  -3  19 9700.11 465.939  19
  -2   3  18 20375.7 1104.58  13
  -2  -3  18 20022.2 1109.64  13
  -2  -3  18 20715.0 976.926   9
  -2   3  18 19922.5 787.864  28
  -2  -3  18 21077.3 712.846  19
  -2  -3  17 3553.73 373.794   9
  -2  -3  17 3481.54 424.516  13
  -2   3  17 3457.51 426.082  13
  -2  -3  16 883.208 173.014   9
  -2   3  16 1007.11 224.965  13
  -2  -3  16 1033.45 233.922  13
  -2  -3  15 2197.55 273.544   9
  -2   3  15 1699.58 280.473  13
  -2  -3  15 2242.89 318.635  13
  -2  -3  14 3910.27 340.166   9
  -2   3  14 3915.21 400.063  13
  -2  -3  14 4184.81 417.876  13
  -2  -3  13-40.1838 67.6628   9
  -2  -3  13 53.2849 46.6307  10
  -2   3  13 77.4343 81.6357  13
  -2  -3  13-19.3768 67.9423  13
  -2  -3  12 74743.5 1752.57  10
  -2  -3  12 72049.0 1800.54   9
  -2   3  12 70861.5 1985.14  13
  -2  -3  12 70319.9 1957.71  13
  -2  -3  11 20986.2 723.371  10
  -2  -3  11 19551.9 722.953   9
  -2   3  11 19138.5 834.401  13
  -2  -3  11 19700.5 825.580  13
  -2  -3  10 36284.2 1120.19   2
  -2  -3  10 38681.3 1048.91  10
  -2  -3  10 35473.7 1031.38   9
  -2   3  10 38061.4 1211.70  13
  -2  -3  10 36634.7 1165.79  13
  -2  -3   9 8551.82 405.371  10
  -2  -3   9 7762.72 381.966   9
   2   3  -9 7491.34 413.067   2
  -2  -3   9 7953.82 433.888   2
  -2   3   9 7895.68 468.972  13
  -2  -3   9 8247.28 459.444  13
   2   3  -8 112629. 2416.88   2
  -2  -3   8 106207. 2304.14   9
  -2  -3   8 117517. 2373.98  10
  -2  -3   8 115208. 2441.28   2
  -2   3   8 115729. 2474.46   4
  -2   3   8 107312. 2510.91  13
  -2  -3   8 111098. 2455.62  13
  -2  -3   7 6466.33 329.951  10
  -2  -3   7 6300.20 237.715   7
  -2  -3   7 5268.86 279.842   9
  -2   3   7 5912.90 345.460   4
   2   3  -7 5266.47 316.998   2
  -2  -3   7 6443.30 344.844   2
  -2   3   7 5409.56 358.178  13
  -2  -3   7 6145.83 343.581  13
  -2  -3   6 6232.06 233.110   7
  -2  -3   6 6509.12 325.712  10
   2   3  -6 5849.82 317.543   2
  -2  -3   6 6196.11 325.306   2
  -2   3   6 6387.29 344.114   4
  -2   3   6 6474.16 236.909   2
  -2  -3   6 5645.39 273.504   9
  -2  -3   6 6022.81 258.508  12
  -2   3   6 5977.90 366.251  13
  -2  -3   6 6717.20 338.909  13
  -2   3   5 966.605 79.2898   2
  -2  -3   5 991.792 123.591  10
  -2  -3   5 924.294 119.758   2
  -2  -3   5 1025.95 86.3298   7
   2   3  -5 944.508 119.536   2
  -2  -3   5 943.988 98.2255   9
  -2   3   5 760.017 115.124   4
  -2  -3   5 816.453 108.247  13
  -2  -3   5 912.292 92.2977  12
  -2   3   5 825.250 133.187  13
   2   3  -4 16008.9 515.959   2
  -2  -3   4 15889.6 437.647   9
  -2  -3   4 16534.1 516.755   2
  -2  -3   4 16431.5 405.024   7
   2  -3  -4 16527.2 450.994  11
  -2   3   4 16499.4 394.030   2
  -2  -3   4 17247.0 433.255  12
  -2   3   4 15879.9 577.508  13
   2   3  -3 73977.9 1583.60   2
  -2   3   3 73845.8 1443.81   2
  -2  -3   3 70610.2 1445.74   9
  -2   3   3 73042.1 1671.26  13
   2  -3  -3 72406.2 1476.74  11
  -2  -3   3 75442.3 1467.31  12
  -2  -3   2 117904. 2349.61  10
  -2   3   2 119547. 2255.80   2
   2   3  -2 121015. 2390.38   1
   2   3  -2 116763. 2363.58   2
   2  -3  -2 119425. 2224.11   2
  -2   3   2 118623. 2456.15  13
   2  -3  -2 116356. 2252.87  11
  -2  -3   2 118314. 2248.98  12
  -2  -3   1 128521. 2539.23  10
   2  -3  -1 129063. 2464.84   2
  -2   3   1 134585. 2498.90   2
   2   3  -1 131225. 2600.93   1
   2   3  -1 127838. 2571.43   2
  -2  -3   1 126677. 2430.89   7
  -2  -3   1 131668. 2455.25  12
  -2   3   1 133408. 2660.11  13
   2  -3  -1 130633. 2448.49  11
   2  -3   0 220223. 4068.75   2
  -2  -3   0 219398. 4087.41  10
  -2   3   0 221370. 4090.36   2
   2   3   0 219997. 4178.08   1
  -2  -3   0 216762. 3986.81   7
   2  -3   0 219470. 3987.74  11
  -2  -3  -1 192055. 3640.65  10
  -2   3  -1 197752. 3705.84   2
  -2  -3  -1 191137. 3558.40   7
   2  -3   1 200998. 3626.06   8
   2   3   1 191376. 3762.69   1
   2  -3   1 194253. 3686.58   2
  -2   3  -2 28018.1 619.669   2
   2  -3   2 28756.8 502.676   8
   2  -3   2 28297.8 614.694   2
  -2  -3  -2 27282.2 427.987   7
   2   3   3 13934.0 567.461   3
   2   3   3 13376.1 380.424   5
   2  -3   3 13851.6 420.093   8
   2  -3   3 14070.5 522.850   2
  -2  -3  -3 13007.6 508.558   1
  -2  -3  -3 13194.6 375.758   7
   2   3   4 3668.92 178.105   5
   2  -3   4 3469.16 257.314   2
  -2  -3  -4 3566.34 256.305   1
   2  -3   4 3589.82 187.928   8
   2  -3   4 3321.72 177.927   6
   2   3   4 3423.35 273.178   3
  -2  -3  -4 2996.45 151.668   7
   2   3   4 3423.39 141.166   6
   2   3   5 24739.9 858.772   3
   2   3   5 24470.1 575.770   6
   2  -3   5 25866.9 647.582   8
   2   3   5 24763.6 633.451   5
   2  -3   5 25294.7 640.851   6
  -2  -3  -5 25775.3 820.728   1
   2  -3   5 24148.2 822.035   2
  -2  -3  -5 23630.5 579.708   7
   2   3   6 14919.2 659.457   3
   2   3   6 15571.2 474.215   5
   2  -3   6 15563.7 473.046   6
   2   3   6 15248.5 430.488   6
   2  -3   6 16441.9 459.531   9
   2  -3   6 16071.3 476.510   8
   2  -3   6 15394.7 654.151   2
   2   3   6 15091.1 400.260   4
  -2  -3  -6 14615.7 403.972   7
   2   3   7 203.575 81.1958   3
   2  -3   7 339.428 66.4268   6
   2   3   7 343.442 70.4411   5
   2   3   7 270.435 54.1852   6
   2  -3   7 369.565 65.7645   9
   2   3   8 405.681 109.669   3
   2  -3   8 485.833 80.4023   9
   2   3   8 706.428 105.049   5
   2   3   8 421.755 73.0464   6
   2  -3   8 442.365 81.0019   6
   2   3   9 34660.9 909.561   6
   2  -3   9 36920.8 942.279   9
   2  -3   9 36084.2 862.705   5
   2  -3   9 37230.8 941.864   6
   2   3   9 35511.5 964.915   5
   2   3  10 2115.54 202.695   5
   2  -3  10 2336.26 166.240   5
   2  -3  10 2163.06 188.172   6
   2  -3  10 2182.91 192.571   9
   2   3  10 2271.86 188.954   6
   2  -3  11 2283.20 176.136   5
   2   3  11 2131.37 212.971   5
   2   3  11 2319.75 208.320   6
   2  -3  11 2321.65 206.664   9
   2  -3  11 2347.97 207.082   6
   2   3  12 283.490 103.975   5
   2   3  12 216.303 76.0427   6
   2  -3  12 237.458 88.4678   6
   2  -3  12 203.895 72.3945   9
   2  -3  13 18056.7 701.760   6
   2   3  13 15948.4 705.288   5
   2   3  13 16057.4 668.662   6
   2   3  13 17918.7 754.476  13
   2  -3  14 662.529 136.719   6
   2   3  14 689.740 152.059   5
   2   3  14 609.739 141.990  13
   2   3  15 6813.83 491.181   5
   2  -3  15 7498.29 482.947   6
   2   3  16 62.3047 72.7548   5
   2  -3  16 259.248 116.792   6
   2  -3  16 108.195 65.0350  18
   2   3  16 111.680 84.0895  18
   2  -3  17 18207.9 868.909   6
   2   3  17 16464.8 864.942   5
   2   3  17 17694.3 713.404  18
   2  -3  17 19190.7 714.425  18
   2  -3  18 14944.6 804.696   6
   2   3  18 13809.1 810.868   5
   2   3  18 16537.9 727.533  28
   2   3  18 16129.1 682.710  18
  -2  -3 -18 16298.7 598.708  21
   2  -3  18 16223.8 664.397  18
   2   3  19 619.650 145.001  28
  -2  -3 -19 607.181 109.740  21
   2   3  19 406.285 112.395  18
   2  -3  19 547.909 124.081  18
   2   3  20 643.688 143.563  28
  -2  -3 -20 774.886 122.092  21
   2   3  20 676.634 137.526  18
   2  -3  20 837.390 151.514  18
   2   3  21 22312.7 881.388  28
   2  -3  21 23130.0 825.951  18
  -2  -3 -21 23199.2 750.685  21
   2   3  22 2849.44 284.725  28
   2  -3  22 2564.08 246.750  18
  -2  -3 -22 3083.28 232.752  21
   2   3  23 27.6036 59.3646  28
   2  -3  23-24.6248 56.6074  18
  -2  -3 -23 87.9701 38.7531  21
   2   3  24 541.382 118.554  28
   2  -3  24 815.509 131.558  18
  -2  -3 -24 777.019 110.916  21
   2  -3  25 2709.75 233.503  28
   2   3  25 2501.00 225.354  28
   2  -3  25 2696.34 212.655  18
   2  -3  26 3572.90 243.909  28
   2   3  26 2828.02 217.876  28
  -2   4  28 1833.49 163.948  28
  -2  -4  27 931.172 145.953  15
  -2   4  27 1234.27 153.282  28
  -2  -4  27 1075.76 141.186  20
  -2   4  26 428.966 100.472  28
  -2  -4  26 454.564 119.387  20
  -2  -4  25 2530.29 230.706  28
  -2   4  25 2320.71 239.718  28
  -2  -4  25 2543.81 263.650  20
  -2   4  24 505.573 128.012  28
  -2  -4  24 681.623 129.161  28
  -2  -4  24 500.083 99.7484  19
  -2   4  23 251.381 98.3611  28
  -2  -4  23 376.468 104.653  28
  -2  -4  23 198.138 72.8217  19
  -2   4  22 13275.3 657.944  28
  -2  -4  22 14952.3 592.583  19
  -2   4  21 1793.13 233.330  28
  -2  -4  21 2153.08 213.360  19
  -2  -4  20 12303.6 899.766  13
  -2   4  20 9411.56 770.636  13
   2  -4 -20 11855.9 672.977  11
  -2   4  20 10703.3 576.096  28
  -2  -4  20 10662.1 498.412  19
   2  -4 -19 30744.6 1139.37  11
  -2  -4  19 30499.5 1440.18  13
  -2   4  19 26984.7 1340.77  13
  -2  -4  19 26489.0 1181.60   9
  -2   4  19 27267.7 992.207  28
  -2  -4  19 29525.1 901.689  19
  -2   4  18 8744.46 702.620  13
  -2  -4  18 9523.35 746.432  13
   2  -4 -18 10040.2 595.704  11
  -2  -4  18 8874.84 627.881   9
  -2   4  18 8837.46 505.857  28
  -2  -4  18 9024.94 438.978  19
  -2  -4  17 23.3846 83.8078   9
  -2   4  17-51.6789 81.3205  13
  -2  -4  17 26.7490 80.8220  13
  -2  -4  16 17185.9 833.453   9
  -2   4  16 16320.3 925.096  13
  -2  -4  16 17657.8 969.559  13
  -2  -4  15 3078.38 317.055   9
  -2   4  15 3038.13 374.297  13
  -2  -4  15 3550.16 401.869  13
  -2  -4  14 97.6643 66.7702   9
  -2  -4  14 136.503 75.3078  10
  -2   4  14 19.6732 84.4603  13
  -2  -4  14 62.9876 74.5509  13
  -2  -4  13 4048.90 323.383  10
  -2  -4  13 3239.51 302.868   9
  -2   4  13 3364.84 360.751  13
  -2  -4  13 3702.02 382.111  13
  -2  -4  12 16769.7 682.282  10
  -2  -4  12 16405.1 680.448   9
  -2   4  12 15783.3 787.213  13
  -2  -4  12 14708.0 756.525  13
  -2  -4  11 6320.58 386.136   9
  -2  -4  11 6743.71 399.763  10
  -2   4  11 6622.29 478.429  13
  -2  -4  11 5338.30 420.092  13
  -2  -4  10 10438.6 480.071   9
  -2   4  10 10664.6 588.872  13
  -2  -4  10 10231.9 555.270  13
  -2  -4   9 7869.55 388.303   9
  -2  -4   9 7874.95 454.108   2
  -2   4   9 7461.24 469.145  13
  -2  -4   9 7844.89 450.552  13
  -2  -4   8 12795.4 497.151   9
  -2  -4   8 13529.3 589.224   2
  -2  -4   8 12991.1 570.449  13
  -2   4   8 13629.8 627.375  13
  -2  -4   7 79749.6 1759.54   9
  -2  -4   7 83726.1 1926.23   2
   2   4  -7 78194.1 1905.66   2
  -2   4   7 81059.1 1920.34   4
  -2   4   7 83814.0 1708.75   2
   2  -4  -7 84335.1 1781.52  11
  -2  -4   7 81026.7 1870.38  13
  -2  -4   7 84091.2 1733.10  12
  -2   4   7 82891.4 1990.13  13
  -2  -4   6 180990. 3584.87   9
  -2   4   6 191658. 3781.84   4
  -2  -4   6 191021. 3777.43   2
  -2   4   6 186818. 3544.29   2
   2   4  -6 184886. 3774.33   2
  -2  -4   6 199002. 3504.86   7
  -2  -4   6 184023. 3689.32  13
  -2   4   6 183388. 3828.15  13
  -2  -4   6 188962. 3570.39  12
   2  -4  -6 189789. 3612.11  11
   2   4  -5 104.471 64.1816   2
  -2   4   5 142.798 45.5399   2
  -2   4   5 63.1099 20.7625   1
  -2  -4   5 135.431 51.8025   2
  -2  -4   5 29.0042 38.4116   9
   2  -4  -5 64.0309 43.2501  11
  -2  -4   5 156.415 54.5269  12
  -2  -4   5 48.9773 53.3036  13
  -2   4   5 79.0559 70.8920  13
  -2   4   4 31918.2 780.284   2
   2   4  -4 32401.2 918.778   2
  -2  -4   4 31088.3 758.487   9
  -2  -4   4 32141.9 733.508   7
  -2  -4   4 32525.7 906.938   2
   2  -4  -4 32256.8 796.882  11
  -2   4   4 31205.3 948.146  13
  -2  -4   4 32305.2 779.101  12
  -2  -4   3 60173.0 1343.67  10
  -2  -4   3 55920.4 1182.29   9
   2   4  -3 56324.8 1363.16   2
  -2  -4   3 56244.0 1167.36   7
  -2   4   3 58550.7 1252.06   2
  -2   4   3 55088.1 1401.62  13
   2  -4  -3 56028.0 1230.24  11
  -2  -4   3 58707.2 1225.53  12
  -2  -4   2 358200. 6486.24  10
   2   4  -2 343954. 6534.18   2
   2   4  -2 369458. 6565.33   1
  -2  -4   2 350841. 6297.20   9
   2  -4  -2 347779. 6367.25   2
  -2   4   2 351692. 6427.83   2
  -2  -4   2 343858. 6307.84   7
  -2   4   2 349873. 6585.11  13
   2  -4  -2 355472. 6376.83  11
  -2  -4   2 359847. 6372.64  12
  -2  -4   1 13585.3 463.269  10
   2  -4  -1 13019.5 423.922   2
   2   4  -1 13567.3 508.218   1
   2   4  -1 12473.7 487.021   2
   2  -4  -1 11902.0 420.261   8
  -2   4   1 13008.8 455.124   2
  -2  -4   1 12627.4 363.397   7
  -2  -4   1 13060.0 404.493  12
   2  -4  -1 12914.1 399.136  11
   2   4   0 112579. 2055.98   5
   2  -4   0 110049. 2222.38   2
   2   4   0 112668. 2339.77   1
  -2   4   0 110299. 2266.70   2
   2  -4   0 108989. 2195.04   8
  -2  -4   0 109273. 2216.35  10
   2   4   0 111068. 2315.39   2
  -2  -4   0 107757. 2091.03   7
   2  -4   0 110669. 2136.17  11
   2   4   1 43070.0 880.546   5
   2  -4   1 41021.7 1033.83   2
  -2   4  -1 42421.2 1073.76   2
  -2  -4  -1 40399.6 981.042  10
   2   4   1 41932.3 1105.97   1
   2  -4   1 41468.4 972.529   8
  -2  -4  -1 41382.1 887.123   7
   2  -4   1 41380.2 886.879  12
  -2  -4  -2 226.443 63.1340  10
  -2   4  -2 176.356 64.0484   2
  -2  -4  -2 197.439 41.0948   7
   2  -4   2 266.505 65.5667   2
   2   4   2 320.626 87.4652   1
   2   4   2 269.585 49.1081   5
   2  -4   2 224.478 52.3318   8
  -2   4  -3 222.216 72.4230   2
   2  -4   3 184.932 70.1723   2
  -2  -4  -3 134.937 34.4570   7
   2   4   3 167.175 45.0704   5
   2  -4   3 160.981 55.2730   8
  -2  -4  -3 142.154 37.9755  11
  -2  -4  -3 151.632 67.3600   1
   2  -4   4 143799. 2698.08   8
   2  -4   4 138697. 2657.75   6
  -2  -4  -4 143428. 2903.48   1
   2   4   4 146563. 2668.38   5
   2  -4   4 145802. 2953.66   2
  -2  -4  -4 137986. 2608.66  11
   2   4   5 23429.5 862.297   3
   2  -4   5 25176.6 653.805   8
   2   4   5 25186.0 647.263   5
   2   4   5 23655.4 560.732   6
   2  -4   5 24161.9 630.724   6
   2  -4   5 24957.2 850.361   2
  -2  -4  -5 21100.5 530.989   7
  -2  -4  -5 22584.9 582.981  11
   2   4   6 160531. 3551.99   3
   2   4   6 162710. 3119.99   6
   2  -4   6 170065. 3204.17   8
   2  -4   6 173311. 3192.40   6
   2   4   6 164972. 3208.59   5
   2  -4   7 57068.1 1266.63   6
   2  -4   7 57958.1 1258.03   9
   2  -4   7 58873.2 1281.19   8
   2   4   7 54381.9 1222.94   6
   2   4   7 54043.3 1577.78   3
   2   4   7 54136.9 1290.33   5
   2   4   8 52534.4 1199.07   6
   2  -4   8 51472.4 1198.74   9
   2  -4   8 53562.2 1217.42   6
   2   4   8 49355.9 1243.13   5
   2   4   9 4977.15 308.879   5
   2   4   9 5205.36 284.132   6
   2  -4   9 5067.63 284.415   9
   2  -4   9 5456.55 294.055   6
   2  -4  10 4844.79 294.068   9
   2  -4  10 4353.22 276.093   6
   2   4  10 4471.68 310.730   5
   2   4  10 4659.31 284.107   6
   2  -4  11 4020.25 277.361   6
   2   4  11 4453.20 326.421   5
   2   4  11 3791.39 271.106   6
   2  -4  11 3729.36 276.070   9
   2  -4  12-4.14108 52.8809   9
   2   4  12 95.9809 71.2032   5
   2  -4  12 150.296 72.7646   6
   2   4  13 4078.24 348.833   5
   2  -4  13 4677.48 344.127   9
   2  -4  13 4204.23 319.421   6
   2   4  14 25292.2 1007.98   5
   2  -4  14 27149.1 955.930   6
   2   4  15 1166.88 217.191   5
   2  -4  15 1385.91 210.494   6
   2  -4  16 29576.0 1121.18   6
   2   4  16 32122.6 1051.58  28
   2   4  16 30607.1 993.817  18
   2  -4  16 31257.5 964.855  18
  -2  -4 -16 31593.1 897.252  21
   2  -4  17 25828.2 1069.43   6
   2   4  17 27096.1 962.079  28
   2  -4  17 25680.5 868.419  18
  -2  -4 -17 26801.9 812.788  21
   2   4  17 24925.5 889.215  18
   2  -4  18 613.048 129.203  18
   2   4  18 510.939 150.807   5
   2  -4  18 682.289 168.347   6
   2   4  18 668.569 137.861  28
  -2  -4 -18 562.004 107.358  21
   2   4  19 6146.07 436.339  28
  -2  -4 -19 6023.11 347.957  21
   2  -4  19 6042.21 390.347  18
   2   4  20 5665.58 412.365  28
   2  -4  20 4869.52 349.507  18
  -2  -4 -20 5272.04 322.182  21
   2   4  21 3339.58 315.812  28
   2  -4  21 3754.77 298.996  18
  -2  -4 -21 3760.57 268.751  21
   2   4  22 257.305 110.110  28
  -2  -4 -22 195.517 64.6120  21
   2  -4  22 320.556 97.5040  18
   2   4  23 278.656 100.539  28
   2  -4  23 143.375 69.3116  18
  -2  -4 -23 120.047 48.3387  21
   2   4  24 81.6403 54.6482  28
   2  -4  24 252.449 84.2453  18
  -2  -4 -24 229.303 65.9813  21
   2  -4  25 719.596 122.148  28
   2   4  25 636.209 119.386  28
   2  -4  25 631.393 105.348  18
   2   4  26 5154.46 288.797  28
   2  -4  26 5874.19 308.507  28
   2  -4  26 5719.12 279.840  18
  -2   5  28 1852.93 160.276  28
  -2   5  27 173.366 58.9058  28
  -2  -5  27 261.988 78.0139  20
  -2   5  26 2535.94 232.357  28
  -2  -5  26 2409.44 237.822  20
  -2   5  25 1610.90 199.028  28
  -2  -5  25 1583.77 210.276  20
  -2   5  24 825.842 150.307  28
  -2  -5  24 840.828 129.880  19
  -2   5  23-52.3831 81.2335  28
  -2  -5  23-8.92592 50.0157  19
  -2   5  22 7812.84 486.757  28
  -2  -5  22 7642.50 407.558  19
  -2   5  21 16377.4 746.376  28
  -2  -5  21 17411.9 656.940  19
  -2   5  20 8937.51 752.181  13
   2  -5 -20 11172.9 656.561  11
  -2  -5  20 10135.3 828.148  13
  -2  -5  20 9694.87 698.156   9
  -2   5  20 9707.15 558.702  28
  -2  -5  20 11065.6 500.782  19
  -2   5  19 9204.04 744.132  13
  -2  -5  19 9402.77 784.379  13
   2  -5 -19 9616.74 603.104  11
  -2  -5  19 9651.09 680.059   9
  -2   5  19 9023.03 529.362  28
  -2  -5  19 9443.17 462.934  19
  -2  -5  18 195.116 129.197  13
  -2   5  18 296.624 144.739  13
  -2  -5  18 35.3507 71.2310   9
   2  -5 -18 149.640 93.4459  11
  -2   5  18 76.4134 73.5053  28
  -2  -5  18 106.026 60.9242  19
   2  -5 -17 22728.9 928.784  11
  -2   5  17 20364.4 1091.49  13
  -2  -5  17 22503.6 1161.73  13
  -2  -5  17 21286.4 990.242   9
  -2   5  17 20224.5 815.943  28
  -2  -5  17 21183.5 725.305  19
  -2  -5  16 25489.4 1070.69   9
   2  -5 -16 27760.8 1021.19  11
  -2   5  16 24336.9 1184.38  13
  -2  -5  16 26491.6 1241.89  13
  -2  -5  15 13716.9 683.251  10
  -2  -5  15 13275.7 706.098   9
   2  -5 -15 14082.3 672.928  11
  -2   5  15 12764.0 800.380  13
  -2  -5  15 13085.0 813.365  13
  -2  -5  14 6169.20 433.285  10
  -2  -5  14 5448.30 420.061   9
   2  -5 -14 5667.04 404.495  11
  -2  -5  14 4998.17 473.098  13
  -2   5  14 5778.91 507.113  13
  -2  -5  13 1604.07 216.316  10
   2  -5 -13 1275.46 179.673  11
  -2  -5  13 1237.71 196.583   9
  -2  -5  13 1222.00 223.222  13
  -2   5  13 1172.69 225.060  13
  -2  -5  12 3425.62 314.725  10
  -2  -5  12 3436.59 302.175   9
   2  -5 -12 3972.46 308.980  11
  -2  -5  12 3346.39 343.468  13
  -2   5  12 3211.70 351.689  13
  -2  -5  11 3457.27 289.508   9
   2  -5 -11 3752.57 289.704  11
  -2   5  11 4007.78 375.663  13
  -2  -5  11 3490.71 338.889  13
  -2  -5  10 70971.0 1708.98   9
   2  -5 -10 74093.5 1708.09  11
  -2   5  10 73003.8 1939.09  13
  -2  -5   9 14520.7 569.108   9
   2  -5  -9 16022.5 591.399  11
  -2   5   9 14728.3 708.281  13
  -2  -5   8 49777.0 1238.09   9
   2  -5  -8 51179.7 1245.28  11
  -2   5   8 50889.2 1446.77  13
  -2  -5   7 4245.88 259.801   9
  -2  -5   7 4082.75 317.439   2
  -2  -5   7 4257.49 248.579  12
   2  -5  -7 4165.88 260.471  11
  -2   5   7 4099.56 335.107  13
  -2  -5   7 3658.82 274.982  13
  -2  -5   6 5410.53 280.124   9
  -2   5   6 5946.42 296.026   2
  -2  -5   6 5927.13 374.493   2
  -2  -5   6 5877.72 288.808  12
  -2   5   6 6000.03 388.294  13
   2  -5  -6 5480.07 292.974  11
  -2  -5   6 5636.18 318.251  13
  -2   5   5 53998.2 1247.80   2
  -2  -5   5 54038.0 1398.69   2
  -2  -5   5 55299.1 1153.26   7
   2   5  -5 51948.7 1410.04   2
  -2   5   5 53082.6 1102.51   1
  -2  -5   5 51717.0 1198.10   9
  -2   5   5 53707.6 1426.54  13
   2  -5  -5 54136.8 1244.00  11
  -2  -5   5 53790.4 1217.57  12
  -2  -5   5 51025.3 1237.12  13
   2   5  -4 66887.9 1659.38   2
  -2  -5   4 66371.8 1419.91   9
  -2  -5   4 69779.0 1391.25   7
  -2   5   4 66337.4 1506.71   2
  -2  -5   4 69892.0 1651.37   2
  -2   5   4 65447.8 1654.50  13
  -2  -5   4 68464.3 1462.83  12
   2  -5  -4 69164.7 1485.68  11
   2  -5  -4 66490.6 1367.41  12
  -2  -5   3 116439. 2302.16   9
   2   5  -3 116107. 2559.16   2
  -2  -5   3 124005. 2288.88   7
  -2   5   3 120141. 2441.33   2
   2  -5  -3 117660. 2264.90  12
  -2   5   3 119070. 2568.25  13
   2  -5  -3 118980. 2375.42  11
  -2  -5   3 121382. 2365.70  12
  -2  -5   2 9092.44 300.887   7
   2   5  -2 8695.83 437.115   2
  -2  -5   2 8560.03 300.514   9
   2   5  -2 9791.79 457.971   1
  -2   5   2 9068.43 400.181   2
   2  -5  -2 8888.01 358.605   2
   2  -5  -2 9338.79 298.244  12
   2  -5  -2 9069.22 349.039  11
  -2  -5   2 8952.13 345.183  12
  -2  -5   1 93.9953 58.0326  10
  -2  -5   1 124.585 38.5174   9
   2   5  -1 34.7521 35.9371   2
   2  -5  -1 42.9913 35.8556   2
  -2   5   1 115.752 52.6905   2
   2   5  -1 32.9008 39.6093   1
  -2  -5   1 64.5807 33.6275   7
   2  -5  -1 30.9254 37.9856   8
   2  -5  -1 61.2304 34.8651  11
   2  -5  -1 21.8189 22.9461  12
  -2  -5   1 206.401 52.9333  12
   2   5   0 52657.4 1052.06   5
  -2  -5   0 51383.1 1207.28  10
   2   5   0 48074.4 1297.93   2
   2  -5   0 50318.6 1223.18   2
   2   5   0 51594.2 1325.15   1
   2  -5   0 51097.8 1179.34   8
  -2   5   0 50355.7 1282.14   2
  -2  -5   0 49061.2 1052.58   7
   2  -5   0 50886.8 1075.27  12
   2  -5   0 50932.4 1126.37  11
  -2  -5   0 50308.8 1147.65  12
   2  -5   1 107012. 2263.12   2
  -2  -5  -1 104175. 2034.43   7
  -2  -5  -1 104395. 2174.60  10
  -2   5  -1 107567. 2333.14   2
   2  -5   1 104557. 2157.99   8
   2   5   1 111926. 2063.19   5
   2   5   1 108055. 2360.78   1
   2   5   1 106647. 2347.21   2
   2  -5   1 106441. 2073.61  12
   2  -5   2 13972.7 551.177   2
  -2  -5  -2 13224.2 461.735  10
  -2   5  -2 14027.0 586.090   2
   2  -5   2 13731.1 464.784   8
   2   5   2 14846.9 427.746   5
   2   5   2 13166.5 575.034   1
  -2  -5  -2 13341.9 377.683   7
   2  -5   2 14110.1 427.896  12
   2  -5   3 71711.5 1727.97   2
  -2   5  -3 73980.8 1787.41   2
   2  -5   3 73021.9 1551.22   8
   2   5   3 75244.2 1505.81   5
  -2  -5  -3 68926.1 1411.22   7
   2  -5   4 39220.4 1132.49   2
   2   5   4 40088.0 918.679   5
   2  -5   4 37272.1 877.419   6
   2  -5   4 37247.8 920.534   8
  -2  -5  -4 38158.7 865.081  11
   2   5   5 274.342 66.7017   5
   2  -5   5 325.763 72.6167   8
  -2  -5  -5 246.003 39.2386   7
   2  -5   5 318.670 68.3909   6
  -2  -5  -5 260.037 58.9507  11
   2   5   6 2983.40 211.273   5
   2  -5   6 3016.73 194.051   6
   2  -5   6 3103.49 204.474   8
   2  -5   7 120887. 2421.85   9
   2  -5   7 122212. 2412.12   6
   2  -5   7 121255. 2436.56   8
   2   5   7 114628. 2472.21   5
   2  -5   8 87835.9 1852.62   9
   2  -5   8 87757.0 1844.16   6
   2   5   9 12612.8 545.727   5
   2  -5   9 13060.3 500.613   9
   2  -5   9 11606.6 468.421   6
   2   5  10 3781.52 306.683   5
   2  -5  10 3733.73 259.781   6
   2  -5  10 3989.10 275.820   9
   2   5  11 90.0065 64.8666   5
   2  -5  11 68.4881 58.2405   6
   2  -5  11 17.5048 48.8238   9
   2   5  12 9211.24 531.208   5
   2  -5  12 9931.07 486.337   6
   2  -5  12 9242.97 488.277   9
   2   5  13 10366.0 598.278   5
   2  -5  13 11248.4 547.395   6
   2  -5  13 11098.6 563.757   9
   2   5  14 9799.85 608.714   5
   2  -5  14 10712.4 569.106   6
   2  -5  14 10757.3 579.963   9
   2  -5  15 23197.4 923.171   6
   2   5  15 20520.5 953.366   5
   2  -5  16 6723.30 491.005   6
   2   5  16 6494.40 534.975   5
   2   5  16 6749.91 439.494  28
   2  -5  16 6789.99 395.133  18
  -2  -5 -16 6327.05 350.959  21
   2  -5  17 4845.15 435.526   6
   2   5  17 4023.09 436.207   5
   2   5  17 5335.14 395.580  28
   2  -5  17 4567.24 328.436  18
  -2  -5 -17 4560.07 303.032  21
   2  -5  18 3595.01 380.256   6
   2   5  18 3682.85 421.258   5
   2   5  18 4349.94 360.132  28
  -2  -5 -18 4341.33 290.516  21
   2  -5  18 4124.29 312.191  18
   2   5  19 24366.6 927.782  28
  -2  -5 -19 22881.3 768.835  21
   2  -5  19 23582.3 839.831  18
   2   5  20 119.716 79.6327  28
  -2  -5 -20 154.019 73.0559  21
   2  -5  20 169.358 84.9712  18
   2   5  21 664.684 152.381  28
  -2  -5 -21 738.804 118.876  21
   2  -5  21 784.904 141.720  18
   2   5  22 2177.73 238.619  28
  -2  -5 -22 2396.99 206.542  21
   2  -5  22 2503.35 236.465  18
   2   5  23 624.087 135.532  28
   2  -5  23 742.886 122.163  18
  -2  -5 -23 518.785 96.7087  21
   2   5  24 1225.61 162.170  28
   2  -5  24 1269.46 152.333  18
  -2  -5 -24 1442.47 143.850  21
   2   5  25 1715.95 177.340  28
   2  -5  25 1720.71 174.988  28
  -2  -5 -25 2001.79 156.266  21
   2  -5  25 1711.42 158.848  18
   2  -5  26 1747.94 155.506  28
   2   5  26 1294.24 134.812  28
   2  -5  26 1666.86 141.636  18
  -2   6  27 1535.02 158.886  28
  -2  -6  27 1505.85 161.749  20
  -2   6  26 5455.09 335.176  28
  -2  -6  26 5747.14 358.985  20
  -2   6  25 10378.8 512.438  28
  -2  -6  25 11470.4 563.106  20
  -2  -6  25 10610.8 434.626  19
  -2   6  24 6676.02 422.865  28
  -2  -6  24 6969.45 358.431  19
  -2   6  23 230.844 94.4712  28
  -2  -6  23 401.908 91.7318  19
  -2   6  22 1806.20 238.671  28
  -2  -6  22 1907.36 196.978  19
  -2   6  21 16.1412 75.4742  28
  -2  -6  21 34.8305 52.2890  19
  -2   6  20 6941.01 473.580  28
  -2  -6  20 8115.16 425.716  19
  -2  -6  19 12224.0 890.868  13
   2  -6 -19 11897.5 686.799  11
  -2  -6  19 11220.4 745.608   9
  -2   6  19 10847.4 598.905  28
  -2  -6  19 11596.3 522.781  19
  -2  -6  18-156.535 125.925  13
   2  -6 -18 21.9335 64.5132  11
  -2  -6  18 102.365 69.7535   9
  -2   6  18-47.4681 84.4412  28
  -2  -6  18-4.16647 57.1819  19
  -2  -6  17 17116.5 1016.59  13
  -2   6  17 16840.9 998.153  13
   2  -6 -17 18421.4 842.832  11
  -2  -6  17 16294.7 878.047   9
  -2   6  17 17355.7 753.654  28
  -2  -6  17 18191.5 664.804  19
  -2  -6  16 10657.0 669.177   9
  -2  -6  16 11441.9 788.584  13
   2  -6 -16 11972.6 647.565  11
  -2   6  16 10715.0 760.391  13
  -2  -6  15 2616.07 314.115   9
  -2  -6  15 2473.70 296.562  10
  -2   6  15 2382.53 335.394  13
   2  -6 -15 2100.56 257.534  11
  -2  -6  15 2456.10 341.860  13
  -2  -6  14 9133.03 570.265  10
  -2  -6  14 7974.24 528.448   9
   2  -6 -14 8878.04 521.925  11
  -2  -6  14 9031.07 649.673  13
  -2   6  14 8743.37 646.293  13
  -2  -6  13 15730.4 753.814  10
  -2  -6  13 14739.1 709.693   9
   2  -6 -13 15379.8 686.930  11
  -2   6  13 15039.8 835.276  13
  -2  -6  13 15428.3 825.292  13
  -2  -6  12 93570.8 2286.78   9
   2  -6 -12 98711.1 2270.57  11
  -2   6  12 95930.8 2539.07  13
  -2  -6  12 91257.1 2445.21  13
  -2  -6  11 3072.00 279.783   9
   2  -6 -11 3626.89 297.631  11
  -2   6  11 3295.08 359.191  13
  -2  -6  11 3010.43 324.218  13
  -2  -6  10 3577.71 287.634   9
   2  -6 -10 4223.20 309.123  11
  -2   6  10 3848.88 373.666  13
  -2  -6  10 3859.29 348.121  13
  -2  -6   9 46313.5 1241.57   9
  -2   6   9 47520.6 1451.90  13
   2  -6  -9 47040.0 1243.24  11
  -2  -6   8 36649.1 1028.44   9
  -2   6   8 37641.8 1228.08  13
   2  -6  -8 38149.3 1052.50  11
  -2  -6   8 38967.1 1022.68  12
  -2  -6   8 34602.3 1096.34  13
  -2  -6   7 21372.5 691.035   9
  -2   6   7 21924.8 860.439  13
  -2  -6   7 21906.2 685.675  12
  -2  -6   7 20022.7 731.884  13
   2  -6  -7 22263.6 717.536  11
  -2  -6   6 2532.02 195.545   9
  -2  -6   6 2693.27 203.170  12
   2  -6  -6 2800.40 217.050  11
  -2   6   6 2592.64 264.738  13
  -2  -6   5 20934.8 629.940   9
  -2   6   5 21936.7 813.402  13
  -2  -6   5 21619.8 656.725  12
   2  -6  -5 21897.2 684.000  11
  -2   6   4 31468.5 925.608   2
  -2  -6   4 31464.3 813.951   9
  -2  -6   4 31566.0 1019.28   2
   2  -6  -4 32269.1 778.049  12
  -2  -6   4 32403.0 857.771  12
  -2   6   4 33188.2 1016.78  13
   2  -6  -4 32348.4 872.785  11
  -2  -6   3 11549.2 396.477   9
  -2  -6   3 12060.2 384.737   7
  -2   6   3 11490.9 500.682   2
  -2  -6   3 11489.0 434.933  12
   2  -6  -3 11691.5 442.197  11
  -2   6   3 11602.0 536.439  13
   2  -6  -3 11825.8 382.431  12
   2   6  -2 70562.6 1704.18   1
  -2  -6   2 64316.5 1376.36   9
   2  -6  -2 64390.1 1487.60   8
  -2  -6   2 65547.2 1363.13   7
  -2   6   2 64352.8 1589.06   2
   2  -6  -2 66425.4 1458.66  11
   2  -6  -2 66933.5 1375.77  12
  -2  -6   2 64944.2 1458.04  12
  -2  -6   1 180308. 3492.24  10
   2  -6  -1 169461. 3397.79   8
   2  -6  -1 173534. 3460.23   2
   2   6  -1 180392. 3633.25   1
  -2  -6   1 178428. 3254.69   7
  -2   6   1 173439. 3560.49   2
  -2  -6   1 170276. 3371.39  12
   2  -6  -1 174363. 3357.81  11
   2  -6  -1 172868. 3278.13  12
   2   6   0 42348.8 1217.62   1
  -2  -6   0 43235.6 1096.49  10
   2   6   0 43187.1 947.399   5
   2  -6   0 42058.1 1043.36   8
  -2   6   0 41326.9 1185.51   2
  -2  -6   0 40082.6 913.257   7
   2  -6   0 40410.1 1108.23   2
  -2  -6   0 41076.9 1026.40  12
   2  -6   0 41861.1 956.963  12
   2  -6   0 43197.2 1013.20  11
   2  -6   1 9579.75 456.947   2
   2  -6   1 9367.64 390.336   8
   2   6   1 9519.42 499.573   1
  -2  -6  -1 9984.13 416.582  10
  -2   6  -1 9974.14 505.828   2
  -2  -6  -1 9559.62 313.340   7
   2   6   1 10440.0 359.555   5
   2  -6   1 9984.86 356.833  12
   2  -6   2 70.4697 46.6030   2
  -2  -6  -2 55.1405 52.5149  10
   2   6   2 50.6806 50.5362   5
   2  -6   2 130.939 63.8051   8
  -2  -6  -2 36.9006 34.1004   7
   2  -6   2 52.2085 36.9052  12
   2  -6   3 29765.5 966.056   2
  -2  -6  -3 28411.2 784.974  10
   2  -6   3 29960.4 805.044   8
  -2  -6  -3 28172.7 670.485   7
   2  -6   4 45641.6 1112.96   8
   2  -6   4 46950.1 1057.06   6
   2   6   4 48010.7 1124.29   5
  -2  -6  -4 47537.7 1072.95  11
   2  -6   5 73920.7 1555.35   6
   2   6   5 71916.6 1627.65   5
   2  -6   5 73681.2 1609.44   8
  -2  -6  -5 71894.0 1554.99  11
   2   6   6 58134.2 1419.68   5
   2  -6   6 60490.3 1331.89   6
   2  -6   6 59091.4 1372.53   8
   2   6   7 117.295 77.4984   5
   2  -6   7 90.3608 64.0189   8
   2  -6   7 103.037 62.0181   6
   2   6   8 27254.6 900.466   5
   2  -6   8 29231.0 844.304   8
   2  -6   8 29370.5 839.209   9
   2  -6   8 29465.2 816.915   6
   2   6   9 4108.00 316.495   5
   2  -6   9 4544.79 287.973   9
   2  -6   9 4564.04 278.964   6
   2  -6  10 52671.1 1309.89   6
   2  -6  10 51457.3 1337.81   9
   2   6  10 50236.7 1438.64   5
   2   6  11 3670.39 334.985   5
   2  -6  11 3734.44 290.618   9
   2  -6  11 3531.82 271.716   6
   2   6  12 61934.6 1795.26   5
   2  -6  12 64809.1 1691.59   9
   2  -6  12 68058.7 1667.49   6
   2  -6  13 85.2256 62.7600   9
   2   6  13 77.1892 91.4150   5
   2  -6  13 84.2195 61.1356   6
   2  -6  14 4027.83 354.516   9
   2  -6  14 4111.23 346.286   6
   2   6  14 3697.86 385.934   5
   2  -6  15 8151.26 529.618   6
   2   6  15 8750.25 620.203   5
   2   6  15 8872.53 511.035  28
  -2  -6 -15 9574.58 437.952  21
   2  -6  15 9399.83 466.172  18
   2  -6  16 3002.82 330.781   6
   2   6  16 2883.71 370.887   5
   2   6  16 3300.63 312.687  28
  -2  -6 -16 3245.20 250.193  21
   2  -6  16 3397.24 278.101  18
   2  -6  17 1492.21 242.565   6
   2   6  17 1416.49 268.584   5
   2   6  17 1934.34 239.504  28
  -2  -6 -17 1702.55 185.934  21
   2  -6  17 1778.58 203.971  18
   2  -6  18 1086.65 159.498  18
   2   6  18 1229.25 200.769  28
  -2  -6 -18 1220.97 156.420  21
   2   6  19 3513.14 327.192  28
  -2  -6 -19 4226.40 293.826  21
   2  -6  19 3442.71 287.969  18
   2   6  20 5676.21 409.422  28
   2  -6  20 5595.40 365.795  18
  -2  -6 -20 5590.60 339.965  21
   2   6  21 3084.08 293.277  28
   2  -6  21 3177.90 268.361  18
  -2  -6 -21 3262.34 251.000  21
   2   6  22 7616.95 451.611  28
  -2  -6 -22 7846.58 386.822  21
   2  -6  22 7697.47 411.996  18
   2   6  23 5808.86 370.073  28
   2  -6  23 6129.56 347.299  18
  -2  -6 -23 6121.42 321.666  21
   2   6  24 16005.4 615.829  28
  -2  -6 -24 16608.4 548.626  21
   2  -6  24 17697.6 596.291  18
   2  -6  25 336.608 78.1724  28
   2   6  25 162.389 59.3942  28
   2  -6  25 187.564 57.4045  18
  -2  -6 -25 247.938 54.3093  21
   2  -6  26 672.140 92.7889  28
   2  -6  26 795.743 91.7399  18
  -2   7  27 1856.94 165.653  28
  -2  -7  27 1404.19 149.049  20
  -2   7  26 10557.6 468.853  28
  -2  -7  26 10844.1 493.032  20
  -2   7  25 62.6535 57.7629  28
  -2  -7  25 182.517 84.0516  20
  -2  -7  25 180.613 55.3954  19
  -2   7  24 8843.08 481.972  28
  -2  -7  24 9240.20 409.459  19
  -2   7  23 1441.35 201.773  28
  -2  -7  23 1545.89 167.977  19
  -2   7  22 14075.2 675.759  28
  -2  -7  22 14831.1 581.175  19
  -2   7  21 2572.33 278.794  28
  -2  -7  21 2339.19 219.626  19
  -2   7  20 5805.63 429.353  28
  -2  -7  20 5770.27 356.222  19
  -2  -7  19 6209.87 624.501  13
   2  -7 -19 7622.46 550.539  11
  -2   7  19 7317.94 488.529  28
  -2  -7  19 8148.01 428.716  19
   2  -7 -18 15141.5 777.957  11
  -2  -7  18 13257.3 911.252  13
  -2  -7  18 13760.8 826.342   9
  -2   7  18 12383.0 651.003  28
  -2  -7  18 14203.5 583.938  19
   2  -7 -17 13732.1 733.391  11
  -2  -7  17 13264.2 880.330  13
  -2  -7  17 12624.1 770.618   9
  -2   7  17 12493.5 645.059  28
  -2  -7  17 13537.3 566.261  19
  -2  -7  16 6923.46 613.561  13
   2  -7 -16 7618.89 519.786  11
  -2  -7  16 7751.44 563.166  10
  -2  -7  16 7225.00 555.686   9
  -2   7  16 7626.57 479.736  28
  -2  -7  16 7602.60 406.419  19
  -2  -7  15 342.779 123.051   9
   2  -7 -15 290.527 96.9825  11
  -2  -7  15 214.416 111.939  13
  -2  -7  14 37963.4 1335.73   9
  -2  -7  14 40346.4 1406.30  10
  -2  -7  14 39484.6 1497.06  13
   2  -7 -14 42212.0 1323.93  11
   2  -7 -13 268.632 97.7572  11
  -2  -7  13 369.262 128.614   9
  -2  -7  13 88.2459 78.6984  10
  -2   7  13 360.499 148.818  13
  -2  -7  13 409.847 134.776  13
  -2  -7  12 7981.58 502.401   9
  -2   7  12 7937.04 586.559  13
   2  -7 -12 8697.04 501.347  11
  -2  -7  12 8108.08 567.209  13
  -2  -7  11 3271.05 303.920   9
   2  -7 -11 3589.12 303.716  11
  -2   7  11 3018.19 348.602  13
  -2  -7  11 3044.21 326.404  13
  -2  -7  10 1541.98 200.176   9
   2  -7 -10 1698.94 208.291  11
  -2   7  10 1363.86 230.022  13
  -2  -7   9 7624.58 427.618   9
  -2   7   9 7226.52 510.613  13
   2  -7  -9 7398.07 423.705  11
  -2  -7   8 1171.88 153.769   9
  -2  -7   8 1181.54 150.741  12
   2  -7  -8 1316.62 175.478  11
  -2   7   8 984.742 194.791  13
  -2  -7   7 13711.2 544.412   9
  -2   7   7 13988.6 676.939  13
   2  -7  -7 13773.8 568.435  11
  -2  -7   7 13240.1 535.741  12
  -2  -7   6 6002.97 327.521   9
  -2  -7   6 6227.53 338.789  12
   2  -7  -6 6753.08 368.380  11
   2  -7  -6 6378.99 298.838  12
  -2   7   6 6375.06 433.011  13
   2  -7  -5 202.374 72.6055  11
  -2  -7   5 96.5093 57.4869  12
   2  -7  -5 54.8344 38.7606  12
  -2   7   5 13.2958 60.6650  13
  -2  -7   4 3095.21 210.832   9
  -2  -7   4 3108.87 225.979  12
   2  -7  -4 2919.27 222.088  11
   2  -7  -4 3198.51 197.237  12
  -2  -7   3 6020.93 288.680   9
   2  -7  -3 5695.84 324.740   8
  -2   7   3 6148.39 390.802   2
   2  -7  -3 5944.47 319.302  11
  -2  -7   3 6614.22 332.041  12
   2  -7  -3 6277.41 281.410  12
  -2  -7   2 35065.7 847.234   9
   2  -7  -2 32004.7 918.912   8
  -2   7   2 33137.1 1054.61   2
   2  -7  -2 32639.6 827.127  12
   2  -7  -2 33753.9 904.279  11
  -2  -7   2 32750.0 904.346  12
   2  -7  -1 11067.6 502.774   2
   2  -7  -1 11151.5 458.690   8
  -2   7   1 10955.9 553.819   2
   2  -7  -1 11043.9 437.298  11
   2  -7  -1 11661.7 404.851  12
  -2  -7   1 10856.5 444.716  12
   2  -7   0 109838. 2442.84   2
  -2  -7   0 113075. 2399.09  10
   2  -7   0 109980. 2314.09   8
   2  -7   0 111490. 2224.14  12
  -2  -7   0 109329. 2311.79  12
   2   7   1 9756.95 382.997   5
   2  -7   1 8985.46 398.688   8
  -2  -7  -1 9242.42 427.224  10
   2  -7   1 8848.33 470.833   2
   2  -7   1 9754.98 374.658  12
  -2  -7  -1 9342.05 410.778  12
   2   7   2 13633.2 485.551   5
  -2  -7  -2 12652.9 498.618  10
   2  -7   2 12591.4 485.126   8
   2  -7   2 13277.0 463.788  12
   2   7   3 5488.67 300.179   5
   2  -7   3 5115.85 288.835   8
   2  -7   3 4757.02 240.164   6
   2  -7   3 4625.57 263.030  12
   2   7   4 2396.62 200.297   5
   2  -7   4 2476.07 171.826   6
   2  -7   4 2244.26 189.087   8
   2   7   5 18196.3 651.636   5
   2  -7   5 17224.4 596.081   8
   2  -7   5 18009.9 552.760   6
  -2  -7  -5 17569.8 572.430  11
   2  -7   6 1040.59 135.196   8
   2  -7   6 1137.77 126.920   6
   2   7   6 1052.91 155.233   5
   2   7   7 556.237 119.018   5
   2  -7   7 632.479 110.912   8
   2  -7   7 865.661 114.507   6
   2   7   8 25516.5 903.107   5
   2  -7   8 27131.3 821.623   8
   2  -7   8 26098.4 774.358   6
   2  -7   8 26559.5 816.671   9
   2  -7   9 858.975 137.481   9
   2  -7   9 1261.21 151.439   6
   2   7   9 1040.23 175.870   5
   2  -7  10 46074.5 1269.90   9
   2  -7  10 47966.9 1232.56   6
   2  -7  11 3501.73 277.875   6
   2  -7  11 4042.52 313.112   9
   2   7  11 3459.57 343.405   5
   2  -7  12 27456.7 969.312   9
   2  -7  12 26648.9 902.102   6
   2   7  12 24345.9 1016.33   5
   2  -7  13 3297.02 300.468   6
   2  -7  13 4003.76 346.657   9
   2   7  13 3656.84 373.523   5
   2  -7  14 16340.1 744.174   6
   2  -7  14 16347.9 776.624   9
   2   7  14 15322.4 832.444   5
  -2  -7 -14 16684.4 617.155  21
   2  -7  14 17042.0 650.428  18
   2  -7  15 18144.6 841.348   9
   2  -7  15 17041.0 795.656   6
   2   7  15 16635.5 901.022   5
   2   7  15 16554.2 739.222  28
   2  -7  15 18378.0 693.007  18
  -2  -7 -15 18339.0 662.000  21
   2  -7  16 64.6066 59.5720  18
   2   7  16 271.790 119.476   5
   2   7  16 218.869 96.4224  28
  -2  -7 -16 114.023 52.1062  21
   2  -7  17 5890.05 482.650   6
   2   7  17 4923.79 502.661   5
   2   7  17 5183.94 396.635  28
  -2  -7 -17 5661.57 349.693  21
   2  -7  17 5848.29 373.735  18
   2   7  18 10753.8 590.682  28
  -2  -7 -18 11914.2 523.715  21
   2  -7  18 11778.3 550.758  18
   2   7  19 1871.89 238.616  28
  -2  -7 -19 1938.43 202.136  21
   2  -7  19 1865.08 211.760  18
   2  -7  20 1093.87 160.093  18
   2   7  20 1263.31 193.525  28
  -2  -7 -20 1354.27 168.248  21
   2   7  21 5207.39 372.973  28
   2  -7  21 5001.59 332.907  18
  -2  -7 -21 4968.49 314.020  21
   2   7  22 15605.1 659.249  28
   2  -7  22 17230.5 633.743  18
  -2  -7 -22 17080.5 606.820  21
   2   7  23 959.255 139.971  28
   2  -7  23 1120.90 141.188  18
  -2  -7 -23 1280.60 143.504  21
   2   7  24 254.334 74.4629  28
  -2  -7 -24 480.009 86.9516  21
   2  -7  24 302.531 74.9589  18
   2  -7  25 1160.26 128.647  28
   2  -7  25 1138.59 118.291  18
  -2   8  26 1113.88 136.610  28
  -2  -8  26 1055.15 141.933  20
  -2   8  25 916.192 136.699  28
  -2  -8  25 943.896 110.912  19
  -2   8  24 1070.39 158.035  28
  -2  -8  24 957.527 121.187  19
  -2   8  23 240.538 85.0341  28
  -2  -8  23 85.2053 54.2740  19
  -2   8  22 1645.44 217.280  28
  -2  -8  22 1935.36 193.285  19
  -2   8  21 932.158 174.628  28
  -2  -8  21 1126.46 151.854  19
  -2   8  20 1749.07 232.690  28
  -2  -8  20 2205.49 215.382  19
  -2   8  19 30722.2 1107.41  28
  -2  -8  19 31879.8 970.354  19
   2  -8 -18 185.654 89.3874  11
  -2  -8  18 144.825 90.0240   9
  -2   8  18 160.392 100.095  28
  -2  -8  18 337.879 101.364  19
   2  -8 -17 527.472 147.283  11
  -2  -8  17 335.367 131.206   9
  -2   8  17 386.610 129.585  28
  -2  -8  17 455.627 107.528  19
   2  -8 -16 3575.85 357.334  11
  -2  -8  16 3968.87 421.420  10
  -2  -8  16 3612.73 391.449   9
  -2   8  16 3317.09 328.173  28
  -2  -8  16 3640.87 278.929  19
   2  -8 -16 3286.51 260.831  21
   2  -8 -15 10815.1 633.081  11
  -2  -8  15 11494.9 697.652   9
  -2  -8  15 12128.6 740.835  10
  -2   8  15 10733.1 589.339  28
  -2  -8  15 10314.8 487.827  19
  -2  -8  14 17478.1 897.410  10
  -2  -8  14 16916.0 838.058   9
   2  -8 -14 16828.4 793.750  11
  -2  -8  13 39.0510 65.2237  10
   2  -8 -13 117.860 67.4640  11
  -2  -8  13-21.2284 56.2465   9
  -2  -8  12 73.5017 71.6454   9
   2  -8 -12 48.4020 56.3992  11
  -2  -8  11 11058.9 593.965   9
   2  -8 -11 11046.8 581.750  11
  -2  -8  10 5468.48 389.679   9
   2  -8 -10 5432.31 387.490  11
  -2  -8   9 19.6534 58.3921   9
   2  -8  -9 133.157 68.2138  11
  -2  -8   8 11264.3 527.192   9
   2  -8  -8 11118.3 538.929  11
  -2  -8   8 10559.5 502.217  12
  -2  -8   7 26983.6 863.680   9
  -2  -8   7 26237.1 852.911  12
   2  -8  -7 27304.4 785.833  12
   2  -8  -7 26555.3 884.483  11
  -2  -8   6 2144.38 199.349   9
  -2   8   6 2120.76 249.079  13
   2  -8  -6 2089.10 210.432  11
   2  -8  -6 2086.87 175.046  12
  -2  -8   6 1926.08 196.618  12
  -2  -8   5 2347.96 202.627   9
   2  -8  -5 2345.33 217.665  11
  -2  -8   5 2097.59 202.119  12
   2  -8  -5 2307.45 182.551  12
  -2  -8   4 272.483 71.0915   9
   2  -8  -4 273.652 72.6337   8
   2  -8  -4 312.527 92.1775  11
   2  -8  -4 308.703 66.2026  12
  -2  -8   4 296.946 87.9615  12
  -2  -8   3 26498.8 754.436   9
   2  -8  -3 24291.2 804.174   8
  -2  -8   3 25378.1 796.293  12
   2  -8  -3 25885.8 726.899  12
   2  -8  -3 26111.4 802.643  11
  -2  -8   2 9191.88 380.176   9
   2  -8  -2 8566.41 419.293   8
   2  -8  -2 8493.55 406.080  11
  -2  -8   2 8816.45 417.584  12
   2  -8  -2 9021.87 372.052  12
   2  -8  -1 5172.43 316.640   8
   2  -8  -1 5710.15 288.727  12
  -2  -8   1 5527.20 320.653  12
   2  -8   0 45243.0 1182.05   8
  -2  -8   0 46972.4 1275.72  10
   2  -8   0 46628.9 1122.26  12
  -2  -8   0 45999.4 1200.01  12
  -2  -8  -1 120439. 2558.86  10
   2  -8   1 117062. 2473.79   8
   2  -8   1 117861. 2410.21  12
  -2  -8  -1 116507. 2498.89  12
   2  -8   2 4828.04 292.796   8
   2   8   2 4827.54 296.820   5
  -2  -8  -2 4970.71 310.812  12
   2  -8   2 4811.01 277.139  12
   2   8   3 75.2135 62.1251   5
   2  -8   3 117.388 63.1335   8
   2  -8   3 44.3696 35.3996   6
   2  -8   3 50.3268 42.2821  12
   2  -8   4 1377.77 132.245   6
   2   8   4 1229.49 163.379   5
   2  -8   4 1368.91 157.245   8
   2  -8   5 37244.6 928.472   6
   2  -8   5 35907.1 998.125   8
   2   8   5 36458.7 1091.09   5
   2  -8   6 28960.4 794.182   6
   2  -8   6 28112.5 854.426   8
   2   8   6 28955.9 960.252   5
   2  -8   7 4888.33 278.808   6
   2  -8   7 5022.67 310.107   8
   2   8   7 4335.18 342.625   5
   2  -8   8 16588.1 637.162   9
   2  -8   8 15963.9 576.011   6
   2  -8   8 16838.0 630.067   8
   2   8   8 15519.5 710.653   5
   2  -8   9 42771.9 1122.78   6
   2  -8   9 41459.8 1176.37   9
   2   8   9 39581.8 1307.20   5
   2  -8  10 616.616 131.298   9
   2   8  10 417.269 136.895   5
   2  -8  10 583.452 114.510   6
   2  -8  11 7910.76 430.666   6
   2  -8  11 8022.41 474.652   9
   2   8  11 7035.31 521.612   5
   2  -8  12 5373.61 371.711   6
   2  -8  12 5780.45 416.554   9
   2   8  12 5023.60 445.538   5
   2  -8  13 8543.67 501.463   6
   2  -8  13 8303.24 527.381   9
   2   8  13 7673.50 585.372   5
   2  -8  13 8866.81 444.597  18
  -2  -8 -13 8637.46 425.542  21
   2  -8  14 24667.4 1000.44   9
   2  -8  14 23475.1 926.436   6
  -2  -8 -14 25417.8 817.618  21
   2  -8  14 24882.9 833.458  18
   2  -8  15 8723.29 553.650   6
   2  -8  15 8699.11 579.468   9
   2   8  15 7317.02 604.191   5
  -2  -8 -15 9023.50 451.503  21
   2  -8  15 9214.16 472.360  18
   2  -8  16 7212.95 520.567   6
   2   8  16 6826.57 596.391   5
   2   8  16 6921.61 460.840  28
  -2  -8 -16 7720.13 418.399  21
   2  -8  16 7658.93 430.754  18
   2   8  17 56256.1 1610.66  28
  -2  -8 -17 59096.6 1485.23  21
   2  -8  17 57864.7 1513.56  18
   2  -8  18 85.0810 53.3768  18
   2   8  18 169.689 92.6938  28
  -2  -8 -18 77.9737 78.6790  21
   2   8  19 5340.08 392.984  28
  -2  -8 -19 5538.58 349.343  21
   2  -8  19 5146.34 346.284  18
   2   8  20 3037.45 285.975  28
  -2  -8 -20 3073.90 248.441  21
   2  -8  20 2998.04 255.397  18
   2   8  21 4223.09 321.723  28
  -2  -8 -21 4584.17 294.578  21
   2  -8  21 4701.62 310.321  18
   2   8  22 1186.31 161.862  28
  -2  -8 -22 1346.35 155.253  21
   2  -8  22 1453.23 161.788  18
   2  -8  23 22.3059 40.7895  18
  -2  -8 -23-3.40634 37.8312  21
   2   8  24 2789.90 203.226  28
   2  -8  24 3301.88 211.308  18
  -2  -8 -24 3288.30 204.687  21
   2  -8  25 66.3342 36.3776  28
   2  -8  25 29.7665 30.7980  18
  -2   9  26 1916.81 166.344  28
  -2  -9  26 1603.79 160.876  20
  -2   9  25 147.528 61.5639  28
  -2  -9  25 140.376 65.4568  20
  -2  -9  25 66.0534 40.4240  19
  -2   9  24 217.079 89.6517  28
  -2  -9  24 33.8560 40.4429  19
  -2   9  23 321.394 107.206  28
  -2  -9  23 327.501 73.2543  19
  -2   9  22 910.208 167.436  28
  -2  -9  22 900.627 125.271  19
  -2   9  21 8233.76 502.525  28
  -2  -9  21 8294.92 411.582  19
  -2   9  20 388.773 117.195  28
  -2  -9  20 457.308 103.342  19
  -2   9  19 273.397 117.864  28
  -2  -9  19 241.382 80.6560  19
  -2   9  18 1798.84 245.769  28
   2  -9 -18 1776.24 195.529  21
  -2  -9  18 2036.56 212.783  19
   2  -9 -17 41778.6 1418.67  11
  -2  -9  17 38961.4 1494.06   9
  -2  -9  17 39779.0 1510.56  10
  -2   9  17 38953.3 1294.14  28
   2  -9 -17 37244.3 1105.49  21
  -2  -9  17 40445.8 1136.26  19
   2  -9 -16 4398.48 411.850  11
  -2  -9  16 4164.94 440.968   9
  -2  -9  16 3718.85 419.878  10
  -2   9  16 4130.84 370.571  28
   2  -9 -16 3945.05 296.708  21
  -2  -9  16 4296.03 305.191  19
  -2  -9  15 1319.58 231.239   9
   2  -9 -15 1387.14 226.139  11
  -2  -9  15 1191.81 241.975  10
  -2   9  15 1328.67 211.713  28
  -2  -9  15 1569.37 186.087  19
   2  -9 -15 1374.88 171.937  21
   2  -9 -14 2989.75 327.498  11
  -2  -9  14 3092.36 352.517   9
  -2  -9  14 3630.63 409.796  10
  -2   9  14 2630.69 288.258  28
  -2  -9  14 2909.61 244.707  19
   2  -9 -14 2958.84 253.895  21
   2  -9 -13 383.181 108.910  11
  -2  -9  13 481.368 150.995  10
  -2  -9  13 271.457 109.256   9
  -2  -9  12 264.852 125.007   9
   2  -9 -12 169.926 92.9177  11
   2  -9 -11 1095.86 189.578  11
  -2  -9  11 1069.47 185.145   9
  -2  -9  10 10603.9 583.316   9
   2  -9 -10 10629.8 572.890  11
  -2  -9   9 22261.1 860.243   9
   2  -9  -9 22286.2 855.509  11
   2  -9  -8 336.181 100.828  11
  -2  -9   8 404.653 104.718   9
  -2  -9   8 580.738 120.784  12
  -2  -9   7 19505.2 734.647   9
   2  -9  -7 18871.6 744.659  11
  -2  -9   7 18500.6 714.957  12
   2  -9  -6 48.8404 58.0615  11
  -2  -9   6 39.5033 52.9338   9
  -2  -9   6 44.0853 50.3143  12
   2  -9  -6 1.63429 34.1913  12
  -2  -9   5 52237.4 1319.37   9
   2  -9  -5 48504.7 1352.75   8
   2  -9  -5 49990.3 1242.53  12
   2  -9  -5 51944.5 1363.65  11
  -2  -9   5 49446.9 1334.12  12
  -2  -9   4 12844.4 519.642   9
   2  -9  -4 11982.1 548.129   8
  -2  -9   4 12945.5 554.992  12
   2  -9  -4 13331.8 499.873  12
   2  -9  -4 12857.8 553.416  11
  -2  -9   3 23026.1 719.020   9
   2  -9  -3 21663.6 763.289   8
  -2  -9   3 21489.7 754.534  12
   2  -9  -3 21954.3 688.890  12
   2  -9  -3 22260.3 759.483  11
  -2  -9   2 188.589 64.6828   9
   2  -9  -2 214.666 70.2343   8
   2  -9  -2 210.898 78.7368  11
   2  -9  -2 279.490 70.6736  12
  -2  -9   2 53.0025 53.0992  12
  -2  -9   1 2258.94 251.816  10
   2  -9  -1 1998.79 202.332   8
   2  -9  -1 2105.61 183.962  12
  -2  -9   1 2361.79 218.037  12
  -2  -9   0 34960.0 1086.47  10
   2  -9   0 33730.0 984.064   8
  -2  -9   0 33846.5 1006.68  12
   2  -9   0 33680.1 928.233  12
  -2  -9  -1 9414.36 485.530  10
   2  -9   1 8751.58 430.301   8
   2  -9   1 9045.11 408.933  12
  -2  -9  -1 9189.12 457.335  12
   2  -9   2 1874.34 190.791   8
   2  -9   2 1965.50 184.984  12
  -2  -9  -2 1868.33 202.234  12
   2  -9   3 67514.9 1606.06   8
   2  -9   3 67093.6 1590.51  12
  -2  -9  -3 68136.4 1681.23  12
   2  -9   4 6407.50 355.619   8
   2   9   4 5767.68 384.208   5
  -2  -9  -4 6257.89 387.965  12
   2   9   5 18761.7 763.127   5
   2  -9   5 17898.7 653.697   8
   2  -9   6 4099.79 290.545   8
   2   9   6 4270.07 355.656   5
   2  -9   7 24077.9 725.707   6
   2  -9   7 22960.6 782.416   8
   2   9   7 22356.7 909.435   5
   2  -9   8 29026.9 922.829   8
   2  -9   8 28956.1 945.377   9
   2  -9   8 30978.6 876.619   6
   2   9   8 27436.6 1064.49   5
   2  -9   9 161.022 56.1702   9
   2   9   9 217.188 110.822   5
   2  -9   9 234.361 77.5913   6
   2  -9  10 48.9907 55.1040   9
   2   9  10-20.1242 68.9728   5
   2  -9  10 107.067 39.5579   6
   2  -9  11 367.825 104.587   9
   2  -9  11 461.734 109.699   6
   2   9  11 285.749 125.204   5
   2  -9  12-25.7564 52.4584   9
   2   9  12-5.17834 100.128   5
   2  -9  12 16.9271 49.7052   6
   2  -9  12-34.1286 69.3332  18
  -2  -9 -12 36.6777 49.0240  21
   2  -9  13 6676.36 444.488   6
   2   9  13 5909.94 531.718   5
   2  -9  13 6966.73 491.891   9
   2  -9  13 6309.03 378.395  18
  -2  -9 -13 6513.82 381.386  21
   2  -9  14 9343.50 551.423   6
   2  -9  14 9541.03 604.531   9
   2   9  14 8283.31 652.778   5
  -2  -9 -14 9559.16 474.084  21
   2  -9  14 9755.03 485.563  18
   2  -9  15 69925.6 2022.92   9
  -2  -9 -15 73721.0 1743.69  21
   2  -9  15 73120.3 1755.73  18
   2  -9  16 1372.48 184.519  18
  -2  -9 -16 1405.86 184.089  21
   2  -9  17 1424.93 184.013  18
  -2  -9 -17 1427.42 180.774  21
   2  -9  18 125.465 60.3709  18
   2   9  18 79.6609 71.9354  28
  -2  -9 -18 213.293 84.2477  21
  -2  -9 -19 34525.7 1017.36  21
   2  -9  19 36057.2 1043.36  18
   2   9  20 2135.17 229.465  28
  -2  -9 -20 2527.96 221.095  21
   2  -9  20 2235.21 211.639  18
   2   9  21 645.210 124.954  28
  -2   9 -21 437.202 86.1779  26
   2  -9  21 599.236 112.407  18
  -2  -9 -21 506.166 102.735  21
   2  -9  22 539.203 96.6762  18
  -2  -9 -22 670.996 109.211  21
   2  -9  23 514.372 86.7285  18
  -2  -9 -23 476.736 83.1589  21
   2  -9  24 496.304 77.8718  18
  -2  -9 -24 476.213 78.9718  21
  -2  10  25-0.14652 41.9856  28
  -2 -10  25 40.3415 40.0437  20
  -2 -10  25-44.3377 38.1904  19
  -2  10  24 4404.13 293.186  28
  -2 -10  24 4517.17 237.230  19
  -2  10  23 2350.89 232.802  28
  -2 -10  23 2581.73 191.895  19
  -2  10  22 1064.42 174.842  28
  -2 -10  22 1057.52 131.449  19
  -2  10  21 1543.27 213.431  28
  -2 -10  21 1534.03 164.829  19
  -2  10  20 4047.13 348.581  28
  -2 -10  20 4323.98 290.651  19
  -2  10  19 17126.0 771.945  28
   2 -10 -19 16547.5 642.062  21
  -2 -10  19 17358.1 647.074  19
  -2  10  18 4182.29 372.130  28
   2 -10 -18 3796.37 290.182  21
  -2 -10  18 4341.33 303.546  19
  -2  10  17 165.498 96.6064  28
   2 -10 -17 330.713 102.873  21
  -2 -10  17 269.838 86.1133  19
   2 -10 -16 20794.9 942.870  11
  -2 -10  16 19076.9 986.693   9
  -2 -10  16 20842.7 1063.56  10
  -2  10  16 20464.4 875.464  28
  -2 -10  16 20298.0 739.046  19
   2 -10 -16 19874.8 743.371  21
   2 -10 -15 11343.4 673.439  11
  -2 -10  15 12437.5 760.030   9
  -2 -10  15 11165.8 758.062  10
  -2  10  15 10491.6 607.340  28
   2 -10 -15 10078.8 506.996  21
  -2 -10  15 11439.5 523.610  19
   2 -10 -14 11389.5 667.155  11
  -2 -10  14 11060.0 703.430   9
  -2 -10  14 11322.8 767.300  10
  -2  10  14 11197.4 618.723  28
   2 -10 -14 9886.85 498.605  21
  -2 -10  14 11376.8 518.078  19
  -2 -10  13-19.2892 88.3934  10
  -2 -10  13 74.0642 80.9724   9
   2 -10 -13-14.5828 65.9269  11
  -2  10  13 74.9428 100.599  28
  -2 -10  13 70.8701 61.1417  19
   2 -10 -13 61.8023 73.6200  21
   2 -10 -12 49003.8 1528.33  11
  -2 -10  12 49496.6 1584.57   9
  -2 -10  12 52815.4 1777.20  10
  -2  10  12 46618.9 1439.33  28
  -2 -10  12 48838.1 1291.68  19
  -2 -10  11 2694.68 309.522   9
   2 -10 -11 2432.85 282.744  11
  -2 -10  10 18052.2 810.888   9
   2 -10 -10 17344.7 782.190  11
  -2 -10   9 1753.16 230.625   9
   2 -10  -9 1599.01 223.398  11
  -2 -10   8 3842.78 330.052   9
  -2 -10   8 3433.65 303.960  12
   2 -10  -8 3878.86 335.210  11
  -2 -10   7 11502.1 569.153   9
   2 -10  -7 11191.0 572.645   8
   2 -10  -7 11682.0 581.821  11
  -2 -10   7 10486.5 542.368  12
  -2 -10   6 6298.24 393.986   9
   2 -10  -6 6022.99 401.507   8
  -2 -10   6 5915.63 389.452  12
   2 -10  -6 6230.27 407.415  11
  -2 -10   5 1402.73 179.926   9
   2 -10  -5 1355.12 182.597   8
   2 -10  -5 1330.16 181.508  11
  -2 -10   5 1368.51 182.735  12
   2 -10  -4 50516.8 1401.15   8
  -2 -10   4 50127.0 1395.09  12
   2 -10  -4 52766.5 1414.62  11
   2 -10  -4 51003.8 1300.35  12
  -2 -10   3 115.193 60.0825   9
   2 -10  -3 44.7838 50.4384   8
   2 -10  -3 25.4286 47.6173  12
  -2 -10   3 31.1749 52.3296  12
   2 -10  -2 67190.4 1687.07   8
  -2 -10   2 68364.7 1716.27  12
   2 -10  -2 66726.2 1604.44  12
  -2 -10   1 3668.91 334.676  10
   2 -10  -1 3225.30 265.331   8
  -2 -10   1 3635.90 293.280  12
   2 -10  -1 3433.50 252.021  12
   2 -10   0 17192.6 660.484   8
  -2 -10   0 18632.3 770.098  10
  -2 -10   0 17714.6 700.497  12
   2 -10   0 17190.4 628.228  12
   2 -10   1 3326.17 263.635   8
   2 -10   1 3099.47 244.302  12
  -2 -10  -1 3142.37 273.990  12
   2 -10   2 25130.2 823.897   8
   2 -10   2 25013.5 813.829  12
  -2 -10  -2 26215.1 899.415  12
   2 -10   3 2753.36 238.927   8
   2 -10   3 2917.51 243.515  12
  -2 -10  -3 3304.53 286.260  12
   2 -10   4 8529.30 434.691   8
  -2 -10  -4 8994.81 495.871  12
   2 -10   5 18486.1 680.655   8
   2  10   5 17680.8 781.530   5
  -2 -10  -5 18126.8 753.029  12
   2  10   6 65.7389 51.4253   5
   2 -10   6 58.2672 58.1596   8
  -2 -10  -6 10.6584 78.8075  12
   2  10   7 200.021 90.5829   5
   2 -10   7 26.2068 58.5996   8
   2 -10   8 13902.5 627.205   9
   2  10   8 12325.9 702.809   5
   2 -10   9 1497.75 204.540   9
   2  10   9 1630.45 258.344   5
   2 -10  10 15589.4 706.173   9
   2 -10  10 14646.2 587.732  18
  -2 -10 -10 14590.0 594.531  21
   2 -10  11 8032.97 514.289   9
   2  10  11 7593.02 599.361   5
   2 -10  11 7961.69 422.484  18
  -2 -10 -11 8307.03 436.300  21
   2 -10  12 52019.4 1574.01   9
   2 -10  12 52695.1 1369.24  18
  -2 -10 -12 51401.8 1366.68  21
   2 -10  13 6065.86 473.442   9
   2  10  13 5609.84 533.615   5
   2 -10  13 6517.03 385.723  18
  -2 -10 -13 6364.06 387.178  21
   2 -10  14 16554.0 829.305   9
   2 -10  14 16136.0 654.944  18
  -2 -10 -14 16680.5 664.505  21
   2 -10  15 1139.70 160.440  18
  -2 -10 -15 832.600 147.505  21
  -2 -10 -16 6996.28 412.774  21
   2 -10  16 7376.94 419.287  18
  -2 -10 -17 8677.81 457.587  21
   2 -10  17 8194.51 441.510  18
  -2 -10 -18 6320.64 382.057  21
   2 -10  18 5992.13 367.074  18
   2 -10  19 943.089 141.509  18
  -2 -10 -19 1149.80 162.279  21
  -2 -10 -20 14932.6 581.539  21
   2 -10  20 14688.0 569.694  18
  -2  10 -21 2949.40 210.161  26
  -2 -10 -21 3165.78 235.705  21
   2 -10  21 2892.49 221.680  18
  -2 -10 -22 1704.62 162.492  21
   2 -10  22 2016.91 170.145  18
   2 -10  23 72.4639 38.9250  18
  -2 -10 -23-3.71083 39.5810  21
  -2  11  24 5556.40 305.433  28
  -2 -11  24 5697.21 250.061  19
  -2  11  23 2955.26 240.642  28
  -2 -11  23 3264.70 201.112  19
  -2  11  22 8488.32 452.233  28
  -2 -11  22 8667.07 370.480  19
  -2  11  21 293.164 100.566  28
  -2 -11  21 197.856 65.3943  19
  -2  11  20 154.611 101.666  28
   2 -11 -20 115.633 49.4693  21
  -2 -11  20-1.52960 51.5487  19
  -2  11  19 4839.80 382.363  28
   2 -11 -19 3959.32 289.117  21
  -2 -11  19 4422.22 293.996  19
  -2  11  18 1549.86 225.047  28
   2 -11 -18 1565.21 183.557  21
  -2 -11  18 1623.89 179.663  19
  -2  11  17 551.820 146.954  28
  -2 -11  17 652.025 123.324  19
   2 -11 -17 479.649 117.136  21
  -2  11  16 14473.6 720.450  28
   2 -11 -16 13266.4 595.588  21
  -2 -11  16 14240.3 593.741  19
  -2  11  15 7835.96 516.491  28
  -2 -11  15 8252.87 437.012  19
   2 -11 -15 6932.77 422.180  21
   2 -11 -14 6315.93 491.184  11
  -2 -11  14 6699.88 548.161   9
  -2 -11  14 6164.84 571.260  10
  -2  11  14 5704.21 442.883  28
  -2 -11  14 5851.02 367.214  19
   2 -11 -14 5670.53 376.295  21
   2 -11 -13 6319.72 488.987  11
  -2 -11  13 6177.39 568.623  10
  -2 -11  13 5547.09 487.382   9
  -2  11  13 5789.02 439.837  28
   2 -11 -13 5495.49 368.622  21
  -2 -11  13 6056.77 369.487  19
   2 -11 -12 14781.0 757.747  11
  -2 -11  12 15623.0 913.763  10
  -2 -11  12 14743.1 798.359   9
  -2  11  12 14582.7 714.551  28
   2 -11 -12 13754.3 613.112  21
  -2 -11  12 14399.1 598.186  19
   2 -11 -11 23758.6 970.596  11
  -2 -11  11 24293.3 1151.12  10
  -2 -11  11 23255.9 998.689   9
  -2  11  11 21684.0 893.767  28
   2 -11 -11 21465.8 797.627  21
  -2 -11  11 22402.1 774.585  19
  -2 -11  10 1104.16 202.558   9
   2 -11 -10 1058.32 208.182  11
   2 -11 -10 817.607 169.457   8
  -2  11  10 1014.32 176.555  28
  -2 -11  10 987.171 142.746  19
   2 -11 -10 640.212 129.421  21
  -2 -11   9 3159.22 323.706   9
   2 -11  -9 2796.29 295.853   8
   2 -11  -9 2913.21 300.769  11
  -2 -11   8 314.084 104.035   9
   2 -11  -8 171.421 68.4242   8
   2 -11  -8 439.346 126.669  11
  -2 -11   8 271.210 100.881  12
   2 -11  -7 359.300 111.873  11
  -2 -11   7 273.042 95.5817   9
   2 -11  -7 100.881 48.8039   8
  -2 -11   7 267.580 101.332  12
  -2 -11   6 6506.54 424.054   9
   2 -11  -6 5781.29 404.477   8
   2 -11  -6 6058.58 416.190  11
  -2 -11   6 5520.82 397.957  12
   2 -11  -5 882.219 154.208  11
  -2 -11   5 1109.25 162.698   9
   2 -11  -5 1060.88 168.367   8
  -2 -11   5 995.694 167.379  12
  -2 -11   4 33468.0 1026.89   9
   2 -11  -4 30821.4 1022.87   8
  -2 -11   4 31544.3 1050.18  12
   2 -11  -3 1966.66 218.749   8
  -2 -11   3 2201.29 218.998   9
  -2 -11   3 2161.86 240.973  12
   2 -11  -2 83388.5 2002.45   8
  -2 -11   2 89203.4 2260.76  10
   2 -11  -2 82291.8 1930.86  12
  -2 -11   2 84152.5 2053.42  12
  -2 -11   1 166.342 112.942  10
   2 -11  -1 316.793 95.7094   8
  -2 -11   1 186.805 79.9856  12
   2 -11  -1 156.829 49.8527  12
   2 -11   0 17886.3 693.943   8
   2 -11   0 18143.9 677.497  12
  -2 -11   0 18839.8 756.858  12
   2 -11   1 261.673 90.6039   8
  -2 -11  -1 237.676 96.3024  12
   2 -11   1 295.857 85.0294  12
   2 -11   2 59422.4 1511.18   8
  -2 -11  -2 59036.9 1610.40  12
   2 -11   2 58776.6 1510.13  12
   2 -11   3 2060.22 213.690   8
   2 -11   3 1822.59 202.612  12
  -2 -11  -3 1967.53 238.246  12
   2 -11   4 1599.64 190.528   8
  -2 -11  -4 1540.90 213.912  12
   2 -11   5 20.3891 43.7390   8
  -2 -11  -5 0.58075 72.4175  12
   2 -11   6 9891.85 494.853   8
  -2 -11  -6 9435.38 557.051  12
   2 -11   7 147.993 66.9702   9
   2 -11   7 204.179 84.0318   8
  -2 -11  -7 112.992 94.4180  12
   2 -11   8 3746.09 326.177   9
   2  11   8 3134.40 360.676   5
  -2 -11  -8 3934.50 364.561  12
   2 -11   8 4103.52 289.603  18
   2 -11   9 8342.02 505.688   9
   2  11   9 6758.43 552.132   5
  -2 -11  -9 7138.91 510.400  12
   2 -11   9 8137.63 423.236  18
  -2 -11  -9 8038.85 436.030  21
   2 -11  10 73014.5 1951.17   9
   2 -11  10 76483.2 1781.86  18
  -2 -11 -10 74144.6 1803.39  21
   2 -11  11 2818.38 309.985   9
   2  11  11 1927.43 301.055   5
   2 -11  11 2486.02 233.785  18
  -2 -11 -11 2401.86 244.603  21
   2 -11  12 13975.9 734.505   9
   2 -11  12 14892.1 613.507  18
  -2 -11 -12 14857.9 631.429  21
   2 -11  13 7854.71 433.666  18
  -2 -11 -13 7167.84 433.888  21
   2 -11  14 12731.8 568.012  18
  -2 -11 -14 12917.4 589.204  21
   2 -11  15 2653.11 246.362  18
  -2 -11 -15 2648.81 254.908  21
   2 -11  16 1446.74 177.204  18
  -2 -11 -16 1698.82 198.420  21
  -2 -11 -17 3963.40 308.923  21
   2 -11  17 4003.65 294.923  18
   2 -11  18 429.774 92.9773  18
  -2 -11 -18 621.739 120.645  21
   2 -11  19 94.7137 49.6545  18
  -2 -11 -19 19.1850 52.0315  21
  -2 -11 -20 1878.89 188.276  21
   2 -11  20 1739.82 169.481  18
  -2  11 -21 1501.58 140.406  26
   2 -11  21 1610.83 154.913  18
  -2 -11 -21 1708.78 167.232  21
   2 -11  22 13829.5 464.926  18
  -2 -11 -22 13442.4 476.053  21
   2 -11  23 115.918 37.9761  18
  -2  12  23 3208.17 227.618  28
  -2 -12  23 3405.90 188.419  19
  -2  12  22-31.1356 46.6403  28
  -2 -12  22-17.5095 32.3444  19
  -2  12  21 5880.22 368.157  28
  -2 -12  21 5895.61 298.287  19
  -2  12  20 280.344 88.3382  28
   2 -12 -20 337.429 80.2263  21
  -2 -12  20 233.411 74.2622  19
  -2  12  19 6845.66 440.486  28
  -2 -12  19 7243.01 368.753  19
   2 -12 -19 6654.91 369.485  21
  -2  12  18 4894.10 383.842  28
  -2 -12  18 4886.00 310.422  19
   2 -12 -18 4197.69 300.530  21
  -2  12  17 1960.80 251.079  28
  -2 -12  17 1825.26 193.310  19
   2 -12 -17 1805.22 202.702  21
  -2  12  16 1341.12 217.949  28
  -2 -12  16 1765.34 197.503  19
   2 -12 -16 1390.46 186.926  21
  -2  12  15 7423.94 502.606  28
  -2 -12  15 8068.45 429.321  19
   2 -12 -15 8122.46 454.623  21
  -2  12  14 1313.33 213.757  28
   2 -12 -14 1283.71 182.320  21
  -2 -12  14 1292.25 171.188  19
   2 -12 -13 7370.83 526.755  11
  -2 -12  13 6635.22 599.419  10
  -2 -12  13 6027.17 517.135   9
  -2  12  13 5946.27 449.958  28
   2 -12 -13 6083.66 395.003  21
  -2 -12  13 6406.17 384.957  19
  -2 -12  12 434.593 146.295   9
  -2 -12  12 365.148 156.322  10
   2 -12 -12 588.160 162.736  11
  -2  12  12 456.892 130.715  28
  -2 -12  12 419.980 102.190  19
   2 -12 -12 533.310 136.977  21
  -2 -12  11 844.597 186.960   9
   2 -12 -11 731.627 179.251  11
  -2 -12  11 1177.42 251.335  10
  -2  12  11 683.702 159.800  28
   2 -12 -11 536.508 125.659  21
  -2 -12  11 536.286 114.655  19
  -2 -12  10 82.6049 77.8744  10
  -2 -12  10 243.928 106.151   9
   2 -12 -10 101.039 65.8015  11
  -2  12  10 121.590 55.2825  28
  -2 -12  10-30.4388 69.0140  19
   2 -12 -10 151.225 89.3297  21
  -2 -12   9 1286.72 242.950  10
  -2 -12   9 1002.92 195.937   9
   2 -12  -9 1017.24 195.481  11
  -2  12   9 833.857 173.247  28
  -2 -12   9 975.065 144.078  19
   2 -12  -9 1215.92 174.925  21
  -2 -12   8 15557.7 741.899  12
   2 -12  -8 16394.9 769.236  11
  -2 -12   8 17517.2 947.525  10
  -2 -12   8 16172.8 775.992   9
  -2  12   8 16091.5 727.255  28
  -2 -12   8 15956.2 629.436  19
   2 -12  -8 15511.5 664.483  21
  -2 -12   7 9865.72 575.999   9
   2 -12  -7 10217.8 581.939  11
  -2 -12   7 8963.74 546.475  12
   2 -12  -7 10603.4 526.205  21
  -2 -12   7 9537.14 464.576  19
   2 -12  -6 4071.45 342.259   8
  -2 -12   6 4374.81 360.274   9
  -2 -12   6 4247.88 361.867  12
  -2 -12   5 2035.42 298.501  10
  -2 -12   5 2226.11 245.578   9
   2 -12  -5 2098.36 237.302   8
  -2 -12   5 1744.72 229.137  12
   2 -12  -4 1833.22 223.646   8
  -2 -12   4 2111.76 233.987   9
  -2 -12   4 2046.55 294.638  10
  -2 -12   4 1752.94 226.499  12
  -2 -12   3 18554.0 894.124  10
   2 -12  -3 17025.3 708.815   8
  -2 -12   3 16685.5 744.509  12
  -2 -12   2 4859.23 433.004  10
   2 -12  -2 4966.06 355.090   8
  -2 -12   2 4730.69 371.091  12
   2 -12  -1 2467.45 245.008   8
  -2 -12   1 2592.08 274.540  12
   2 -12   0 24088.5 842.069   8
  -2 -12   0 22827.2 896.372  12
   2 -12   1 4776.16 337.327   8
   2 -12   1 4502.94 328.935  12
  -2 -12  -1 4485.01 365.100  12
   2 -12   2 101.390 62.7387   8
   2 -12   2 148.510 70.5334  12
  -2 -12  -2 116.371 83.2675  12
   2 -12   3 1088.99 158.021   8
  -2 -12  -3 1045.98 175.725  12
   2 -12   4 9943.81 499.293   8
  -2 -12  -4 9973.61 576.044  12
   2 -12   5 10428.7 519.281   8
  -2 -12  -5 9756.71 580.805  12
  -2 -12  -6 3403.66 338.906  12
   2 -12   6 3679.78 297.761   8
  -2  12  -6 3802.66 290.348  28
   2 -12   6 3961.80 285.322  18
  -2 -12  -6 3272.17 276.431  21
   2 -12   7 291.308 109.672   9
  -2 -12  -7 273.858 114.650  12
   2 -12   7 243.526 68.6421  18
  -2 -12  -7 369.954 97.6540  21
   2 -12   8 35632.1 1185.53   9
  -2 -12  -8 36741.8 1287.51  12
  -2 -12  -8 35216.4 1086.25  21
   2 -12   8 35897.1 1055.81  18
   2 -12   9 20961.5 878.624   9
  -2 -12  -9 20516.1 930.624  12
   2 -12   9 20603.4 743.467  18
  -2 -12  -9 20164.6 776.254  21
   2 -12  10 5459.08 430.658   9
  -2 -12 -10 5917.15 478.291  12
   2 -12  10 5848.03 368.204  18
  -2 -12 -10 6563.89 406.564  21
   2 -12  11 1825.23 256.264   9
  -2 -12 -11 1816.68 265.265  12
  -2 -12 -11 1996.84 226.877  21
   2 -12  11 1699.66 192.081  18
   2 -12  12 15556.5 636.598  18
  -2 -12 -12 14863.3 653.107  21
   2 -12  13 1255.12 168.024  18
  -2 -12 -13 1233.77 177.019  21
   2 -12  14 2001.49 211.802  18
  -2 -12 -14 2277.74 241.149  21
   2 -12  15 752.394 124.072  18
  -2 -12 -15 929.558 161.343  21
   2 -12  16-27.9569 74.5486  18
  -2 -12 -16 26.6302 59.6443  21
   2 -12  17 21827.7 741.077  18
  -2 -12 -17 22026.0 780.590  21
  -2 -12 -18 14372.6 582.135  21
   2 -12  18 14429.0 556.043  18
   2 -12  19 90.4319 48.2477  18
  -2 -12 -19 221.543 78.9240  21
   2 -12  20-30.3796 45.7452  18
  -2 -12 -20-57.4250 59.7000  21
  -2  12 -21 3690.61 206.898  26
  -2 -12 -21 3855.92 237.656  21
   2 -12  21 3975.27 225.192  18
  -2 -12 -22 4259.16 226.727  21
   2 -12  22 4277.95 213.357  18
  -2  13  22 2651.80 204.138  28
  -2 -13  22 2449.12 156.059  19
  -2  13  21 7329.19 380.852  28
  -2 -13  21 7246.96 308.238  19
   2 -13 -21 6362.61 300.366  21
  -2  13  20 3650.73 282.084  28
  -2 -13  20 3534.50 223.212  19
   2 -13 -20 3131.62 222.021  21
  -2  13  19 56.4208 67.9742  28
   2 -13 -19-35.6199 60.9660  21
  -2 -13  19-7.58636 40.4986  19
  -2  13  18 479.956 119.313  28
  -2 -13  18 437.523 93.0496  19
   2 -13 -18 416.760 104.226  21
  -2  13  17 16828.7 729.145  28
  -2 -13  17 15747.1 594.672  19
   2 -13 -17 15037.8 614.912  21
  -2  13  16 2556.03 286.556  28
  -2 -13  16 2541.93 225.730  19
   2 -13 -16 2204.74 229.411  21
  -2  13  15 1572.27 219.840  28
  -2 -13  15 1525.71 178.045  19
   2 -13 -15 1451.75 188.316  21
  -2  13  14 81.8920 74.6282  28
   2 -13 -14-44.7574 79.2572  21
  -2 -13  14 41.7109 49.5391  19
  -2  13  13 2519.86 291.423  28
   2 -13 -13 2496.85 254.633  21
  -2 -13  13 2441.65 229.303  19
  -2  13  12 101.434 79.8246  28
  -2 -13  12 73.3850 48.5532  19
   2 -13 -12-7.44956 72.9604  21
  -2 -13  11 1249.63 230.992   9
   2 -13 -11 1127.64 219.147  11
  -2 -13  11 917.381 218.058  10
  -2  13  11 916.236 193.561  28
  -2 -13  11 919.208 147.844  19
   2 -13 -11 795.720 151.552  21
  -2 -13  10 7530.65 637.539  10
  -2 -13  10 7890.60 567.594   9
  -2  13  10 7909.33 509.051  28
  -2 -13  10 7845.92 430.117  19
   2 -13 -10 7467.86 457.778  21
  -2 -13   9 4733.83 429.337   9
  -2 -13   9 4487.24 486.537  10
  -2  13   9 4509.21 380.345  28
   2 -13  -9 4373.98 345.213  21
  -2 -13   9 4721.79 326.300  19
  -2 -13   8 7860.48 636.007  10
  -2 -13   8 7512.46 526.774   9
  -2  13   8 7392.19 483.796  28
   2 -13  -8 7211.45 447.331  21
  -2 -13   8 7583.52 420.442  19
  -2 -13   7 8105.31 530.668  12
  -2 -13   7 8719.24 664.305  10
  -2 -13   7 9043.37 564.658   9
  -2  13   7 9416.89 537.833  28
  -2 -13   7 8665.04 451.620  19
   2 -13  -7 8878.15 498.207  21
  -2 -13   6 10469.0 603.232  12
  -2 -13   6 11614.1 629.555   9
  -2 -13   6 12627.0 789.028  10
  -2  13   6 11319.8 592.319  28
  -2 -13   6 11546.4 522.292  19
   2 -13  -6 11389.4 572.037  21
  -2 -13   6 10444.3 468.765  18
  -2 -13   5 11334.7 621.988  12
  -2 -13   5 12461.4 634.358   9
  -2 -13   5 12315.6 764.844  10
  -2  13   5 11204.6 582.012  28
  -2 -13   5 10281.3 463.497  18
   2 -13  -5 11318.8 568.329  21
  -2 -13   5 11716.6 523.700  19
  -2 -13   4 3530.89 337.417  12
  -2 -13   4 4183.56 431.793  10
  -2  13   4 3891.51 329.731  28
   2 -13  -4 4119.81 329.284  21
  -2 -13   4 3732.36 260.915  18
  -2 -13   3 206.785 89.6927  12
  -2 -13   3-43.7263 68.4662  10
  -2  13   3 239.691 96.0788  28
   2 -13  -3 132.759 86.9684  21
  -2 -13   2 1090.62 186.140  12
  -2  13   2 934.742 157.373  28
   2 -13  -2 1090.60 170.278  21
  -2 -13   1 206.391 98.2115  12
   2 -13  -1 319.464 99.2511   8
  -2  13   1 43.7173 65.1229  28
   2 -13  -1 129.497 73.5379  21
   2 -13   0 842.937 131.948  18
  -2 -13   0 962.039 177.508  12
   2 -13   0 833.108 145.849   8
  -2  13   0 820.539 151.620  28
  -2 -13  -1 1411.70 218.594  12
   2 -13   1 1702.17 204.073   8
  -2  13  -1 1682.01 202.683  28
  -2 -13  -1 1638.50 176.322  24
   2 -13   1 1820.08 190.632  18
  -2 -13  -2 1861.88 247.555  12
   2 -13   2 1851.36 209.875   8
  -2 -13  -2 1968.97 193.748  24
  -2  13  -2 2077.95 220.467  28
   2 -13   2 1683.99 185.431  18
  -2 -13  -3 24302.7 977.999  12
   2 -13   3 24759.6 870.850   8
  -2  13  -3 24559.1 850.178  28
   2 -13   3 23748.1 799.723  18
  -2 -13  -4 12170.9 666.682  12
   2 -13   4 12561.2 580.903   8
  -2  13  -4 12678.7 570.286  28
   2 -13   4 12097.9 533.973  18
  -2 -13  -4 11491.4 549.250  21
  -2 -13  -5 3421.98 347.407  12
   2 -13   5 3815.88 309.077   8
  -2  13  -5 3992.56 300.830  28
  -2 -13  -5 3432.51 289.900  21
   2 -13   5 3761.08 282.388  18
  -2 -13  -6 14917.4 762.689  12
   2 -13   6 14967.0 702.516   9
   2 -13   6 14777.7 654.781   8
  -2  13  -6 15377.1 641.848  28
   2 -13   6 15186.2 614.534  18
  -2 -13  -6 14169.5 630.664  21
   2 -13   7 13500.1 675.751   9
  -2 -13  -7 12657.3 708.082  12
  -2 -13  -7 13332.6 607.805  21
   2 -13   7 13029.2 568.986  18
   2 -13   8 3128.79 317.757   9
  -2 -13  -8 2814.82 325.584  12
   2 -13   8 2704.30 249.848  18
  -2 -13  -8 2943.96 274.741  21
   2 -13   9 10937.8 618.739   9
  -2 -13  -9 10484.7 650.214  12
   2 -13   9 11100.5 520.838  18
  -2 -13  -9 9856.37 523.672  21
   2 -13  10-13.2476 68.1358  18
  -2 -13 -10 80.4126 80.0471  21
   2 -13  11 83.4109 63.5654  18
  -2 -13 -11 94.3396 77.6805  21
   2 -13  12 52.0756 66.4798  18
  -2 -13 -12 132.265 88.2493  21
  -2 -13 -13 12162.8 584.710  21
   2 -13  13 12656.6 552.720  18
   2 -13  14 2355.84 223.663  18
  -2 -13 -14 2391.39 242.033  21
  -2 -13 -15 22468.1 809.766  21
   2 -13  15 22167.7 757.580  18
  -2 -13 -16 18476.8 705.948  21
   2 -13  16 18337.0 658.316  18
   2 -13  17-17.2020 58.9260  18
  -2 -13 -17-75.4537 71.9321  21
  -2 -13 -18 1869.99 190.740  21
   2 -13  18 1606.14 161.190  18
  -2 -13 -19 10950.9 457.206  21
   2 -13  19 11050.1 428.693  18
  -2 -13 -20 4954.54 274.478  21
   2 -13  20 4988.95 253.268  18
   2 -13  21 19.4841 27.9120  18
  -2 -13 -21-31.2823 34.9895  21
  -2  14  21 89.6846 50.9730  28
  -2 -14  21 131.852 41.0472  19
  -2  14  20 353.819 84.5646  28
   2 -14 -20 361.065 74.1000  21
  -2 -14  20 421.973 73.4644  19
  -2  14  19 746.155 128.172  28
   2 -14 -19 607.408 98.6123  21
  -2 -14  19 693.386 96.5942  19
  -2  14  18 782.169 139.074  28
   2 -14 -18 790.146 121.591  21
  -2 -14  18 678.377 101.454  19
  -2  14  17 29.6507 68.4907  28
   2 -14 -17-61.5122 60.9502  21
  -2 -14  17-77.2141 66.9140  19
  -2  14  16 4813.37 367.786  28
   2 -14 -16 4725.72 325.194  21
  -2 -14  16 4904.02 301.185  19
  -2  14  15 7072.23 461.348  28
  -2 -14  15 6847.67 371.598  19
   2 -14 -15 6611.31 398.781  21
  -2  14  14 89.7748 96.9402  28
  -2 -14  14 96.9303 60.4060  19
   2 -14 -14 110.331 80.5951  21
  -2  14  13 16174.1 741.148  28
  -2 -14  13 15921.4 625.304  19
   2 -14 -13 14560.4 653.346  21
  -2  14  12 15447.5 729.919  28
   2 -14 -12 14596.1 655.268  21
  -2 -14  12 14997.1 612.189  19
  -2  14  11 5333.48 415.729  28
   2 -14 -11 4635.64 357.534  21
  -2 -14  11 5284.75 346.206  19
  -2  14  10 7741.02 501.541  28
   2 -14 -10 7563.39 464.838  21
  -2 -14  10 7626.37 423.121  19
  -2  14   9 478.087 127.774  28
  -2 -14   9 523.737 116.103  19
   2 -14  -9 418.054 127.086  21
  -2 -14   8 47.0834 51.7151  18
  -2 -14   8 15.8639 98.8521   9
  -2 -14   8 235.074 136.642  10
  -2  14   8-19.2176 86.8757  28
  -2 -14   8 154.416 78.1725  19
   2 -14  -8-22.3995 68.6566  21
  -2 -14   7 5075.23 432.106   9
  -2 -14   7 5591.11 532.042  10
  -2  14   7 6016.30 429.222  28
  -2 -14   7 5511.06 357.422  19
   2 -14  -7 5378.19 392.327  21
  -2 -14   7 5233.79 322.426  18
  -2 -14   6 5687.57 450.943  12
  -2 -14   6 6101.75 549.358  10
  -2  14   6 6255.58 434.090  28
   2 -14  -6 6024.46 416.088  21
  -2 -14   6 6413.89 386.214  19
  -2 -14   6 6221.76 354.383  18
  -2 -14   5 4084.53 371.436  12
  -2 -14   5 4339.08 450.605  10
  -2  14   5 4088.72 342.758  28
  -2 -14   5 3483.17 262.857  18
  -2 -14   5 3452.92 278.756  19
   2 -14  -5 3711.63 323.166  21
  -2 -14   4 8287.91 541.982  12
  -2 -14   4 8810.28 642.459  10
  -2  14   4 9028.19 513.561  28
   2 -14  -4 8285.57 491.076  21
  -2 -14   4 8710.82 422.090  18
  -2 -14   4 8754.05 455.876  19
  -2 -14   3-38.9973 60.7539  18
  -2 -14   3 12.2061 74.7802  12
  -2  14   3 40.9396 70.4536  28
   2 -14  -3 3.91103 65.6917  21
  -2 -14   2 443.594 127.578  12
  -2 -14   2 366.748 97.0911  18
  -2  14   2 344.864 101.915  28
   2 -14  -2 388.811 128.808  21
  -2 -14   1 9215.33 570.162  12
  -2  14   1 9166.50 499.802  28
   2 -14  -1 9020.04 455.896  18
  -2 -14   1 8646.52 429.525  18
  -2 -14   0 1674.62 238.446  12
  -2 -14   0 1434.70 165.099  24
  -2  14   0 1383.13 186.027  28
   2 -14   0 1483.61 182.451  18
  -2 -14  -1 12026.8 668.168  12
  -2  14  -1 11473.5 559.085  28
  -2 -14  -1 11892.3 508.471  24
   2 -14   1 12044.5 536.373  18
  -2 -14  -2 13047.1 701.732  12
  -2 -14  -2 13161.9 547.991  24
  -2  14  -2 13672.1 607.280  28
   2 -14   2 13452.5 572.184  18
  -2 -14  -3 1710.27 251.664  12
  -2 -14  -3 2174.91 208.187  24
  -2  14  -3 1821.36 207.130  28
   2 -14   3 1948.03 206.692  18
  -2 -14  -4 9352.95 593.014  12
  -2  14  -4 9860.18 501.116  28
   2 -14   4 8627.09 453.245  18
  -2 -14  -4 9150.87 492.533  21
  -2 -14  -5 11627.1 673.492  12
   2 -14   5 12104.0 584.028   8
   2 -14   5 12619.8 650.282   9
  -2  14  -5 13247.2 588.120  28
  -2 -14  -5 11920.4 577.615  21
   2 -14   5 11877.4 543.052  18
   2 -14   6 1227.49 199.829   9
  -2 -14  -6 665.992 160.862  12
   2 -14   6 820.484 139.350  18
  -2 -14  -6 820.095 154.849  21
   2 -14   7 1217.99 169.122  18
  -2 -14  -7 1756.47 219.854  21
   2 -14   8 16241.9 653.141  18
  -2 -14  -8 16478.2 700.503  21
   2 -14   9 116.470 67.1124  18
  -2 -14  -9 81.8211 72.0064  21
   2 -14  10 4720.59 324.770  18
  -2 -14 -10 4518.36 351.997  21
  -2 -14 -11 5071.39 366.005  21
   2 -14  11 4719.25 327.265  18
   2 -14  12 15299.1 610.516  18
  -2 -14 -12 15149.5 664.115  21
   2 -14  13 1877.84 200.282  18
  -2 -14 -13 1959.41 222.155  21
   2 -14  14 11494.1 501.855  18
  -2 -14 -14 11922.5 554.276  21
  -2 -14 -15 2225.37 228.314  21
   2 -14  15 2207.09 199.277  18
   2 -14  16 704.357 111.298  18
  -2 -14 -16 742.739 119.595  21
   2 -14  17 3994.37 252.684  18
  -2 -14 -17 3994.24 276.427  21
  -2 -14 -18 6505.79 340.580  21
   2 -14  18 6704.71 314.863  18
   2 -14  19 2850.27 183.070  18
  -2 -14 -19 3048.40 210.281  21
  -2  15  20 97.4012 49.2647  28
  -2 -15  20 59.4994 27.4642  19
  -2  15  19 126.590 60.1385  28
   2 -15 -19 66.2834 44.0213  21
  -2 -15  19 25.1771 27.8048  19
  -2  15  18 597.193 107.873  28
  -2 -15  18 686.720 94.0483  19
   2 -15 -18 541.925 93.6548  21
  -2  15  17 473.335 109.562  28
   2 -15 -17 462.823 95.3035  21
  -2 -15  17 449.107 81.0714  19
  -2  15  16 605.145 120.673  28
   2 -15 -16 536.726 112.466  21
  -2 -15  16 520.329 97.2934  19
  -2  15  15 13214.5 603.420  28
   2 -15 -15 11383.0 524.194  21
  -2 -15  15 12743.2 500.781  19
  -2  15  14 4477.79 348.553  28
   2 -15 -14 3616.74 288.672  21
  -2 -15  14 4413.73 286.020  19
  -2  15  13 494.656 131.297  28
  -2 -15  13 336.499 81.2391  19
   2 -15 -13 482.225 113.044  21
  -2  15  12 5875.23 416.466  28
  -2 -15  12 5247.73 333.243  19
   2 -15 -12 5606.87 378.710  21
  -2  15  11 11791.9 610.393  28
  -2 -15  11 11603.4 519.438  19
   2 -15 -11 10837.8 557.609  21
  -2  15  10 1273.74 205.880  28
  -2 -15  10 1456.43 178.580  19
   2 -15 -10 1295.33 196.193  21
  -2  15   9 4428.65 367.763  28
  -2 -15   9 4526.85 316.719  19
   2 -15  -9 4208.37 343.580  21
  -2 -15   8 21.9634 52.5500  18
  -2  15   8 31.0236 73.3090  28
  -2 -15   8 119.444 77.3114  19
   2 -15  -8-18.2744 77.2061  21
  -2  15   7 2756.88 288.050  28
   2 -15  -7 3093.17 295.216  21
  -2 -15   7 3201.60 249.435  18
  -2 -15   7 3081.09 264.916  19
  -2  15   6 2437.60 269.557  28
   2 -15  -6 2265.39 259.136  21
  -2 -15   6 2628.07 246.232  19
  -2 -15   6 2374.28 214.389  18
  -2  15   5 2722.06 280.049  28
   2 -15  -5 2753.39 281.473  21
  -2 -15   5 2867.17 254.984  19
  -2 -15   5 2784.07 235.374  18
  -2  15   4 2388.49 261.707  28
   2 -15  -4 2157.93 252.778  21
  -2 -15   4 2088.94 203.233  18
  -2 -15   4 2572.91 244.334  19
  -2  15   3 9706.84 526.798  28
  -2 -15   3 9486.00 453.247  18
   2 -15  -3 9785.00 540.574  21
  -2 -15   3 9462.58 481.812  19
  -2  15   2 9503.28 515.850  28
   2 -15  -2 9856.36 488.031  18
  -2 -15   2 9776.90 457.740  18
  -2 -15   1 3549.72 359.389  12
  -2  15   1 4087.44 323.768  28
   2 -15  -1 4194.56 305.494  18
  -2 -15   1 3891.97 279.224  18
   2 -15   0 6.97398 51.4152  18
  -2 -15   0 72.8230 41.1637  18
  -2 -15   0 34.5329 97.4363  12
  -2  15   0 10.6920 67.7109  28
  -2  15  -1 36114.1 1103.04  28
  -2 -15  -1 33742.8 994.747  24
   2 -15   1 35299.6 1052.69  18
  -2 -15  -2 5013.65 321.691  24
  -2  15  -2 5642.44 372.482  28
   2 -15   2 4986.43 337.972  18
   2 -15   3 604.553 121.394  18
  -2 -15  -3 586.957 112.914  24
  -2  15  -3 650.962 119.661  28
  -2  15  -4 2426.62 240.538  28
  -2 -15  -4 2575.81 226.705  24
  -2 -15  -4 1960.55 226.597  21
   2 -15   4 2262.88 230.371  18
   2 -15   5-16.2895 76.6296  18
  -2 -15  -5 23.6245 46.9574  24
  -2 -15  -5 48.8428 62.6364  21
  -2 -15  -6 2168.58 211.137  24
  -2 -15  -6 1875.81 223.903  21
   2 -15   6 2313.96 227.093  18
   2 -15   7 189.172 67.7814  18
  -2 -15  -7 119.926 75.3724  21
   2 -15   8 1830.52 199.493  18
  -2 -15  -8 1439.94 193.067  21
   2 -15   9 34611.7 1020.93  18
  -2 -15  -9 33635.4 1085.97  21
   2 -15  10 1177.34 160.230  18
  -2 -15 -10 1095.71 174.720  21
   2 -15  11 3757.52 278.034  18
  -2 -15 -11 3954.02 316.330  21
   2 -15  12 6133.26 352.188  18
  -2 -15 -12 5849.23 382.942  21
   2 -15  13 36705.7 1017.31  18
  -2 -15 -13 36027.4 1086.66  21
   2 -15  14 1032.45 134.324  18
  -2 -15 -14 871.955 146.759  21
   2 -15  15 57.7808 47.7598  18
  -2 -15 -15 84.7503 51.0457  21
  -2 -15 -16 3027.08 235.643  21
   2 -15  16 2927.14 205.317  18
   2 -15  17 230.837 58.7038  18
  -2 -15 -17 257.928 74.6986  21
   2 -15  18 559.938 79.1418  18
  -2 -15 -18 397.138 69.8595  24
  -2 -15 -18 411.439 82.7375  21
  -2  16  18 2357.54 180.763  28
  -2 -16  18 2399.92 151.759  19
   2 -16 -18 2069.12 160.808  21
  -2  16  17 900.815 122.316  28
   2 -16 -17 696.698 101.602  21
  -2 -16  17 627.478 86.1687  19
  -2  16  16 99.8277 66.9936  28
  -2 -16  16 12.8174 33.2514  19
  -2  16  15 220.776 82.3453  28
   2 -16 -15 218.214 87.2539  21
  -2 -16  15 247.694 71.2677  19
  -2  16  14 124.060 76.8891  28
  -2 -16  14 72.5212 51.0051  19
   2 -16 -14-29.8002 51.2981  21
  -2  16  13 22522.6 803.669  28
  -2 -16  13 21299.4 689.812  19
  -2  16  12 515.445 126.658  28
  -2 -16  12 686.948 115.419  19
   2 -16 -12 557.957 129.007  21
  -2  16  11 2582.41 262.342  28
   2 -16 -11 2030.78 225.679  21
  -2 -16  11 2072.47 199.430  19
  -2  16  10 418.681 121.077  28
  -2 -16  10 134.397 63.9441  19
   2 -16 -10 235.799 93.6502  21
  -2  16   9 1299.67 194.141  28
  -2 -16   9 1237.37 163.169  19
   2 -16  -9 968.742 170.617  21
  -2 -16   8 90.9846 43.4130  18
  -2  16   8 91.9557 58.2225  28
  -2 -16   8 57.5883 48.2988  19
   2 -16  -8 82.8075 72.0732  21
  -2  16   7 7555.71 460.727  28
  -2 -16   7 7221.20 404.913  19
   2 -16  -7 6722.56 439.933  21
  -2 -16   7 6671.91 359.882  18
  -2  16   6 8248.08 484.523  28
   2 -16  -6 7924.43 477.654  21
  -2 -16   6 8700.23 448.188  19
  -2 -16   6 8306.78 407.235  18
  -2  16   5 2743.84 270.334  28
   2 -16  -5 1957.60 240.201  21
  -2 -16   5 2594.26 235.826  19
  -2 -16   5 2484.37 217.252  18
  -2 -16   4-0.72987 49.9035  18
   2 -16  -4 93.8512 65.6845  18
  -2  16   4 174.405 78.1989  28
  -2 -16   4 202.541 83.7893  19
  -2 -16   3-33.3206 55.9021  18
   2 -16  -3 41.6963 51.5782  18
  -2  16   3 5.23130 79.6554  28
  -2 -16   3 32.8413 63.3236  19
  -2  16   2 4422.95 338.715  28
  -2 -16   2 3882.47 277.855  18
   2 -16  -2 4833.44 329.479  18
  -2 -16   2 4200.14 310.261  19
  -2  16   1 18887.4 738.305  28
  -2 -16   1 16803.0 637.766  18
   2 -16  -1 18580.2 695.958  18
  -2  16   0 5840.11 385.131  28
   2 -16   0 6247.08 374.814  18
  -2 -16   0 5720.45 341.489  18
   2 -16   1 815.912 137.871  18
  -2 -16  -1 872.285 137.770  18
  -2  16  -1 1034.77 159.834  28
   2 -16   2 414.660 97.8530  18
  -2  16  -2 513.456 113.663  28
  -2 -16  -2 430.735 96.3336  24
  -2  16  -3 21864.0 789.224  28
  -2 -16  -3 21393.2 729.003  24
   2 -16   3 21659.0 763.443  18
  -2 -16  -4 17123.7 636.102  24
  -2 -16  -4 16265.8 683.368  21
   2 -16   4 18363.6 679.536  18
  -2 -16  -5 3230.05 254.210  24
  -2 -16  -5 3178.14 283.101  21
   2 -16   5 3087.85 261.073  18
  -2 -16  -6 13256.1 540.297  24
  -2 -16  -6 11835.2 573.185  21
   2 -16   6 13090.3 558.681  18
   2 -16   7 185.491 72.1316  18
  -2 -16  -7 74.5130 63.0308  24
  -2 -16  -7 169.927 78.9333  21
   2 -16   8 179.113 73.2795  18
  -2 -16  -8 54.1984 60.2992  24
  -2 -16  -8 124.283 78.5115  21
  -2 -16  -9 5032.99 315.234  24
   2 -16   9 5139.14 322.804  18
  -2 -16  -9 4615.47 342.665  21
  -2 -16 -10 6165.17 344.866  24
  -2 -16 -10 6156.79 387.675  21
   2 -16  10 5940.06 344.774  18
  -2 -16 -11 22276.1 722.584  24
   2 -16  11 23032.2 733.285  18
  -2 -16 -11 20694.5 769.929  21
  -2 -16 -12 4075.68 264.826  24
   2 -16  12 3681.98 253.518  18
  -2 -16 -12 3500.63 280.854  21
  -2 -16 -13 1818.49 169.525  24
   2 -16  13 1724.45 168.610  18
  -2 -16 -13 1578.68 182.566  21
   2 -16  14 15.9526 36.7694  18
  -2 -16 -14 3.62771 44.7692  24
  -2 -16 -14 12.1488 46.8759  21
  -2 -16 -15 4752.04 257.569  24
  -2 -16 -15 4781.65 289.238  21
   2 -16  15 4917.56 259.376  18
  -2 -16 -16 1785.28 146.822  24
  -2 -16 -16 1786.37 164.376  21
   2 -16  16 1622.62 136.964  18
   2 -16  17 535.282 72.4099  18
  -2 -16 -17 515.805 73.5223  24
  -2 -16 -17 592.480 87.8690  21
  -2  17  16 3483.97 217.863  28
   2 -17 -16 3342.32 212.303  21
  -2 -17  16 3692.79 193.842  19
  -2  17  15 2145.64 182.280  28
   2 -17 -15 2030.62 174.950  21
  -2 -17  15 2431.03 168.187  19
  -2  17  14 11.0025 44.0449  28
  -2 -17  14 84.4761 37.7074  19
   2 -17 -14 106.238 59.8796  21
  -2  17  13 8.98652 42.9706  28
  -2 -17  13 12.4419 36.6404  19
   2 -17 -13 36.8510 50.2034  21
  -2  17  12 671.799 120.023  28
  -2 -17  12 596.136 100.951  19
   2 -17 -12 609.381 118.668  21
  -2  17  11 10284.7 491.562  28
   2 -17 -11 9782.26 480.686  21
  -2 -17  11 10226.8 434.239  19
  -2  17  10 1035.97 156.953  28
  -2 -17  10 1071.76 136.234  19
   2 -17 -10 1086.34 160.330  21
  -2  17   9 1881.86 213.628  28
  -2 -17   9 1720.58 180.754  19
   2 -17  -9 1784.05 209.862  21
  -2  17   8 13467.9 596.477  28
   2 -17  -8 12794.0 593.640  21
  -2 -17   8 13091.7 534.666  19
  -2  17   7 159.806 80.9289  28
  -2 -17   7 3.94651 60.4091  19
   2 -17  -7 86.8017 72.1175  21
  -2  17   6 15991.9 663.566  28
  -2 -17   6 15266.7 563.181  18
  -2 -17   6 16040.6 616.232  19
   2 -17  -6 15948.6 616.637  18
   2 -17  -5 321.829 96.0253  18
  -2 -17   5 291.581 74.3789  18
  -2  17   5 202.518 80.9794  28
  -2 -17   5 155.784 69.3617  19
  -2  17   4 8281.33 454.424  28
  -2 -17   4 7958.81 390.837  18
   2 -17  -4 8504.05 434.068  18
  -2 -17   4 8275.81 429.581  19
  -2  17   3 6799.25 408.640  28
   2 -17  -3 6978.68 390.957  18
  -2 -17   3 6543.71 383.144  19
  -2 -17   3 6248.54 345.012  18
   2 -17  -2 408.756 98.4134  18
  -2 -17   2 373.085 92.0274  18
  -2  17   2 451.879 105.405  28
  -2 -17   2 386.077 97.2463  19
   2 -17  -1 29.5888 50.9679  18
  -2 -17   1-12.9564 56.3370  18
  -2  17   1 97.0986 75.3642  28
  -2 -17   1 43.8942 50.8055  19
  -2 -17   0 890.141 133.345  18
   2 -17   0 963.193 144.242  18
  -2  17   0 897.367 137.385  28
  -2  17  -1 1673.76 192.602  28
   2 -17   1 1631.27 182.602  18
  -2 -17  -1 1638.68 174.972  18
  -2  17  -2 1565.21 187.455  28
   2 -17   2 1493.15 181.991  18
  -2 -17  -2 1326.16 160.054  18
  -2 -17  -3 153.733 66.2585  18
   2 -17   3 21.4112 64.5693  18
  -2 -17  -3 39.5223 61.9736  24
  -2 -17  -4 21633.1 707.738  24
   2 -17   4 22424.2 754.077  18
  -2 -17  -4 20740.5 708.101  18
  -2 -17  -5 2928.12 229.952  24
   2 -17   5 3289.26 256.407  18
  -2 -17  -6 1632.81 169.231  24
   2 -17   6 1503.30 172.856  18
  -2 -17  -6 1366.08 185.059  21
  -2 -17  -7 10338.7 448.401  24
   2 -17   7 10216.0 460.457  18
  -2 -17  -7 9784.44 486.490  21
  -2 -17  -8 9398.25 417.900  24
   2 -17   8 9152.49 424.238  18
  -2 -17  -8 8253.89 441.725  21
   2 -17   9 737.222 114.397  18
  -2 -17  -9 591.534 101.484  24
  -2 -17  -9 487.421 116.057  21
  -2 -17 -10 2786.29 209.457  24
   2 -17  10 2626.56 208.847  18
  -2 -17 -10 2426.03 223.753  21
   2 -17  11 235.407 70.5695  18
  -2 -17 -11 244.144 71.1942  24
  -2 -17 -11 368.819 86.8154  21
  -2 -17 -12 1585.95 150.108  24
   2 -17  12 1595.31 151.979  18
  -2 -17 -12 1439.76 163.437  21
   2 -17  13 560.025 83.5558  18
  -2 -17 -13 534.431 84.1928  24
  -2 -17 -13 657.008 111.567  21
   2 -17  14 604.892 82.5645  18
  -2 -17 -14 669.303 90.7371  24
  -2 -17 -14 691.541 102.024  21
  -2 -17 -15 1663.45 131.580  24
  -2 -17 -15 1605.17 143.807  21
   2 -17  15 1789.40 133.616  18
   2 -18 -14 125.278 46.0636  18
  -2 -18  14 34.5927 30.5708  19
  -2  18  13 6327.65 303.543  28
  -2 -18  13 6140.12 273.872  19
   2 -18 -13 6614.33 294.555  18
  -2  18  12 7465.42 350.651  28
  -2 -18  12 7431.23 320.601  19
   2 -18 -12 7933.70 339.651  18
   2 -18 -11 397.468 77.8422  18
  -2  18  11 327.188 80.1642  28
  -2 -18  11 419.249 82.1111  19
  -2  18  10 3602.25 253.520  28
  -2 -18  10 3568.14 230.997  19
   2 -18 -10 3701.04 238.688  18
   2 -18  -9 284.422 76.1253  18
  -2  18   9 494.786 102.885  28
  -2 -18   9 333.498 75.5014  19
  -2  18   8 8186.61 410.998  28
  -2 -18   8 8067.70 379.377  19
   2 -18  -8 8259.87 388.396  18
   2 -18  -7 194.244 75.2153  18
  -2  18   7 81.6390 49.8356  28
  -2 -18   7 156.702 62.6186  19
  -2  18   6 10024.6 467.105  28
  -2 -18   6 10056.4 445.415  19
   2 -18  -6 10086.3 450.480  18
  -2  18   5 1564.25 178.056  28
  -2 -18   5 1755.63 160.870  18
  -2 -18   5 1668.18 175.862  19
   2 -18  -5 1813.63 183.673  18
  -2  18   4 6949.89 383.627  28
   2 -18  -4 7244.57 376.240  18
  -2 -18   4 6947.25 337.508  18
  -2 -18   4 6647.92 362.151  19
   2 -18  -3 716.280 117.279  18
  -2 -18   3 624.947 97.8783  18
  -2  18   3 682.752 122.798  28
  -2 -18   3 539.088 106.240  19
  -2 -18   2 98.0265 38.6461  18
  -2  18   2 38.1762 47.5331  28
  -2 -18   2 6.90116 67.3399  19
  -2  18   1 4595.64 306.085  28
   2 -18  -1 5235.86 318.294  18
  -2 -18   1 4718.84 305.321  19
  -2 -18   1 4441.22 274.026  18
   2 -18   0 447.989 98.9868  18
  -2 -18   0 478.025 90.2871  18
  -2  18   0 500.655 104.047  28
  -2 -18   0 513.087 104.444  19
  -2 -18  -1 274.349 75.1576  18
   2 -18   1 365.338 91.1085  18
  -2 -18  -1 345.822 91.9104  19
  -2 -18  -2 2373.72 197.422  18
   2 -18   2 2626.71 218.521  18
   2 -18   3 7297.80 372.601  18
  -2 -18  -3 6454.95 336.495  18
   2 -18   4 6446.93 346.788  18
  -2 -18  -4 5842.67 317.186  18
  -2 -18  -5 675.349 109.500  18
   2 -18   5 468.897 98.5663  18
  -2 -18  -5 645.877 99.0484  24
  -2 -18  -6 6023.89 306.290  24
   2 -18   6 6042.36 326.156  18
  -2 -18  -6 5334.81 295.871  18
  -2 -18  -7 552.063 95.1954  18
   2 -18   7 631.723 103.195  18
  -2 -18  -7 585.782 95.6922  24
  -2 -18  -7 566.429 104.616  21
  -2 -18  -8 4182.01 245.782  24
  -2 -18  -8 4227.11 248.244  18
   2 -18   8 4207.23 256.798  18
  -2 -18  -8 3824.22 264.411  21
  -2 -18  -9 2324.25 175.446  24
   2 -18   9 2066.96 173.118  18
  -2 -18  -9 1804.92 178.911  21
   2 -18  10 25.2541 39.2687  18
  -2 -18 -10 135.616 43.7769  24
  -2 -18 -10-21.1955 51.2288  21
  -2 -18 -11 1634.54 137.589  24
   2 -18  11 1595.57 139.781  18
  -2 -18 -11 1229.69 137.175  21
   2 -18  12 523.604 78.4312  18
  -2 -18 -12 530.135 76.6196  24
  -2 -18 -12 484.252 83.0075  21
   2 -18  13 63.3177 32.0484  18
   2 -19 -12 264.672 55.8407  18
   2 -19 -11 8911.74 334.762  18
  -2 -19  11 8426.08 317.474  19
   2 -19 -10 416.838 75.3748  18
  -2 -19  10 224.373 55.3456  19
   2 -19  -9 220.917 59.2787  18
  -2 -19   9 103.151 41.9304  19
   2 -19  -8 202.043 55.6069  18
  -2 -19   8 155.791 54.4302  19
   2 -19  -7 826.650 109.910  18
  -2 -19   7 783.896 107.065  19
   2 -19  -6 4787.65 271.197  18
  -2 -19   6 4466.25 258.429  19
   2 -19  -5-10.8941 43.7825  18
  -2 -19   5 37.6616 40.8062  19
   2 -19  -4 400.283 87.4194  18
  -2 -19   4 476.070 89.6205  19
   2 -19  -3 9868.54 419.983  18
  -2 -19   3 9561.68 414.616  19
   2 -19  -2 3839.01 249.982  18
  -2 -19   2 3320.88 234.745  19
  -2 -19   2 3299.63 208.745  18
  -2 -19   1 209.443 58.0313  18
   2 -19  -1 215.635 64.2436  18
  -2 -19   1 219.751 62.0250  19
  -2 -19   0 797.816 104.173  18
   2 -19   0 851.347 120.266  18
  -2 -19   0 784.940 116.652  19
   2 -19   1 18217.9 600.937  18
  -2 -19  -1 17869.1 602.566  19
  -2 -19  -1 16546.9 546.443  18
  -2 -19  -2 1777.19 152.984  18
   2 -19   2 1871.88 175.638  18
  -2 -19  -2 1821.67 171.710  19
   2 -19   3-0.43272 41.4436  18
  -2 -19  -3-15.5377 32.9257  18
  -2 -19  -3 0.60001 47.2315  19
  -2 -19  -4 162.067 53.1262  18
   2 -19   4 245.121 65.9611  18
  -2 -19  -4 205.551 63.5601  19
  -2 -19  -5 235.097 60.0214  18
   2 -19   5 58.5869 37.8884  18
   2 -19   6 6282.48 301.628  18
  -2 -19  -6 6064.04 281.006  18
  -2 -19  -7 83.8999 40.8346  18
   2 -19   7 66.0202 38.8186  18
  -2  19  -7-17.4044 53.6405  23
   2 -19   8 39.9511 28.9106  18
  -2 -19  -8 112.378 41.4283  24
   2 -19   9 5573.45 257.883  18
  -2 -19  -9 5265.43 237.097  18
   2 -19  10 1.79376 28.5327  18
   2 -20  -8 511.341 73.6280  18
  -2 -20   8 549.929 73.2404  19
   2 -20  -7 28.1770 28.6423  18
  -2 -20   7 26.4446 32.7276  19
   2 -20  -6 475.701 77.7378  18
  -2 -20   6 271.393 57.0265  19
  -2 -20   5 4414.43 230.176  19
   2 -20  -5 4849.70 244.704  18
   2 -20  -4 689.468 93.1338  18
  -2 -20   4 773.522 99.4635  19
   2 -20  -3-60.3152 49.2354  18
  -2 -20   3-18.0819 38.2769  19
   2 -20  -2 39.6121 43.9166  18
  -2 -20   2-3.41490 37.4634  19
   2 -20  -1 11474.2 415.152  18
  -2 -20   1 10679.0 402.976  19
   2 -20   0 82.8592 49.1299  18
  -2 -20   0 55.4638 52.8933  19
   2 -20   1 3463.11 209.553  18
  -2 -20  -1 3365.75 208.191  19
   2 -20   2 4854.60 248.467  18
  -2 -20  -2 4510.73 243.745  19
   2 -20   3 1249.30 121.336  18
  -2 -20  -3 1207.97 120.966  19
   2 -20   4 614.524 85.6299  18
  -2 -20  -4 747.387 94.3771  19
   2 -20   5 91.6995 38.8816  18
  -2 -20  -5 123.719 49.5096  19
   2 -20   6 2249.18 151.537  18
  -2 -20  -6 2287.75 156.133  19
   2 -20   7 120.482 41.3190  18
  -3   0  29 1533.77 164.879  15
  -3   0  28 96.3788 76.3484  15
  -3   0  27 691.442 113.556  28
  -3   0  26-13.9711 52.4295  28
  -3   0  26 27.4014 47.1778  20
  -3   0  25 11793.6 555.393  28
  -3   0  25 12045.4 583.303  20
  -3   0  24 45.4809 57.9259  28
  -3   0  24 75.9656 95.4243  20
  -3   0  23 3504.76 305.082  28
  -3   0  23 4293.72 366.352  20
  -3   0  22 14.3675 69.6846  28
  -3   0  22 82.9029 84.7913  20
  -3   0  21 8751.39 783.094  13
  -3   0  21 8166.36 482.835  28
  -3   0  21 8542.22 536.367  20
  -3   0  20 8.06216 78.0401  13
  -3   0  20-27.3534 80.8251  28
  -3   0  20-14.6223 90.7552  20
  -3   0  20-2.08551 63.7689  19
  -3   0  19 23694.1 1286.68  13
  -3   0  19 22628.8 838.842  28
  -3   0  19 23738.2 931.051  20
  -3   0  19 23748.6 771.449  19
  -3   0  18 164.196 101.940  13
  -3   0  17 17837.6 1042.56  13
  -3   0  16 0.51369 82.4490  13
  -3   0  15 1224.76 251.089  13
  -3   0  14 14.4299 70.0384  13
  -3   0  13 1663.61 276.609  13
  -3   0  12 87.5316 80.0602  13
  -3   0  11-41.6950 73.8132  13
  -3   0  10 126.388 77.3166  13
  -3   0   9 77336.2 1548.26   7
  -3   0   9 80616.7 2026.64  13
  -3   0   8-2.00735 26.7126   7
   3   0  -8 51.6364 18.3760   1
  -3   0   8 2.82352 74.1437  13
   3   0  -7 932.350 75.9021   1
  -3   0   7 1060.92 71.6206   2
  -3   0   7 968.763 92.1522   7
  -3   0   7 1094.17 170.721  13
  -3   0   6 46.6518 38.8661   7
   3   0  -6-4.38571 41.2338   4
  -3   0   6 20.9660 64.5643  13
  -3   0   5 398.458 67.8404   7
   3   0  -5 381.949 78.3373   4
  -3   0   5 529.902 110.587  13
  -3   0   4-9.34081 38.0034   7
   3   0  -4 14.5833 13.1840   2
   3   0  -4 49.6156 39.7523   4
  -3   0   4 4.41252 53.1654  13
  -3   0   3 100854. 1979.57   7
  -3   0   3 97200.9 1926.48   1
   3   0  -3 100051. 2024.34   4
   3   0  -3 97612.7 1816.46   2
  -3   0   3 97289.3 2143.43  13
  -3   0   2-50.5670 54.3193   3
   3   0  -2 50.3100 56.1894   3
  -3   0   2 87.3938 46.0451   7
  -3   0   2 35.2110 27.4417   1
   3   0  -2 1.83400 32.2706   4
  -3   0   2 94.6950 73.1604  13
  -3   0   1 515134. 2984.66   3
   3   0  -1 519324. 3023.98   3
  -3   0   1 487657. 2370.14   1
  -3   0   1 494388. 2759.80  13
  -3   0   0 14.6864 44.7458   3
  -3   0   0-30.4818 44.9792   7
  -3   0  -1 378223. 7134.06   3
  -3   0  -2-23.4273 45.2799   3
   3   0   2 58.5041 24.9659   8
  -3   0  -3 306212. 5856.36   3
   3   0   3 297648. 5368.58   8
  -3   0  -4 118.192 91.7212   3
   3   0   4 25.5270 22.3673   8
   3   0   4 86.8077 30.9249   6
   3   0   5 6970.23 279.956   6
   3   0   6 54.5363 42.2075   6
   3   0   7 10998.9 393.836   6
   3   0   8 85.2587 60.3467   6
   3   0   9 77766.8 1716.00   5
   3   0   9 81733.5 1733.65   6
   3   0  10 80.5525 49.7962   5
   3   0  10 54.4589 59.0712   6
   3   0  11 55238.1 1352.89   5
   3   0  11 53662.3 1348.11   6
   3   0  12 66.5503 59.9980   5
   3   0  12 65.4275 53.3326   6
   3   0  13 93403.8 2136.25   5
   3   0  13 90084.4 2130.58   6
   3   0  14 99.3396 71.4462   5
   3   0  14-60.1496 79.8969   6
   3   0  15 55699.0 1577.32   5
   3   0  15 55078.7 1597.77   6
   3   0  16-2.69376 61.0510   6
   3   0  16 37.9474 65.3649   5
   3   0  16-45.3433 90.1367  18
   3   0  17 97155.9 2544.97   6
   3   0  17 102061. 2305.49  18
   3   0  18 345.808 129.392  13
   3   0  18-1.86799 76.0575  18
   3   0  19 1598.64 199.286  18
   3   0  20 71.5079 53.5532  18
   3   0  21 1013.96 158.242  18
   3   0  22 135.885 94.5285  28
   3   0  22 80.5739 63.0381  18
  -3   0 -22-38.2939 46.1272  21
   3   0  23 11278.7 539.841  28
   3   0  23 10268.0 484.990  18
   3   0  24 16.0646 55.7257  28
  -3   0 -24 37.3313 35.8477  21
   3   0  25 9821.33 436.196  28
   3   0  26-5.51552 30.0476  28
  -3  -1  29 98.9370 48.2236  15
  -3   1  29-99.3730 57.5824  15
  -3  -1  28 5934.60 368.306  15
  -3   1  28 5330.28 287.208  28
  -3   1  27 3538.59 255.709  28
  -3  -1  27 3617.95 264.882  20
  -3   1  26 667.562 126.901  28
  -3  -1  26 534.482 104.612  28
  -3  -1  26 566.326 121.794  20
  -3   1  25 2574.36 248.364  28
  -3  -1  25 2343.15 232.254  28
  -3  -1  25 2637.12 269.262  20
  -3  -1  24 1840.66 214.822  28
  -3   1  24 1815.56 216.255  28
  -3  -1  24 1856.65 239.617  20
  -3   1  24 2073.73 238.420  20
  -3   1  23 5177.87 377.532  28
  -3  -1  23 5091.51 367.302  28
  -3   1  23 5015.09 391.146  20
  -3  -1  23 5122.82 406.672  20
  -3  -1  22 1368.36 194.719  28
  -3   1  22 1167.09 182.793  28
  -3   1  22 1597.70 229.451  20
  -3  -1  22 1409.74 170.837  19
  -3  -1  22 1303.23 205.965  20
  -3  -1  21 3002.49 463.209  13
  -3   1  21 2229.48 394.607  13
  -3   1  21 3009.44 289.663  28
  -3  -1  21 2667.13 265.858  28
  -3   1  21 2564.50 281.879  20
  -3  -1  21 2774.31 303.805  20
  -3  -1  21 2914.20 242.875  19
  -3   1  20 221.854 144.075  13
  -3  -1  20 292.367 155.635  13
  -3  -1  20 223.579 77.4155  28
  -3   1  20 196.978 67.8804  28
  -3  -1  20 490.248 141.574  20
  -3   1  20 336.387 124.230  20
  -3  -1  20 360.148 88.6820  19
  -3   1  19 11174.5 854.571  13
  -3  -1  19 10553.3 841.895  13
  -3   1  19 9833.37 523.186  28
  -3   1  19 9856.54 567.324  20
  -3   1  19 10737.7 475.914  19
  -3  -1  19 10571.5 475.157  19
  -3  -1  18 105.514 64.2161  13
  -3   1  18-12.3915 92.4559  13
  -3   1  17 509.328 158.668  13
  -3  -1  17 434.110 182.724  13
  -3   1  16 20406.5 1079.62  13
  -3  -1  16 21371.8 1109.53  13
  -3   1  15 10047.2 711.185  13
  -3  -1  15 9886.62 705.787  13
  -3  -1  14 3791.05 418.101  13
  -3   1  14 3802.06 414.958  13
  -3  -1  13 2557.38 271.501   9
  -3   1  13 2701.07 335.740  13
  -3  -1  13 2704.55 341.147  13
  -3  -1  12 21050.4 822.649   9
  -3   1  12 23092.5 995.966  13
  -3  -1  12 22976.6 993.148  13
  -3  -1  11 26845.4 913.789   9
  -3   1  11 26591.1 1058.40  13
  -3  -1  11 27996.4 1074.39  13
  -3  -1  10 169.829 43.9316   7
  -3  -1  10 124.961 55.4250   9
  -3  -1  10 291.531 115.573  13
  -3   1  10 133.781 84.3254  13
  -3  -1   9 8087.55 417.758   9
  -3  -1   9 8518.21 295.539   7
  -3   1   9 8222.63 507.193  13
  -3  -1   9 8487.74 508.022  13
  -3  -1   8 25748.9 815.801   9
   3   1  -8 28320.4 702.297   1
  -3  -1   8 27988.0 669.767   7
  -3   1   8 26428.0 651.371   7
  -3   1   8 26792.4 962.274  13
  -3  -1   8 28483.5 970.715  13
  -3  -1   7 1444.25 158.461   9
   3   1  -7 1351.18 110.252   2
   3   1  -7 1650.92 127.638   3
  -3  -1   7 1791.70 129.357   2
   3   1  -7 1586.97 124.156   1
  -3  -1   7 1685.62 124.121   7
  -3   1   7 1474.76 114.921   7
  -3   1   7 1520.39 199.984  13
  -3  -1   7 1509.84 194.403  13
  -3   1   6 2867.08 167.025   7
  -3  -1   6 2979.99 208.869   9
   3   1  -6 2614.46 148.647   2
   3   1  -6 2884.86 189.516   3
   3   1  -6 2885.93 172.075   1
   3   1  -6 2991.46 229.800   4
  -3  -1   6 2812.11 164.756   7
  -3   1   6 3055.84 236.272   4
  -3   1   6 3200.10 275.669  13
  -3  -1   6 2881.27 254.854  13
  -3   1   5 12481.5 401.703   7
  -3   1   5 12142.4 426.908   3
   3   1  -5 12071.6 443.458   3
  -3  -1   5 11880.8 435.220   9
   3   1  -5 11414.2 347.355   2
   3   1  -5 11720.8 468.189   4
   3   1  -5 12102.8 401.399   1
  -3   1   5 12985.0 502.331   4
  -3  -1   5 12590.7 390.952   7
  -3   1   5 12094.4 545.385  13
  -3  -1   5 12003.2 520.218  13
   3   1  -4 53565.7 1145.14   2
  -3   1   4 57384.9 1229.45   7
  -3   1   4 57156.3 1308.34   3
   3   1  -4 55398.9 1311.79   3
   3   1  -4 57789.7 1241.88   1
   3   1  -4 55008.6 1292.13   4
  -3   1   4 59774.6 1338.95   4
  -3  -1   4 56724.5 1211.48   7
  -3  -1   4 54620.2 1375.12  13
  -3   1   4 55852.4 1432.87  13
  -3  -1   3 25085.7 645.810   7
   3   1  -3 24736.8 746.648   3
  -3   1   3 24139.4 652.834   7
  -3   1   3 24633.3 600.091   1
  -3   1   3 24944.2 745.203   3
   3   1  -3 24676.3 595.800   2
   3   1  -3 23638.0 676.746   4
  -3   1   3 25706.7 709.757   4
  -3  -1   3 23019.5 740.238  13
  -3   1   3 24682.6 800.389  13
  -3  -1   2 5952.10 268.546   7
   3  -1  -2 6628.86 210.086   2
  -3   1   2 6715.73 353.840   3
  -3  -1   2 6487.47 289.077   1
   3   1  -2 6859.44 357.473   3
   3   1  -2 6737.02 285.302   4
  -3   1   2 6926.88 278.549   1
  -3   1   2 7189.04 305.814   4
   3   1  -2 6940.71 259.166   2
  -3   1   2 6793.61 366.218  13
  -3  -1   2 6823.00 339.277  13
   3   1  -1 105943. 2170.48   3
  -3  -1   1 103301. 2016.02   1
   3  -1  -1 107978. 1889.77   2
   3   1  -1 102231. 1915.47   4
  -3   1   1 108842. 1965.32   4
  -3   1   1 106394. 2173.50   3
  -3  -1   1 102870. 2057.18  13
  -3   1   1 107948. 2152.24  13
  -3  -1   0 40069.6 937.370   7
   3   1   0 39071.0 1097.55   3
  -3   1   0 39531.0 1106.97   3
   3  -1   0 39632.3 881.571   8
  -3  -1   0 37086.7 981.330   1
   3  -1   0 39390.5 908.410   2
   3   1   0 37401.4 839.551   4
  -3   1   0 38266.0 873.957   4
  -3  -1  -1 192693. 3616.80   7
   3   1   1 189521. 3864.94   3
  -3  -1  -1 182777. 3716.64   1
  -3   1  -1 188284. 3497.40   4
   3  -1   1 194875. 3534.60   8
   3  -1   1 192724. 3641.83   2
  -3   1  -1 191693. 3878.63   3
  -3  -1  -2 11761.3 492.867   1
  -3  -1  -2 11776.7 415.189   7
  -3   1  -2 11829.5 559.094   3
   3  -1   2 12085.8 461.582   2
   3  -1   2 11501.9 357.901   8
   3   1   2 11108.4 541.960   3
  -3   1  -2 11527.4 314.717   4
  -3  -1  -3 90937.3 1877.43   7
  -3   1  -3 91639.8 2176.66   3
   3  -1   3 92372.8 2005.58   2
   3  -1   3 92042.8 1783.41   8
   3   1   3 87903.9 2145.85   3
  -3   1  -3 89992.8 1666.18   4
  -3  -1  -4 62406.3 1379.20   7
   3   1   4 59867.9 1653.85   3
   3  -1   4 62171.0 1539.23   2
   3  -1   4 62167.8 1285.58   8
   3   1   4 62767.8 1291.17   6
   3   1   5 9304.49 537.406   3
   3  -1   5 9752.55 496.387   2
   3  -1   5 10409.0 343.081   8
   3   1   5 10079.5 339.984   6
   3  -1   5 10695.8 370.608   6
  -3  -1  -5 9822.43 389.515   7
   3   1   6 8066.43 304.780   6
   3  -1   6 8044.01 321.392   6
  -3  -1  -6 7270.63 333.335   7
  -3  -1  -7 5629.61 291.301   7
   3  -1   7 6094.70 284.660   6
   3   1   7 5993.11 268.444   6
  -3  -1  -8 74543.7 1641.17   7
   3   1   8 72679.3 1607.58   5
   3   1   8 73728.5 1589.98   6
   3  -1   8 77828.7 1628.20   6
   3   1   9 14398.3 516.523   5
   3  -1   9 14832.5 506.776   5
   3  -1   9 15122.6 526.891   6
   3   1   9 15047.2 513.550   6
   3   1  10 883.239 123.884   5
   3   1  10 891.257 121.136   6
   3  -1  10 653.833 101.398   5
   3  -1  10 794.355 117.970   6
   3   1  11 25483.0 809.376   5
   3  -1  11 26001.1 783.641   5
   3   1  11 25313.9 792.716   6
   3  -1  11 25972.2 811.946   6
   3   1  12 9422.68 471.646   5
   3   1  12 9048.57 452.484   6
   3  -1  12 9886.38 474.860   6
   3  -1  12 9304.34 445.632   5
   3   1  13 33722.2 1067.17   5
   3  -1  13 35277.9 1044.09   5
   3   1  13 34324.5 1071.02   6
   3  -1  13 34613.4 1062.82   6
   3  -1  14 1162.97 167.049   5
   3   1  14 866.999 155.592   5
   3   1  14 846.942 155.745   6
   3  -1  14 886.401 159.375   6
   3   1  15 10463.5 590.939   5
   3  -1  15 10441.5 561.193   5
   3   1  15 10553.7 589.610   6
   3  -1  15 11069.3 600.530   6
   3   1  16 8060.87 542.426   5
   3   1  16 7247.73 505.198   6
   3  -1  16 8175.97 543.652   6
  -3   1 -16 8126.47 405.900  26
   3   1  16 8279.73 447.648  18
   3  -1  16 7974.24 437.496  18
   3   1  17 35510.3 1314.08   5
   3   1  17 34988.1 1280.20   6
   3  -1  17 38867.9 1355.97   6
   3   1  17 37321.2 1414.29  13
   3   1  17 38029.0 1135.57  18
   3  -1  17 39663.8 1143.87  18
   3  -1  18 4720.94 437.856   6
   3  -1  18 5359.28 511.754  13
   3   1  18 5015.83 357.149  18
   3  -1  18 5166.74 357.508  18
   3   1  19 10757.5 543.937  18
   3  -1  19 11748.6 559.793  18
   3   1  20 9183.59 493.998  18
   3  -1  20 8950.23 482.680  18
   3   1  21 238.634 97.4487  28
   3   1  21 218.481 87.4742  18
   3  -1  21 121.239 58.6196  18
  -3  -1 -21 250.842 76.5076  21
   3   1  22 5672.60 387.916  28
   3   1  22 5032.06 342.024  18
   3  -1  22 4982.41 341.727  18
  -3  -1 -22 5902.66 323.049  21
  -3   1 -22 5838.49 317.544  21
   3   1  23 2728.60 253.732  28
   3  -1  23 3064.85 271.516  28
   3  -1  23 2601.40 230.014  18
  -3   1 -23 2953.03 208.063  21
  -3  -1 -23 3267.86 223.975  21
   3  -1  24 1557.47 181.378  28
   3   1  24 1569.14 184.005  28
  -3  -1 -24 1539.51 143.118  21
   3   1  25 3469.32 247.285  28
   3  -1  25 3520.44 250.114  28
   3  -1  26 1891.55 161.505  28
   3   1  26 1757.74 153.131  28
  -3   2  29 3.56256 50.6834  15
  -3  -2  28 2228.80 213.088  15
  -3   2  28 2106.36 176.761  28
  -3   2  27 776.582 121.917  28
  -3  -2  27 1038.63 145.011  20
  -3   2  26 6738.18 389.662  28
  -3  -2  26 7250.04 424.725  20
  -3   2  25 1130.22 171.438  28
  -3  -2  25 1132.26 180.310  20
  -3   2  24 825.779 148.843  28
  -3  -2  24 930.782 178.471  20
  -3   2  23 456.131 124.080  28
  -3  -2  23 735.756 128.968  19
  -3  -2  23 636.338 152.639  20
  -3   2  22 3554.09 319.158  28
  -3  -2  22 3540.25 347.821  20
  -3  -2  22 3674.29 275.527  19
  -3   2  22 3662.78 337.189  20
  -3   2  21 6219.16 422.745  28
  -3   2  21 6481.83 455.344  20
  -3  -2  21 5909.26 355.962  19
  -3  -2  20 154.549 139.059  13
  -3   2  20 252.171 150.224  13
  -3   2  20 344.184 96.7651  28
  -3   2  20 334.501 108.257  20
  -3  -2  20 388.868 95.1783  19
  -3   2  19 11231.1 852.465  13
  -3  -2  19 10202.2 836.650  13
  -3   2  19 11006.6 558.825  28
  -3   2  19 10657.7 591.351  20
  -3  -2  19 11199.1 491.183  19
  -3  -2  18 5147.06 572.266  13
  -3   2  18 4809.77 533.890  13
  -3  -2  18 4471.44 293.750  19
  -3   2  17 9136.02 719.346  13
  -3  -2  17 9023.50 730.994  13
  -3  -2  16 2118.36 347.956  13
  -3   2  16 1435.85 279.017  13
  -3  -2  15 319.763 118.386   9
  -3   2  15 439.280 157.908  13
  -3  -2  15 257.088 145.087  13
  -3  -2  14 82099.3 2123.64   9
  -3   2  14 84208.9 2390.46  13
  -3  -2  14 80436.6 2381.45  13
  -3  -2  13 30047.5 1054.79   9
  -3  -2  13 30859.9 978.363  10
  -3   2  13 30831.8 1234.56  13
  -3  -2  13 29584.4 1222.19  13
  -3  -2  12 3978.63 325.601   9
  -3  -2  12 4347.79 312.988  10
  -3  -2  12 4162.69 401.631  13
  -3   2  12 4196.07 404.780  13
  -3  -2  11 3864.22 289.840  10
  -3  -2  11 3852.96 306.911   9
  -3  -2  11 4028.81 381.464  13
  -3   2  11 4241.07 389.272  13
  -3  -2  10 1380.52 174.368  10
  -3  -2  10 1663.06 125.063   7
  -3  -2  10 1445.52 178.115   9
  -3  -2  10 1661.35 238.275  13
  -3   2  10 1667.95 240.415  13
  -3  -2   9 1079.73 146.542   9
  -3  -2   9 929.220 141.846  10
  -3  -2   9 1236.88 107.989   7
  -3  -2   9 1014.41 182.709  13
  -3   2   9 1429.73 210.659  13
  -3  -2   8 4905.13 307.097  10
  -3  -2   8 4455.55 287.279   9
   3   2  -8 4673.51 262.001   2
  -3  -2   8 5023.33 282.575   2
  -3  -2   8 5343.78 230.303   7
  -3   2   8 4765.99 372.340  13
  -3  -2   8 4907.20 364.424  13
  -3   2   7 39656.4 919.008   7
   3   2  -7 38831.0 980.824   3
  -3  -2   7 38878.4 1049.74   9
   3   2  -7 42119.1 1027.63   1
   3   2  -7 40240.3 995.639   2
  -3  -2   7 43671.5 1027.84   2
  -3  -2   7 42538.6 1103.52  10
  -3  -2   7 42135.3 928.069   7
  -3   2   7 43012.6 1175.46   4
  -3   2   7 42082.4 1253.62  13
  -3  -2   7 41657.7 1201.66  13
  -3  -2   6 256741. 4820.56  10
  -3   2   6 247882. 4634.83   7
   3   2  -6 239707. 4716.55   3
  -3  -2   6 243277. 4734.21   9
   3   2  -6 250564. 4681.79   2
   3   2  -6 259351. 4728.84   1
  -3   2   6 264658. 4899.68   4
  -3  -2   6 261548. 4622.69   7
   3   2  -6 240487. 4807.11   4
  -3   2   6 253946. 4687.57   3
  -3   2   6 248474. 5003.43  13
  -3  -2   6 253853. 4917.70  13
   3   2  -5 5610.57 299.715   3
  -3   2   5 6057.56 264.707   7
  -3  -2   5 5600.84 277.352   9
  -3  -2   5 6268.13 331.817  10
  -3   2   5 6144.46 303.255   3
  -3   2   5 6038.32 335.543   4
   3   2  -5 5900.44 271.927   2
  -3  -2   5 6151.57 255.997   7
   3   2  -5 5803.77 312.445   4
   3   2  -5 6225.97 297.365   1
  -3   2   5 6061.28 383.554  13
  -3  -2   5 6447.88 359.033  13
  -3  -2   5 5804.94 221.666  12
   3   2  -4 1901.63 174.852   3
  -3  -2   4 2009.92 178.568  10
  -3   2   4 1656.27 164.131   3
  -3  -2   4 1813.99 142.198   9
   3   2  -4 2010.87 165.705   1
   3   2  -4 1939.15 145.908   2
  -3   2   4 1800.59 170.607   4
  -3  -2   4 1787.14 134.561   7
   3   2  -4 1805.41 160.699   4
  -3   2   4 1936.47 99.0190   1
  -3  -2   4 1815.92 177.956  13
  -3   2   4 1642.66 194.769  13
  -3  -2   4 1995.33 115.281  12
  -3   2   3 39389.8 1062.50   3
   3   2  -3 38938.0 1049.41   3
   3   2  -3 42025.7 1015.47   1
   3  -2  -3 39471.0 881.437  11
   3   2  -3 40261.6 936.161   2
  -3   2   3 40561.0 1010.09   4
  -3  -2   3 38417.3 905.332   9
   3   2  -3 37745.8 959.682   4
  -3  -2   3 40794.9 923.357   7
  -3  -2   3 38308.7 1019.29  13
  -3   2   3 40354.1 1127.58  13
   3   2  -2 93247.9 2022.11   3
  -3   2   2 91544.8 2030.35   3
  -3   2   2 91951.0 1896.19   4
   3   2  -2 92169.9 1853.71   2
   3   2  -2 83692.2 1826.37   4
  -3  -2   2 94222.7 1835.86   7
   3  -2  -2 91907.4 1703.79   2
   3  -2  -2 90610.7 1754.39  11
  -3   2   2 89674.4 2046.74  13
  -3  -2   2 85610.9 1899.71  13
  -3  -2   1 26390.1 672.180   7
  -3   2   1 25699.1 835.791   3
  -3  -2   1 25365.4 730.135   1
   3   2  -1 26098.3 828.748   3
   3  -2  -1 26184.4 621.995   2
  -3   2   1 26387.7 698.490   4
   3   2  -1 23911.8 640.299   4
  -3  -2   1 24120.8 698.301  13
  -3  -2   0 6833.63 286.459   7
   3   2   0 6427.94 377.221   3
  -3   2   0 6516.32 390.000   3
   3  -2   0 6843.30 283.914   8
   3  -2   0 6474.73 277.112   2
  -3   2   0 6481.18 277.971   4
  -3  -2   0 6369.50 327.144   1
   3   2   0 6057.65 241.908   4
  -3  -2  -1 17041.8 511.683   7
   3   2   1 16330.0 664.651   3
  -3   2  -1 16623.1 677.147   3
  -3  -2  -1 17112.1 600.221   1
   3  -2   1 16348.2 533.688   2
   3  -2   1 17058.1 494.055   8
   3   2   1 16110.9 422.089   4
  -3  -2  -2 3371.15 201.720   7
  -3   2  -2 3595.95 303.361   3
   3  -2   2 3562.72 238.868   2
   3  -2   2 3578.81 194.231   8
  -3  -2  -2 3322.42 253.008   1
   3   2   2 3235.05 284.448   3
   3   2   2 3341.65 129.302   4
  -3  -2  -3 4298.05 301.276   1
  -3  -2  -3 4304.62 229.567   7
   3   2   3 3742.59 318.311   3
  -3   2  -3 4002.71 334.661   3
   3  -2   3 4241.83 283.238   2
   3  -2   3 4201.12 207.546   8
   3   2   3 3845.07 175.728   6
  -3  -2  -4 3939.79 224.878   7
   3  -2   4 3453.56 273.641   2
   3  -2   4 3807.79 199.497   8
   3   2   4 3853.30 178.789   6
   3   2   4 3698.18 323.383   3
  -3  -2  -5 72540.6 1568.59   7
   3   2   5 66979.2 1881.44   3
   3   2   5 73741.0 1471.98   6
   3  -2   5 73873.0 1517.00   8
   3  -2   5 73064.4 1806.73   2
   3  -2   5 72058.6 1537.12   6
  -3  -2  -6 27378.3 745.056   7
   3  -2   6 26231.2 652.317   9
   3   2   6 26862.6 674.597   6
   3  -2   6 28143.9 714.485   8
   3  -2   6 27794.3 732.150   6
  -3  -2  -7 9452.72 377.547   7
   3   2   7 8973.98 366.290   5
   3   2   7 9336.88 343.827   6
   3  -2   7 9711.03 381.757   6
   3   2   8 233.754 67.7148   5
   3   2   8 242.625 60.6119   6
   3   2   9 39329.6 1041.13   5
   3  -2   9 41262.5 1045.77   6
   3   2   9 40525.4 1009.80   6
   3   2  10 70895.7 1686.61   5
   3   2  10 73296.2 1652.16   6
   3  -2  10 73637.5 1621.24   5
   3  -2  10 75571.5 1687.37   6
   3   2  11 580.615 114.361   5
   3   2  11 606.566 106.874   6
   3  -2  11 745.363 116.442   5
   3  -2  11 671.711 116.891   6
   3   2  12 9468.78 490.057   5
   3  -2  12 10351.1 457.424   5
   3   2  12 9427.70 468.253   6
   3  -2  12 10037.9 485.412   6
   3   2  13 176.222 88.6441   5
   3  -2  13 250.651 85.2346   5
   3   2  13 134.650 68.0298   6
   3  -2  13 288.334 96.9681   6
   3   2  14 2586.30 283.515   5
   3   2  14 2240.11 245.284   6
   3  -2  14 2522.52 259.692   6
   3   2  15 1513.46 226.753   5
   3   2  15 1479.71 213.691   6
   3  -2  15 1479.19 219.398   6
   3   2  16 180.138 101.327   5
   3   2  16 110.305 59.3224   6
   3  -2  16 177.098 110.362   6
  -3   2 -16 39.5685 57.0006  26
   3   2  16 113.529 61.1577  18
   3  -2  16 95.6647 63.9248  18
   3  -2  17 96.8229 100.111   6
   3   2  17 154.217 92.7387   5
  -3   2 -17 179.731 79.3110  26
   3   2  17 109.290 59.3283  18
   3  -2  17 181.192 80.1529  18
   3  -2  18 59423.0 1819.86   6
   3   2  18 58266.5 1553.08  18
   3  -2  18 60912.0 1557.97  18
   3   2  19 108.789 80.3125  18
   3  -2  19 78.9834 67.1680  18
   3   2  20 470.255 126.513  28
   3   2  20 317.316 100.197  18
   3  -2  20 201.792 76.5970  18
  -3  -2 -20 478.687 104.158  21
   3   2  21 932.165 161.960  28
  -3  -2 -21 1362.46 156.573  21
   3  -2  21 1299.92 178.687  18
   3   2  22 21724.9 820.512  28
   3  -2  22 21711.4 776.355  18
  -3  -2 -22 23822.9 731.894  21
   3   2  23-5.72739 47.8076  28
  -3   2 -23 12.7710 35.6107  21
  -3  -2 -23 100.689 58.2430  21
   3   2  24 3432.01 263.007  28
   3  -2  24 4217.52 294.135  28
   3  -2  24 3774.12 259.497  18
  -3  -2 -24 3856.00 230.529  21
   3   2  25 132.395 49.0881  28
   3  -2  25 70.3812 55.0282  28
  -3  -2 -25 4.38762 30.9914  21
   3  -2  26 12.3340 31.9193  28
  -3  -3  28 5890.39 337.471  15
  -3   3  28 5723.79 298.754  28
  -3  -3  28 6074.76 311.669  20
  -3   3  27 54.4982 43.6090  28
  -3  -3  27 68.6300 42.3990  20
  -3   3  26 82.1185 57.2640  28
  -3  -3  26 18.6675 60.8170  20
  -3   3  25 3402.06 292.295  28
  -3  -3  25 4260.41 343.251  20
  -3   3  24 819.425 147.275  28
  -3  -3  24 785.049 163.544  20
  -3   3  23 8994.03 513.956  28
  -3  -3  23 10169.2 589.149  20
  -3  -3  23 9607.72 453.619  19
  -3   3  22 722.922 150.508  28
  -3  -3  22 574.529 110.329  19
  -3   3  21 3403.37 318.342  28
  -3  -3  21 3288.58 261.578  19
  -3  -3  20 6475.69 676.870  13
  -3   3  20 6275.66 645.224  13
  -3   3  20 5701.70 407.551  28
  -3  -3  20 5975.20 357.184  19
  -3   3  20 6064.83 432.807  20
  -3   3  19 7853.51 707.346  13
  -3  -3  19 8919.72 785.275  13
  -3   3  19 7999.45 480.171  28
  -3   3  19 8336.58 514.124  20
  -3  -3  19 8740.20 431.712  19
  -3   3  18 4863.76 540.303  13
  -3  -3  18 4748.29 556.899  13
  -3   3  18 5188.36 370.628  28
  -3   3  18 5077.00 387.770  20
  -3  -3  18 5102.29 316.069  19
  -3  -3  17 2457.09 312.205   9
  -3   3  17 2142.70 349.304  13
  -3  -3  17 2307.48 367.903  13
  -3  -3  16 20267.4 923.892   9
  -3  -3  16 19975.5 1099.82  13
  -3   3  16 20476.4 1085.65  13
  -3  -3  15 1003.66 194.659   9
  -3  -3  15 606.290 167.402  13
  -3   3  15 580.029 167.817  13
  -3  -3  14 470.671 129.950   9
  -3  -3  14 307.722 100.117  10
  -3  -3  14 511.266 170.260  13
  -3   3  14 476.585 140.165  13
  -3  -3  13 16740.1 744.391   9
  -3  -3  13 16890.3 706.421  10
  -3   3  13 15598.1 852.072  13
  -3  -3  13 16505.3 877.534  13
  -3  -3  12 57.4611 63.6596   9
  -3  -3  12 24.0864 57.4046  10
  -3   3  12 35.6959 84.3855  13
  -3  -3  12 92.1634 75.4642  13
  -3  -3  11 3704.34 301.091   9
  -3  -3  11 3720.33 297.297  10
  -3   3  11 3624.35 367.902  13
  -3  -3  11 3216.68 341.287  13
  -3  -3  10 258.920 57.8610   7
  -3  -3  10 160.932 73.3761   9
  -3  -3  10 170.037 73.8325  10
  -3   3  10 177.822 102.604  13
  -3  -3  10 185.637 111.551  13
  -3  -3   9 17816.1 666.646   9
  -3  -3   9 19337.8 712.184  10
  -3  -3   9 20528.7 552.335   7
  -3   3   9 19019.8 835.010  13
  -3  -3   9 18427.0 793.422  13
  -3  -3   8 41643.6 1137.46   9
   3   3  -8 41859.3 1144.85   2
  -3  -3   8 44481.2 1206.20  10
  -3  -3   8 46531.8 1200.57   2
  -3  -3   8 46698.2 1009.01   7
  -3   3   8 43083.8 1350.39  13
  -3  -3   8 45235.2 1312.19  13
  -3   3   7 8986.32 334.257   7
  -3  -3   7 10064.5 460.636  10
  -3  -3   7 9514.55 411.461   9
   3   3  -7 9473.64 425.559   2
  -3  -3   7 9993.94 342.646   7
  -3  -3   7 10811.0 451.851   2
  -3   3   7 9872.90 548.304  13
  -3  -3   7 9211.28 484.982  13
  -3  -3   6 27002.3 825.635  10
  -3   3   6 24855.3 671.872   7
  -3  -3   6 24836.9 731.803   9
  -3   3   6 25555.3 751.668   3
   3   3  -6 28114.2 810.666   1
   3   3  -6 25481.6 768.725   2
  -3   3   6 26472.8 852.423   4
  -3  -3   6 26470.7 662.272   7
  -3  -3   6 28663.5 794.784   2
  -3   3   6 26153.2 935.214  13
  -3  -3   6 25847.4 663.094  12
  -3  -3   6 25657.3 843.705  13
  -3  -3   5 1457.29 163.566  10
  -3  -3   5 1495.21 138.894   9
   3   3  -5 1547.76 159.723   1
  -3   3   5 1385.10 163.529   4
   3  -3  -5 1493.26 137.911  11
  -3  -3   5 1460.28 121.869   7
   3   3  -5 1773.96 163.583   2
  -3  -3   5 1385.08 112.276  12
  -3  -3   5 1374.53 161.991  13
  -3   3   5 1191.10 177.401  13
  -3  -3   4 397.786 93.5071  10
   3   3  -4 510.219 88.5188   2
  -3  -3   4 412.317 69.2390   9
   3  -3  -4 406.241 68.6131  11
   3   3  -4 522.351 96.2795   1
  -3   3   4 408.958 90.6498   4
  -3  -3   4 499.555 72.5397   7
  -3  -3   4 521.166 68.1457  12
  -3  -3   4 401.349 91.1913  13
  -3   3   4 512.015 116.242  13
   3   3  -3 958.869 114.632   2
  -3  -3   3 631.244 78.0594   9
   3   3  -3 910.294 126.866   1
  -3  -3   3 894.509 127.616  10
  -3  -3   3 910.488 96.0011   7
  -3   3   3 827.755 115.570   4
  -3   3   3 789.251 137.062  13
  -3  -3   3 846.047 109.324  13
  -3  -3   3 828.609 85.0772  12
   3  -3  -3 844.536 93.1898  11
   3   3  -2 28832.8 910.607   3
   3   3  -2 30659.6 881.178   1
   3  -3  -2 30204.1 680.461   2
   3   3  -2 29044.0 818.263   2
  -3  -3   2 30922.4 863.894  10
  -3   3   2 29847.5 837.716   4
  -3  -3   2 30976.0 752.214   7
  -3   3   2 31093.2 963.125  13
  -3  -3   2 30779.7 718.511  12
   3  -3  -2 29175.4 719.489  11
   3  -3  -1 6715.50 269.119   2
   3   3  -1 7004.97 397.701   3
   3  -3  -1 7080.94 311.797   8
   3   3  -1 6427.29 323.715   2
  -3  -3   1 6862.66 283.271   7
   3   3  -1 7095.26 369.571   1
   3  -3  -1 6802.06 257.484  11
  -3  -3   1 7040.03 266.997  12
   3   3   0 1645.23 190.673   3
   3  -3   0 1815.56 149.585   8
   3  -3   0 1688.11 141.618   2
  -3  -3   0 1669.96 134.662   7
   3  -3   0 1743.09 115.240  11
   3   3   1 11924.3 570.726   3
   3  -3   1 12822.4 432.367   8
  -3  -3  -1 12521.9 515.905   1
   3  -3   1 12561.7 468.617   2
  -3  -3  -1 13211.5 424.047   7
   3   3   2 32826.8 1082.12   3
   3  -3   2 35853.9 863.236   8
   3   3   2 33219.9 731.027   6
   3  -3   2 34830.7 960.203   2
  -3  -3  -2 34782.0 1006.66   1
  -3  -3  -2 36166.4 850.700   7
   3   3   3 46914.3 1407.74   3
   3   3   3 48999.9 1007.66   6
   3  -3   3 51135.7 1128.06   8
   3  -3   3 49058.1 1283.01   2
  -3  -3  -3 49265.8 1115.44   7
   3  -3   4 324.538 90.5653   2
  -3  -3  -4 191.970 49.8552   7
   3   3   4 178.499 78.3261   3
   3  -3   4 287.151 63.7289   8
   3   3   4 176.538 40.2857   6
   3   3   5 28579.0 741.196   5
   3   3   5 28856.7 680.067   6
   3  -3   5 30522.9 764.944   8
   3  -3   5 28498.6 762.494   6
   3  -3   5 30038.4 991.332   2
  -3  -3  -5 28596.0 743.085   7
   3   3   6 8980.49 359.369   5
   3   3   6 9041.46 316.596   6
   3  -3   6 9579.95 366.200   8
   3  -3   6 9423.52 373.229   6
  -3  -3  -6 8802.98 343.551   7
   3   3   7 55162.9 1279.06   5
   3  -3   7 54650.3 1217.37   9
   3   3   7 55064.8 1209.81   6
   3  -3   7 55878.6 1270.34   8
   3  -3   7 56461.2 1283.27   6
   3   3   8 89697.7 1949.73   5
   3   3   8 91471.2 1884.65   6
   3  -3   8 92035.7 1948.74   6
   3   3   9 404.391 95.4901   5
   3   3   9 165.181 60.7932   6
   3  -3   9 283.497 79.5807   6
   3   3  10 1341.92 149.833   6
   3  -3  10 1375.85 141.839   5
   3  -3  10 1500.81 170.730   6
   3   3  10 1255.12 160.805   5
   3   3  11 27953.9 856.324   6
   3  -3  11 27198.2 789.668   5
   3  -3  11 28022.1 864.423   6
   3   3  11 25636.9 875.947   5
   3   3  12 28292.3 911.863   6
   3  -3  12 29374.0 920.479   6
   3   3  12 27130.8 941.377   5
   3   3  13 17128.6 706.536   6
   3  -3  13 17493.3 706.095   6
   3   3  13 16067.9 723.196   5
   3  -3  14 85.1018 67.1574   6
   3   3  14-40.8159 64.6152   6
   3  -3  15 574.512 145.433   6
   3   3  15 405.811 126.929   5
   3  -3  15 336.478 89.0535  18
   3   3  15 378.845 106.936  18
   3   3  16 65945.8 1995.31   5
   3  -3  16 70467.2 1956.10   6
  -3   3 -16 70408.1 1693.96  26
   3   3  16 70495.9 1755.59  18
   3  -3  16 73619.7 1750.65  18
   3   3  17 27497.9 1173.12   5
   3  -3  17 30214.0 1181.37   6
  -3   3 -17 30371.1 929.478  26
   3  -3  17 31725.4 986.851  18
   3   3  17 29257.5 983.601  18
  -3   3 -18 1233.00 158.740  26
   3   3  18 1385.41 200.162  28
   3   3  18 1028.51 170.155  18
  -3  -3 -18 1404.18 169.238  21
   3  -3  18 1175.74 179.227  18
   3   3  19 2275.48 255.735  28
   3   3  19 2141.53 234.280  18
   3  -3  19 2117.48 228.689  18
  -3  -3 -19 2301.95 212.137  21
   3   3  20 11009.0 574.479  28
   3  -3  20 10556.3 525.059  18
  -3  -3 -20 11753.6 504.089  21
   3   3  21 4343.35 345.793  28
   3  -3  21 4900.74 340.102  18
  -3  -3 -21 4701.13 298.762  21
   3   3  22 1311.33 182.520  28
  -3  -3 -22 1333.45 153.942  21
   3  -3  22 1375.54 173.904  18
   3   3  23 7710.37 428.443  28
   3  -3  23 8245.47 413.158  18
  -3  -3 -23 8782.85 387.027  21
   3   3  24 700.643 114.985  28
   3  -3  24 665.107 119.810  28
   3  -3  24 841.107 122.003  18
  -3  -3 -24 965.863 115.760  21
   3   3  25 5380.76 297.215  28
   3  -3  25 5862.79 320.473  28
   3  -3  25 5322.68 280.244  18
  -3  -3 -25 5500.58 256.220  21
   3  -3  26 634.888 90.4664  28
  -3  -4  28 180.176 73.2211  15
  -3   4  28 85.0382 54.5453  15
  -3   4  28 108.230 50.2918  28
  -3  -4  28 38.7181 34.7669  20
  -3  -4  27 3526.43 274.790  15
  -3   4  27 3934.82 265.891  28
  -3  -4  27 4321.93 292.496  20
  -3  -4  26 2504.52 254.913  15
  -3   4  26 3096.71 256.613  28
  -3  -4  26 3016.01 267.230  20
  -3   4  25 6668.60 404.124  28
  -3  -4  25 7298.53 456.492  20
  -3   4  24 5243.78 374.398  28
  -3  -4  24 6046.60 433.504  20
  -3  -4  24 5723.31 332.780  19
  -3   4  23 8796.74 508.406  28
  -3  -4  23 10180.0 589.917  20
  -3  -4  23 9584.71 452.185  19
  -3   4  22 3945.71 340.601  28
  -3  -4  22 4156.60 291.914  19
  -3   4  21 21142.8 849.714  28
  -3  -4  21 21715.9 749.650  19
  -3   4  20 6971.06 687.976  13
   3  -4 -20 7279.72 530.594  11
  -3  -4  20 7191.65 716.967  13
  -3   4  20 6730.65 448.280  28
  -3  -4  20 6696.64 382.817  19
  -3  -4  19 11812.0 910.925  13
  -3   4  19 12554.2 903.747  13
   3  -4 -19 14490.8 747.554  11
  -3   4  19 12673.4 627.927  28
  -3  -4  19 12631.4 541.456  19
  -3   4  18 3194.22 438.101  13
  -3  -4  18 3563.86 485.430  13
   3  -4 -18 2673.11 308.010  11
  -3  -4  18 2968.87 364.640   9
  -3   4  18 2838.83 278.420  28
  -3  -4  18 3127.47 249.751  19
  -3  -4  17 3617.09 393.602   9
  -3   4  17 3881.45 477.986  13
  -3  -4  17 3033.06 432.247  13
  -3  -4  16 1022.69 204.711   9
  -3   4  16 899.448 224.912  13
  -3  -4  16 1022.82 245.800  13
  -3  -4  15 4869.62 417.906   9
  -3  -4  15 5017.12 395.955  10
  -3   4  15 4487.80 473.917  13
  -3  -4  15 3842.70 453.537  13
  -3  -4  14 9645.69 581.850   9
  -3  -4  14 10045.4 562.804  10
  -3   4  14 10071.4 702.139  13
  -3  -4  14 9826.18 703.855  13
  -3  -4  13 608.850 127.805  10
  -3  -4  13 771.747 150.728   9
  -3  -4  13 804.299 203.005  13
  -3   4  13 956.293 217.916  13
  -3  -4  12 75377.0 1892.07   9
  -3  -4  12 77470.5 1907.46  10
  -3   4  12 74153.5 2130.05  13
  -3  -4  11 49707.1 1377.79  10
  -3  -4  11 46958.6 1326.22   9
  -3   4  11 45970.2 1533.60  13
  -3  -4  10 1566.00 187.066   9
  -3  -4  10 1538.09 200.063  10
  -3   4  10 1520.61 239.031  13
  -3  -4  10 1527.10 227.609  13
  -3  -4   9 23514.6 797.691   9
  -3  -4   9 25783.7 877.998  10
  -3  -4   9 25866.1 674.500   7
  -3   4   9 23291.3 971.129  13
  -3  -4   9 22893.0 907.598  13
  -3  -4   8 63545.5 1559.60   9
   3   4  -8 62084.0 1634.15   2
  -3  -4   8 67651.4 1680.33   2
   3  -4  -8 68239.3 1562.23  11
  -3  -4   8 70202.7 1431.36   7
  -3  -4   8 68843.8 1686.53  10
  -3   4   8 67568.3 1843.11  13
  -3  -4   8 63906.3 1710.83  13
  -3  -4   7 9265.23 417.275   9
  -3  -4   7 10026.2 486.805  10
   3   4  -7 9004.72 459.374   2
  -3  -4   7 10149.6 358.577   7
  -3  -4   7 9868.56 473.861   2
  -3  -4   7 9674.17 374.557  12
  -3   4   7 10022.7 566.180  13
  -3  -4   7 9686.24 496.152  13
   3  -4  -7 9656.55 412.547  11
  -3  -4   6 6657.88 382.347  10
  -3  -4   6 6604.04 274.854   7
  -3  -4   6 6091.15 310.326   9
   3   4  -6 6652.03 373.896   2
   3  -4  -6 6824.99 323.050  11
  -3  -4   6 6123.87 363.754  13
  -3   4   6 6258.41 430.281  13
  -3  -4   6 6309.67 284.127  12
   3   4  -5 4367.64 296.075   2
  -3  -4   5 4617.79 251.280   9
   3   4  -5 4688.26 313.950   1
  -3  -4   5 4640.42 308.280  10
  -3   4   5 4457.62 313.964   4
  -3  -4   5 4545.05 221.709   7
  -3  -4   5 4145.47 279.230  13
  -3   4   5 4756.18 360.922  13
  -3  -4   5 4634.38 232.035  12
   3  -4  -5 4951.83 261.836  11
   3  -4  -4 524.244 82.1307  11
  -3  -4   4 575.200 75.0960   7
  -3  -4   4 515.505 106.114  10
   3   4  -4 508.204 98.4171   2
  -3  -4   4 568.101 86.3068   9
   3   4  -4 463.986 99.9498   1
  -3   4   4 529.450 112.426   4
  -3  -4   4 407.042 82.2694  13
  -3  -4   4 566.837 78.5720  12
  -3   4   4 586.604 134.523  13
  -3  -4   3 14030.6 555.137  10
   3   4  -3 15322.3 599.540   1
  -3  -4   3 13546.3 435.118   9
   3   4  -3 14223.9 555.442   2
  -3   4   3 14183.1 427.174   2
  -3  -4   3 14730.2 445.857   7
  -3   4   3 15471.4 651.124  13
  -3  -4   3 14528.4 452.382  12
   3  -4  -3 15142.6 473.448  11
  -3  -4   2 3180.61 238.511  10
  -3  -4   2 2919.33 163.755   9
  -3   4   2 3428.72 201.540   2
   3   4  -2 3169.15 242.056   2
   3  -4  -2 3400.92 180.794   2
   3   4  -2 3137.25 255.257   1
  -3  -4   2 3335.66 189.202   7
  -3   4   2 3494.71 294.273  13
   3  -4  -2 3217.06 189.427  11
  -3  -4   2 3170.12 186.352  12
  -3  -4   1 115923. 2482.71  10
   3  -4  -1 117830. 2360.34   2
   3   4  -1 120146. 2599.35   1
   3  -4  -1 121955. 2429.83   8
   3   4  -1 117628. 2522.26   2
  -3  -4   1 118308. 2330.27   7
  -3  -4   1 120603. 2346.64  12
   3  -4  -1 122540. 2331.36  11
   3   4   0 1987.81 209.073   1
   3  -4   0 1843.92 159.976   2
   3  -4   0 2110.99 171.242   8
  -3  -4   0 1944.46 142.447   7
   3   4   0 1935.13 191.851   2
   3  -4   0 1958.29 135.468  11
   3   4   1 33299.6 1092.63   3
   3  -4   1 32997.8 858.739   8
  -3  -4  -1 33525.3 809.088   7
   3  -4   1 32542.1 909.451   2
   3   4   2 7293.90 464.889   3
   3  -4   2 7784.34 338.051   8
   3  -4   2 7704.97 393.643   2
  -3  -4  -2 7854.21 305.999   7
   3   4   3 126575. 2395.57   5
   3  -4   3 123983. 2467.19   8
   3  -4   3 120194. 2648.70   2
  -3  -4  -3 120863. 2397.76   7
   3   4   4 42328.9 980.250   5
   3  -4   4 43827.4 1028.41   8
   3  -4   4 41609.8 1219.35   2
  -3  -4  -4 40087.7 956.106   7
   3  -4   5 7271.25 323.965   8
   3   4   5 7213.74 313.094   5
   3  -4   5 7009.41 317.602   6
  -3  -4  -5 6505.38 275.170   7
   3   4   6 18.4119 35.7652   5
   3  -4   6 21.3280 43.2169   8
   3  -4   6 61.4270 44.2765   6
   3  -4   7 654.399 91.5209   9
   3   4   7 556.161 100.045   5
   3  -4   7 666.427 103.712   8
   3  -4   7 746.885 108.557   6
   3  -4   8 30.5819 34.5922   9
   3   4   8 55.6574 59.5747   5
   3  -4   8 21.3531 38.2394   6
   3   4   9 18822.8 674.456   5
   3  -4   9 18638.9 621.065   9
   3  -4   9 19964.4 655.980   6
   3   4  10 82.7449 53.7188   5
   3  -4  10 64.2611 61.4470   6
   3  -4  11 24054.5 791.738   6
   3   4  11 22229.4 833.644   5
   3  -4  12 45915.6 1257.78   6
   3   4  12 42881.2 1314.39   5
   3   4  13 17131.2 776.948   5
   3  -4  13 19553.3 760.449   6
   3   4  14 125.479 68.3590   5
   3  -4  14 148.060 89.8140   6
   3   4  15 13738.7 755.430   5
   3  -4  15 15499.9 736.852   6
   3   4  15 16110.2 687.123  28
   3   4  15 14941.9 637.409  18
   3  -4  15 15903.9 631.850  18
   3   4  16 3918.44 408.531   5
   3  -4  16 3734.39 366.931   6
   3   4  16 4116.84 339.766  28
   3   4  16 4054.20 316.286  18
  -3  -4 -16 4586.09 300.764  21
   3  -4  16 4294.24 315.935  18
   3  -4  17 12501.9 717.453   6
   3   4  17 11215.2 726.628   5
   3   4  17 12032.7 603.585  28
   3  -4  17 11701.5 553.142  18
  -3  -4 -17 12874.4 534.226  21
   3   4  18 65.1318 57.7382  28
  -3   4 -18-13.6305 54.2543  26
  -3  -4 -18 74.7334 60.6355  21
   3  -4  18 100.229 77.9152  18
   3   4  19 16118.0 718.125  28
  -3   4 -19 16654.2 637.628  26
   3  -4  19 16270.0 675.991  18
  -3  -4 -19 17663.9 645.519  21
   3   4  20 181.762 91.4466  28
   3  -4  20 111.880 74.1855  18
  -3  -4 -20 38.9219 45.0253  21
   3   4  21 404.932 114.616  28
   3  -4  21 451.422 111.540  18
  -3  -4 -21 781.633 130.238  21
   3   4  22 1157.42 166.370  28
   3  -4  22 1062.15 148.646  18
  -3  -4 -22 1339.74 154.191  21
   3   4  23 5667.93 351.819  28
   3  -4  23 6229.01 347.292  18
  -3  -4 -23 6323.68 321.510  21
   3   4  24 2711.98 221.707  28
   3  -4  24 3139.99 226.049  18
  -3  -4 -24 3430.38 213.410  21
   3   4  25 2449.67 186.988  28
   3  -4  25 2686.37 204.147  28
   3  -4  25 2310.62 175.706  18
  -3  -4 -25 2681.86 170.794  21
  -3   5  28 1416.65 136.135  28
  -3   5  27 117.100 54.7605  28
  -3  -5  27 131.854 58.6406  20
  -3  -5  26 544.851 112.584  15
  -3   5  26 599.807 111.198  28
  -3  -5  26 554.524 122.602  20
  -3  -5  25 244.618 87.8445  15
  -3   5  25 236.845 74.5543  28
  -3  -5  25 394.858 114.857  20
  -3  -5  25 363.279 83.8221  19
  -3  -5  24 4505.93 371.802  15
  -3   5  24 4876.94 359.737  28
  -3  -5  24 6002.48 430.642  20
  -3  -5  24 5436.35 318.793  19
  -3   5  23 5284.90 387.773  28
  -3  -5  23 6105.87 349.834  19
  -3   5  22 14595.8 680.930  28
  -3  -5  22 14330.9 578.627  19
  -3   5  21 29059.5 1046.11  28
  -3  -5  21 30766.8 936.544  19
  -3   5  20 1230.13 191.634  28
  -3  -5  20 1256.11 163.141  19
   3  -5 -19 7184.22 521.121  11
  -3  -5  19 6310.89 655.863  13
  -3   5  19 5658.19 602.395  13
  -3  -5  19 6036.37 545.840   9
  -3   5  19 6340.51 435.242  28
  -3  -5  19 6219.37 366.147  19
  -3   5  18 1534.79 304.372  13
   3  -5 -18 2016.95 275.520  11
  -3  -5  18 2158.76 367.962  13
  -3  -5  18 2482.53 336.887   9
  -3   5  18 1593.03 213.083  28
  -3  -5  18 1986.79 199.745  19
   3  -5 -17 2085.27 270.170  11
  -3  -5  17 2084.93 362.942  13
  -3   5  17 1523.89 300.030  13
  -3  -5  17 1908.93 284.034   9
  -3   5  17 1738.33 220.094  28
  -3  -5  17 2128.71 202.718  19
  -3  -5  16-15.6642 78.4892   9
   3  -5 -16 82.0556 81.6197  11
  -3  -5  16 45.6108 79.0689  13
  -3  -5  15 3876.60 372.748  10
  -3  -5  15 4290.20 403.416   9
  -3   5  15 3811.60 443.246  13
   3  -5 -15 4578.47 376.967  11
  -3  -5  15 3272.78 412.895  13
  -3  -5  14 38416.6 1303.23   9
  -3  -5  14 38168.3 1292.72  10
   3  -5 -14 40909.0 1252.66  11
  -3   5  14 38673.3 1508.37  13
  -3  -5  13 1009.25 187.136  10
  -3  -5  13 652.311 150.845   9
   3  -5 -13 541.397 129.952  11
  -3   5  13 597.741 161.698  13
  -3  -5  13 619.319 173.444  13
  -3  -5  12 1942.29 238.896   9
  -3  -5  12 2095.91 256.953  10
   3  -5 -12 1990.96 228.027  11
  -3  -5  12 1676.09 261.558  13
  -3   5  12 1858.33 283.105  13
  -3  -5  11 18838.1 804.120  10
  -3  -5  11 18331.9 747.997   9
   3  -5 -11 20204.5 748.720  11
  -3   5  11 19551.8 934.574  13
  -3  -5  10 65320.9 1687.56   9
  -3  -5  10 69449.3 1811.18  10
  -3   5  10 69088.7 1974.84  13
   3  -5 -10 72387.1 1690.05  11
   3  -5  -9 120.882 65.9284  11
  -3  -5   9 120.925 74.4868  10
  -3  -5   9 156.159 68.2496   9
  -3  -5   9-6.65968 82.5594  13
  -3   5   9 203.250 118.157  13
  -3  -5   8 22333.0 760.443   9
  -3  -5   8 23553.2 871.274  10
  -3  -5   8 24536.6 665.168   7
  -3   5   8 23111.5 961.749  13
  -3  -5   8 22896.0 859.972  13
   3  -5  -8 23258.9 758.874  11
  -3  -5   7 5139.23 307.208   9
  -3  -5   7 5385.64 257.382   7
  -3  -5   7 4976.46 362.387  10
  -3  -5   7 5210.60 362.391   2
  -3   5   7 4659.13 393.808  13
  -3  -5   7 5007.72 275.637  12
  -3  -5   7 5018.80 348.026  13
   3  -5  -7 5100.70 305.013  11
  -3  -5   6 983.769 158.469  10
  -3  -5   6 1227.17 139.296   9
  -3  -5   6 1253.15 120.039   7
  -3  -5   6 955.853 114.945  12
  -3   5   6 930.876 179.777  13
   3  -5  -6 1137.17 142.052  11
  -3  -5   5 42267.3 1066.15   9
  -3  -5   5 43178.1 1225.62  10
  -3  -5   5 44909.4 1015.39   7
  -3   5   5 44154.9 1334.73  13
  -3  -5   5 43582.6 1053.42  12
   3  -5  -5 44953.6 1100.35  11
  -3  -5   4 16514.6 644.396  10
  -3  -5   4 15498.6 511.991   9
   3   5  -4 16793.9 683.726   1
  -3  -5   4 16113.1 486.993   7
  -3   5   4 16946.3 722.138  13
  -3  -5   4 16088.5 518.713  12
   3  -5  -4 15993.7 540.202  11
   3   5  -3 130692. 2805.91   1
  -3  -5   3 120015. 2473.06   9
  -3  -5   3 126670. 2708.43  10
  -3  -5   3 132144. 2484.82   7
   3  -5  -3 127143. 2537.60  11
  -3  -5   3 126750. 2521.17  12
  -3   5   3 130435. 2860.65  13
  -3  -5   2 45472.1 1044.50   9
   3   5  -2 48547.7 1348.61   1
   3   5  -2 49608.2 982.965   5
  -3   5   2 47077.9 1178.69   2
   3  -5  -2 48909.1 1190.16   8
   3  -5  -2 46504.3 1101.33   2
  -3  -5   2 49263.0 1077.17   7
  -3  -5   2 46804.1 1249.07  10
  -3  -5   2 46126.6 1107.99  12
   3  -5  -2 47726.5 1113.26  11
  -3  -5   1 45769.0 1214.80  10
   3   5  -1 48416.3 987.442   5
   3  -5  -1 44735.2 1115.67   2
  -3   5   1 46303.8 1192.83   2
   3  -5  -1 46817.6 1161.16   8
  -3  -5   1 46758.4 1052.08   7
  -3  -5   1 46726.7 1101.61  12
   3  -5  -1 46217.6 1079.24  11
  -3  -5   0 5445.62 323.025  10
   3  -5   0 5036.37 293.776   2
   3   5   0 5912.90 231.442   5
  -3   5   0 6048.05 346.990   2
   3  -5   0 5983.20 309.870   8
  -3  -5   0 5758.28 254.546   7
  -3  -5   0 5322.50 272.575  12
   3  -5   0 5619.87 262.536  11
   3   5   1 46682.0 987.402   5
  -3   5  -1 44967.3 1225.33   2
   3  -5   1 44174.9 1101.15   8
  -3  -5  -1 42350.9 990.937   7
   3  -5   1 42366.3 1148.55   2
   3  -5   2 177146. 3746.10   2
   3  -5   2 188782. 3628.32   8
  -3  -5  -2 181314. 3497.77   7
   3   5   3 22100.4 605.285   5
   3  -5   3 21411.3 654.482   8
  -3  -5  -3 19852.3 559.798   7
   3  -5   3 21190.5 777.834   2
   3   5   4 47526.7 1091.44   5
   3  -5   4 46463.1 1127.01   8
  -3  -5  -4 43663.8 1006.60   7
  -3  -5  -5 314.222 58.9444   7
   3   5   5 476.538 89.9545   5
   3  -5   5 475.492 95.5323   8
   3  -5   5 392.389 79.9044   6
   3  -5   6 49489.1 1195.13   8
   3  -5   6 48510.3 1172.42   6
   3   5   6 48094.5 1193.74   5
   3   5   7 454.637 99.3020   5
   3  -5   7 491.689 96.9306   8
   3  -5   7 471.371 92.7001   6
   3   5   8 70986.1 1724.59   5
   3  -5   8 76886.0 1666.79   9
   3  -5   8 75062.0 1696.71   8
   3  -5   8 73850.3 1674.55   6
   3   5   9 60804.0 1573.89   5
   3  -5   9 65393.8 1513.75   9
   3  -5   9 63684.5 1512.62   6
   3   5  10 15178.2 652.171   5
   3  -5  10 15636.7 596.005   9
   3  -5  10 15484.6 597.222   6
   3   5  11 135.060 84.3230   5
   3  -5  11 19.3151 47.5607   6
   3   5  12 4745.41 392.072   5
   3  -5  12 5134.72 352.377   6
   3   5  13 18123.4 835.084   5
   3  -5  13 20316.7 787.774   6
   3   5  14 40338.7 1413.67   5
   3  -5  14 41413.1 1302.05   6
  -3  -5 -14 44885.1 1156.28  21
   3  -5  14 43379.6 1189.37  18
   3   5  15 26201.6 1130.03   5
   3  -5  15 27636.3 1047.58   6
   3  -5  15 29132.1 927.535  18
  -3  -5 -15 30811.3 898.627  21
   3  -5  16 3330.50 343.376   6
   3   5  16 2833.89 357.690   5
   3   5  16 3613.81 315.650  28
   3  -5  16 3914.29 303.867  18
  -3  -5 -16 3858.47 277.974  21
   3  -5  17 3257.56 352.315   6
   3   5  17 2219.55 328.652   5
   3   5  17 2755.00 281.853  28
   3  -5  17 2856.51 262.479  18
  -3  -5 -17 3028.04 245.524  21
   3  -5  18 1484.58 188.097  18
  -3   5 -18 1223.81 172.349  26
   3   5  18 1333.16 197.614  28
  -3  -5 -18 1629.10 186.430  21
  -3   5 -19 14008.5 580.836  26
   3   5  19 14142.9 661.332  28
  -3  -5 -19 15378.2 596.866  21
   3  -5  19 14096.8 614.824  18
  -3   5 -20 7481.41 390.876  26
   3   5  20 7159.56 449.256  28
   3  -5  20 7590.06 427.570  18
  -3  -5 -20 8014.36 408.283  21
   3   5  21 2121.40 231.064  28
   3  -5  21 2182.03 219.047  18
  -3  -5 -21 2178.57 203.312  21
  -3  -5 -22 3356.38 239.850  21
   3  -5  22 3036.12 245.489  18
   3   5  23 237.462 76.2189  28
  -3  -5 -23 146.733 58.2802  21
   3  -5  23 260.244 80.7033  18
   3   5  24 50.4088 43.9271  28
   3  -5  24-22.1694 53.1136  18
  -3  -5 -24 12.7778 39.6785  21
   3  -5  25 8868.79 380.111  28
  -3  -5 -25 9439.67 340.058  21
   3  -5  25 8511.24 346.236  18
  -3   6  27 7272.52 369.252  15
  -3   6  27 7266.05 349.522  28
  -3  -6  27 7582.41 379.315  20
  -3   6  27 6527.59 346.496  22
  -3   6  26 632.749 115.368  28
  -3  -6  26 772.484 135.423  20
  -3   6  25 2388.04 231.037  28
  -3  -6  25 3016.59 286.471  20
  -3  -6  25 2935.54 213.277  19
  -3   6  24 2293.26 241.602  28
  -3  -6  24 2359.63 270.624  20
  -3  -6  24 2230.93 200.039  19
  -3   6  23 1772.25 223.662  28
  -3  -6  23 1985.15 197.306  19
  -3  -6  22 429.179 134.918  15
  -3   6  22 196.552 106.265  28
  -3  -6  22 464.668 108.168  19
  -3   6  21 21.7668 64.3524  28
  -3  -6  21 153.275 81.8941  19
  -3   6  20 478.439 135.595  28
  -3  -6  20 501.789 108.314  19
  -3   6  19 24707.4 1325.97  13
  -3  -6  19 26004.9 1412.95  13
   3  -6 -19 30083.7 1160.13  11
  -3  -6  19 26542.6 1217.49   9
  -3   6  19 27567.0 1011.30  28
  -3  -6  19 29042.5 901.516  19
  -3   6  18 3907.89 489.154  13
  -3  -6  18 4123.44 521.207  13
   3  -6 -18 3994.14 388.917  11
  -3  -6  18 4386.45 453.654   9
  -3   6  18 3641.43 330.613  28
  -3  -6  18 3893.04 284.515  19
  -3   6  17 26400.5 1326.80  13
   3  -6 -17 30662.4 1140.82  11
  -3  -6  17 28246.4 1397.90  13
  -3  -6  17 28210.6 1201.45   9
  -3   6  17 26253.1 979.465  28
  -3  -6  17 28489.9 884.069  19
   3  -6 -16 6763.57 487.147  11
  -3   6  16 5995.14 585.338  13
  -3  -6  16 5418.57 561.244  13
  -3  -6  16 6258.84 501.985  10
  -3  -6  16 6707.79 531.370   9
  -3   6  16 5425.38 393.386  28
  -3  -6  16 6105.05 351.650  19
  -3  -6  15 12031.4 704.738  10
  -3  -6  15 12221.2 710.442   9
   3  -6 -15 13176.7 677.267  11
  -3  -6  15 12082.8 828.730  13
  -3   6  15 12118.4 827.554  13
  -3  -6  14 2745.88 316.683   9
  -3  -6  14 2980.81 337.954  10
   3  -6 -14 2836.46 298.221  11
  -3   6  14 3027.29 393.976  13
  -3  -6  14 2484.35 351.754  13
  -3  -6  13 7878.11 519.634   9
  -3  -6  13 8079.36 547.583  10
   3  -6 -13 8032.77 493.739  11
  -3   6  13 7950.10 622.308  13
  -3  -6  13 6751.50 562.702  13
  -3  -6  12 16075.6 739.792   9
  -3  -6  12 17586.9 826.704  10
  -3   6  12 15999.2 889.058  13
   3  -6 -12 17758.3 735.276  11
  -3  -6  12 14757.3 822.597  13
  -3  -6  11 535.565 140.374  10
  -3  -6  11 476.085 128.975   9
   3  -6 -11 473.362 111.207  11
  -3   6  11 184.139 83.6945  13
  -3  -6  11 458.021 141.868  13
  -3  -6  10 13039.4 682.375  10
  -3  -6  10 13442.5 619.766   9
  -3   6  10 14448.8 790.520  13
   3  -6 -10 13605.2 602.276  11
  -3  -6   9 2067.47 258.580  10
  -3  -6   9 1976.98 217.466   9
   3  -6  -9 2119.10 214.564  11
  -3   6   9 2083.89 282.712  13
  -3  -6   8 1459.05 217.654  10
  -3  -6   8 1859.94 199.600   9
   3  -6  -8 1961.17 205.320  11
  -3  -6   8 1467.85 161.061  12
  -3   6   8 1692.46 253.064  13
  -3  -6   7 28825.9 891.882   9
  -3  -6   7 29707.5 1042.64  10
  -3  -6   7 29787.7 857.230  12
  -3   6   7 31881.5 1151.06  13
   3  -6  -7 31247.1 920.046  11
  -3  -6   6 62537.3 1721.10  10
  -3  -6   6 64403.9 1547.70   9
  -3  -6   6 69804.0 1467.00   7
   3  -6  -6 67788.2 1583.92  11
  -3   6   6 68713.0 1861.43  13
  -3  -6   6 66136.7 1525.10  12
  -3  -6   5 84395.4 2091.36  10
  -3  -6   5 84173.8 1876.93   9
  -3  -6   5 90275.6 1812.94   7
  -3   6   5 88023.0 2219.89  13
  -3  -6   5 86710.6 1881.59  12
   3  -6  -5 88835.8 1931.31  11
   3  -6  -4 967.610 125.197  11
  -3  -6   4 1175.51 178.118  10
  -3  -6   4 923.250 114.939   9
  -3  -6   4 1038.35 112.613   7
  -3  -6   4 967.398 121.692  12
  -3   6   4 849.907 165.900  13
  -3  -6   3 949.355 110.719   9
  -3  -6   3 985.957 154.590  10
  -3  -6   3 1015.30 108.650   7
  -3  -6   3 826.079 109.549  12
   3  -6  -3 1153.73 133.370  11
  -3  -6   2 14714.6 611.826  10
  -3  -6   2 14025.5 457.608   9
   3  -6  -2 15072.3 561.883   8
  -3  -6   2 15010.9 464.701   7
   3  -6  -2 13769.1 510.580   2
   3  -6  -2 15092.9 517.708  11
  -3  -6   2 13981.2 508.046  12
  -3  -6   1 72489.1 1738.18  10
   3  -6  -1 69343.5 1634.07   2
   3  -6  -1 71806.7 1654.18   8
  -3  -6   1 74039.6 1511.98   7
   3  -6  -1 72659.7 1576.60  11
  -3  -6   1 70053.1 1596.09  12
  -3  -6   0 32400.2 980.122  10
   3   6   0 35492.2 808.451   5
   3  -6   0 30973.8 942.742   2
  -3   6   0 33674.6 1047.12   2
   3  -6   0 34208.7 944.454   8
  -3  -6   0 33452.9 820.181   7
  -3  -6   0 33060.5 898.423  12
   3   6   1 2548.05 165.888   5
   3  -6   1 2194.69 216.550   2
  -3   6  -1 2267.02 243.949   2
  -3  -6  -1 2170.29 208.205  10
   3  -6   1 2182.91 194.008   8
  -3  -6  -1 2110.67 150.521   7
   3  -6   2 3638.39 292.149   2
   3  -6   2 3738.17 252.040   8
   3   6   2 3956.26 221.702   5
  -3  -6  -2 3840.93 203.651   7
   3  -6   3 7397.67 362.459   8
  -3  -6  -3 7250.84 287.375   7
   3   6   3 7409.51 327.920   5
   3   6   4 668.423 100.091   5
   3  -6   4 826.820 123.725   8
   3  -6   4 687.507 102.759   6
  -3  -6  -4 735.003 85.1021   7
   3   6   5 34371.2 950.145   5
   3  -6   5 34872.1 958.196   8
   3  -6   5 36241.3 934.303   6
   3  -6   6 23767.4 749.146   8
   3  -6   6 24279.2 721.016   6
   3   6   6 23949.2 768.376   5
   3  -6   7 29388.9 851.724   8
   3  -6   7 27234.1 807.700   6
   3   6   7 27627.9 872.961   5
   3  -6   8 14028.7 531.011   9
   3  -6   8 13189.3 519.392   6
   3   6   8 12403.9 561.259   5
   3  -6   8 13506.1 544.045   8
   3   6   9 93584.6 2219.07   5
   3  -6   9 93799.9 2100.36   9
   3  -6   9 97928.8 2109.71   6
   3   6  10 47110.9 1404.93   5
   3  -6  10 50849.7 1329.60   9
   3  -6  10 50652.4 1309.67   6
   3   6  11 16855.3 765.535   5
   3  -6  11 18589.4 721.855   9
   3  -6  11 18984.4 707.444   6
   3  -6  12 1939.03 220.642   6
   3   6  12 1833.26 250.635   5
   3   6  13 5188.61 442.525   5
   3  -6  13 5068.78 374.175   6
   3   6  14 1000.35 210.182   5
   3  -6  14 962.718 178.371   6
   3  -6  14 952.433 147.046  18
  -3  -6 -14 1092.44 148.492  21
   3   6  15 559.978 158.594   5
   3  -6  15 614.341 143.144   6
   3  -6  15 803.840 138.458  18
  -3  -6 -15 710.337 121.295  21
   3  -6  16 4109.73 384.756   6
   3   6  16 3648.99 414.608   5
  -3  -6 -16 5173.77 327.986  21
   3  -6  16 4597.29 327.832  18
  -3  -6 -17 20467.6 732.406  21
   3  -6  17 21217.4 777.341  18
   3   6  18 8600.61 500.854  28
  -3  -6 -18 9502.47 461.758  21
   3  -6  18 8576.01 464.504  18
   3  -6  19 1085.86 163.700  18
   3   6  19 1283.07 191.176  28
  -3   6 -19 1396.59 175.669  26
  -3  -6 -19 1215.12 155.874  21
  -3   6 -20 257.430 78.7879  26
   3   6  20 186.228 76.5537  28
   3  -6  20 130.355 68.0544  18
  -3  -6 -20 119.230 64.7172  21
   3   6  21 12128.3 565.551  28
   3  -6  21 13195.6 555.475  18
  -3  -6 -21 13437.5 533.201  21
   3   6  22 9182.54 457.876  28
   3  -6  22 10108.7 453.554  18
  -3  -6 -22 9939.66 430.930  21
  -3  -6 -23 1271.16 139.397  21
   3  -6  23 1227.40 147.322  18
   3  -6  24 7523.20 337.068  18
  -3  -6 -24 7638.91 327.933  21
   3  -6  25 794.517 103.386  28
   3  -6  25 697.758 90.1350  18
  -3   7  27 525.150 86.7484  28
  -3  -7  27 522.009 92.5067  20
  -3   7  26 49.3890 47.2066  28
  -3  -7  26 115.609 65.9663  20
  -3   7  26 75.4331 60.1778  22
  -3   7  25 6500.11 377.541  28
  -3  -7  25 7418.22 439.501  20
  -3  -7  25 7036.79 330.761  19
  -3   7  24 2118.16 227.162  28
  -3  -7  24 2065.76 184.735  19
  -3   7  23 2412.28 254.670  28
  -3  -7  23 2670.89 222.430  19
  -3   7  22 4390.19 355.126  28
  -3  -7  22 4537.38 301.485  19
  -3   7  21 893.223 165.664  28
  -3  -7  21 991.944 144.976  19
  -3   7  20 231.358 110.262  28
  -3  -7  20 142.301 65.3529  19
  -3   7  19 4153.36 358.705  28
  -3  -7  19 4322.85 304.546  19
   3  -7 -18 75.5447 98.1908  11
  -3  -7  18 187.440 107.519   9
  -3   7  18 79.7629 63.8721  28
  -3  -7  18 111.086 66.4594  19
   3  -7 -17 39907.7 1364.39  11
  -3  -7  17 36493.2 1432.35   9
  -3   7  17 35028.6 1190.25  28
  -3  -7  17 37232.3 1071.98  19
   3  -7 -16 12205.6 681.398  11
  -3   7  16 10571.6 796.100  13
  -3  -7  16 10349.7 690.959   9
  -3  -7  16 10137.0 678.008  10
  -3   7  16 9779.33 558.673  28
  -3  -7  16 10678.9 486.911  19
  -3  -7  15 13209.8 775.166  10
  -3  -7  15 12752.8 744.835   9
  -3   7  15 12060.7 840.969  13
   3  -7 -15 13606.2 709.743  11
  -3  -7  14 188.802 89.4526  10
   3  -7 -14 48.1613 67.0073  11
  -3  -7  14 56.9468 81.7411   9
  -3  -7  13 39082.6 1422.48  10
  -3  -7  13 39061.1 1340.52   9
  -3   7  13 38714.9 1544.60  13
   3  -7 -13 43146.6 1331.30  11
  -3  -7  12 207.098 114.253  10
  -3  -7  12 183.914 106.511   9
   3  -7 -12 136.720 85.6127  11
  -3   7  12 13.7003 98.0973  13
   3  -7 -11 783.291 156.508  11
  -3  -7  11 778.727 185.200  10
  -3  -7  11 823.786 161.235   9
  -3   7  11 840.508 198.619  13
  -3  -7  10 584.040 131.940   9
  -3  -7  10 550.343 152.698  10
   3  -7 -10 582.248 138.404  11
  -3   7  10 759.105 194.327  13
  -3  -7   9 17126.7 711.612   9
  -3  -7   9 16133.7 801.423  10
  -3   7   9 18450.7 904.576  13
   3  -7  -9 18851.5 730.969  11
  -3  -7   8 36544.6 1108.11   9
  -3  -7   8 35071.5 1253.79  10
  -3  -7   8 37779.2 1064.24  12
  -3   7   8 38902.5 1367.19  13
   3  -7  -8 39778.7 1136.78  11
  -3  -7   7 17328.1 804.576  10
  -3  -7   7 18139.3 685.706   9
  -3   7   7 20097.7 896.149  13
  -3  -7   7 18865.1 663.118  12
   3  -7  -7 19551.1 717.163  11
   3  -7  -6 399.829 98.0340  11
  -3  -7   6 300.892 114.388  10
  -3  -7   6 181.222 68.3595   9
  -3   7   6 161.247 94.4720  13
  -3  -7   6 202.218 66.6092  12
  -3  -7   5 136469. 3100.37  10
  -3  -7   5 133861. 2828.43   9
   3  -7  -5 142661. 2890.44  11
  -3   7   5 145591. 3214.81  13
  -3  -7   5 136508. 2835.84  12
  -3  -7   4 13308.0 644.855  10
  -3  -7   4 13446.6 508.895   9
  -3  -7   4 14780.7 483.484   7
   3  -7  -4 13705.0 541.408  11
  -3  -7   4 13446.8 526.429  12
  -3  -7   3 59365.0 1400.11   9
   3  -7  -3 61405.7 1530.86   8
  -3  -7   3 61064.8 1647.47  10
  -3  -7   3 64062.2 1376.73   7
   3  -7  -3 64192.7 1482.11  11
  -3  -7   3 61657.6 1466.84  12
  -3  -7   2 243.287 63.4543   7
   3  -7  -2 80.8654 52.0813   8
  -3  -7   2 105.734 73.9575  10
   3  -7  -2 141.934 63.1195  11
  -3  -7   2 93.4904 50.5326  12
  -3  -7   1 9607.69 497.177  10
   3  -7  -1 9207.08 444.362   8
  -3  -7   1 9740.66 364.431   7
   3  -7  -1 9800.41 416.337  11
  -3  -7   1 8832.69 414.165  12
   3  -7   0 34158.9 1053.79   2
  -3  -7   0 35530.3 1077.16  10
   3  -7   0 36210.3 1017.40   8
  -3  -7   0 37544.7 882.656   7
  -3  -7   0 35573.6 989.219  12
  -3  -7  -1 5927.48 366.115  10
   3  -7   1 6582.75 358.066   8
  -3  -7  -1 6418.57 281.460   7
   3   7   1 7076.29 316.750   5
  -3  -7  -1 6285.05 344.545  12
   3  -7   2 28744.2 867.384   8
  -3  -7  -2 28895.1 737.285   7
   3   7   2 30797.0 827.130   5
  -3  -7  -3 188.294 50.4279   7
   3   7   3 346.224 89.3685   5
   3  -7   4 12751.6 475.379   6
   3  -7   4 13214.1 523.147   8
  -3  -7  -4 12028.5 395.748   7
   3   7   4 13332.9 523.398   5
   3   7   5 4034.33 283.334   5
   3  -7   5 3804.27 245.395   6
   3  -7   5 3846.66 269.410   8
   3   7   6 10391.9 496.158   5
   3  -7   6 10342.8 466.802   8
   3  -7   6 10181.0 429.877   6
   3   7   7 81379.3 2002.26   5
   3  -7   7 86004.5 1879.34   6
   3  -7   7 86130.6 1937.46   8
   3   7   8 3713.94 312.579   5
   3  -7   8 3536.47 264.760   9
   3  -7   8 3937.67 285.397   8
   3  -7   8 3745.94 264.326   6
   3   7   9 14428.6 685.263   5
   3  -7   9 14709.7 602.483   9
   3  -7   9 15530.5 595.214   6
   3   7  10 1759.43 242.893   5
   3  -7  10 1792.98 201.714   9
   3  -7  10 1838.15 197.806   6
   3   7  11 14333.8 730.780   5
   3  -7  11 16101.9 682.523   9
   3  -7  11 15277.1 638.808   6
   3   7  12 23867.9 1014.48   5
   3  -7  12 25363.5 889.949   6
   3   7  13 123.215 111.872   5
   3  -7  13 193.874 97.0333   6
   3  -7  13 20.7241 53.5279  18
  -3  -7 -13 132.530 69.0560  21
   3   7  14 7.26612 100.715   5
   3  -7  14 161.331 81.7156   6
   3  -7  14 123.654 60.5596  18
  -3  -7 -14 120.249 53.6266  21
   3   7  15-48.1580 114.834   5
   3  -7  15 43.0618 66.4612   6
   3  -7  15-4.81360 71.7459  18
  -3  -7 -15 124.035 65.4850  21
   3  -7  16 3086.00 270.901  18
  -3  -7 -16 3230.81 268.000  21
  -3  -7 -17 7520.64 412.746  21
   3  -7  17 7362.00 425.941  18
  -3  -7 -18 8652.33 442.182  21
   3  -7  18 8347.57 454.500  18
  -3  -7 -19 17913.3 665.390  21
   3  -7  19 17732.1 686.205  18
  -3   7 -20 219.376 77.1047  26
   3  -7  20 145.156 64.4444  18
  -3  -7 -20 114.935 59.6211  21
  -3   7 -21 6553.97 336.640  26
   3  -7  21 6311.15 359.240  18
  -3  -7 -21 6658.23 356.569  21
   3  -7  22 379.507 92.5871  18
  -3  -7 -22 256.312 71.3457  21
  -3  -7 -23 9460.13 391.112  21
   3  -7  23 9087.72 390.678  18
   3  -7  24 1444.48 133.624  18
  -3  -7 -24 1479.51 133.706  21
  -3   8  26 320.976 77.7146  28
  -3  -8  26 255.148 80.5481  20
  -3   8  25 88.1884 59.8739  28
  -3  -8  25 86.3451 68.6561  20
  -3  -8  25 70.2852 47.4779  19
  -3   8  24 11953.1 550.536  28
  -3  -8  24 13025.8 482.961  19
  -3   8  23 60.4569 68.0740  28
  -3  -8  23 18.8762 60.0762  19
  -3   8  22 1813.99 230.711  28
  -3  -8  22 1900.49 188.688  19
  -3   8  21 3162.32 305.335  28
  -3  -8  21 3436.04 262.961  19
  -3   8  20 2031.56 249.990  28
  -3  -8  20 2498.13 227.083  19
  -3   8  19 2058.74 255.145  28
  -3  -8  19 2077.06 210.066  19
  -3   8  18 88.0886 78.5381  28
  -3  -8  18 39.9972 62.1325  19
   3  -8 -17 9080.47 605.341  11
  -3  -8  17 8311.06 636.974   9
  -3  -8  17 8005.14 628.019  10
  -3   8  17 8501.06 526.064  28
  -3  -8  17 8443.06 438.257  19
   3  -8 -16 2840.75 334.429  11
  -3  -8  16 2942.85 373.187  10
  -3  -8  16 2591.35 347.146   9
  -3   8  16 2530.32 278.797  28
  -3  -8  16 2483.86 234.069  19
   3  -8 -15 2547.18 307.067  11
  -3  -8  15 2424.75 342.359  10
  -3  -8  15 2258.54 316.726   9
  -3   8  15 2298.39 265.831  28
  -3  -8  15 1939.02 203.278  19
   3  -8 -14 3739.31 365.426  11
  -3  -8  14 3465.96 379.371   9
  -3  -8  14 3555.24 404.466  10
  -3   8  14 2801.88 290.225  28
  -3  -8  14 3280.92 257.343  19
  -3  -8  13 16741.7 838.998   9
  -3  -8  13 18067.6 941.012  10
   3  -8 -13 18547.2 832.604  11
  -3  -8  12 45363.4 1605.47  10
  -3  -8  12 44930.0 1470.18   9
  -3   8  12 46503.7 1701.20  13
   3  -8 -12 48265.5 1458.02  11
  -3  -8  11 7856.24 592.774  10
  -3  -8  11 8864.88 549.651   9
   3  -8 -11 9416.13 546.766  11
  -3   8  11 8475.12 642.825  13
  -3  -8  10 11677.3 720.223  10
  -3  -8  10 13029.5 654.845   9
  -3   8  10 13044.5 787.577  13
   3  -8 -10 13620.7 652.966  11
   3  -8  -9 1267.29 187.777  11
  -3  -8   9 915.943 197.093  10
  -3  -8   9 1199.64 191.721   9
  -3   8   9 1306.51 239.048  13
  -3  -8   8 45365.2 1556.56  10
  -3  -8   8 48635.7 1393.76   9
  -3   8   8 55155.7 1690.92  13
  -3  -8   8 48640.3 1331.19  12
   3  -8  -8 52864.0 1421.77  11
  -3  -8   7 18269.9 877.844  10
  -3  -8   7 18980.2 736.124   9
   3  -8  -7 20326.0 761.954  11
  -3   8   7 21354.8 954.407  13
  -3  -8   7 20304.7 725.185  12
  -3  -8   6 2841.31 322.681  10
  -3  -8   6 2664.71 240.051   9
   3  -8  -6 3072.74 265.205  11
  -3  -8   6 2698.79 236.815  12
  -3  -8   5 8177.22 415.836   9
  -3  -8   5 7875.67 523.819  10
   3  -8  -5 8242.47 432.877  11
  -3  -8   5 7944.25 412.425  12
  -3  -8   4 1671.65 176.168   9
   3  -8  -4 1910.57 214.227   8
  -3  -8   4 1846.83 244.598  10
   3  -8  -4 1960.65 202.951  11
  -3  -8   4 1959.17 198.724  12
   3  -8  -3 12045.1 557.307   8
  -3  -8   3 12692.2 644.240  10
   3  -8  -3 13419.2 543.039  11
  -3  -8   3 13187.7 539.680  12
  -3  -8   2 63.4379 67.9221  10
  -3  -8   2 134.484 53.3604  12
   3  -8  -1 17318.1 659.186   8
  -3  -8   1 16814.2 725.841  10
  -3  -8   1 17443.1 641.326  12
  -3  -8   0 1285.05 183.668  10
   3  -8   0 1430.14 173.489   8
  -3  -8   0 1332.11 133.395   7
  -3  -8   0 1432.53 169.715  12
  -3  -8  -1 1503.40 193.070  10
   3  -8   1 1563.31 180.198   8
  -3  -8  -1 1739.93 144.269   7
  -3  -8  -1 1640.31 184.378  12
   3  -8   2 2245.40 214.280   8
  -3  -8  -2 2648.37 176.001   7
  -3  -8  -2 2448.40 226.136  12
   3  -8   3 18633.9 673.100   8
   3  -8   3 17327.2 588.830   6
   3   8   4 143012. 2977.03   5
   3  -8   4 138475. 2928.05   8
   3  -8   4 140769. 2833.34   6
   3   8   5 7157.51 415.798   5
   3  -8   5 6697.39 380.071   8
   3  -8   5 6543.79 337.708   6
   3   8   6 2190.93 234.907   5
   3  -8   6 2261.98 217.825   8
   3  -8   6 2220.46 189.499   6
   3   8   7-1.58806 68.0824   5
   3  -8   7 112.314 68.4378   8
   3  -8   7 52.0203 43.9599   6
   3  -8   8 388.880 92.1011   9
   3   8   8 243.897 85.2447   5
   3  -8   8 256.740 76.3714   8
   3   8   9 11168.7 623.604   5
   3  -8   9 11685.1 544.153   9
   3  -8   9 11655.9 515.863   6
   3   8  10 5975.62 464.113   5
   3  -8  10 6392.41 407.789   9
   3  -8  10 6269.51 379.124   6
   3  -8  11 1503.92 190.967   6
   3  -8  11 1444.86 200.091   9
   3   8  11 1444.01 240.949   5
   3  -8  12 33782.6 1149.69   9
   3  -8  12 34367.2 1101.61   6
   3   8  12 31603.8 1261.06   5
   3  -8  12 35202.3 1028.48  18
  -3  -8 -12 36159.6 1023.43  21
   3  -8  13 4093.01 345.035   6
   3   8  13 4204.01 430.030   5
   3  -8  13 4475.55 316.474  18
  -3  -8 -13 4435.04 306.405  21
   3   8  14 73.0362 104.873   5
   3  -8  14-18.4143 62.8746   6
   3  -8  14 43.9426 60.1489  18
  -3  -8 -14-18.2619 61.5327  21
   3   8  15 524.843 173.691   5
   3  -8  15 360.801 114.934   6
   3  -8  15 643.486 127.992  18
  -3  -8 -15 501.978 111.814  21
  -3  -8 -16 23488.4 811.528  21
   3  -8  16 23431.4 824.723  18
   3  -8  17 6473.26 392.817  18
  -3  -8 -17 6399.98 385.495  21
  -3  -8 -18 4571.66 317.675  21
   3  -8  18 4523.48 319.368  18
  -3  -8 -19 7743.07 414.276  21
   3  -8  19 7538.01 413.508  18
  -3   8 -20 3793.94 267.622  26
   3  -8  20 3679.06 271.354  18
  -3  -8 -20 3632.56 271.150  21
  -3   8 -21 786.926 114.398  26
   3  -8  21 929.544 132.251  18
  -3  -8 -21 1050.73 138.210  21
  -3  -8 -22 249.929 71.2384  21
   3  -8  22 178.823 65.9316  18
   3  -8  23 99.8500 56.4369  18
  -3  -8 -23 78.3821 53.7460  21
   3  -8  24 13094.5 425.858  18
  -3   9  26 7150.10 326.700  28
  -3  -9  26 6474.02 335.174  20
  -3   9  25 54.9625 52.8285  28
  -3  -9  25-82.3599 68.7316  20
  -3  -9  25 19.8639 35.0835  19
  -3   9  24 651.709 121.448  28
  -3  -9  24 765.790 141.814  20
  -3  -9  24 684.779 98.0461  19
  -3   9  23 75.1002 58.8724  28
  -3  -9  23 30.4173 45.1140  19
  -3   9  22 21882.4 835.154  28
  -3  -9  22 23496.7 738.301  19
  -3   9  21 13697.7 654.737  28
  -3  -9  21 14660.8 568.302  19
  -3   9  20 2278.01 261.482  28
  -3  -9  20 2602.41 230.993  19
  -3   9  19 102.843 64.9954  28
  -3  -9  19 207.747 85.5840  19
  -3   9  18 2649.22 293.520  28
  -3  -9  18 2807.43 247.267  19
  -3   9  17 4185.87 368.158  28
  -3  -9  17 4686.42 321.119  19
  -3  -9  16 83.0759 82.5845  10
  -3  -9  16 69.5721 83.6868   9
   3  -9 -16 195.665 97.7735  11
  -3   9  16 115.273 58.3459  28
  -3  -9  16 78.8503 58.4274  19
   3  -9 -15 7541.21 549.589  11
  -3  -9  15 7626.99 594.241   9
  -3  -9  15 7870.81 644.873  10
  -3   9  15 6856.45 473.686  28
  -3  -9  15 6793.19 392.253  19
   3  -9 -14 28695.5 1109.69  11
  -3  -9  14 27469.2 1244.76  10
  -3  -9  14 26348.2 1136.41   9
  -3   9  14 24363.6 958.318  28
  -3  -9  14 27199.7 862.917  19
   3  -9 -14 24807.3 853.478  21
   3  -9 -13 1253.15 216.308  11
  -3  -9  13 1592.22 290.092  10
  -3  -9  13 1301.67 232.740   9
  -3   9  13 1489.61 215.718  28
  -3  -9  13 1274.26 160.393  19
  -3  -9  12 1262.33 256.532  10
   3  -9 -12 1257.14 213.678  11
  -3  -9  12 1197.03 214.584   9
   3  -9 -11 1769.83 241.927  11
  -3  -9  11 1564.06 236.290   9
  -3  -9  11 1599.57 286.611  10
  -3  -9  10 153543. 3782.15  10
  -3  -9  10 158451. 3542.75   9
   3  -9 -10 161089. 3505.67  11
  -3  -9   9 4961.93 472.704  10
  -3  -9   9 5269.26 403.700   9
   3  -9  -9 5145.74 390.336  11
  -3  -9   8 13172.0 782.894  10
  -3  -9   8 13768.5 657.419   9
   3  -9  -8 13686.0 645.571  11
  -3  -9   8 12972.2 598.506  12
  -3  -9   7 14804.5 814.318  10
  -3  -9   7 15146.0 671.536   9
  -3  -9   7 15172.0 644.521  12
   3  -9  -7 16066.4 686.937  11
  -3  -9   6 5839.02 485.355  10
  -3  -9   6 5803.86 379.512   9
   3  -9  -6 5951.95 405.356   8
   3  -9  -6 5997.35 391.588  11
  -3  -9   6 6218.03 383.111  12
  -3  -9   5 1826.99 265.519  10
  -3  -9   5 1649.93 194.020   9
   3  -9  -5 1736.07 210.152   8
   3  -9  -5 1555.28 194.947  11
  -3  -9   5 1619.00 190.310  12
  -3  -9   4 25273.0 1022.72  10
  -3  -9   4 24371.9 817.606   9
   3  -9  -4 25299.6 892.514   8
  -3  -9   4 24872.9 844.890  12
   3  -9  -4 25407.8 853.622  11
  -3  -9   3 2397.12 282.743  10
   3  -9  -3 2894.01 270.266   8
  -3  -9   3 2836.16 250.173  12
   3  -9  -3 2998.63 254.622  11
   3  -9  -2 6009.80 381.504   8
  -3  -9   2 5302.52 415.440  10
  -3  -9   2 5324.51 347.869  12
  -3  -9   1 9342.32 542.044  10
   3  -9  -1 8994.56 470.278   8
  -3  -9   1 8565.03 452.078  12
  -3  -9   0 12687.9 631.189  10
   3  -9   0 13158.2 577.456   8
  -3  -9   0 12662.8 568.016  12
   3  -9   1 9220.95 469.377   8
  -3  -9  -1 9457.47 482.803  12
   3  -9   2 78602.5 1854.19   8
  -3  -9  -2 77470.6 1889.96  12
   3  -9   3 2863.38 250.837   8
   3  -9   3 2698.27 207.594   6
  -3  -9  -3 2506.92 248.409  12
   3  -9   4 3622.33 279.762   8
   3  -9   4 3813.05 250.758   6
   3   9   4 4084.88 321.078   5
  -3  -9  -4 3762.18 311.031  12
   3   9   5 541.910 121.252   5
   3  -9   5 510.824 113.049   8
   3  -9   6 1431.72 155.964   6
   3   9   6 1445.69 208.869   5
   3  -9   6 1179.52 162.032   8
   3  -9   7 4522.65 294.421   6
   3  -9   7 4915.23 339.309   8
   3   9   7 4697.42 390.666   5
   3  -9   8 2803.13 259.292   9
   3  -9   8 2880.94 238.092   6
   3  -9   8 2885.15 261.760   8
   3   9   8 2480.51 287.424   5
   3  -9   9 8504.32 473.753   9
   3  -9   9 7864.18 421.506   6
   3   9   9 7533.42 536.699   5
   3  -9  10 43164.5 1291.96   9
   3  -9  10 41640.7 1192.94   6
   3   9  10 39449.6 1417.67   5
   3  -9  11 6294.78 437.143   9
   3  -9  11 6036.82 393.368   6
   3   9  11 6752.79 537.600   5
   3  -9  11 6871.15 386.343  18
  -3  -9 -11 6415.66 375.524  21
   3  -9  12 8.13875 62.4549   9
   3   9  12-86.7780 101.379   5
   3  -9  12 113.237 58.8520   6
   3  -9  12-41.9383 72.1223  18
  -3  -9 -12 108.460 69.2749  21
   3   9  13 465.221 144.193   5
   3  -9  13 376.841 116.767   6
   3  -9  13 667.043 125.160  18
  -3  -9 -13 513.076 115.149  21
   3  -9  14 7786.87 505.824   6
   3   9  14 6999.17 599.289   5
  -3  -9 -14 7745.90 427.858  21
   3  -9  14 8209.72 442.909  18
   3  -9  15 601.585 116.004  18
  -3  -9 -15 554.053 117.208  21
   3  -9  16 41.4812 70.3328  18
  -3  -9 -16 118.750 56.6256  21
   3  -9  17 1297.90 173.207  18
  -3  -9 -17 1345.14 172.266  21
   3  -9  18 590.320 117.381  18
  -3  -9 -18 698.685 126.634  21
   3  -9  19 3706.34 276.830  18
  -3  -9 -19 3925.54 285.449  21
   3  -9  20 117.847 66.2026  18
  -3   9 -20 141.180 74.7365  26
  -3  -9 -20 108.221 62.7861  21
  -3   9 -21 481.107 90.8718  26
   3  -9  21 443.706 89.3111  18
  -3  -9 -21 446.224 93.2973  21
  -3  -9 -22 12539.9 469.490  21
   3  -9  22 12310.7 456.635  18
   3  -9  23 2155.87 157.902  18
  -3  -9 -23 2327.52 167.972  21
  -3  10  25 730.935 104.151  28
  -3 -10  25 727.523 85.6530  19
  -3 -10  25 668.306 107.698  20
  -3  10  24 3342.05 246.876  28
  -3 -10  24 3562.13 273.619  20
  -3 -10  24 3444.84 207.041  19
  -3  10  23 718.349 128.018  28
  -3 -10  23 715.120 102.848  19
  -3  10  22 714.264 139.108  28
  -3 -10  22 660.896 110.274  19
  -3  10  21 2600.99 266.465  28
  -3 -10  21 2845.42 225.543  19
  -3  10  20 4259.52 356.206  28
  -3 -10  20 3967.33 280.209  19
  -3  10  19 10600.4 588.414  28
  -3 -10  19 11262.7 503.612  19
  -3  10  18 132.456 92.4935  28
  -3 -10  18 212.591 75.8844  19
  -3  10  17 9839.00 579.354  28
  -3 -10  17 10490.0 498.165  19
  -3  10  16 105.247 77.5305  28
  -3 -10  16-10.7666 68.9037  19
   3 -10 -16 59.3949 64.6891  21
   3 -10 -15 34709.7 1270.43  11
  -3 -10  15 32271.7 1408.60  10
  -3 -10  15 32517.3 1331.33   9
  -3  10  15 30778.7 1121.11  28
   3 -10 -15 29127.8 970.527  21
  -3 -10  15 32245.8 984.416  19
   3 -10 -14 2175.04 295.608  11
  -3 -10  14 1807.93 318.041  10
  -3 -10  14 1993.09 301.331   9
  -3  10  14 1861.74 252.156  28
   3 -10 -14 1725.92 209.299  21
  -3 -10  14 1972.04 210.188  19
   3 -10 -13 20987.8 935.969  11
  -3 -10  13 20826.4 1089.42  10
  -3 -10  13 20247.3 980.689   9
  -3  10  13 19588.6 841.673  28
   3 -10 -13 19369.2 742.259  21
  -3 -10  13 19607.0 722.267  19
   3 -10 -12 61075.1 1754.24  11
  -3 -10  12 57806.4 1975.60  10
  -3 -10  12 56344.5 1780.40   9
  -3  10  12 54710.9 1603.10  28
  -3 -10  12 56043.3 1443.72  19
   3 -10 -12 55152.6 1475.28  21
  -3 -10  11-206.660 100.288   9
   3 -10 -11-19.7734 63.5843  11
  -3  10  11-32.7227 75.5441  28
  -3 -10  11 32.9646 61.2546  19
  -3 -10  10 89.2989 83.5992   9
   3 -10 -10 31.7262 81.4645  11
   3 -10  -9 155.423 105.877  11
  -3 -10   9 144.749 140.940  10
  -3 -10   9 32.3480 59.3544   9
  -3 -10   8 23664.5 1106.48  10
  -3 -10   8 22901.0 921.187   9
   3 -10  -8 22380.3 913.130   8
  -3 -10   8 21922.0 853.422  12
   3 -10  -8 23923.2 918.268  11
  -3 -10   7 54571.9 1787.44  10
  -3 -10   7 53247.7 1528.76   9
   3 -10  -7 51722.9 1528.22   8
  -3 -10   7 51543.5 1458.40  12
[truncated: 626,299 more chars]
