# Supplementary material for: Rediscovering Sodium Ionophores as Selective Agents for Lithium Recognition and Extraction
Source: Angew Chem Int Ed Engl. 2026 May 23;65(32):e3249075. doi: 10.1002/anie.3249075 (PMC13427242; doi:10.1002/anie.3249075)
Supplement: Supplementary file 3 — Supporing File 3: anie72828‐sup‐0003‐DataSet.zip. [file ANIE-65-e3249075-s001.zip › 1b_LiCl_H2O.cif]

data_1b_LiCl_H2O
_audit_creation_date               2025-11-13
_audit_creation_method
;
Olex2 1.5-ac6-020
(compiled 2024.02.14 svn.r2f8d729c for Rigaku Oxford Diffraction, GUI svn.r6966)
;
_shelx_SHELXL_version_number       '2018/3'
_audit_contact_author_address      ?
_audit_contact_author_email        ?
_audit_contact_author_name         ''
_audit_contact_author_phone        ?
_publ_contact_author_id_orcid      ?
_publ_section_references
;
Dolomanov, O.V., Bourhis, L.J., Gildea, R.J, Howard, J.A.K. & Puschmann, H.
 (2009), J. Appl. Cryst. 42, 339-341.

Sheldrick, G.M. (2015). Acta Cryst. A71, 3-8.

Sheldrick, G.M. (2015). Acta Cryst. C71, 3-8.
;
_chemical_name_common              ?
_chemical_name_systematic          ?
_chemical_formula_moiety           'Cl, C18 H30 Li N2 O5'
_chemical_formula_sum              'C18 H30 Cl Li N2 O5'
_chemical_formula_weight           396.83
_chemical_melting_point            ?
_chemical_oxdiff_formula           C18H28N2O6LiCl
loop_
  _atom_type_symbol
  _atom_type_description
  _atom_type_scat_dispersion_real
  _atom_type_scat_dispersion_imag
  _atom_type_scat_source
 'C' 'C' 0.0033 0.0016 'International Tables Vol C Tables 4.2.6.8 and 6.1.1.4'
 'H' 'H' 0.0000 0.0000 'International Tables Vol C Tables 4.2.6.8 and 6.1.1.4'
 'Cl' 'Cl' 0.1484 0.1585 'International Tables Vol C Tables 4.2.6.8 and 6.1.1.4'
 'Li' 'Li' -0.0003 0.0001
 'International Tables Vol C Tables 4.2.6.8 and 6.1.1.4'
 'N' 'N' 0.0061 0.0033 'International Tables Vol C Tables 4.2.6.8 and 6.1.1.4'
 'O' 'O' 0.0106 0.0060 'International Tables Vol C Tables 4.2.6.8 and 6.1.1.4'

_shelx_space_group_comment
;
The symmetry employed for this shelxl refinement is uniquely defined
by the following loop, which should always be used as a source of
symmetry information in preference to the above space-group names.
They are only intended as comments.
;
_space_group_crystal_system        'triclinic'
_space_group_IT_number             2
_space_group_name_H-M_alt          'P -1'
_space_group_name_Hall             '-P 1'
loop_
  _space_group_symop_operation_xyz
 'x, y, z'
 '-x, -y, -z'

_cell_length_a                     9.6950(2)
_cell_length_b                     9.7566(2)
_cell_length_c                     11.9967(2)
_cell_angle_alpha                  89.4620(10)
_cell_angle_beta                   67.027(2)
_cell_angle_gamma                  85.6940(10)
_cell_volume                       1041.58(4)
_cell_formula_units_Z              2
_cell_measurement_reflns_used      26817
_cell_measurement_temperature      100(1)
_cell_measurement_theta_max        41.7040
_cell_measurement_theta_min        2.7410
_shelx_estimated_absorpt_T_max     ?
_shelx_estimated_absorpt_T_min     ?
_exptl_absorpt_coefficient_mu      0.213
_exptl_absorpt_correction_T_max    1.000
_exptl_absorpt_correction_T_min    0.700
_exptl_absorpt_correction_type     gaussian
_exptl_absorpt_process_details
;
CrysAlisPro 1.171.44.85a (Rigaku Oxford Diffraction, 2024)
Numerical absorption correction based on gaussian integration over
a multifaceted crystal model
Empirical absorption correction using spherical harmonics,
implemented in SCALE3 ABSPACK scaling algorithm.
;
_exptl_absorpt_special_details     ?
_exptl_crystal_colour              colourless
_exptl_crystal_colour_primary      colourless
_exptl_crystal_density_diffrn      1.265
_exptl_crystal_density_meas        ?
_exptl_crystal_density_method      ?
_exptl_crystal_description         plate
_exptl_crystal_F_000               424
loop_
  _exptl_crystal_face_index_h
  _exptl_crystal_face_index_k
  _exptl_crystal_face_index_l
  _exptl_crystal_face_perp_dist
 -1 2 -2 0.1271
 1 -2 2 0.0778
 1 0 1 0.0517
 -1 0 -1 0.1139
 -2 -1 -2 0.1257
 2 1 2 0.0893
 2 2 1 0.1130
 -2 -2 -1 0.1210
 -2 1 -2 0.1342
 2 -1 2 0.0598
 -1 1 -1 0.1352
 1 -1 1 0.0654
 1 2 0 0.1120
 2 1 1 0.0915
 -1 -2 0 0.1050
 -2 -1 -1 0.1313
 2 0 1 0.0579
 -2 0 -1 0.1201
 -1 2 -1 0.1315
 1 -2 1 0.0854
 -1 0 0 0.1184
 1 0 0 0.0540
 -2 -1 0 0.1222
 2 1 0 0.0811
 -1 1 0 0.1445
 1 -1 0 0.0751
 -2 0 1 0.1063
 2 0 -1 0.0483
 -1 2 0 0.1381
 1 -2 0 0.0672
 -1 1 1 0.1205
 1 -1 -1 0.0491
 -1 0 1 0.0987
 1 0 -1 0.0431
 0 -1 0 0.0761
 0 1 0 0.1381
 -1 -1 1 0.1030
 1 2 -1 0.1219
 0 1 2 0.0950
 0 -1 -2 0.0636
 0 0 1 0.0663
 0 0 -1 0.0477

_exptl_crystal_size_max            0.219
_exptl_crystal_size_mid            0.178
_exptl_crystal_size_min            0.114
loop_
  _exptl_oxdiff_crystal_face_indexfrac_h
  _exptl_oxdiff_crystal_face_indexfrac_k
  _exptl_oxdiff_crystal_face_indexfrac_l
  _exptl_oxdiff_crystal_face_x
  _exptl_oxdiff_crystal_face_y
  _exptl_oxdiff_crystal_face_z
 -1.0000 2.0000 -2.0000 -0.0377 -0.1049 0.1571
 1.0000 -2.0000 2.0000 0.0377 0.1049 -0.1571
 1.0000 0.0000 1.0000 0.0141 0.0792 -0.0030
 -1.0000 -0.0000 -1.0000 -0.0141 -0.0792 0.0030
 -2.0000 -1.0000 -2.0000 -0.0467 -0.1533 -0.0644
 2.0000 1.0000 2.0000 0.0467 0.1533 0.0644
 2.0000 2.0000 1.0000 0.0045 0.1327 0.1483
 -2.0000 -2.0000 -1.0000 -0.0045 -0.1327 -0.1483
 -2.0000 1.0000 -2.0000 -0.0095 -0.1635 0.0762
 2.0000 -1.0000 2.0000 0.0095 0.1635 -0.0762
 -1.0000 1.0000 -1.0000 0.0045 -0.0843 0.0733
 1.0000 -1.0000 1.0000 -0.0045 0.0843 -0.0733
 1.0000 2.0000 0.0000 -0.0096 0.0535 0.1512
 2.0000 1.0000 1.0000 -0.0141 0.1378 0.0779
 -1.0000 -2.0000 -0.0000 0.0096 -0.0535 -0.1512
 -2.0000 -1.0000 -1.0000 0.0141 -0.1378 -0.0779
 2.0000 -0.0000 1.0000 -0.0327 0.1429 0.0076
 -2.0000 0.0000 -1.0000 0.0327 -0.1429 -0.0076
 -1.0000 2.0000 -1.0000 0.0231 -0.0894 0.1436
 1.0000 -2.0000 1.0000 -0.0231 0.0894 -0.1436
 -1.0000 -0.0000 -0.0000 0.0468 -0.0637 -0.0106
 1.0000 0.0000 0.0000 -0.0468 0.0637 0.0106
 -2.0000 -1.0000 0.0000 0.0750 -0.1222 -0.0915
 2.0000 1.0000 -0.0000 -0.0750 0.1222 0.0915
 -1.0000 1.0000 0.0000 0.0654 -0.0688 0.0598
 1.0000 -1.0000 -0.0000 -0.0654 0.0688 -0.0598
 -2.0000 0.0000 1.0000 0.1544 -0.1118 -0.0347
 2.0000 -0.0000 -1.0000 -0.1544 0.1118 0.0347
 -1.0000 2.0000 0.0000 0.0840 -0.0738 0.1301
 1.0000 -2.0000 -0.0000 -0.0840 0.0738 -0.1301
 -1.0000 1.0000 1.0000 0.1262 -0.0532 0.0462
 1.0000 -1.0000 -1.0000 -0.1262 0.0532 -0.0462
 -1.0000 0.0000 1.0000 0.1076 -0.0481 -0.0241
 1.0000 -0.0000 -1.0000 -0.1076 0.0481 0.0241
 0.0000 -1.0000 0.0000 -0.0186 0.0051 -0.0703
 -0.0000 1.0000 -0.0000 0.0186 -0.0051 0.0703
 -1.0000 -1.0000 1.0000 0.0890 -0.0430 -0.0944
 1.0000 2.0000 -1.0000 -0.0704 0.0379 0.1647
 0.0000 1.0000 2.0000 0.1403 0.0260 0.0433
 -0.0000 -1.0000 -2.0000 -0.1403 -0.0260 -0.0433
 -0.0000 -0.0000 1.0000 0.0608 0.0155 -0.0135
 0.0000 0.0000 -1.0000 -0.0608 -0.0155 0.0135

_exptl_transmission_factor_max     ?
_exptl_transmission_factor_min     ?
_diffrn_reflns_av_R_equivalents    0.0793
_diffrn_reflns_av_unetI/netI       0.0530
_diffrn_reflns_Laue_measured_fraction_full  0.999
_diffrn_reflns_Laue_measured_fraction_max  0.806
_diffrn_reflns_limit_h_max         18
_diffrn_reflns_limit_h_min         -18
_diffrn_reflns_limit_k_max         12
_diffrn_reflns_limit_k_min         -17
_diffrn_reflns_limit_l_max         22
_diffrn_reflns_limit_l_min         -22
_diffrn_reflns_number              54675
_diffrn_reflns_point_group_measured_fraction_full  0.999
_diffrn_reflns_point_group_measured_fraction_max  0.806
_diffrn_reflns_theta_full          25.242
_diffrn_reflns_theta_max           42.148
_diffrn_reflns_theta_min           2.760
_diffrn_ambient_environment        N~2~
_diffrn_ambient_temperature        100(1)
_diffrn_detector                   'Hybrid Pixel Array Detector'
_diffrn_detector_area_resol_mean   10.0000
_diffrn_detector_type              'HyPix-Arc 150'
_diffrn_measured_fraction_theta_full  0.999
_diffrn_measured_fraction_theta_max  0.806
_diffrn_measurement_details
;
List of Runs (angles in degrees, time in seconds):

  # Type    Start    End  Width  t~exp~   \w     \q     \k     \f   Frames
--------------------------------------------------------------------------
  1  \w      8.00  34.00   0.50    9.00    --   -9.48  57.00 150.00   52
  2  \w    -54.00 -29.00   0.50    9.00    --   -9.48 -57.00  30.00   50
  3  \w      7.00  32.00   0.50    9.00    --   -9.48  57.00-150.00   50
  4  \w     12.00  37.00   0.50    9.00    --   -9.48  38.00 150.00   50
  5  \w      8.00  36.00   0.50    9.00    --   -9.48  57.00  60.00   56
  6  \w      7.00  34.00   0.50    9.00    --   -9.48  57.00   0.00   54
  7  \w     13.00  38.00   0.50    9.00    --   -9.48  38.00 -60.00   50
  8  \w     10.00  36.00   0.50    9.00    --   -9.48  57.00  90.00   52
  9  \w      8.00  34.00   0.50    9.00    --   -9.48  57.00  30.00   52
 10  \w      7.00  35.00   0.50    9.00    --   -9.48  57.00-120.00   56
 11  \w      8.00  34.00   0.50    9.00    --   -9.48  57.00 -30.00   52
 12  \w    -54.00 -29.00   0.50    9.00    --   -9.48 -57.00   0.00   50
 13  \w     12.00  37.00   0.50    9.00    --   -9.48  38.00 -30.00   50
 14  \w    -57.00 -31.00   0.50    9.00    --   -9.48 -38.00  30.00   52
 15  \w     12.00  37.00   0.50    9.00    --   -9.48  38.00 -90.00   50
 16  \w     11.00  36.00   0.50    9.00    --   -9.48  57.00-180.00   50
 17  \w    -54.00 -29.00   0.50    9.00    --   -9.48 -57.00 -60.00   50
 18  \w    -31.00  -6.00   0.50    9.00    --   12.27 -57.00 150.00   50
 19  \w    -29.00  -4.00   0.50    9.00    --   12.27 -57.00  30.00   50
 20  \w    -25.00   0.00   0.50    9.00    --   12.27 -77.00 120.00   50
 21  \w    -35.00 -10.00   0.50    9.00    --   12.27 -38.00 -90.00   50
 22  \w    -25.00   0.00   0.50    9.00    --   12.27 -77.00  30.00   50
 23  \w    -33.00  -8.00   0.50    9.00    --   12.27 -57.00 -60.00   50
 24  \w    -30.00  -5.00   0.50    9.00    --   12.27 -57.00-120.00   50
 25  \w    -23.00   2.00   0.50    9.00    --   12.27 -77.00-150.00   50
 26  \w    -34.00  -9.00   0.50    9.00    --   12.27 -38.00  90.00   50
 27  \w    -30.00  -5.00   0.50    9.00    --   12.27 -57.00-180.00   50
 28  \w    -35.00 -10.00   0.50    9.00    --   12.27 -38.00-180.00   50
 29  \w    -33.00  -8.00   0.50    9.00    --   12.27 -57.00  90.00   50
 30  \w    -30.00  -5.00   0.50    9.00    --   12.27 -57.00  60.00   50
;
_diffrn_measurement_device         'four-circle diffractometer'
_diffrn_measurement_device_type    'XtaLAB Synergy, Dualflex, HyPix-Arc 150'
_diffrn_measurement_method         '\w scans'
_diffrn_orient_matrix_type        
 'CrysAlisPro convention (1999,Acta A55,543-557)'
_diffrn_orient_matrix_UB_11        -0.0467794000
_diffrn_orient_matrix_UB_12        0.0185973000
_diffrn_orient_matrix_UB_13        0.0608430000
_diffrn_orient_matrix_UB_21        0.0636618000
_diffrn_orient_matrix_UB_22        -0.0050926000
_diffrn_orient_matrix_UB_23        0.0155312000
_diffrn_orient_matrix_UB_31        0.0105686000
_diffrn_orient_matrix_UB_32        0.0703269000
_diffrn_orient_matrix_UB_33        -0.0135199000
_diffrn_oxdiff_digest_od_ed
;

;
_diffrn_radiation_monochromator    mirror
_diffrn_radiation_probe            x-ray
_diffrn_radiation_type             'Mo K\a'
_diffrn_radiation_wavelength       0.71073
_diffrn_source                     'micro-focus sealed X-ray tube'
_diffrn_source_type                'PhotonJet (Mo) X-ray Source'
_reflns_Friedel_coverage           0.000
_reflns_Friedel_fraction_full      .
_reflns_Friedel_fraction_max       .
_reflns_number_gt                  8740
_reflns_number_total               11836
_reflns_special_details
;
 Reflections were merged by SHELXL according to the crystal
 class for the calculation of statistics and refinement.
 
 _reflns_Friedel_fraction is defined as the number of unique
 Friedel pairs measured divided by the number that would be
 possible theoretically, ignoring centric projections and
 systematic absences.
;
_reflns_threshold_expression       'I > 2\s(I)'
_computing_cell_refinement         'CrysAlisPro 1.171.44.85a (Rigaku OD, 2024)'
_computing_data_collection         'CrysAlisPro 1.171.44.85a (Rigaku OD, 2024)'
_computing_data_reduction          'CrysAlisPro 1.171.44.85a (Rigaku OD, 2024)'
_computing_molecular_graphics      'Olex2 1.5-ac6-020 (Dolomanov et al., 2009)'
_computing_publication_material    'Olex2 1.5-ac6-020 (Dolomanov et al., 2009)'
_computing_structure_refinement    'SHELXL 2018/3 (Sheldrick, 2015)'
_computing_structure_solution      'SHELXT  (Sheldrick, 2015)'
_refine_diff_density_max           0.728
_refine_diff_density_min           -0.450
_refine_diff_density_rms           0.068
_refine_ls_extinction_coef         .
_refine_ls_extinction_method       none
_refine_ls_goodness_of_fit_ref     1.072
_refine_ls_hydrogen_treatment      mixed
_refine_ls_matrix_type             full
_refine_ls_number_parameters       280
_refine_ls_number_reflns           11836
_refine_ls_number_restraints       7
_refine_ls_R_factor_all            0.0656
_refine_ls_R_factor_gt             0.0463
_refine_ls_restrained_S_all        1.072
_refine_ls_shift/su_max            0.001
_refine_ls_shift/su_mean           0.000
_refine_ls_structure_factor_coef   Fsqd
_refine_ls_weighting_details      
 'w=1/[\s^2^(Fo^2^)+(0.0708P)^2^+0.0628P] where P=(Fo^2^+2Fc^2^)/3'
_refine_ls_weighting_scheme        calc
_refine_ls_wR_factor_gt            0.1266
_refine_ls_wR_factor_ref           0.1382
_refine_special_details            ?
_olex2_refinement_description
;
1. Fixed Uiso
 At 1.2 times of:
  All C(H) groups, All C(H,H) groups
 At 1.5 times of:
  All C(H,H,H) groups, All O(H,H) groups
2. Restrained distances
 O5-H5A = O5-H5B
 0.87 with sigma of 0.02
 C11-H11A = C11-H11B = C11-H11C = C11-H11D
 1 with sigma of 0.02
 H5A-H5B
 1.38 with sigma of 0.04
3. Others
 Fixed Sof: C9B(0.5) H9BA(0.5) H9BB(0.5) H9BC(0.5) C9C(0.5) H9CA(0.5)
 H9CB(0.5) H9CC(0.5) H11A(0.5) H11B(0.5) H11C(0.5) H11D(0.5)
4.a Secondary CH2 refined with riding coordinates:
 C4A(H4AA,H4AB), C4B(H4BA,H4BB), C6A(H6AA,H6AB), C7A(H7AA,H7AB), C6B(H6BA,H6BB)
4.b Aromatic/amide H refined with riding coordinates:
 C2A(H2A), C3A(H3A), C2B(H2B), C3B(H3B)
4.c Idealised Me refined as rotating group:
 C8A(H8AA,H8AB,H8AC), C9A(H9AA,H9AB,H9AC), C8B(H8BA,H8BB,H8BC), C9B(H9BA,H9BB,
 H9BC), C9C(H9CA,H9CB,H9CC)
;
_atom_sites_solution_hydrogens     mixed
_atom_sites_solution_primary       dual
_atom_sites_solution_secondary     ?
loop_
  _atom_site_label
  _atom_site_type_symbol
  _atom_site_fract_x
  _atom_site_fract_y
  _atom_site_fract_z
  _atom_site_U_iso_or_equiv
  _atom_site_adp_type
  _atom_site_occupancy
  _atom_site_site_symmetry_order
  _atom_site_calc_flag
  _atom_site_refinement_flags_posn
  _atom_site_refinement_flags_adp
  _atom_site_refinement_flags_occupancy
  _atom_site_disorder_assembly
  _atom_site_disorder_group
 Cl1 Cl 0.72729(2) 0.11031(2) 0.51485(2) 0.02155(5) Uani 1 1 d . . . . .
 O1A O 0.21172(6) 0.25630(6) 0.39283(5) 0.02101(11) Uani 1 1 d . . . . .
 O1B O 0.37654(6) 0.42633(6) 0.42726(5) 0.01892(10) Uani 1 1 d . . . . .
 O2A O 0.36589(7) 0.13425(7) 0.19381(5) 0.02267(11) Uani 1 1 d . . . . .
 O2B O 0.55587(7) 0.39435(6) 0.20584(6) 0.02482(12) Uani 1 1 d . . . . .
 O5 O 0.51732(8) 0.11025(7) 0.37181(7) 0.02702(13) Uani 1 1 d D . . . .
 H5A H 0.5665(16) 0.1168(15) 0.4165(13) 0.041 Uiso 1 1 d D U . . .
 H5B H 0.4586(16) 0.0493(14) 0.4026(14) 0.041 Uiso 1 1 d D U . . .
 N1A N 0.17158(7) 0.03887(7) 0.17142(6) 0.02052(12) Uani 1 1 d . . . . .
 N1B N 0.61287(8) 0.61515(8) 0.17510(7) 0.02543(14) Uani 1 1 d . . . . .
 C1A C 0.14262(8) 0.33221(8) 0.49760(6) 0.01743(12) Uani 1 1 d . . . . .
 C2A C -0.00157(8) 0.31997(8) 0.58248(7) 0.02052(13) Uani 1 1 d . . . . .
 H2A H -0.061418 0.252020 0.572682 0.025 Uiso 1 1 calc R U . . .
 C3A C -0.05706(9) 0.40987(9) 0.68293(7) 0.02240(14) Uani 1 1 d . . . . .
 H3A H -0.155569 0.402485 0.742239 0.027 Uiso 1 1 calc R U . . .
 C1B C 0.23175(8) 0.43098(8) 0.51349(6) 0.01694(12) Uani 1 1 d . . . . .
 C2B C 0.17576(9) 0.52107(9) 0.61219(7) 0.02098(14) Uani 1 1 d . . . . .
 H2B H 0.235406 0.589246 0.621940 0.025 Uiso 1 1 calc R U . . .
 C3B C 0.02964(10) 0.50966(9) 0.69722(7) 0.02289(14) Uani 1 1 d . . . . .
 H3B H -0.010634 0.570820 0.765410 0.027 Uiso 1 1 calc R U . . .
 C4A C 0.12667(8) 0.16338(8) 0.35998(7) 0.01816(12) Uani 1 1 d . . . . .
 H4AA H 0.033597 0.211127 0.358575 0.022 Uiso 1 1 calc R U . . .
 H4AB H 0.099505 0.086778 0.417347 0.022 Uiso 1 1 calc R U . . .
 C4B C 0.43158(8) 0.55258(8) 0.37397(7) 0.01861(12) Uani 1 1 d . . . . .
 H4BA H 0.485151 0.595140 0.418471 0.022 Uiso 1 1 calc R U . . .
 H4BB H 0.347950 0.617901 0.374783 0.022 Uiso 1 1 calc R U . . .
 C5A C 0.23138(8) 0.11098(8) 0.23376(7) 0.01791(12) Uani 1 1 d . . . . .
 C5B C 0.53886(8) 0.51484(8) 0.24411(7) 0.01985(13) Uani 1 1 d . . . . .
 C6A C 0.26821(10) -0.02212(9) 0.05299(7) 0.02365(15) Uani 1 1 d . . . . .
 H6AA H 0.365421 0.020306 0.023090 0.028 Uiso 1 1 calc R U . . .
 H6AB H 0.220229 -0.001718 -0.005184 0.028 Uiso 1 1 calc R U . . .
 C7A C 0.01033(9) 0.02066(9) 0.21428(7) 0.02217(14) Uani 1 1 d . . . . .
 H7AA H -0.034508 0.026727 0.303864 0.027 Uiso 1 1 calc R U . . .
 H7AB H -0.003487 -0.072135 0.189533 0.027 Uiso 1 1 calc R U . . .
 C8A C 0.29694(11) -0.17714(10) 0.05827(9) 0.03091(18) Uani 1 1 d . . . . .
 H8AA H 0.363999 -0.213318 -0.022156 0.046 Uiso 1 1 calc R U . . .
 H8AB H 0.201409 -0.220028 0.084206 0.046 Uiso 1 1 calc R U . . .
 H8AC H 0.343889 -0.197871 0.116139 0.046 Uiso 1 1 calc R U . . .
 C9A C -0.07173(11) 0.12788(10) 0.16449(9) 0.02925(17) Uani 1 1 d . . . . .
 H9AA H -0.027027 0.123024 0.075785 0.044 Uiso 1 1 calc R U . . .
 H9AB H -0.062939 0.219678 0.192338 0.044 Uiso 1 1 calc R U . . .
 H9AC H -0.178051 0.109940 0.193302 0.044 Uiso 1 1 calc R U . . .
 C6B C 0.59534(9) 0.75922(9) 0.21636(9) 0.02500(15) Uani 1 1 d . . . . .
 H6BA H 0.503251 0.773433 0.291173 0.030 Uiso 1 1 calc R U . . .
 H6BB H 0.582514 0.819602 0.153763 0.030 Uiso 1 1 calc R U . . .
 C8B C 0.72749(13) 0.79998(11) 0.24113(14) 0.0420(3) Uani 1 1 d . . . . .
 H8BA H 0.817893 0.792182 0.166047 0.063 Uiso 1 1 calc R U . . .
 H8BB H 0.742321 0.739119 0.301620 0.063 Uiso 1 1 calc R U . . .
 H8BC H 0.708321 0.895192 0.271866 0.063 Uiso 1 1 calc R U . . .
 C11 C 0.71980(11) 0.57856(11) 0.05050(9) 0.03191(19) Uani 1 1 d D . . . .
 C9B C 0.8570(2) 0.5075(2) 0.03864(15) 0.0272(3) Uani 0.5 1 d . . P . .
 H9BA H 0.913871 0.566666 0.067777 0.041 Uiso 0.5 1 calc R U P . .
 H9BB H 0.915643 0.482540 -0.046711 0.041 Uiso 0.5 1 calc R U P . .
 H9BC H 0.837053 0.424020 0.086594 0.041 Uiso 0.5 1 calc R U P . .
 C9C C 0.6544(2) 0.5785(2) -0.03253(17) 0.0319(4) Uani 0.5 1 d . . P . .
 H9CA H 0.585238 0.505322 -0.013867 0.048 Uiso 0.5 1 calc R U P . .
 H9CB H 0.732564 0.562454 -0.113972 0.048 Uiso 0.5 1 calc R U P . .
 H9CC H 0.598721 0.667508 -0.028981 0.048 Uiso 0.5 1 calc R U P . .
 Li1 Li 0.43808(17) 0.24805(16) 0.29614(14) 0.0223(3) Uani 1 1 d . . . . .
 H11A H 0.731(3) 0.667(2) 0.003(2) 0.030(6) Uiso 0.5 1 d D . P . .
 H11B H 0.774(3) 0.4870(18) 0.059(2) 0.018(5) Uiso 0.5 1 d D . P . .
 H11C H 0.807(2) 0.640(2) 0.034(2) 0.029(6) Uiso 0.5 1 d D . P . .
 H11D H 0.674(3) 0.525(3) 0.005(3) 0.043(8) Uiso 0.5 1 d D . P . .

loop_
  _atom_site_aniso_label
  _atom_site_aniso_U_11
  _atom_site_aniso_U_22
  _atom_site_aniso_U_33
  _atom_site_aniso_U_23
  _atom_site_aniso_U_13
  _atom_site_aniso_U_12
 Cl1 0.01713(7) 0.02099(10) 0.02846(9) 0.00113(7) -0.01046(6) -0.00472(6)
 O1A 0.0173(2) 0.0221(3) 0.0257(2) -0.0064(2) -0.00985(18) -0.00523(19)
 O1B 0.0199(2) 0.0163(2) 0.0192(2) 0.00255(18) -0.00525(17) -0.00677(19)
 O2A 0.0211(2) 0.0286(3) 0.0206(2) 0.0016(2) -0.00877(19) -0.0130(2)
 O2B 0.0249(3) 0.0209(3) 0.0242(3) -0.0014(2) -0.0033(2) -0.0095(2)
 O5 0.0244(3) 0.0261(3) 0.0379(3) 0.0088(3) -0.0190(2) -0.0095(2)
 N1A 0.0205(3) 0.0240(3) 0.0200(2) -0.0002(2) -0.0097(2) -0.0102(2)
 N1B 0.0220(3) 0.0210(3) 0.0261(3) 0.0019(3) -0.0004(2) -0.0088(2)
 C1A 0.0189(3) 0.0179(3) 0.0187(3) 0.0011(2) -0.0102(2) -0.0049(2)
 C2A 0.0193(3) 0.0210(3) 0.0237(3) 0.0027(3) -0.0101(2) -0.0072(3)
 C3A 0.0216(3) 0.0263(4) 0.0192(3) 0.0037(3) -0.0069(2) -0.0076(3)
 C1B 0.0193(3) 0.0179(3) 0.0153(2) 0.0027(2) -0.0076(2) -0.0069(2)
 C2B 0.0243(3) 0.0223(3) 0.0171(3) 0.0001(2) -0.0077(2) -0.0090(3)
 C3B 0.0257(3) 0.0263(4) 0.0161(3) 0.0002(3) -0.0066(2) -0.0074(3)
 C4A 0.0174(3) 0.0175(3) 0.0230(3) -0.0012(2) -0.0108(2) -0.0051(2)
 C4B 0.0187(3) 0.0168(3) 0.0208(3) 0.0023(2) -0.0071(2) -0.0078(2)
 C5A 0.0205(3) 0.0178(3) 0.0193(3) 0.0034(2) -0.0109(2) -0.0080(2)
 C5B 0.0171(3) 0.0197(3) 0.0220(3) 0.0020(3) -0.0060(2) -0.0070(2)
 C6A 0.0260(3) 0.0286(4) 0.0183(3) 0.0010(3) -0.0090(2) -0.0123(3)
 C7A 0.0201(3) 0.0236(4) 0.0265(3) -0.0007(3) -0.0118(3) -0.0085(3)
 C8A 0.0304(4) 0.0296(4) 0.0296(4) -0.0016(3) -0.0079(3) -0.0044(3)
 C9A 0.0309(4) 0.0281(4) 0.0369(4) -0.0014(3) -0.0214(4) -0.0052(3)
 C6B 0.0205(3) 0.0177(3) 0.0328(4) 0.0057(3) -0.0054(3) -0.0063(3)
 C8B 0.0323(5) 0.0214(4) 0.0771(9) -0.0037(5) -0.0259(5) -0.0061(4)
 C11 0.0258(4) 0.0295(4) 0.0286(4) 0.0027(3) 0.0034(3) -0.0090(3)
 C9B 0.0232(7) 0.0349(9) 0.0204(6) 0.0025(6) -0.0050(5) -0.0030(6)
 C9C 0.0296(8) 0.0383(10) 0.0206(7) -0.0034(7) -0.0035(6) 0.0063(7)
 Li1 0.0217(6) 0.0221(7) 0.0264(7) 0.0016(5) -0.0119(5) -0.0068(5)

_geom_special_details
;
 All esds (except the esd in the dihedral angle between two l.s. planes)
 are estimated using the full covariance matrix.  The cell esds are taken
 into account individually in the estimation of esds in distances, angles
 and torsion angles; correlations between esds in cell parameters are only
 used when they are defined by crystal symmetry.  An approximate (isotropic)
 treatment of cell esds is used for estimating esds involving l.s. planes.
;
loop_
  _geom_bond_atom_site_label_1
  _geom_bond_atom_site_label_2
  _geom_bond_distance
  _geom_bond_site_symmetry_2
  _geom_bond_publ_flag
 O1A C1A 1.3648(9) . ?
 O1A C4A 1.4246(8) . ?
 O1A Li1 2.0387(16) . ?
 O1B C1B 1.3786(9) . ?
 O1B C4B 1.4242(9) . ?
 O1B Li1 2.2402(16) . ?
 O2A C5A 1.2395(9) . ?
 O2A Li1 2.0107(16) . ?
 O2B C5B 1.2417(10) . ?
 O2B Li1 1.9404(16) . ?
 O5 Li1 1.8942(17) . ?
 N1A C5A 1.3417(9) . ?
 N1A C6A 1.4640(10) . ?
 N1A C7A 1.4671(10) . ?
 N1B C5B 1.3359(10) . ?
 N1B C6B 1.4701(11) . ?
 N1B C11 1.4769(11) . ?
 C1A C2A 1.3845(10) . ?
 C1A C1B 1.4032(10) . ?
 C2A C3A 1.3977(11) . ?
 C3A C3B 1.3866(11) . ?
 C1B C2B 1.3840(10) . ?
 C2B C3B 1.3976(11) . ?
 C4A C5A 1.5236(10) . ?
 C4B C5B 1.5274(11) . ?
 C6A C8A 1.5225(14) . ?
 C7A C9A 1.5226(13) . ?
 C6B C8B 1.5045(14) . ?
 C11 C9B 1.409(2) . ?
 C11 C9C 1.374(2) . ?

loop_
  _geom_angle_atom_site_label_1
  _geom_angle_atom_site_label_2
  _geom_angle_atom_site_label_3
  _geom_angle
  _geom_angle_site_symmetry_1
  _geom_angle_site_symmetry_3
  _geom_angle_publ_flag
 C1A O1A C4A 118.56(6) . . ?
 C1A O1A Li1 122.40(6) . . ?
 C4A O1A Li1 118.32(6) . . ?
 C1B O1B C4B 117.45(6) . . ?
 C1B O1B Li1 114.35(6) . . ?
 C4B O1B Li1 114.39(6) . . ?
 C5A O2A Li1 118.48(7) . . ?
 C5B O2B Li1 123.90(7) . . ?
 C5A N1A C6A 119.79(6) . . ?
 C5A N1A C7A 123.10(7) . . ?
 C6A N1A C7A 117.08(6) . . ?
 C5B N1B C6B 123.86(7) . . ?
 C5B N1B C11 117.94(7) . . ?
 C6B N1B C11 118.20(7) . . ?
 O1A C1A C2A 125.97(6) . . ?
 O1A C1A C1B 113.41(6) . . ?
 C2A C1A C1B 120.61(7) . . ?
 C1A C2A C3A 118.48(7) . . ?
 C3B C3A C2A 120.93(7) . . ?
 O1B C1B C1A 114.98(6) . . ?
 O1B C1B C2B 124.24(6) . . ?
 C2B C1B C1A 120.74(7) . . ?
 C1B C2B C3B 118.62(7) . . ?
 C3A C3B C2B 120.58(7) . . ?
 O1A C4A C5A 104.18(6) . . ?
 O1B C4B C5B 105.44(6) . . ?
 O2A C5A N1A 123.04(7) . . ?
 O2A C5A C4A 119.82(6) . . ?
 N1A C5A C4A 117.13(6) . . ?
 O2B C5B N1B 122.05(7) . . ?
 O2B C5B C4B 120.25(7) . . ?
 N1B C5B C4B 117.70(7) . . ?
 N1A C6A C8A 112.16(7) . . ?
 N1A C7A C9A 112.35(7) . . ?
 N1B C6B C8B 112.66(8) . . ?
 C9B C11 N1B 116.43(11) . . ?
 C9C C11 N1B 113.80(11) . . ?
 C9C C11 C9B 126.21(13) . . ?
 O1A Li1 O1B 72.33(5) . . ?
 O2A Li1 O1A 76.99(5) . . ?
 O2A Li1 O1B 144.49(8) . . ?
 O2B Li1 O1A 127.65(8) . . ?
 O2B Li1 O1B 74.81(5) . . ?
 O2B Li1 O2A 112.30(8) . . ?
 O5 Li1 O1A 104.38(8) . . ?
 O5 Li1 O1B 102.98(7) . . ?
 O5 Li1 O2A 101.55(7) . . ?
 O5 Li1 O2B 122.09(8) . . ?

_shelx_res_file
;
TITL 1b_LiCl_H2O.res in P-1
    et4_licl_oce_a_auto.res
    created by SHELXL-2018/3 at 11:11:18 on 13-Nov-2025
REM Old TITL Et4_LiCl_OCE_A_auto in P-1
REM SHELXT solution in P-1: R1 0.125, Rweak 0.004, Alpha 0.039
REM <I/s> 0.000 for 0 systematic absences, Orientation as input
REM Formula found by SHELXT: C17 Li N2 O5 Cl
CELL 0.71073 9.695 9.7566 11.9967 89.462 67.027 85.694
ZERR 2 0.0002 0.0002 0.0002 0.001 0.002 0.001
LATT 1
SFAC C H Cl Li N O
UNIT 36 60 2 2 4 10
DFIX 0.87 O5 H5a O5 H5b
DANG 1.38 H5a H5b
DFIX 1 C11 H11a C11 H11b C11 H11c C11 H11d

L.S. 50
PLAN  12
TEMP -173
LIST 6
BOND
fmap 2
acta
REM <olex2.extras>
REM <HklSrc "%.\\Et4_LiCl_OCE_A_auto.hkl">
REM </olex2.extras>

WGHT    0.070800    0.062800
FVAR       2.19655
CL1   3    0.727290    0.110305    0.514853    11.00000    0.01713    0.02099 =
         0.02846    0.00113   -0.01046   -0.00472
O1A   6    0.211717    0.256298    0.392830    11.00000    0.01734    0.02205 =
         0.02570   -0.00639   -0.00985   -0.00523
O1B   6    0.376542    0.426326    0.427260    11.00000    0.01986    0.01629 =
         0.01924    0.00255   -0.00525   -0.00677
O2A   6    0.365894    0.134245    0.193808    11.00000    0.02112    0.02860 =
         0.02064    0.00164   -0.00877   -0.01301
O2B   6    0.555871    0.394349    0.205839    11.00000    0.02487    0.02090 =
         0.02421   -0.00139   -0.00334   -0.00947
O5    6    0.517316    0.110252    0.371806    11.00000    0.02440    0.02609 =
         0.03795    0.00876   -0.01903   -0.00945
H5A   2    0.566521    0.116848    0.416461    11.00000   -1.50000
H5B   2    0.458646    0.049327    0.402578    11.00000   -1.50000
N1A   5    0.171576    0.038869    0.171420    11.00000    0.02053    0.02403 =
         0.02002   -0.00018   -0.00966   -0.01024
N1B   5    0.612865    0.615154    0.175096    11.00000    0.02195    0.02104 =
         0.02615    0.00187   -0.00043   -0.00884
C1A   1    0.142617    0.332208    0.497599    11.00000    0.01888    0.01787 =
         0.01870    0.00111   -0.01016   -0.00494
C2A   1   -0.001567    0.319968    0.582483    11.00000    0.01934    0.02101 =
         0.02368    0.00265   -0.01015   -0.00718
AFIX  43
H2A   2   -0.061418    0.252020    0.572682    11.00000   -1.20000
AFIX   0
C3A   1   -0.057060    0.409866    0.682928    11.00000    0.02158    0.02625 =
         0.01923    0.00371   -0.00688   -0.00757
AFIX  43
H3A   2   -0.155569    0.402485    0.742239    11.00000   -1.20000
AFIX   0
C1B   1    0.231755    0.430977    0.513493    11.00000    0.01927    0.01790 =
         0.01531    0.00267   -0.00764   -0.00687
C2B   1    0.175761    0.521071    0.612192    11.00000    0.02426    0.02235 =
         0.01713    0.00010   -0.00766   -0.00903
AFIX  43
H2B   2    0.235406    0.589246    0.621940    11.00000   -1.20000
AFIX   0
C3B   1    0.029639    0.509663    0.697223    11.00000    0.02567    0.02632 =
         0.01614    0.00016   -0.00662   -0.00736
AFIX  43
H3B   2   -0.010634    0.570820    0.765410    11.00000   -1.20000
AFIX   0
C4A   1    0.126673    0.163383    0.359975    11.00000    0.01738    0.01751 =
         0.02296   -0.00119   -0.01083   -0.00510
AFIX  23
H4AA  2    0.033597    0.211127    0.358575    11.00000   -1.20000
H4AB  2    0.099505    0.086778    0.417347    11.00000   -1.20000
AFIX   0
C4B   1    0.431584    0.552578    0.373972    11.00000    0.01868    0.01678 =
         0.02081    0.00235   -0.00709   -0.00785
AFIX  23
H4BA  2    0.485151    0.595140    0.418471    11.00000   -1.20000
H4BB  2    0.347950    0.617901    0.374783    11.00000   -1.20000
AFIX   0
C5A   1    0.231381    0.110976    0.233759    11.00000    0.02047    0.01781 =
         0.01934    0.00338   -0.01090   -0.00802
C5B   1    0.538864    0.514840    0.244111    11.00000    0.01713    0.01973 =
         0.02203    0.00203   -0.00597   -0.00699
C6A   1    0.268213   -0.022119    0.052994    11.00000    0.02605    0.02858 =
         0.01827    0.00101   -0.00898   -0.01225
AFIX  23
H6AA  2    0.365421    0.020306    0.023090    11.00000   -1.20000
H6AB  2    0.220229   -0.001718   -0.005184    11.00000   -1.20000
AFIX   0
C7A   1    0.010328    0.020661    0.214281    11.00000    0.02006    0.02356 =
         0.02648   -0.00071   -0.01177   -0.00848
AFIX  23
H7AA  2   -0.034508    0.026727    0.303864    11.00000   -1.20000
H7AB  2   -0.003487   -0.072135    0.189533    11.00000   -1.20000
AFIX   0
C8A   1    0.296936   -0.177143    0.058265    11.00000    0.03042    0.02956 =
         0.02955   -0.00162   -0.00786   -0.00438
AFIX 137
H8AA  2    0.363999   -0.213318   -0.022156    11.00000   -1.50000
H8AB  2    0.201409   -0.220028    0.084206    11.00000   -1.50000
H8AC  2    0.343889   -0.197871    0.116139    11.00000   -1.50000
AFIX   0
C9A   1   -0.071733    0.127878    0.164491    11.00000    0.03085    0.02806 =
         0.03688   -0.00143   -0.02138   -0.00520
AFIX 137
H9AA  2   -0.027027    0.123024    0.075785    11.00000   -1.50000
H9AB  2   -0.062939    0.219678    0.192338    11.00000   -1.50000
H9AC  2   -0.178051    0.109940    0.193302    11.00000   -1.50000
AFIX   0
C6B   1    0.595345    0.759224    0.216363    11.00000    0.02052    0.01772 =
         0.03280    0.00566   -0.00539   -0.00629
AFIX  23
H6BA  2    0.503251    0.773433    0.291173    11.00000   -1.20000
H6BB  2    0.582514    0.819602    0.153763    11.00000   -1.20000
AFIX   0
C8B   1    0.727487    0.799982    0.241133    11.00000    0.03226    0.02144 =
         0.07714   -0.00374   -0.02593   -0.00613
AFIX 137
H8BA  2    0.817893    0.792182    0.166047    11.00000   -1.50000
H8BB  2    0.742321    0.739119    0.301620    11.00000   -1.50000
H8BC  2    0.708321    0.895192    0.271866    11.00000   -1.50000
AFIX   0
C11   1    0.719802    0.578558    0.050500    11.00000    0.02578    0.02947 =
         0.02859    0.00274    0.00341   -0.00905
C9B   1    0.857046    0.507536    0.038637    10.50000    0.02316    0.03486 =
         0.02037    0.00250   -0.00502   -0.00301
AFIX 137
H9BA  2    0.913871    0.566666    0.067777    10.50000   -1.50000
H9BB  2    0.915643    0.482540   -0.046711    10.50000   -1.50000
H9BC  2    0.837053    0.424020    0.086594    10.50000   -1.50000
AFIX   0
C9C   1    0.654393    0.578453   -0.032531    10.50000    0.02961    0.03834 =
         0.02060   -0.00340   -0.00355    0.00628
AFIX 137
H9CA  2    0.585238    0.505322   -0.013867    10.50000   -1.50000
H9CB  2    0.732564    0.562454   -0.113972    10.50000   -1.50000
H9CC  2    0.598721    0.667508   -0.028981    10.50000   -1.50000
AFIX   0
LI1   4    0.438076    0.248048    0.296144    11.00000    0.02173    0.02205 =
         0.02640    0.00157   -0.01191   -0.00681
H11A  2    0.730620    0.666808    0.002721    10.50000    0.02958
H11B  2    0.773853    0.487029    0.059166    10.50000    0.01786
H11C  2    0.807163    0.639951    0.033758    10.50000    0.02857
H11D  2    0.674483    0.524918    0.005113    10.50000    0.04350
HKLF 4


REM  1b_LiCl_H2O.res in P-1
REM wR2 = 0.1382, GooF = S = 1.072, Restrained GooF = 1.072 for all data
REM R1 = 0.0463 for 8740 Fo > 4sig(Fo) and 0.0656 for all 11836 data
REM 280 parameters refined using 7 restraints

END

WGHT      0.0707      0.0627

REM Highest difference peak  0.728,  deepest hole -0.450,  1-sigma level  0.068
Q1    1   0.6939  0.7920  0.3003  11.00000  0.05    0.73
Q2    1   0.4865  0.5306  0.3069  11.00000  0.05    0.52
Q3    1   0.2011  0.4746  0.5655  11.00000  0.05    0.50
Q4    1  -0.0007  0.4547  0.6836  11.00000  0.05    0.49
Q5    1   0.1862  0.1313  0.2977  11.00000  0.05    0.42
Q6    1  -0.0347  0.3669  0.6334  11.00000  0.05    0.42
Q7    1   0.1838  0.3811  0.5020  11.00000  0.05    0.40
Q8    1   0.0800  0.3216  0.5398  11.00000  0.05    0.39
Q9    1   0.7631  0.0571  0.4825  11.00000  0.05    0.39
Q10   1   0.2019  0.0596  0.2059  11.00000  0.05    0.38
Q11   1  -0.0248  0.0763  0.1808  11.00000  0.05    0.38
Q12   1   0.2180  0.0138  0.1145  11.00000  0.05    0.37
;
_shelx_res_checksum                55791
_shelx_hkl_file
;
   0   0   2 186.619 15.6270  12
   0   0   2 166.086 15.4373   5
   0   0  -2 200.296 15.5598   5
   0   0   2 182.097 15.8684  10
   0   0   3 5499.07 386.246  12
   0   0   3 5033.34 386.398  10
   0   0   3 5165.76 386.393  18
   0   0   3 4253.84 385.790   5
   0   0  -3 5605.92 386.059   5
   0   0  -3 4732.91 386.389   3
   0   0   4 2930.04 229.659  12
   0   0   4 2591.51 229.312   5
   0   0  -4 3039.43 229.438   5
   0   0  -4 2709.63 230.194  27
   0   0  -4 3113.14 230.213   3
   0   0  -5 11346.0 860.353   3
   0   0  -5 9491.65 859.133   5
   0   0  -6 945.469 84.7126  27
   0   0   6 1214.82 84.4101  12
   0   0   6 991.286 84.4466  10
   0   0  -7 7669.76 620.527   3
   0   0   7 8813.56 621.435  10
   0   0   7 7922.64 619.957  12
   0   0   7 8858.13 621.080  18
   0   0  -7 6811.39 620.612  28
   0   0  -7 8412.88 621.672  27
   0   0   8 12.2984 5.92489  10
   0   0  -8 17.8655 6.62827  27
   0   0  -8 16.8096 5.69762   3
   0   0   8 7.72878 5.02902  12
   0   0  -8 13.2780 5.99455  28
   0   0   8 13.2566 5.49360  18
   0   0  -9 3858.88 302.797   3
   0   0   9 3977.79 303.071   9
   0   0   9 3679.20 302.745  10
   0   0   9 3874.82 301.937  12
   0   0   9 3388.11 302.093  18
   0   0  -9 3739.00 303.266  28
   0   0  10 1177.59 95.5160  18
   0   0  10 1170.10 94.4837  12
   0   0  10 1200.55 95.9255  10
   0   0  10 1091.04 95.0064   9
   0   0  11 1179.35 113.753  10
   0   0 -11 1406.86 116.034  28
   0   0 -11 1429.48 111.026   8
   0   0 -11 1307.51 114.785   3
   0   0 -12 12.6910 5.52795   8
   0   0 -12 7.63459 8.52639  28
   0   0 -12 5.11112 7.90326  27
   0   0 -12 22.1461 5.65146  23
   0   0  12 22.2633 8.82166   2
   0   0 -12 16.0014 8.89358   3
   0   0  12-2.61642 9.78400  15
   0   0 -13-2.56846 9.87469   3
   0   0  13 43.4546 13.0299  15
   0   0 -13 37.9732 12.0099  25
   0   0  13 36.6943 10.8856   9
   0   0 -13 37.3932 11.4363  28
   0   0 -13 22.7964 10.5087  27
   0   0 -13 20.3566 9.96669  16
   0   0  13 14.8722 9.71552   2
   0   0 -14 20.1353 11.1467   3
   0   0  14 3.19105 12.3598  15
   0   0 -14 23.2153 11.8581  25
   0   0  14 5.36617 10.7774   9
   0   0 -14 3.19589 9.54246  28
   0   0 -14-3.16456 11.0699  27
   0   0 -14 17.0508 10.1692  16
   0   0  14 24.6478 11.5515   2
   0   0 -15 365.269 48.6507  25
   0   0  15 528.825 49.5676   9
   0   0  15 518.176 49.8267   2
   0   0 -15 429.376 49.7039  28
   0   0 -15 497.761 51.2052  27
   0   0  15 539.454 50.3585  14
   0   0  15 549.722 52.2334  15
   0   0 -15 536.945 50.5437  16
   0   0  16 218.726 30.5086   9
   0   0 -16 260.556 33.5679  25
   0   0 -16 261.367 33.4031  28
   0   0  16 324.713 35.7608  15
   0   0 -16 301.497 34.0686  16
   0   0  16 194.296 30.3346   2
   0   0 -17 12.7979 13.8533  28
   0   0 -17 11.0942 12.9253  16
   0   0 -17-4.42777 13.9948  25
   0   0  17 20.1288 12.9897   9
   0   0 -18 3.93132 13.7182  16
   0   0 -18-4.75132 13.2260  25
   0   0 -18-9.14212 14.8229  28
   0   0 -19 41.5367 16.8125  16
   0   0 -19 20.0998 17.6971  25
   0   0  20-4.24100 15.1301  22
   0   0 -20 4.28058 16.2367  16
   0   0 -20 5.15228 15.8027  25
   0   1 -20-12.6331 16.2775  16
   0   1 -20 10.4894 16.5528  25
   0   1 -19-4.11734 15.6327  16
   0   1 -19 35.4081 20.2749  25
   0   1 -18 94.1920 22.6171  16
   0   1 -18 163.718 28.1253  25
   0   1 -17 43.0433 17.5980  28
   0   1 -17 58.6002 19.8662  25
   0   1 -17 40.1766 15.7670  16
   0  -1  16-3.14255 12.1484   2
   0  -1  16 12.7103 13.1620  14
   0   1 -16-3.38522 11.5414  16
   0  -1  16 2.94027 10.2607   9
   0  -1  16 11.4271 13.8822  15
   0   1 -16-20.7760 13.1152  25
   0   1 -16-3.96906 13.5313  28
   0   1 -15-14.3752 12.5403  28
   0  -1  15-2.72205 11.6332   9
   0   1 -15 30.2728 14.6276  25
   0   1 -15 6.20932 10.8338  16
   0  -1  15 17.3883 12.7550   2
   0  -1  15 10.7186 13.0215  15
   0  -1  14 463.328 47.2079   9
   0  -1  14 445.447 49.2210  15
   0  -1  14 513.384 48.2905   2
   0   1 -14 488.044 48.3184  16
   0   1 -14 555.558 51.4078  25
   0   1 -14 488.635 50.2374  27
   0   1 -14 528.479 50.8014  28
   0  -1  13 173.679 22.9420  15
   0  -1  13 138.906 19.9243   2
   0  -1  13 108.119 18.5179   9
   0   1 -13 141.514 20.3594  28
   0   1 -13 146.620 21.4909  27
   0   1 -13 111.742 18.6141  16
   0   1 -13 130.519 19.9294   3
   0   1 -12 591.010 51.2166  16
   0   1 -12 585.991 51.3980   3
   0  -1  12 464.812 49.8463  10
   0   1 -12 614.303 52.5679  28
   0  -1  12 515.388 52.1258  15
   0   1 -12 497.487 50.9574  25
   0   1 -12 591.284 52.4214  27
   0  -1  11 430.394 37.3872  18
   0   1 -11 399.092 31.6364   8
   0   1 -11 464.941 38.9188  27
   0   1 -11 421.303 36.9995  16
   0  -1  11 312.059 33.8193  12
   0   1 -11 420.617 37.9188  28
   0   1 -11 321.419 36.4502  25
   0   1 -11 336.595 35.8716   3
   0  -1  11 408.369 37.3513  10
   0  -1  11 296.228 34.4647   9
   0  -1  10 58.6289 12.1202  10
   0  -1  10 69.1847 12.1276  18
   0  -1  10 64.2664 10.2516  12
   0   1  -9 484.826 45.4231  27
   0  -1   9 567.579 45.5365  18
   0  -1   9 496.049 45.2903  10
   0   1  -9 428.125 44.5186  28
   0  -1   9 491.335 43.2526  12
   0   1  -9 520.476 41.0380  23
   0   1  -9 563.331 45.5021   3
   0   1  -8 606.799 61.3020  27
   0   1  -8 736.597 61.5993   3
   0   1  -8 839.400 62.8844  28
   0  -1   8 784.345 60.5164  12
   0  -1   8 764.763 61.9025  18
   0  -1   8 698.388 61.7966  10
   0  -1   7 4310.81 333.756  12
   0   1  -7 4447.25 335.082   3
   0  -1   7 4351.91 335.017  18
   0   1  -7 5224.13 336.580  28
   0  -1   7 4632.95 335.668  10
   0  -1   6 7890.88 619.619   5
   0   1  -6 8203.76 621.879  28
   0   1  -6 9057.31 622.372  27
   0  -1   6 7397.48 621.254  10
   0  -1   5 3927.07 297.212   5
   0   1  -5 3602.03 298.624  28
   0   1  -5 3692.84 298.885  27
   0  -1   5 4124.84 298.984  10
   0   1  -4 531.478 42.3625  27
   0  -1   4 508.046 40.6303   5
   0   1  -4 506.312 42.0027  28
   0   1  -3 8370.31 546.536  25
   0   1  -3 7062.32 546.034  28
   0  -1   3 6207.51 544.763   5
   0   1  -3 9268.86 546.968  27
   0  -1   3 6948.94 546.010  10
   0  -1   2 4516.85 343.515  10
   0  -1   2 4193.23 343.253   3
   0   1  -2 4096.43 343.404  27
   0   1  -2 4178.34 343.481  25
   0   1  -1 6737.15 529.175   3
   0  -1   1 6975.90 529.181   3
   0   1  -1 6753.94 529.051  16
   0  -1   1 7269.44 529.073  16
   0   1  -1 6491.85 528.898   1
   0  -1   1 6650.61 528.885   1
   0  -1   1 7895.23 529.277  28
   0   1  -1 6390.49 529.145  28
   0  -1   1 6428.96 529.059  24
   0   1  -1 7880.35 529.256  24
   0   1   1 162.063 12.9849   2
   0  -1  -1 169.861 12.9813   2
   0  -1  -1 137.880 13.1218   9
   0   1   2 716.584 53.3338  12
   0  -1  -2 623.315 52.7930  18
   0   1   2 707.990 52.8505  10
   0  -1  -2 674.773 52.8080  10
   0  -1  -3 8159.87 631.783  12
   0   1   3 7858.01 632.174   9
   0   1   3 7773.76 631.393  10
   0   1   3 8170.83 631.788  12
   0  -1  -3 7983.13 631.738   5
   0  -1  -3 7673.14 631.398  18
   0   1   3 10077.4 631.821  18
   0  -1  -4 2651.22 198.212  12
   0   1   4 2250.29 198.370   9
   0   1   4 2562.54 197.855  10
   0  -1  -4 2614.17 198.019   5
   0   1   4 2758.56 197.951  18
   0  -1  -4 2441.05 197.714  18
   0   1   5 2724.87 220.454   9
   0   1   5 2916.23 220.031  12
   0  -1  -6 78.0589 8.97047   5
   0  -1  -6 85.0059 9.80008   3
   0   1   6 75.7623 10.2276   9
   0   1   6 62.9294 9.09989  12
   0   1   6 75.5453 9.32366  10
   0  -1  -7 263.605 22.2286   3
   0  -1  -7 212.237 22.2846  27
   0   1   7 190.879 20.9358  12
   0  -1  -7 275.647 21.7633   5
   0   1   7 246.655 21.8965  10
   0   1   7 192.613 21.8488   9
   0   1   8 2.49871 5.01407  10
   0   1   8 2.43216 4.71039  12
   0  -1  -8 1.45386 5.08178  27
   0  -1  -8 7.44725 5.31273   3
   0   1   8 7.37298 5.60149   9
   0   1   9 17.2967 6.78226  10
   0  -1  -9 31.6288 8.09728  28
   0  -1  -9 13.3022 7.18680  27
   0   1   9 4.94929 6.69618   9
   0  -1  -9 8.56094 6.79882   3
   0   1  10 117.749 14.8318   9
   0   1  10 85.6123 13.6801  10
   0   1  10 89.8838 14.6089   2
   0  -1 -11 50.7982 12.3141  27
   0  -1 -11 36.2195 7.73751  23
   0  -1 -11 47.3001 11.2416  28
   0   1  11 51.6969 10.8515   2
   0   1  12 226.882 27.6846  15
   0  -1 -12 227.476 23.0426  23
   0  -1 -12 211.658 27.3355  28
   0  -1 -12 279.501 29.1169  27
   0  -1 -12 285.282 28.2894   3
   0   1  12 232.251 27.1488   2
   0   1  12 296.653 28.6790   9
   0   1  13 79.0769 16.8073   9
   0  -1 -13 112.341 18.0628  27
   0   1  13 98.0112 16.7392   2
   0   1  13 92.0706 17.9641  15
   0  -1 -13 79.7978 16.3366  28
   0  -1 -13 109.826 13.1167   8
   0  -1 -13 99.8168 16.8247   3
   0  -1 -14 30.5997 13.8193   3
   0  -1 -14 30.8725 12.4306  27
   0   1  14 29.0158 12.8547   9
   0   1  14 30.7962 14.3621  15
   0  -1 -14 41.4265 13.0308  28
   0   1  14 45.4356 13.7767   2
   0  -1 -14 31.4352 12.4890  16
   0  -1 -15 139.232 21.3109  16
   0  -1 -15 129.786 21.7758   3
   0   1  15 167.001 22.7406  14
   0   1  15 76.0003 19.5589   9
   0  -1 -15 90.1900 19.9533  25
   0  -1 -15 154.497 23.2106  28
   0  -1 -15 112.260 20.9918  27
   0   1  15 129.716 22.0074   2
   0   1  15 136.926 22.5418  15
   0  -1 -16 324.430 36.1328  28
   0  -1 -16 338.982 35.6573  16
   0   1  16 338.681 36.5768  15
   0  -1 -16 203.718 33.5876  25
   0   1  16 190.587 31.6394   9
   0  -1 -16 283.700 35.1074  27
   0  -1 -17 163.809 27.4194  28
   0  -1 -17 200.601 30.3558  25
   0  -1 -17 201.533 27.8105  16
   0   1  17 167.142 27.6624   9
   0  -1 -18-11.9251 14.4939  16
   0  -1 -18-13.5651 14.2785  28
   0  -1 -18 9.38124 14.8113  25
   0  -1 -19 53.9526 18.5484  16
   0  -1 -19 59.3729 21.0697  25
   0  -1 -19 23.9681 15.8761  28
   0  -1 -20-12.9293 15.3767  16
   0   1  20 4.40442 15.0157  22
   0   1  20 17.1518 19.4906   6
   0  -1 -20 10.2787 16.2213  25
   0   2 -20 31.9149 20.9623  25
   0   2 -20 4.07597 14.8892  16
   0   2 -19-10.3084 18.3961  25
   0   2 -19-4.04807 14.1352  16
   0   2 -18 19.5134 15.9217  25
   0   2 -18 27.2529 14.8784  16
   0   2 -17-9.10504 16.6240  25
   0   2 -17-18.3021 15.1972  16
   0  -2  16 42.6462 15.0408   2
   0   2 -16-4.02371 12.3535  28
   0   2 -16 20.2178 12.5451  16
   0   2 -16 8.46853 12.6112  25
   0  -2  16-3.09063 12.3931  14
   0  -2  15 825.516 65.6367   9
   0   2 -15 724.517 67.9000  28
   0  -2  15 784.810 69.7610  15
   0   2 -15 731.434 66.5634  16
   0   2 -15 535.742 65.9827  25
   0  -2  15 659.501 64.6038   2
   0  -2  14 45.0067 13.0660   9
   0   2 -14 62.7245 16.3045  28
   0  -2  14 41.0107 12.6634   2
   0   2 -14 80.6151 17.0439  25
   0   2 -14 61.6581 14.6345  16
   0  -2  14 64.7300 16.0066  15
   0  -2  13-6.19702 11.5272  15
   0   2 -13 8.83349 10.0405  28
   0  -2  13-10.8201 9.66183   9
   0  -2  13 10.7531 10.0018  10
   0   2 -13 3.14726 9.07081  25
   0   2 -13 25.2908 9.40997  16
   0   2 -12 72.1197 13.9101  16
   0   2 -12 140.365 18.0814   3
   0   2 -12 110.021 16.5330  28
   0   2 -12 109.187 16.7586  27
   0   2 -12 78.5894 16.1145  25
   0  -2  12 81.5136 12.6585  12
   0  -2  12 42.1971 13.3217  15
   0  -2  12 73.5375 15.0966  10
   0  -2  12 100.720 15.8491  18
   0   2 -11 557.857 49.6003  16
   0   2 -11 606.556 50.6968   3
   0   2 -11 670.719 52.3604  27
   0   2 -11 467.451 49.2055  28
   0   2 -11 503.673 50.6011  25
   0  -2  11 509.075 49.8285  10
   0  -2  11 647.347 47.9661  12
   0  -2  11 580.284 51.9698  15
   0  -2  11 440.244 48.4804  18
   0   2 -11 537.145 43.1737  17
   0   2 -10 200.200 18.0448  23
   0   2 -10 245.350 18.3878   8
   0  -2  10 192.511 20.9756  12
   0  -2  10 233.812 24.2095  18
   0  -2  10 227.508 24.6961  10
   0   2  -9 380.049 34.2107  16
   0   2  -9 384.557 34.4647   3
   0  -2   9 407.254 35.7042  10
   0   2  -9 363.212 29.5642  23
   0   2  -9 360.276 29.6417   8
   0  -2   9 405.956 32.9294  12
   0  -2   9 304.103 33.6617  18
   0   2  -9 435.121 35.9112  28
   0   2  -8 54.5752 5.59384   8
   0  -2   8 50.4021 9.61156  10
   0   2  -8 58.8786 5.56750  23
   0  -2   8 47.3809 9.21818  18
   0   2  -8 48.9095 8.61223  16
   0   2  -8 57.5769 10.1670  28
   0  -2   8 63.0136 8.13934  12
   0   2  -8 55.4049 9.87927  25
   0   2  -8 39.9116 9.11742  27
   0   2  -8 74.9481 10.4398   3
   0   2  -7 57.1240 5.73001   8
   0  -2   7 57.6197 6.97218   5
   0  -2   7 70.3193 9.62721  18
   0   2  -7 63.6462 9.03549  16
   0   2  -7 58.3879 9.98701  25
   0   2  -7 64.7533 5.78059  23
   0  -2   7 62.0985 7.81091  12
   0  -2   7 70.8541 10.2223  10
   0   2  -7 70.5790 9.36132   3
   0   2  -7 52.9562 9.71127  27
   0   2  -7 62.0429 9.62794  28
   0   2  -6 3776.99 356.322  25
   0  -2   6 5494.87 357.593  10
   0   2  -6 4586.52 357.034  27
   0   2  -6 4495.05 356.641  28
   0  -2   6 5404.21 354.336   5
   0   2  -6 4383.65 352.965   8
   0   2  -5 5838.23 461.375  27
   0  -2   5 6111.47 458.969   5
   0   2  -5 6053.33 461.150  28
   0   2  -5 5699.05 460.538  16
   0   2  -5 5975.19 461.664  25
   0  -2   5 5887.90 461.351  10
   0   2  -4 185.811 17.4696  25
   0   2  -4 218.076 16.9504  16
   0   2  -4 164.704 16.9067  27
   0   2  -4 161.569 16.7670  28
   0   2  -4 190.766 17.0650   3
   0   2  -3 4.09493 2.85678  28
   0  -2   3 15.6051 3.54194  28
   0   2  -3 5.32502 2.96082  16
   0   2  -3 3.50630 3.03114  25
   0  -2   3 5.00790 3.22477  25
   0  -2   3 5.54343 3.14079  27
   0   2  -3 5.13849 3.26647   3
   0  -2   2 0.39660 2.35163   3
   0  -2   2 5.23842 2.79774  27
   0   2  -2 1.19028 2.38933  24
   0  -2   2 2.33856 2.27440  16
   0   2  -2 6.57876 2.21129  16
   0   2  -2 2.81435 2.08378   1
   0  -2   2 3.10797 3.11411  25
   0  -2   2 0.39680 2.29660  28
   0  -2   2 3.09068 1.15341  23
   0  -2   1 20248.7 1555.19  21
   0  -2   0 16048.7 1129.78   7
   0  -2   0 14870.9 1130.01  19
   0  -2   0 16550.5 1130.07  13
   0   2   1 9345.66 683.564  19
   0  -2  -1 11078.2 684.304   9
   0   2   1 7569.62 683.695   6
   0   2   1 11198.4 684.099  11
   0  -2  -1 8726.37 683.352   2
   0   2   1 8453.00 683.084  14
   0  -2  -1 8951.99 683.569  22
   0   2   1 8772.02 683.704  22
   0  -2  -1 7327.42 683.589   6
   0   2   2 806.996 64.4634  22
   0  -2  -2 762.282 63.1057  10
   0  -2  -2 992.424 65.2284   9
   0   2   2 1030.43 65.5720   6
   0   2   2 787.723 64.2110   2
   0  -2  -2 778.975 64.1621   2
   0  -2  -3 169.069 14.7184  18
   0  -2  -3 177.598 14.5807  10
   0   2   4 2135.17 155.274   9
   0   2   4 1946.84 153.249  10
   0  -2  -4 1923.86 153.328  18
   0   2   5 7841.33 551.631   9
   0  -2  -5 6919.60 549.454  18
   0  -2  -5 6648.35 550.161   5
   0   2   5 7440.85 550.715   2
   0  -2  -6 759.502 61.5306   5
   0  -2  -6 789.654 61.8430  12
   0   2   6 708.457 62.2668   9
   0   2   6 745.736 61.8963   2
   0  -2  -7 106.250 12.3152   3
   0   2   7 109.069 13.0071   2
   0  -2  -7 79.5106 11.7558   5
   0   2   7 132.049 12.5435  10
   0   2   7 106.999 13.5905   9
   0  -2  -8 970.139 77.3092   5
   0   2   8 876.096 77.8778   2
   0  -2  -8 972.905 77.3628   3
   0   2   8 956.352 78.7260   9
   0  -2  -9 4.90954 5.96432  27
   0  -2  -9 2.75981 6.41080   3
   0   2   9 10.6447 7.34825   9
   0   2   9-6.83372 6.96119   2
   0  -2  -9 2.65038 5.30913   5
   0   2  10-1.93700 6.91295   2
   0  -2 -10-3.13602 7.00110   3
   0  -2 -11 72.1347 13.2351  28
   0  -2 -11 63.0867 12.8651  27
   0   2  11 79.8150 13.5618  15
   0   2  11 98.0091 14.9522   2
   0   2  12 379.505 39.0789  15
   0  -2 -12 290.698 37.8613  28
   0  -2 -12 493.169 41.3768  27
   0  -2 -12 426.667 35.9577  23
   0  -2 -12 376.746 38.2040   3
   0   2  12 405.623 39.4029   2
   0   2  12 427.608 40.7690   9
   0   2  13-2.86783 10.0387   9
   0  -2 -13 18.6400 7.25559  23
   0   2  13 10.7455 9.82309  15
   0  -2 -13 20.0247 10.6706  28
   0   2  13 10.7330 9.81177   2
   0  -2 -13-2.74385 9.60761  27
   0  -2 -13 21.8438 10.5585   3
   0  -2 -14 778.277 63.8239   8
   0   2  14 937.920 71.9318   9
   0   2  14 734.266 68.5648  14
   0   2  14 677.154 67.9856  15
   0  -2 -14 584.634 67.0433  28
   0   2  14 699.973 67.8811   2
   0  -2 -14 684.262 66.8864   3
   0  -2 -14 1055.75 72.9170  27
   0  -2 -15 5.98364 12.1954   3
   0   2  15 18.8889 12.8321  14
   0  -2 -15 3.33213 11.0912  27
   0  -2 -15-3.50982 10.4501  28
   0  -2 -15 3.18689 10.8700  16
   0   2  15 20.3976 12.9001   9
   0   2  15 3.20482 12.6203   2
   0   2  15-3.18483 13.4069  15
   0   2  16 109.333 22.1044  15
   0  -2 -16 111.607 22.0221  16
   0   2  16 106.700 22.0023   9
   0  -2 -16 168.028 25.2058  25
   0  -2 -16 130.153 23.5959  28
   0  -2 -16 152.308 24.5755  27
   0  -2 -17 17.1962 14.9998  25
   0  -2 -17 8.30606 12.3575  28
   0  -2 -17 3.76984 13.7382  16
   0  -2 -17-11.8124 14.0469  27
   0  -2 -18 49.0967 18.1745  28
   0  -2 -18 32.0635 17.4345  16
   0  -2 -18 27.7740 16.8328  25
   0   2  18 67.5105 19.3684  22
   0  -2 -19 56.4082 19.5662  28
   0   2  19 97.5904 21.5047  22
   0  -2 -19 20.8884 16.9244  16
   0   2  19 74.3880 24.7775   6
   0  -2 -19 39.1259 19.6627  25
   0   2  20 9.18660 18.1454  22
   0  -2 -20 45.4915 20.6516  25
   0  -2 -20 25.7595 16.0420  16
   0   2  20 5.88907 19.1569   6
   0   3 -20 48.2949 18.0952  16
   0   3 -19 3.91836 15.6993  16
   0   3 -18 281.659 35.4930  16
   0   3 -18 284.491 38.5672  25
   0   3 -18 250.322 32.3772  24
   0   3 -17 53.7870 17.3300  16
   0   3 -17 30.3491 12.9079  24
   0   3 -17 37.5101 15.8719  25
   0  -3  16-2.94945 11.1873   2
   0   3 -16 8.66780 14.4175  25
   0   3 -16 10.0794 12.2438  16
   0  -3  16-9.01130 12.8357  14
   0   3 -15 117.505 20.1129  16
   0  -3  15 70.6910 16.2091   2
   0  -3  15 105.263 21.3703  15
   0   3 -15 91.1101 20.5767  25
   0  -3  14 328.731 34.2121   9
   0   3 -14 286.607 36.3612  28
   0  -3  14 350.576 38.9063  15
   0   3 -14 405.560 37.2775  16
   0   3 -14 278.192 37.3469  25
   0  -3  13 1036.76 99.6151  10
   0   3 -13 1124.41 100.910  28
   0  -3  13 1140.43 100.341  18
   0   3 -13 1469.41 104.983  25
   0   3 -13 1225.75 100.043  16
   0  -3  13 1150.73 102.141  15
   0  -3  12 1388.21 121.119  18
   0   3 -12 1549.14 123.948  25
   0  -3  12 1421.38 121.833  10
   0  -3  12 1493.27 117.553  12
   0  -3  12 1572.59 124.117  15
   0   3 -12 1507.30 120.893  16
   0   3 -12 1309.02 121.268  28
   0  -3  11 396.376 43.4884  18
   0   3 -11 414.365 44.8440  25
   0  -3  11 449.582 44.8101  10
   0  -3  11 556.814 42.0851  12
   0  -3  11 550.082 47.2702  15
   0   3 -11 532.892 44.8438  16
   0   3 -11 410.882 44.3423  28
   0  -3  10 1603.56 128.363  12
   0  -3  10 1636.43 131.900  18
   0   3 -10 1361.63 131.715  25
   0  -3   9 356.422 31.2920  12
   0  -3   9 335.533 33.7927  18
   0   3  -9 372.360 33.3684  16
   0  -3   9 322.964 33.9933  10
   0   3  -9 417.620 35.0112   3
   0  -3   8 783.128 74.1849  10
   0  -3   8 918.488 71.8269  12
   0   3  -8 851.585 73.3715  16
   0   3  -8 753.893 73.5815  28
   0   3  -8 959.146 74.6770   3
   0  -3   8 1015.19 75.4207  18
   0   3  -8 825.030 74.7688  25
   0  -3   8 953.442 70.5939   5
   0   3  -7-1.36261 5.26893  28
   0  -3   7 4.72606 2.79014   5
   0  -3   7-1.46415 5.86707  10
   0   3  -7-1.30228 4.94180   3
   0  -3   7 1.43844 3.63163  12
   0  -3   7 5.59550 4.88302  18
   0   3  -7 2.27389 4.47769  16
   0   3  -7 1.54082 5.12798  25
   0   3  -6 2433.29 189.503   3
   0  -3   6 2467.33 190.022  10
   0   3  -6 2349.86 189.502  28
   0  -3   6 2548.14 186.620   5
   0  -3   6 2323.46 189.823  27
   0   3  -6 2068.58 189.581  25
   0   3  -5 157.340 16.7594  28
   0   3  -5 191.251 18.1586  25
   0   3  -5 155.552 16.0882  16
   0  -3   5 195.497 17.8658  27
   0  -3   5 159.784 17.1465  10
   0   3  -5 164.495 15.6217   1
   0   3  -5 210.633 17.0356  24
   0   3  -4 7000.01 432.426  28
   0  -3   4 5291.05 431.213   3
   0   3  -4 4727.06 430.190   1
   0   3  -4 5686.56 432.507  25
   0   3  -4 5768.78 431.139  16
   0  -3   4 6488.26 432.537  10
   0   3  -4 5403.53 431.223  24
   0   3  -3 7015.54 459.468  24
   0   3  -3 6334.37 457.621  21
   0  -3   3 6065.19 458.661  16
   0  -3   3 5389.98 458.721  28
   0  -3   3 6393.94 457.371  17
   0  -3   2 4613.87 366.890   3
   0  -3   2 4552.32 366.597  16
   0  -3   2 4573.94 366.896  28
   0  -3   2 4578.55 366.982  24
   0  -3   2 4602.35 366.052  23
   0  -3   2 5686.48 366.710   1
   0  -3   1 12504.3 903.030  21
   0  -3   1 10924.7 903.129  15
   0  -3   0 14381.8 1100.01  11
   0  -3   0 15847.7 1099.22  30
   0  -3   0 14218.6 1099.33  19
   0  -3   0 12836.3 1098.66  14
   0  -3   0 15331.1 1099.39  13
   0  -3  -1 1878.45 155.992   6
   0   3   1 2211.53 155.148  14
   0   3   1 1937.66 155.860  11
   0  -3  -1 2069.76 155.406   2
   0   3   1 1996.38 155.557  19
   0   3   1 2276.96 156.797   6
   0  -3  -1 1441.72 155.456   9
   0   3   1 2148.24 155.142  30
   0  -3  -1 2062.00 155.787  22
   0  -3  -2 497.393 41.8422  12
   0   3   2 514.356 42.2579  22
   0   3   2 515.758 41.4589  14
   0  -3  -2 481.716 41.6889   2
   0   3   2 618.069 43.3355   6
   0   3   3 141.078 13.7819  22
   0  -3  -3 133.350 13.2525  12
   0   3   3 141.791 14.5411   6
   0  -3  -4 4727.28 423.375   5
   0   3   4 5301.83 423.589   2
   0  -3  -4 6062.90 422.321  18
   0  -3  -5 109.732 10.0542  18
   0   3   5 85.8754 10.9771   2
   0  -3  -5 93.5773 11.2903   5
   0  -3  -6 1567.09 119.129   5
   0   3   6 1515.80 119.978   9
   0   3   6 1543.62 119.190   2
   0  -3  -6 1480.04 118.579  12
   0  -3  -6 1414.57 117.107  18
   0   3   7 2280.94 178.003   2
   0   3   7 2543.40 179.620   9
   0  -3  -7 2102.80 177.252  12
   0  -3  -7 2176.92 177.510   5
   0  -3  -8 557.420 45.6677   3
   0   3   8 515.899 46.7901   2
   0   3   8 641.751 48.8783   9
   0  -3  -8 458.573 45.6057   5
   0   3   9 1337.71 116.251   2
   0  -3  -9 1428.49 114.910   3
   0   3   9 1269.85 116.440   9
   0  -3  -9 1688.30 116.507   5
   0  -3 -10 714.154 61.5639   3
   0   3  10 801.079 64.2771   2
   0  -3 -10 689.415 61.8379   5
   0   3  11 185.153 24.4568   2
   0  -3 -11 196.264 24.0424  27
   0   3  11 187.844 24.2467  15
   0   3  11 248.737 26.5267   9
   0   3  12 284.330 32.6356  15
   0   3  12 294.676 33.1622  14
   0  -3 -12 335.589 30.2994  23
   0  -3 -12 326.749 34.4991  28
   0  -3 -12 318.285 33.1146  27
   0   3  12 291.972 32.9194   2
   0  -3 -12 298.388 31.6983   3
   0   3  12 362.249 35.8651   9
   0   3  13 40.4734 14.0623   9
   0  -3 -13 78.6378 15.6789  27
   0   3  13 67.0579 14.4968  15
   0  -3 -13 57.6780 11.4455  23
   0   3  13 78.4131 16.1387   2
   0  -3 -13 75.6899 15.0778   3
   0   3  13 73.8298 15.2639  14
   0  -3 -13 77.4320 15.7834  28
   0  -3 -14 84.2799 13.4677   8
   0   3  14 71.3633 15.9329  14
   0   3  14 56.4755 14.7990  15
   0   3  14 79.6328 17.1242   2
   0  -3 -14 69.0418 16.3721  27
   0  -3 -14 94.9956 16.9976  28
   0  -3 -14 60.1261 15.4240   3
   0   3  14 102.044 19.4787   9
   0   3  15 3.26016 12.6018  14
   0   3  15-3.70636 12.9321   9
   0  -3 -15-13.1585 12.2357  27
   0   3  15-3.04281 12.6028  15
   0  -3 -15 3.49926 11.3466  28
   0  -3 -15 14.4714 11.1876   3
   0   3  15-6.65153 11.3375   2
   0  -3 -16 151.100 23.7984  16
   0  -3 -16 83.8604 21.6326  28
   0  -3 -16 152.380 24.2450  27
   0   3  17 5.31982 17.3146   6
   0  -3 -17 20.5132 14.3930  28
   0   3  17 8.28036 13.1524  22
   0  -3 -17 21.0953 16.3768  25
   0  -3 -17 34.1817 17.0176  16
   0  -3 -17 41.9925 16.3820  27
   0  -3 -18 27.4228 15.5910  25
   0   3  18 5.63923 16.7897   6
   0  -3 -18 8.04664 13.0586  16
   0   3  18-4.40134 14.6537  22
   0  -3 -18 4.38627 12.6505  28
   0  -3 -19 43.4580 18.3544  25
   0   3  19 5.89772 19.9820   6
   0  -3 -19 74.0300 21.2753  28
   0  -3 -19 71.0453 19.5341  16
   0   3  19 55.5687 20.4395  22
   0  -3 -20 14.3599 16.7667  28
   0   3  20 19.1699 16.7870  22
   0  -3 -20 24.9460 17.4708  25
   0   4 -18 14.8047 14.8699  16
   0   4 -17 45.3964 15.3238  16
   0   4 -16 4.48286 14.7810  25
   0  -4  16 28.5362 13.0158   2
   0  -4  16 55.2246 15.2178  14
   0   4 -16 50.3661 13.7535  24
   0   4 -16 36.3785 14.1726  16
   0   4 -15 65.9115 18.1467  25
   0   4 -15 56.0002 13.5541   1
   0  -4  15 74.0096 15.2333   2
   0   4 -15 48.8465 14.3209  16
   0  -4  15 46.2245 17.9783  15
   0   4 -15 54.9613 13.9204  24
   0   4 -14 2.79141 10.7900  16
   0   4 -14-3.77390 11.2296  25
   0   4 -14-3.95976 9.31514   1
   0  -4  14 3.01806 11.4479  18
   0  -4  14 3.20467 12.3873  10
   0  -4  14-3.59859 13.6498  15
   0   4 -14-2.42080 9.69788  24
   0   4 -13 547.018 49.3026  16
   0  -4  13 576.720 52.1041  10
   0   4 -13 430.272 50.3069  25
   0   4 -13 496.694 46.2438   1
   0  -4  13 611.250 51.6324  18
   0  -4  13 623.194 54.1279  15
   0   4 -13 415.354 46.4978  24
   0  -4  12 1036.61 98.2723  15
   0  -4  12 1107.43 97.6612  10
   0   4 -12 1254.87 100.217  25
   0  -4  12 991.285 92.0686  12
   0   4 -12 1144.69 96.4609  16
   0  -4  12 1401.24 99.4940  18
   0   4 -12 1301.90 96.2779  24
   0   4 -11 62.6907 11.8545  16
   0   4 -11 58.8731 10.1512   1
   0  -4  11 62.3736 13.4684  10
   0   4 -11 43.9616 13.3784  25
   0  -4  11 37.9943 13.6834  15
   0  -4  11 47.0109 8.82622  12
   0  -4  11 60.7996 13.0532  18
   0   4 -11 44.3331 12.1233  28
   0  -4  10 399.124 39.3757  15
   0   4 -10 379.349 34.7080   1
   0   4 -10 305.603 36.7052  28
   0   4 -10 479.519 40.8250  25
   0  -4  10 381.827 33.9324  12
   0  -4  10 445.323 39.3951  10
   0  -4  10 373.726 37.5246  18
   0   4 -10 418.076 36.4478  24
   0   4  -9 545.935 49.6432  16
   0   4  -9 561.150 48.3777   1
   0  -4   9 567.978 51.5628  10
   0   4  -9 690.213 50.6946  24
   0  -4   9 580.565 51.3955  18
   0  -4   9 544.214 47.4501  12
   0   4  -8 104.120 13.0225  16
   0   4  -8 93.3139 13.7710  28
   0   4  -8 126.056 15.9093  25
   0  -4   8 94.2315 9.75503   5
   0   4  -8 119.043 13.5177  24
   0  -4   8 84.7901 13.9547  10
   0  -4   8 119.344 11.7097  12
   0  -4   8 138.311 15.4176  18
   0   4  -7 1711.97 155.154  28
   0  -4   7 2115.80 156.688  10
   0   4  -7 2051.88 156.876  25
   0   4  -7 2043.77 154.858  24
   0  -4   7 1870.45 155.618  18
   0  -4   7 2007.27 151.632   5
   0   4  -7 1746.07 154.235  16
   0   4  -7 2039.56 153.684   1
   0   4  -6 2433.38 171.652   1
   0   4  -6 2100.46 172.126  24
   0  -4   6 2088.90 173.315  27
   0  -4   6 2060.57 173.146  10
   0   4  -5 9.09006 4.25713  24
   0   4  -5 5.87546 3.68048  16
   0  -4   5 3.58376 4.38667  27
   0   4  -5 16.5129 4.17514   1
   0  -4   5 3.94928 3.92360   3
   0  -4   5 1.17896 4.58887  10
   0  -4   5 11.0280 4.76689  25
   0  -4   4 177.136 17.2226  25
   0   4  -4 165.833 16.1863  24
   0  -4   4 209.244 17.7110  27
   0   4  -4 165.800 14.1482  21
   0  -4   4 165.027 16.8670  10
   0  -4   4 156.475 16.1404   3
   0   4  -4 194.646 14.6060   4
   0  -4   4 165.840 13.8397  17
   0  -4   4 165.165 13.6356   8
   0  -4   3 4461.15 356.330  23
   0  -4   3 4719.81 357.843  24
   0  -4   3 5137.80 359.420  25
   0  -4   3 4622.60 356.888   1
   0  -4   2 76.0205 7.88783  24
   0  -4   2 62.1416 6.36966  23
   0  -4   2 64.1698 7.28086  15
   0  -4   2 44.4914 6.33560   1
   0  -4   2 74.6077 6.84816  16
   0  -4   1 5470.72 478.943  21
   0  -4   1 6481.89 479.607   7
   0  -4   1 6973.93 479.350  15
   0  -4   0 4291.86 338.950  30
   0  -4   0 4481.18 340.289  11
   0  -4   0 4008.95 339.158  19
   0  -4   0 4998.81 340.238  22
   0  -4   0 4117.70 338.459  14
   0  -4   0 4456.77 337.956  26
   0  -4   0 4777.08 339.457  13
   0  -4  -1 83.3392 8.65711  11
   0   4   1 72.2907 7.85762  19
   0  -4  -1 55.6088 7.27465   2
   0   4   1 62.2223 7.30355  13
   0   4   1 67.9508 6.58480   7
   0  -4  -2 5040.06 360.334   9
   0   4   2 3931.18 359.180  11
   0   4   2 4950.94 358.604  14
   0   4   2 5164.48 360.678   6
   0   4   2 4764.15 358.419  30
   0   4   2 5019.37 359.416  19
   0  -4  -2 4315.49 357.207  20
   0  -4  -2 4563.79 358.818   2
   0   4   2 5081.64 360.054  22
   0  -4  -3 16075.4 1249.90  12
   0   4   3 18398.5 1250.98  22
   0   4   3 14825.8 1250.87   6
   0  -4  -3 14528.0 1250.41   9
   0  -4  -3 16063.3 1249.55   2
   0   4   3 17804.9 1250.52  19
   0   4   4 2450.20 189.863  14
   0   4   4 2372.35 190.726  22
   0  -4  -4 2461.04 191.402   9
   0   4   4 2436.69 190.334   2
   0   4   5 370.167 31.5439  14
   0  -4  -5 407.026 32.8400   5
   0  -4  -5 336.763 29.6048  18
   0   4   5 369.659 32.4689  22
   0   4   5 331.299 33.1276   6
   0   4   5 373.161 32.0915   2
   0   4   6 5582.54 432.936   2
   0  -4  -6 5311.07 430.386  18
   0  -4  -6 5637.68 432.435  12
   0   4   6 5538.85 432.430  14
   0   4   6 5549.86 433.921   9
   0  -4  -6 6074.90 433.538   5
   0   4   6 5638.49 433.261  22
   0   4   7 1493.40 114.387  14
   0  -4  -7 1210.83 113.534   5
   0  -4  -7 1521.85 114.214  12
   0   4   7 1597.16 115.201   2
   0   4   7 1298.85 115.130   9
   0   4   8 7.87715 7.75234   9
   0   4   8 8.08648 6.59043  14
   0  -4  -8 4.79360 6.29057   5
   0   4   8-5.17086 6.66324   2
   0  -4  -8 2.33333 5.55813   3
   0  -4  -9 18.6531 7.24196   3
   0  -4  -9 6.96202 6.99973   5
   0   4   9 7.55647 2.22337  20
   0   4   9 1.94216 7.53252   2
   0   4   9 12.8566 7.75339  14
   0   4  10 35.5383 12.5579   9
   0   4  10 14.4789 8.26444  14
   0   4  10 24.0497 3.97036  20
   0  -4 -10 34.9235 9.40789   5
   0   4  10 47.8114 11.3941   2
   0  -4 -10 31.1114 8.36447   3
   0   4  10 37.8694 9.72405  15
   0  -4 -11-2.14478 8.74646  27
   0   4  11 6.90776 9.07104  14
   0  -4 -11 7.85534 7.45812   5
   0   4  11-2.41786 9.85822   2
   0   4  11 19.5471 9.20371  15
   0   4  11 5.62577 9.82136   9
   0  -4 -12 10.2059 8.99716   3
   0   4  12 20.3398 10.8764  14
   0  -4 -12 4.82432 8.80509  27
   0   4  12 26.7305 10.9028   2
   0  -4 -12-5.12132 9.14923  28
   0  -4 -12 6.84224 7.32725  23
   0   4  12 3.10574 11.0913   9
   0   4  12 2.20761 8.70445  15
   0   4  13 285.856 34.9656   2
   0  -4 -13 309.466 33.5569   3
   0  -4 -13 338.835 35.8756  28
   0  -4 -13 375.286 32.5645  23
   0  -4 -13 267.975 33.7507  27
   0   4  13 345.983 35.7951  14
   0   4  13 328.223 37.6521   9
   0   4  13 305.248 33.5758  15
   0   4  14 337.153 36.7787   2
   0  -4 -14 367.984 35.3500   3
   0  -4 -14 272.889 34.8862  27
   0  -4 -14 377.339 37.8682  28
   0  -4 -14 297.178 31.4449  23
   0   4  14 330.190 36.1281  14
   0   4  14 304.123 36.9156  22
   0   4  14 286.960 34.4059  15
   0  -4 -15 156.391 23.7002   3
   0  -4 -15 113.903 19.4599   8
   0   4  15 188.657 26.1074  14
   0  -4 -15 169.776 25.0069  28
   0  -4 -15 162.162 25.4806  27
   0   4  15 207.319 25.9651  15
   0   4  15 193.629 27.7304   2
   0   4  15 252.427 33.3811   6
   0   4  15 156.935 26.6246  22
   0  -4 -16 11.3511 12.3034  28
   0  -4 -16 10.4672 12.4816  27
   0  -4 -16 12.2303 12.4920   3
   0   4  16 12.3381 12.1766  15
   0   4  16 20.6278 14.8860   6
   0   4  16 8.09349 12.8050  22
   0  -4 -17 26.6502 15.7862  16
   0   4  17-4.36433 13.4069  22
   0  -4 -17 8.08982 12.4289  28
   0   4  17 27.6467 17.9445   6
   0  -4 -17 3.70460 14.0718  27
   0   4  18 17.4047 18.4410   6
   0  -4 -18 32.2421 16.8361  16
   0  -4 -18 25.9046 15.8863  28
   0  -4 -18 31.3849 16.8201  25
   0   4  18 27.8187 18.0553  22
   0  -4 -18 35.3852 16.9440  27
   0  -4 -19 54.4349 19.8845  28
   0   4  19 47.4766 23.7763   6
   0  -4 -19 62.8043 18.9514  16
   0   4  19 53.4861 21.5510  22
   0  -4 -19 66.5860 20.4985  25
   0   4  20-4.94113 17.2474  22
   0  -4 -20 9.31194 15.4972  28
   0   4  20 5.23718 17.4298  19
   0  -4 -20 14.7091 15.9059  25
   0   5 -16 6.48068 12.9899  16
   0   5 -15 95.2935 19.7722  16
   0   5 -15 123.534 18.6243  24
   0  -5  14 13.3607 13.6522  10
   0   5 -14 16.4082 11.1948  16
   0   5 -14 33.6795 10.6424  24
   0  -5  14-11.0036 14.2187  15
   0  -5  14 12.5786 11.5110  18
   0  -5  13 12.3707 11.5622  10
   0   5 -13 12.4412 9.86402  16
   0   5 -13 15.5409 10.1137  24
   0  -5  13 23.8683 12.7360  15
   0  -5  13 14.7180 10.3370  18
   0  -5  12 174.078 24.8903  10
   0   5 -12 206.857 22.8794  24
   0   5 -12 192.195 23.4759  16
   0  -5  12 211.926 26.7169  15
   0  -5  12 169.332 23.7853  18
   0  -5  11 14.7598 9.75029  18
   0   5 -11 12.6378 7.09982   1
   0  -5  11 22.4885 10.7236  15
   0   5 -11 9.96811 7.93024  16
   0  -5  11 15.6323 6.54036  12
   0  -5  11 21.0032 10.3972  10
   0   5 -10 203.784 23.5003  24
   0  -5  10 221.227 21.2596  12
   0   5 -10 238.284 22.7927   1
   0  -5  10 242.669 26.2088  18
   0  -5  10 273.665 27.6560  10
   0  -5  10 209.815 26.2887  15
   0   5  -9-5.98023 5.77884  24
   0  -5   9 8.60948 8.91448  10
   0   5  -9 2.28554 5.24025   1
   0  -5   9 0.81855 4.87120  12
   0   5  -9 2.99512 6.39942  16
   0  -5   9-4.06794 7.09668  18
   0  -5   9-2.25760 7.69584  15
   0  -5   8 475.619 38.2965   5
   0  -5   8 535.241 44.5721  18
   0  -5   8 539.910 45.4165  15
   0  -5   8 407.853 43.2479  10
   0   5  -8 539.147 42.8726  24
   0   5  -8 450.882 41.8804  16
   0   5  -7-1.18442 5.91690  16
   0  -5   7 1.74143 6.48298  15
   0   5  -7 3.60728 4.30452   1
   0  -5   7 13.4203 6.72579  27
   0  -5   7 1.61146 5.75563  18
   0  -5   7 5.06782 5.76523  10
   0   5  -7 7.45773 5.70643  24
   0  -5   6 1732.96 132.563  10
   0   5  -6 1676.54 131.036  24
   0  -5   6 2027.50 133.737  25
   0  -5   6 1772.35 132.734  27
   0   5  -6 1859.61 130.047   1
   0   5  -6 1534.82 127.783  21
   0   5  -6 1553.40 128.538   4
   0  -5   5 1271.97 101.100  15
   0  -5   5 1052.68 100.377  10
   0  -5   5 1155.65 100.714  27
   0  -5   5 1453.98 102.350  25
   0   5  -5 1436.40 97.9602   4
   0  -5   5 1088.24 99.6815  28
   0  -5   5 1160.70 99.9339   3
   0  -5   4 1168.25 85.3723  15
   0  -5   4 1011.61 84.1499   3
   0  -5   4 1061.00 85.8261  25
   0  -5   4 978.926 82.0992  17
   0  -5   4 1050.59 85.1737  27
   0  -5   4 1000.13 83.5491  16
   0  -5   4 1140.21 85.3641  10
   0  -5   4 1249.70 84.8936  28
   0  -5   3 2382.59 184.847   1
   0  -5   3 2538.42 186.595  10
   0  -5   3 2314.08 187.185  25
   0  -5   3 2260.83 185.616   3
   0  -5   3 2407.23 184.413  23
   0  -5   2 3671.59 304.122  15
   0  -5   2 4388.50 303.746  21
   0  -5   2 3800.70 303.688  23
   0  -5   2 3871.18 302.934   4
   0  -5   1 5069.90 428.879  10
   0  -5   1 6074.32 429.719  13
   0  -5   1 5610.10 428.951  21
   0  -5   1 5774.98 428.751  15
   0  -5   1 5401.02 429.107   7
   0  -5   0 10.9161 3.42727  19
   0  -5   0 7.02222 3.11493  30
   0  -5   0 6.41548 2.30283  14
   0   5   1 8516.79 647.384  13
   0  -5  -1 8392.69 647.440   2
   0  -5  -1 7810.47 648.654   9
   0  -5  -1 8879.71 649.191   6
   0  -5  -2 101.173 12.6085   6
   0  -5  -2 103.018 11.0605   2
   0   5   2 118.159 11.4026  13
   0   5   2 114.773 11.6846  19
   0  -5  -2 119.611 11.9062  22
   0  -5  -2 114.693 12.7492   9
   0   5   2 80.4998 10.1429  30
   0   5   2 104.361 11.9979  11
   0  -5  -3 335.282 30.6016   2
   0  -5  -3 385.307 31.3582  12
   0   5   3 303.380 31.3125  11
   0   5   3 336.738 31.7473  22
   0   5   3 429.242 32.1874  19
   0  -5  -3 342.745 32.1030   9
   0   5   3 383.062 30.5036  30
   0   5   4 74.9569 11.7625   6
   0  -5  -4 92.0562 11.1788  12
   0   5   4 76.4401 11.1740  22
   0  -5  -4 91.7613 11.9840   9
   0   5   4 79.7658 11.0464  19
   0   5   4 86.5526 8.07376  15
   0   5   4 79.0621 10.0198  14
   0  -5  -5 545.797 45.0136  18
   0   5   5 532.093 47.6924   2
   0   5   5 700.079 50.6848   6
   0   5   5 550.446 48.4017  22
   0  -5  -5 565.937 48.4383   5
   0  -5  -5 582.879 49.2570   9
   0   5   5 576.873 47.3399  14
   0  -5  -5 513.548 47.1500  12
   0   5   6 96.9142 13.3084   2
   0   5   6 119.185 15.6330   6
   0   5   6 109.694 14.1072  22
   0   5   6 102.854 12.8313  14
   0  -5  -6 93.1803 12.9285  12
   0  -5  -6 111.994 10.8693  18
   0  -5  -6 108.584 14.1174   5
   0   5   7 78.1237 12.9796   2
   0   5   7 127.039 15.7257   6
   0   5   7 77.9735 13.3570  22
   0  -5  -7 91.0796 13.2518  12
   0  -5  -7 105.584 13.8611   5
   0   5   7 119.897 11.8685  15
   0   5   7 67.1397 12.0398  14
   0  -5  -7 102.641 10.5211  18
   0   5   8 5471.76 441.314   2
   0   5   8 5093.88 440.201  14
   0   5   8 5551.17 438.701  15
   0   5   9 1478.92 112.879   2
   0  -5  -9 1311.54 109.147   3
   0   5   9 1294.04 112.478  22
   0  -5  -9 1178.30 110.996   5
   0   5   9 1300.45 111.286  14
   0   5   9 1598.49 110.489  15
   0   5  10 378.322 36.6768   6
   0   5  10 302.101 33.2715  22
   0  -5 -10 350.625 32.9756   5
   0   5  10 339.025 35.4160   9
   0  -5 -10 295.651 29.6973   3
   0   5  10 330.011 33.4453   2
   0   5  10 312.085 32.4980  14
   0   5  10 283.350 30.1329  15
   0   5  11 9.62744 9.13341  14
   0  -5 -11-6.51826 9.28874   5
   0   5  11 6.90066 10.8926   6
   0   5  11-2.72997 8.12767  22
   0   5  11 15.4056 8.96278   2
   0   5  11 5.52007 7.62582  15
   0  -5 -12 23.0807 10.1164  28
   0  -5 -12 37.5872 11.2617   3
   0  -5 -12 47.8858 13.0192  27
   0   5  12 26.6812 12.3884  14
   0   5  12 25.3777 11.6323   2
   0   5  12 57.3975 12.6040  15
   0   5  12 27.1884 12.6181  22
   0  -5 -12 36.8506 12.1907   5
   0   5  12 76.4546 17.5188   6
   0  -5 -12 34.5451 10.4702  23
   0  -5 -13 364.739 36.0277   3
   0   5  13 380.653 39.0640   2
   0  -5 -13 424.041 36.0255  23
   0  -5 -13 286.783 35.2219  27
   0   5  13 356.863 39.5872  22
   0   5  13 331.864 37.1638  14
   0  -5 -13 347.521 37.2655  28
   0   5  13 343.927 35.6217  15
   0   5  13 303.150 40.4949   6
   0   5  14 4.61458 14.9647   6
   0   5  14 3.21237 13.3070  14
   0  -5 -14-2.91437 12.0731  27
   0  -5 -14 18.1263 9.82742  23
   0   5  14 4.98586 10.6558  15
   0  -5 -14 3.18014 10.3145  28
   0  -5 -14-4.89425 10.1384   3
   0   5  14 13.3046 12.3737   2
   0   5  14-7.29856 14.3665  22
   0   5  15 40.1107 19.1028   6
   0  -5 -15 4.61538 10.5964   8
   0  -5 -15 28.5500 13.6750  27
   0   5  15 19.9007 13.6870  22
   0  -5 -15 51.5706 15.6606  28
   0  -5 -15 24.1716 12.4468   3
   0  -5 -16-10.2375 13.9104  27
   0   5  16-8.65610 13.6660  22
   0  -5 -16-3.76003 11.5403  28
   0   5  16 5.31174 18.1120   6
   0   5  17 16.8492 17.7666   6
   0  -5 -17 7.98120 12.2992  28
   0  -5 -17 17.9858 13.9567  27
   0  -5 -17 26.7134 15.3351  16
   0   5  17 13.8800 14.2419  22
   0   5  18 5.87897 18.5540   6
   0  -5 -18-4.22632 14.0598  28
   0   5  18 4.85120 16.1386  22
   0  -5 -18-11.3401 15.4013  27
   0  -5 -18 8.05228 14.6722  16
   0   5  18 5.01762 14.9299  19
   0   5  19-5.21738 14.5536  19
   0   5  19 12.0776 17.4245   6
   0  -5 -19 18.6685 17.7287  25
   0  -5 -19 12.4277 15.1272  16
   0  -5 -19 26.4509 15.4117  28
   0   5  19 15.0047 17.0768  22
   0   6 -14 95.0377 17.4380  24
   0  -6  14 124.287 22.1452  18
   0  -6  14 101.392 21.9505  15
   0  -6  14 156.162 23.8573  10
   0   6 -13 73.0776 14.4864  24
   0  -6  13 57.9681 14.8774  18
   0  -6  13 72.7908 18.1641  15
   0  -6  13 93.5081 18.4777  10
   0   6 -12 6.13845 9.57111  24
   0  -6  12 30.9052 12.7619  18
   0  -6  12 20.9103 11.1667  10
   0  -6  12 6.39655 11.9481  15
   0  -6  11 529.663 46.1221  10
   0  -6  11 369.755 43.3820  15
   0   6 -11 472.445 39.6832   1
   0  -6  11 397.793 42.8173  18
   0   6 -10 446.645 38.2054   1
   0   6 -10 365.085 38.8306  24
   0  -6  10 423.705 41.7922  18
   0  -6  10 388.480 42.3051  15
   0  -6  10 431.666 42.4839  10
   0  -6  10 482.432 36.8128  12
   0   6  -9 202.224 18.9558   1
   0  -6   9 183.085 22.5290  15
   0   6  -9 167.448 15.0754  21
   0   6  -9 216.688 17.7910   4
   0  -6   9 200.578 17.4826  12
   0  -6   9 225.978 24.0840  10
   0  -6   9 172.627 21.9090  18
   0   6  -9 154.243 19.5779  24
   0  -6   8 358.946 37.0259  27
   0  -6   8 455.112 39.0350  15
   0  -6   8 421.248 38.1490  10
   0   6  -8 408.948 32.7110   4
   0  -6   8 311.904 36.1246  18
   0   6  -8 389.481 35.6768  24
   0  -6   7 306.511 30.3066  15
   0  -6   7 295.536 30.1704  10
   0   6  -7 321.897 25.7170   4
   0  -6   7 292.960 30.0363  27
   0  -6   7 275.403 29.3603  18
   0  -6   6 817.977 74.0303  10
   0  -6   6 912.547 74.7003  27
   0  -6   6 784.546 74.0933  25
   0  -6   5 116.373 13.4722  25
   0  -6   5 86.5175 11.7957  15
   0  -6   5 86.5480 10.7995  28
   0  -6   5 79.5059 7.85203   8
   0  -6   5 94.7999 8.23020  17
   0  -6   5 101.019 12.6727  10
   0  -6   5 99.2149 12.4469  27
   0  -6   5 69.9201 10.6800   3
   0  -6   4 132.711 12.6695  28
   0  -6   4 117.751 10.6115  17
   0  -6   4 104.501 11.4860  16
   0  -6   4 116.802 12.3445   3
   0  -6   4 104.668 10.2139  23
   0  -6   4 131.386 13.1186  24
   0  -6   4 107.940 12.5852  15
   0  -6   4 87.2136 13.0067  25
   0  -6   4 117.875 13.3715  27
   0  -6   4 84.9816 12.3005  10
   0  -6   3 397.008 34.1768  10
   0  -6   3 405.442 33.4637   3
   0  -6   3 386.957 33.7983  15
   0  -6   3 384.434 34.0035  24
   0  -6   2 258.999 20.4265   4
   0  -6   2 232.239 22.6160  24
   0  -6   2 234.717 20.9943  21
   0  -6   2 247.651 22.1327  10
   0  -6   1 53.7881 5.85699  26
   0  -6   1 52.4524 6.95114   7
   0  -6   1 55.6592 6.04337  14
   0  -6   0 1822.65 173.662   6
   0  -6   0 2380.10 172.259  30
   0  -6   0 2139.83 171.620  29
   0  -6   0 2358.69 174.063  22
   0  -6   0 2195.42 173.982  11
   0  -6   0 2227.62 171.243  14
   0  -6   0 2257.91 171.550  10
   0  -6  -1 4910.12 461.575  11
   0  -6  -1 5707.52 462.802   9
   0  -6  -1 6555.21 462.599  22
   0  -6  -1 6050.03 462.991   6
   0  -6  -1 6017.71 459.162  10
   0  -6  -1 6489.36 461.295   2
   0   6   2 3.47260 2.62864   7
   0  -6  -2 4.35661 4.10273   2
   0   6   2 3.45530 3.96468  13
   0   6   2-1.03239 4.54645  19
   0  -6  -2 1.14124 3.98543  22
   0  -6  -2 4.17561 4.96833   6
   0  -6  -2-1.38297 4.60379   9
   0   6   3 595.568 40.7644  30
   0  -6  -3 484.251 41.3367  12
   0   6   3 441.365 41.2996  19
   0  -6  -3 564.928 43.5406   9
   0  -6  -3 438.486 38.2391  20
   0  -6  -3 518.944 41.0623   2
   0   6   4 15.6549 7.40885   6
   0   6   4 14.7175 5.19615  14
   0  -6  -4 14.5628 5.89311  12
   0   6   4 9.00593 5.80773  22
   0   6   4 15.8209 6.07485  19
   0   6   4 19.1255 5.10889  30
   0  -6  -4 14.7843 7.00702   9
   0  -6  -5 361.502 33.9678   9
   0  -6  -5 366.719 29.2677  18
   0  -6  -5 360.317 32.3423  12
   0   6   5 439.690 34.3385  11
   0   6   5 344.043 28.8720  15
   0   6   5 342.843 31.8176  14
   0   6   5 346.131 33.1790  22
   0   6   5 343.167 28.5431  29
   0  -6  -5 348.630 33.2963   5
   0   6   5 343.632 34.1959   6
   0   6   5 356.399 32.9356  19
   0   6   6 296.919 27.8409  14
   0  -6  -6 298.999 28.0863  12
   0   6   6 293.863 29.2334  22
   0  -6  -6 266.507 28.5429   5
   0   6   6 228.182 28.6667   6
   0   6   6 315.632 29.0844  19
   0  -6  -6 307.074 24.7059  18
   0  -6  -7 60.4569 11.3955   5
   0  -6  -7 52.5442 7.38260  18
   0   6   7 74.6283 11.0751  14
   0   6   7 47.9882 12.4523   6
   0   6   8 328.739 33.6161  22
   0  -6  -8 316.567 32.6062   5
   0   6   8 341.231 29.5469  15
   0   6   8 337.498 32.9674   2
   0   6   8 315.967 31.9735  14
   0   6   9 225.924 26.7189   6
   0  -6  -9 144.984 21.9807   5
   0   6   9 201.141 24.1705  22
   0   6   9 213.345 23.7331  14
   0  -6  -9 248.026 21.5764   3
   0   6   9 194.118 23.4120   2
   0   6   9 195.058 20.6031  15
   0   6  10 55.4109 10.1746  15
   0   6  10 48.0311 12.3931  14
   0  -6 -10 39.1949 11.5042   5
   0   6  10 46.5088 12.5182  22
   0  -6 -10 41.9866 9.53263   3
   0   6  10 36.9359 11.2171   2
   0   6  10 42.9673 14.7402   6
   0   6  11 111.648 18.3723  22
   0   6  11 70.2638 15.4690   2
   0   6  11 84.0107 16.1395  14
   0   6  11 92.2265 13.8407  15
   0  -6 -11 95.8397 16.1655   5
   0   6  11 76.6072 17.1952   6
   0  -6 -12 16.7450 10.8263  27
   0   6  12 39.6236 10.4318  15
   0   6  12 36.3963 12.7486  14
   0   6  12 56.3576 16.1802  22
   0  -6 -12 22.6241 11.3475   5
   0   6  12 60.1669 17.5806   6
   0   6  12 35.4178 13.4132   2
   0  -6 -12 41.9919 10.9214   3
   0  -6 -12 19.1272 10.4332  23
   0   6  13 109.764 23.1023   6
   0  -6 -13 122.799 17.8088  23
   0   6  13 137.473 21.0088  14
   0   6  13 94.6345 19.6706  22
   0  -6 -13 66.2007 16.4520  28
   0  -6 -13 85.2865 16.2980   3
   0   6  13 150.123 21.8287   2
   0  -6 -13 113.516 19.0082  27
   0   6  14 148.077 27.1540   6
   0  -6 -14 161.426 23.3242  28
   0  -6 -14 115.643 18.8443  23
   0   6  14 145.646 23.0320  14
   0  -6 -14 132.188 21.5055  27
   0   6  14 141.053 24.3045   2
   0  -6 -14 144.983 20.1401   3
   0   6  14 102.874 22.0733  22
   0   6  15 256.827 36.6840   6
   0  -6 -15 171.364 28.5103  28
   0  -6 -15 279.273 29.7331   8
   0   6  15 200.323 31.4920  22
   0  -6 -15 251.276 28.9264   3
   0  -6 -15 254.981 30.7074  27
   0  -6 -15 270.251 28.6054  23
   0  -6 -16 48.1646 16.2387  28
   0  -6 -16 39.9556 15.1398  27
   0   6  16 77.4375 21.1058  22
   0   6  16 87.4569 22.3902  19
   0   6  16 76.6798 22.4060   6
   0   6  17-11.5606 19.7094   6
   0  -6 -17 15.2169 14.9811  16
   0   6  17-4.81202 15.1934  22
   0  -6 -17-3.91073 12.0031  28
   0  -6 -17-13.8483 13.8760  27
   0   6  17-9.80589 15.0445  19
   0   6  18 36.0347 22.5872   6
   0  -6 -18 43.9507 16.6199  16
   0   6  18 25.1514 15.7873  22
   0  -6 -18 53.5536 18.4357  28
   0  -6 -18 64.9599 18.3171  27
   0   6  18 41.4511 20.6680  19
   0  -6 -19 13.6888 15.9604  25
   0   6  19 26.4511 18.4925  19
   0   6  19 15.5047 17.2302  22
   0  -6 -19 8.51981 13.8587  28
   0   6  19 12.3082 23.3700   6
   0  -6 -19 16.3738 18.3048  16
   0  -7  14 3.82031 13.0261  15
   0  -7  13 24.8497 13.8696  15
   0  -7  13 20.1318 13.1257  10
   0  -7  13 34.7188 13.8386  18
   0  -7  12 84.6496 17.7938  15
   0  -7  12 59.0091 16.4293  10
   0  -7  12 87.9696 15.7856  18
   0  -7  11 121.906 20.4883  15
   0  -7  11 100.765 19.2817  10
   0  -7  11 156.596 20.5614  18
   0  -7  10 275.174 30.2445  18
   0  -7  10 273.714 31.0851  15
   0  -7  10 272.538 31.0652  10
   0   7  -9 11.2479 4.12043   4
   0  -7   9 19.3221 9.88534  10
   0  -7   9 11.4212 8.71489  18
   0  -7   9 12.2008 8.75576  15
   0  -7   8 826.748 71.3150  18
   0  -7   8 803.898 71.1264  27
   0  -7   8 798.755 71.2430  15
   0  -7   8 869.647 71.7400  10
   0  -7   7 605.930 47.5299  25
   0  -7   7 372.721 44.0059  18
   0  -7   7 586.009 46.7933  10
   0  -7   7 606.029 47.1679  27
   0  -7   7 445.720 45.0123  15
   0  -7   6 859.406 66.2241  27
   0  -7   6 724.591 65.1762  10
   0  -7   6 852.125 65.8516  15
   0  -7   6 658.611 65.2368  25
   0  -7   5-1.99585 2.62247   8
   0  -7   5-1.79644 5.97623  25
   0  -7   5-2.34254 4.61037  28
   0  -7   5 6.28214 5.47971  27
   0  -7   5 3.27126 2.90851  17
   0  -7   5-1.49838 5.57303  10
   0  -7   5 3.58744 5.18683   3
   0  -7   5-1.41370 6.04105  15
   0  -7   4 343.129 28.8540   3
   0  -7   4 317.365 30.8898  25
   0  -7   4 364.105 29.6806  24
   0  -7   4 342.247 29.8806  10
   0  -7   4 310.361 29.0753  15
   0  -7   4 267.366 27.4315  16
   0  -7   4 405.077 31.0771  27
   0  -7   4 292.802 28.3024  28
   0  -7   3 327.601 28.5150  10
   0  -7   3 329.378 28.9921  24
   0  -7   3 311.238 26.9286  23
   0  -7   3 303.783 27.5988  28
   0  -7   3 329.773 28.7929   7
   0  -7   3 350.505 27.8877   3
   0  -7   3 293.350 27.9087  15
   0  -7   3 291.873 27.0205  16
   0  -7   2 1154.33 92.3677  23
   0  -7   2 1235.10 92.9645  10
   0  -7   2 1264.13 90.9209   4
   0  -7   2 1284.94 92.4256   3
   0  -7   1 961.965 76.7233  14
   0  -7   1 1118.70 81.5984   6
   0  -7   1 867.000 80.0656  11
   0  -7   1 921.495 78.5819  23
   0  -7   1 978.021 76.6381  26
   0  -7   1 1154.42 80.7387  22
   0  -7   0 1825.44 133.518  29
   0  -7   0 1549.06 132.974  10
   0  -7   0 1679.29 135.862  22
   0  -7   0 1915.82 136.814  11
   0  -7   0 1747.82 136.788   6
   0  -7  -1 30.3193 8.00142   6
   0  -7  -1 44.2071 7.69306  22
   0  -7  -1 30.1781 6.18588   2
   0  -7  -1 30.6838 4.35705  10
   0  -7  -2 275.609 25.7712  22
   0  -7  -2 245.288 24.2639   2
   0  -7  -2 255.797 26.2871   9
   0  -7  -2 273.531 26.7022   6
   0   7   2 341.481 25.2415  13
   0  -7  -2 255.619 24.7585  12
   0  -7  -2 261.096 22.8359  20
   0  -7  -3 4.88299 5.12836  12
   0   7   3 6.43687 4.79867  13
   0  -7  -3 18.7351 7.32855   9
   0   7   3 7.59173 5.59939  11
   0   7   3 20.7168 6.37397  19
   0  -7  -3 12.0294 3.25775  20
   0   7   3 11.9313 3.53529   7
   0  -7  -3 12.7146 4.99643   2
   0  -7  -4 5.37230 5.83927  12
   0   7   4 2.89810 5.71775  19
   0  -7  -4 14.9206 7.08555   9
   0   7   4 3.86383 4.44745  30
   0   7   4 3.21115 5.86470  11
   0  -7  -5 644.951 57.4873  18
   0   7   5 814.359 63.0300  11
   0   7   5 796.141 63.3363  22
   0  -7  -5 768.958 63.8960   9
   0   7   5 720.625 59.9229  30
   0  -7  -5 690.828 62.5620   5
   0   7   5 769.933 64.1993   6
   0   7   5 852.933 63.1030  19
   0  -7  -5 776.220 61.8296  12
   0   7   5 719.959 60.9601  14
   0   7   6 1492.85 123.132  19
   0  -7  -6 1725.18 118.555  18
   0   7   6 1412.88 117.249  29
   0   7   6 1350.28 122.762  11
   0   7   6 1634.14 122.514  14
   0   7   6 1683.22 126.174   6
   0  -7  -6 1592.39 124.397   5
   0  -7  -7 1766.03 137.416  18
   0   7   7 1727.66 136.826  29
   0   7   7 1952.50 142.341  14
   0  -7  -7 1692.39 143.014   5
   0   7   7 1730.63 142.934  11
   0   7   7 1792.73 143.888  22
   0  -7  -8 40.3161 11.1704   5
   0   7   8 44.0613 12.7965   6
   0   7   8 52.9382 7.70123  15
   0   7   8 37.0930 10.1863  14
   0   7   8 30.0674 10.2805  19
   0   7   8 42.5598 11.9480  22
   0  -7  -8 45.5408 11.0638  12
   0   7   9 145.997 23.2391   6
   0  -7  -9 218.932 23.0675   5
   0   7   9 202.885 23.4012  19
   0   7   9 126.131 20.1928  22
   0   7   9 169.990 21.0129  14
   0   7   9 134.538 16.1465  15
   0  -7  -9 174.394 17.8703   3
   0   7  10 233.842 26.3157  19
   0   7  10 191.870 25.7236  22
   0  -7 -10 162.535 23.6084   5
   0   7  10 193.503 24.1895  14
   0   7  10 224.378 28.1165   6
   0   7  11 238.213 28.8723   6
   0   7  11 223.465 26.0060  19
   0   7  11 200.148 25.8527  22
   0  -7 -11 121.512 21.2429   5
   0  -7 -11 157.158 21.1126  23
   0   7  11 114.543 20.0345  14
   0   7  12-3.58023 10.9810  22
   0  -7 -12-1.82601 8.80321   3
   0  -7 -12-4.66198 9.80901  23
   0  -7 -12-9.52846 10.9235  27
   0   7  12 29.1611 13.8899  14
   0  -7 -12 13.6836 12.3833   5
   0   7  12 25.5730 14.5293   6
   0   7  12-6.92920 11.5259  19
   0  -7 -13 528.503 56.1036  28
   0   7  13 590.559 60.2751  22
   0  -7 -13 681.470 56.8102  23
   0  -7 -13 572.171 56.0522  27
   0   7  13 699.623 59.9285  14
   0   7  13 588.027 63.1824   6
   0  -7 -13 585.896 57.1717   5
   0   7  13 581.371 59.8638  19
   0  -7 -14 69.0944 17.3932  28
   0   7  14 96.4413 20.8319  22
   0  -7 -14 65.6166 14.5451  23
   0   7  14 95.0876 19.3211  14
   0  -7 -14 76.1950 16.2553  27
   0   7  14 80.0017 21.5393   6
   0   7  14 74.3740 19.6117  19
   0   7  15 27.0478 15.9269  22
   0  -7 -15 27.3612 13.7982  27
   0   7  15 40.2495 18.9848  19
   0   7  15 74.9415 23.0111   6
   0  -7 -15 23.6679 13.5426  28
   0   7  16 28.7935 17.2784  22
   0  -7 -16 16.0654 12.4088  27
   0   7  16 38.4093 19.7004  19
   0  -7 -16 39.9785 14.7449  28
   0   7  16 45.4551 20.4040   6
   0   7  17 41.5297 20.2619   6
   0   7  17 25.1916 19.1505  22
   0   7  17 15.0586 15.8899  19
   0  -7 -17 39.9447 15.3141  27
   0  -7 -17 7.61488 14.2153  28
   0  -7 -17-7.55901 13.5401  16
   0   7  18 5.15133 16.2693  19
   0   7  18-36.2946 20.0507  22
   0   7  18 18.2976 19.7861   6
   0  -7 -18-11.9170 15.9247  28
   0  -7 -18 11.8054 16.0450  16
   0  -8  13 274.115 33.4513  10
   0  -8  13 223.396 31.9443  15
   0  -8  12-9.97704 13.3226  15
   0  -8  12 25.8017 13.9896  10
   0  -8  12-6.10094 11.3462  18
   0  -8  11 33.4789 13.7863  15
   0  -8  11 16.9372 10.5528  18
   0  -8  11 53.8161 14.4337  10
   0  -8  10 257.769 28.8104  18
   0  -8  10 221.163 27.9260  10
   0  -8  10 229.872 28.5562  15
   0  -8   9-9.63999 10.4944  18
   0  -8   9 7.59681 10.1863  10
   0  -8   9-24.9232 10.8501  15
   0  -8   8 89.6587 15.7651  10
   0  -8   8 93.4664 15.6458  15
   0  -8   8 129.389 17.1836  27
   0  -8   8 92.0821 15.5555  18
   0  -8   7 200.682 23.5909  15
   0  -8   7 255.409 25.3756  27
   0  -8   7 185.618 23.7608  25
   0  -8   7 203.984 24.1765  10
   0  -8   7 229.180 24.2732  18
   0  -8   6 449.088 39.9082  15
   0  -8   6 390.215 39.6163  10
   0  -8   6 437.265 40.3832  27
   0  -8   6 462.879 41.5184  25
   0  -8   5 349.786 30.6440  27
   0  -8   5 292.262 25.6905  17
   0  -8   5 270.859 28.5655  15
   0  -8   5 281.281 29.1070  10
   0  -8   5 334.815 28.6151  28
   0  -8   5 304.520 28.2837   3
   0  -8   5 336.313 31.5605  25
   0  -8   4 628.866 49.8505  15
   0  -8   4 567.552 48.1419  16
   0  -8   4 528.647 51.5004  25
   0  -8   4 646.880 49.3241   3
   0  -8   4 645.681 49.2908  28
   0  -8   4 524.974 47.4927   1
   0  -8   4 763.852 52.2532  27
   0  -8   4 578.453 50.0883  10
   0  -8   4 581.886 50.2279   7
   0  -8   4 538.172 47.3487  23
   0  -8   4 548.639 49.7295  24
   0  -8   3 1190.46 91.3700  13
   0  -8   3 949.971 89.2362   1
   0  -8   3 1077.55 89.5156  16
   0  -8   3 1165.65 90.4648  15
   0  -8   3 1251.09 90.4483   3
   0  -8   3 1205.63 91.3561  10
   0  -8   3 1100.05 89.6445  23
   0  -8   3 1166.66 91.9262  24
   0  -8   3 1024.22 89.9245  28
   0  -8   3 1349.72 91.8684   7
   0  -8   2 1002.49 74.0619  24
   0  -8   2 809.437 71.1019  23
   0  -8   2 880.315 71.4716  10
   0  -8   2 862.006 74.1836  11
   0  -8   2 835.142 70.7472  21
   0  -8   2 953.118 71.8486  19
   0  -8   2 895.176 69.4266   4
   0  -8   2 881.742 72.0818  13
   0  -8   2 843.803 70.5734  16
   0  -8   2 865.629 69.1566  14
   0  -8   2 765.452 70.9490   7
   0  -8   2 839.460 70.7119   3
   0  -8   2 1041.32 72.2774  30
   0  -8   2 960.101 69.9878  26
   0  -8   1 335.930 32.9001  23
   0  -8   1 371.640 35.2498  11
   0  -8   1 370.372 32.7010  21
   0  -8   1 382.048 34.7666  22
   0  -8   1 375.660 32.2507  10
   0  -8   1 359.568 32.9346  19
   0  -8   1 387.806 32.0405   3
   0  -8   0 2163.04 156.274   2
   0  -8   0 1841.29 157.463  22
   0  -8   0 1856.10 155.999  21
   0  -8   0 1914.73 158.277   9
   0  -8   0 2062.65 158.964   6
   0  -8   0 2076.11 158.329  11
   0  -8  -1 588.521 50.1085  22
   0  -8  -1 527.703 50.3376   9
   0  -8  -1 592.882 48.2039   2
   0  -8  -1 577.624 50.7341   6
   0  -8  -1 577.906 45.7506  10
   0  -8  -2 1376.89 99.7029  22
   0  -8  -2 1237.80 100.359   6
   0  -8  -2 1179.52 97.2820   2
   0  -8  -2 1296.20 98.3001  12
   0  -8  -2 1007.42 99.1478   9
   0  -8  -3 120.181 14.4422  12
   0  -8  -3 139.182 14.4641   2
   0  -8  -3 127.702 16.3640   9
   0  -8  -3 112.040 11.4015  20
   0  -8  -4 3303.24 262.483  12
   0  -8  -4 3364.47 264.362   5
   0   8   4 3213.52 258.920   7
   0   8   4 3295.01 262.753  19
   0  -8  -4 3827.65 266.041   9
   0   8   4 3563.33 264.268  11
   0   8   5 13.2316 7.19829  11
   0  -8  -5 9.00902 8.06041   9
   0  -8  -5 2.06690 7.07487   5
   0   8   5 1.45001 5.64124  13
   0   8   5 16.8408 6.05645  30
   0   8   5 8.70029 7.11855  19
   0   8   6 164.810 17.2792  14
   0  -8  -6 147.970 12.0789  18
   0   8   6 183.434 19.0076  11
   0   8   6 154.096 18.5682  22
   0   8   6 104.100 10.6031  26
   0   8   6 177.058 16.3269  30
   0  -8  -6 209.324 20.9084   5
   0  -8  -7 348.100 32.7980  12
   0   8   7 304.459 32.8130  11
   0   8   7 324.119 34.0230  22
   0   8   7 337.011 30.7354  30
   0   8   7 312.554 31.3143  14
   0  -8  -7 350.443 33.8120   5
   0   8   7 261.387 33.5542   6
   0  -8  -8 397.266 39.2514   5
   0  -8  -8 391.088 33.9569   3
   0   8   8 360.293 38.4109  19
   0  -8  -8 413.134 38.8197  12
   0   8   8 395.428 40.0695  22
   0   8   8 491.281 39.3694  14
   0   8   9 172.592 20.9966  14
   0   8   9 171.583 25.1622   6
   0  -8  -9 143.550 21.0513   5
   0   8   9 126.939 20.8037  11
   0  -8  -9 147.291 16.6226   3
   0   8   9 158.644 21.5611  19
   0   8   9 168.268 22.8588  22
   0   8  10 344.269 39.5070  22
   0   8  10 415.744 40.2782  19
   0  -8 -10 327.705 36.5396  23
   0   8  10 388.471 37.8863  14
   0   8  10 378.626 42.2511   6
   0  -8 -10 343.756 38.2910   5
   0   8  10 370.433 39.6518  11
   0   8  11 43.1134 15.4524  11
   0   8  11 103.580 20.0218  22
   0   8  11 49.9991 15.5245  19
   0  -8 -11 76.0720 14.5926  23
   0   8  11 56.9728 14.3885  14
   0  -8 -11 51.6611 14.0515   5
   0   8  11 41.5908 15.4865   6
   0   8  12 310.100 35.7539  14
   0   8  12 336.441 38.7452  22
   0  -8 -12 346.977 35.0518  23
   0   8  12 342.673 38.5994  19
   0  -8 -12 295.977 35.4547   5
   0   8  12 293.869 39.4658   6
   0  -8 -13 58.3787 16.2370   5
   0   8  13 87.7765 22.7030   6
   0   8  13 70.1918 17.1261  14
   0  -8 -13 62.5501 15.5971  28
   0   8  13 66.6867 19.1049  22
   0  -8 -13 98.1482 17.4762  23
   0  -8 -13 69.4517 14.9202  27
   0   8  13 55.4836 17.2622  19
   0   8  14 17.8552 16.3186  22
   0   8  14 20.8222 18.2087   6
   0  -8 -14 21.7049 13.5116  28
   0  -8 -14 13.7656 12.0118  27
   0   8  14 12.8364 14.2932  19
   0   8  15 56.7539 19.7220  22
   0   8  15 99.5904 24.6158   6
   0  -8 -15 59.6803 15.5859  28
   0  -8 -15 67.6033 16.8341  27
   0   8  15 104.688 23.8499  19
   0   8  16-4.65158 16.5963  11
   0   8  16-4.79353 15.9486  19
   0   8  16 34.8339 18.1363  22
   0  -8 -16 10.6073 12.6163  28
   0   8  16-11.6324 16.7583   6
   0  -8 -17 7.44844 13.8523  16
   0   8  17-24.0748 19.2885  11
   0   8  17 9.99331 15.7698  19
   0   8  17-5.15647 17.1545  22
   0  -8 -17 11.0205 12.2212  28
   0   8  17-6.02597 19.0182   6
   0  -8 -18 30.7299 15.1983  16
   0   8  18 9.78601 17.1415  11
   0   8  18 10.5031 17.5381  22
   0  -8 -18 49.3210 16.0390  28
   0   8  18 20.5170 17.9626  19
   0   8  18-6.15122 18.9291   6
   0  -9  13-14.5910 16.3192  15
   0  -9  12 12.6452 12.6799  18
   0  -9  12 10.0135 13.8391  10
   0  -9  12 3.37600 13.3039  15
   0  -9  11 17.6747 12.0578  18
   0  -9  11 15.4726 11.7945  10
   0  -9  11 12.4067 12.2635  15
   0  -9  10 2.72326 10.1299  18
   0  -9  10-5.71684 10.8431  10
   0  -9  10 11.2961 10.9167  15
   0  -9   9 376.723 39.1579  10
   0  -9   9 351.782 38.4444  18
   0  -9   9 423.488 39.7234  15
   0  -9   8 1356.54 117.870  27
   0  -9   8 1538.22 118.502  15
   0  -9   8 1478.53 118.513  10
   0  -9   8 1324.37 117.376  18
   0  -9   7 214.775 25.0225  27
   0  -9   7 204.767 25.2351  25
   0  -9   7 222.078 24.8083  15
   0  -9   7 219.139 25.1279  10
   0  -9   7 222.647 24.6811  18
   0  -9   6 94.8402 14.8342   7
   0  -9   6 91.9327 14.6158  27
   0  -9   6 88.1326 15.1215  25
   0  -9   6 105.074 14.8247  10
   0  -9   6 102.440 14.6749  18
   0  -9   6 74.2531 13.7271  15
   0  -9   5 867.696 74.6080  15
   0  -9   5 834.830 75.0288   7
   0  -9   5 825.507 71.3514   8
   0  -9   5 990.279 71.9919  17
   0  -9   5 835.389 73.5458  28
   0  -9   5 931.325 75.7266  10
   0  -9   5 891.229 77.4318  25
   0  -9   5 1135.22 77.7727  27
   0  -9   4 805.855 59.9748   7
   0  -9   4 644.514 58.8291  10
   0  -9   4 667.160 56.7661  23
   0  -9   4 668.365 59.2309  24
   0  -9   4 774.006 57.1299   1
   0  -9   4 644.961 58.1629  15
   0  -9   4 728.691 57.3913  16
   0  -9   4 649.238 59.6246  27
   0  -9   4 770.806 58.4165  28
   0  -9   4 662.968 58.8564  13
   0  -9   4 716.381 58.1236   3
   0  -9   4 585.555 60.7330  25
   0  -9   3 801.978 64.6055  10
   0  -9   3 733.572 63.7864  19
   0  -9   3 721.052 60.9525  14
   0  -9   3 855.833 63.5817   1
   0  -9   3 709.583 62.7816  16
   0  -9   3 799.231 63.5177   3
   0  -9   3 883.857 63.9459  23
   0  -9   3 913.249 66.4744  24
   0  -9   3 827.944 63.8864  28
   0  -9   3 851.930 64.9473  13
   0  -9   3 664.491 63.7577   7
   0  -9   2 1286.64 103.081  26
   0  -9   2 1224.08 107.123  24
   0  -9   2 1321.65 105.437  23
   0  -9   2 1457.75 105.180  21
   0  -9   2 1305.16 105.206  10
   0  -9   2 1265.87 107.156  22
   0  -9   2 1398.30 105.668  19
   0  -9   2 1239.72 105.491  13
   0  -9   2 1349.66 103.016   4
   0  -9   2 1303.94 104.870  28
   0  -9   2 1313.03 104.452   3
   0  -9   2 1529.22 109.548   6
   0  -9   2 1365.37 105.417  30
   0  -9   2 1149.03 103.997  16
   0  -9   2 1477.17 109.302  11
   0  -9   1 286.493 24.7212  30
   0  -9   1 293.492 24.5251  29
   0  -9   1 288.250 25.1607  19
   0  -9   1 235.598 25.0500  23
   0  -9   1 269.460 27.6862  11
   0  -9   1 260.187 26.7163  22
   0  -9   1 240.357 23.8668  10
   0  -9   1 296.130 28.9663   6
   0  -9   1 254.528 24.8688  21
   0  -9   1 279.139 23.7499   3
   0  -9   0 1289.37 105.836   6
   0  -9   0 1342.07 105.776   9
   0  -9   0 1286.63 105.118  11
   0  -9   0 1234.53 102.349   2
   0  -9   0 1455.86 104.494  23
   0  -9   0 1176.76 104.248  22
   0  -9   0 1248.11 102.922  21
   0  -9  -1 4923.30 389.706   2
   0  -9  -1 5210.62 392.048  22
   0  -9  -1 4697.68 391.072  23
   0  -9  -1 4987.45 393.059   9
   0  -9  -1 5203.26 393.431   6
   0  -9  -1 5199.76 390.494  12
   0  -9  -2 1641.14 139.862  20
   0  -9  -2 1815.12 144.980   9
   0  -9  -2 1908.77 141.754   2
   0  -9  -2 1904.61 142.581  12
   0  -9  -3 952.603 77.0064   2
   0  -9  -3 873.873 79.8647   9
   0  -9  -3 971.696 77.9699  12
   0  -9  -4 1085.68 82.9664   5
   0   9   4 876.092 78.2761  13
   0  -9  -4 1001.24 82.7754   9
   0  -9  -5 31.7600 10.0116  12
   0   9   5 24.9086 7.39912  13
   0   9   5 30.5831 5.05222   7
   0  -9  -5 27.3012 11.2416   9
   0  -9  -5 2.30344 8.26172   5
   0   9   6 19.8340 8.15166  13
   0  -9  -6 26.4013 9.22607  12
   0  -9  -6 31.5952 11.1308   5
   0   9   6 10.9112 9.05611  11
   0   9   6 25.1920 6.90902  30
   0  -9  -7 559.250 53.1085   5
   0   9   7 509.170 51.9000  19
   0  -9  -7 586.469 52.3126  12
   0   9   7 603.201 49.4229  30
   0   9   8 397.063 41.6150  22
   0   9   8 482.291 41.8544  19
   0  -9  -8 395.050 40.7044   5
   0   9   8 475.511 45.4803   6
   0   9   8 374.402 36.5642  30
   0   9   8 340.292 39.4417  11
   0  -9  -8 391.922 39.9968  12
   0   9   9-8.60912 10.4582  11
   0  -9  -9 4.90323 9.65051  23
   0   9   9 2.88600 10.2962  19
   0   9   9 3.80970 11.6849   6
   0  -9  -9 8.52021 9.44853   5
   0   9   9-6.95400 9.60094  14
   0   9   9 16.3209 11.6453  22
   0   9  10 425.070 41.8896  14
   0   9  10 436.797 47.2953   6
   0  -9 -10 309.332 41.6878   5
   0   9  10 509.638 45.8236  11
   0  -9 -10 445.542 42.6360  23
   0   9  10 425.630 40.1230  30
   0   9  10 402.744 45.1173  22
   0   9  10 434.691 44.4480  19
   0   9  11 564.477 59.1014  22
   0   9  11 722.764 60.4152  11
   0   9  11 582.483 58.2525  19
   0   9  11 636.462 63.4620   6
   0  -9 -11 550.979 56.7113   5
   0  -9 -11 640.773 56.8198  23
   0   9  11 518.295 55.0314  14
   0   9  12 340.983 40.3676  11
   0   9  12 323.906 39.9214  19
   0   9  12 368.844 42.7768  22
   0  -9 -12 374.795 39.8176   5
   0   9  12 253.692 41.5794   6
   0  -9 -12 383.426 37.2436  28
   0   9  12 369.247 38.7621  14
   0   9  13 118.445 25.2886  11
   0   9  13 158.560 25.8992  19
   0   9  13 118.318 24.7137  22
   0   9  13 184.352 29.8503   6
   0  -9 -13 154.058 22.3537  28
   0   9  13 141.820 23.0245  14
   0   9  14 108.857 23.9513  19
   0   9  14 79.1153 22.9562  22
   0   9  14 92.4527 24.4880   6
   0   9  14 104.766 23.5623  11
   0  -9 -14 112.219 19.6305  28
   0   9  15 23.0702 17.2576  19
   0   9  15 34.3247 18.6880  22
   0   9  15 17.1830 18.1678   6
   0   9  15 8.80674 15.1204  11
   0  -9 -15 35.1842 14.1935  28
   0   9  16-4.84251 16.5092  19
   0   9  16 10.2062 16.1073  22
   0   9  16 5.96282 18.8202   6
   0  -9 -16 6.76490 11.2552  28
   0   9  16-4.56756 15.5721  11
   0  -9 -17 3.48479 13.4765  28
   0   9  17-6.12349 19.8598   6
   0   9  17 10.4695 18.2694  22
   0  -9 -17 7.26292 14.0432  16
   0   9  17 9.98582 17.0255  19
   0 -10  12 323.125 38.0474  15
   0 -10  11 890.178 82.5410  18
   0 -10  11 886.946 83.0219  10
   0 -10  11 1024.65 84.6184  15
   0 -10  10 41.2501 13.6939  10
   0 -10  10 39.2668 13.2808   7
   0 -10  10 42.3871 14.5957  18
   0 -10  10 40.3376 14.0756  15
   0 -10   9 24.4494 11.4752  10
   0 -10   9 5.51504 11.6468   7
   0 -10   9 18.1407 11.7689  15
   0 -10   9 5.25593 10.7541  18
   0 -10   8 76.6672 15.8998  15
   0 -10   8 95.0928 16.8400  18
   0 -10   8 58.7164 15.1008  25
   0 -10   8 115.791 16.8872  27
   0 -10   8 74.6144 16.6151  10
   0 -10   8 129.959 17.7850   7
   0 -10   7 77.9312 14.9433  15
   0 -10   7 111.319 16.7400  18
   0 -10   7 112.176 17.7240  25
   0 -10   7 101.146 16.9157  27
   0 -10   7 78.9904 15.8024  10
   0 -10   7 128.307 17.2158   7
   0 -10   6 87.5029 14.7247  15
   0 -10   6 118.944 16.3993   7
   0 -10   6 66.9398 14.4317  10
   0 -10   6 96.1459 16.6621  25
   0 -10   6 144.978 17.1340  18
   0 -10   6 101.910 15.6548  27
   0 -10   5 322.101 28.8912  28
   0 -10   5 234.727 31.3332  25
   0 -10   5 293.309 30.7127  18
   0 -10   5 365.840 32.3512  27
   0 -10   5 359.957 31.6023  10
   0 -10   5 345.114 31.1246  13
   0 -10   5 263.062 29.7610   7
   0 -10   4 94.4628 12.9833  10
   0 -10   4 88.8854 11.5205  28
   0 -10   4 73.5144 11.5060  19
   0 -10   4 83.7092 12.1337   7
   0 -10   4 95.4081 11.1973  17
   0 -10   4 82.3929 10.5524  16
   0 -10   4 89.8313 12.9121  13
   0 -10   4 87.2185 13.1186  24
   0 -10   4 126.189 17.1782  25
   0 -10   4 69.9780 10.2196  23
   0 -10   4 92.5380 13.6658  27
   0 -10   4 67.9890 9.96079   1
   0 -10   3 631.232 56.9971  10
   0 -10   3 729.201 59.3235  24
   0 -10   3 647.475 56.3526  23
   0 -10   3 659.366 56.6548  19
   0 -10   3 610.355 56.8776  13
   0 -10   3 684.011 57.1108  30
   0 -10   3 777.265 56.2751  16
   0 -10   3 684.081 56.4631  28
   0 -10   3 600.465 57.9837  27
   0 -10   3 761.840 61.2975   6
   0 -10   3 789.322 61.9989  11
   0 -10   3 658.339 58.9321  22
   0 -10   3 686.894 56.1838   3
   0 -10   3 671.576 56.1208   1
   0 -10   2 585.747 55.6770  22
   0 -10   2 691.309 54.0241  10
   0 -10   2 665.456 54.1092  19
   0 -10   2 717.546 57.1517  24
   0 -10   2 702.392 54.7375  23
   0 -10   2 589.953 52.7201  16
   0 -10   2 653.997 52.8564   3
   0 -10   2 651.733 53.4357  28
   0 -10   2 505.532 55.7798   6
   0 -10   2 569.014 53.3650  30
   0 -10   2 810.211 54.9029  29
   0 -10   2 602.714 57.0587  11
   0 -10   1 41.8540 6.86773   3
   0 -10   1 38.0911 7.93747   2
   0 -10   1 29.9704 9.62016  11
   0 -10   1 48.7508 10.1199  22
   0 -10   1 36.2850 7.17713  10
   0 -10   1 33.6512 7.03753  29
   0 -10   1 44.4485 12.0395   6
   0 -10   1 34.8554 8.29697  23
   0 -10   1 31.8389 9.46984   9
   0 -10   1 46.6195 8.33084  21
   0 -10   0 686.407 55.7396  22
   0 -10   0 537.632 52.9400  21
   0 -10   0 731.357 57.3550   6
   0 -10   0 715.557 54.9229  23
   0 -10   0 562.773 52.7654  12
   0 -10   0 584.233 55.7106   9
   0 -10   0 595.389 52.5072   2
   0 -10   0 678.276 51.1286   3
   0 -10  -1 223.466 21.3554   2
   0 -10  -1 219.429 22.0712  12
   0 -10  -1 189.734 21.7347  21
   0 -10  -1 221.693 23.6844  22
   0 -10  -1 237.243 24.9269   9
   0 -10  -1 232.331 23.2329  23
   0 -10  -1 293.632 26.5156   6
   0 -10  -1 166.890 20.0442  20
   0 -10  -2 548.499 48.4054   9
   0 -10  -2 548.266 43.0851  20
   0 -10  -2 445.593 45.5328  23
   0 -10  -2 498.996 44.0027   2
   0 -10  -3 34.6223 10.5224  23
   0 -10  -3 15.6915 9.47259   5
   0 -10  -4 1984.66 155.302  12
   0 -10  -4 1781.82 156.425   5
   0 -10  -4 2085.08 158.348   9
   0 -10  -4 1877.84 155.671  23
   0 -10  -5 112.218 17.6167  12
   0 -10  -5 108.407 18.1809   5
   0  10   5 158.070 16.7267  13
   0 -10  -5 136.133 20.6536   9
   0 -10  -5 126.317 18.6483  23
   0 -10  -6 23.0364 9.50281  23
   0  10   6 9.79089 7.53179  13
   0 -10  -6 26.5230 10.2436  12
   0 -10  -6 26.5925 10.5723   5
   0  10   7 67.3879 14.3089  19
   0 -10  -7 64.2865 16.0644   5
   0 -10  -7 62.8163 13.9168  12
   0 -10  -7 89.6323 16.1093  23
   0  10   8 33.1548 12.9280  19
   0  10   8 33.6259 12.0639  11
   0 -10  -8 46.9697 13.8582   5
   0 -10  -8 45.2227 14.3746  12
   0 -10  -8 60.9571 14.0166  23
   0  10   9 186.795 23.9352  11
   0 -10  -9 172.533 22.8193   5
   0 -10  -9 92.8336 19.2482  23
   0  10   9 118.118 20.3813  19
   0 -10 -10 32.2289 13.9021   5
   0  10  10 48.3499 15.4697  11
   0 -10 -10 66.0550 14.9892  23
   0  10  10 59.3989 15.4287  19
   0 -10 -11 13.2429 14.6017   5
   0  10  11 3.58066 11.3415  19
   0  10  11 10.3468 12.6055  11
   0  10  11 38.3064 17.8354   6
   0  10  12 207.577 31.1296   6
   0 -10 -12 153.097 21.1168  28
   0  10  12 131.687 24.2645  19
   0  10  12 132.256 23.9342  11
   0  10  13 5.37157 16.4781   6
   0 -10 -13 8.17777 10.3445  28
   0  10  13 8.29974 14.8081  19
   0  10  13-3.89667 15.3414  11
   0  10  14 67.8607 22.7578   6
   0  10  14 57.2915 19.4187  19
   0  10  15 5.89590 17.5475   6
   0  10  15 4.61797 15.7468  19
   0  10  16 6.12670 19.8828   6
   0  10  16 14.3781 17.4852  19
   0  10  17-19.5818 20.3311  19
   0 -11  11 244.632 31.8344   7
   0 -11  11 245.686 31.4824  15
   0 -11  10 5.68466 11.5896  15
   0 -11  10-2.93024 11.9475  18
   0 -11  10 9.07711 11.9185  10
   0 -11  10 12.2147 12.2411   7
   0 -11   9 134.023 20.2460  15
   0 -11   9 108.456 19.2059   7
   0 -11   9 105.975 19.0228  10
   0 -11   9 141.404 20.6410  18
   0 -11   8 215.584 25.2917  18
   0 -11   8 200.834 24.6291   7
   0 -11   8 163.017 23.9817  10
   0 -11   8 216.471 25.9791  25
   0 -11   8 164.400 23.8820  27
   0 -11   7 314.020 35.9143  25
   0 -11   7 384.377 35.9770  27
   0 -11   7 379.998 35.4053  18
   0 -11   7 285.030 33.3812   7
   0 -11   7 312.048 33.9789  10
   0 -11   6 240.868 27.7934  25
   0 -11   6 266.545 26.9450  27
   0 -11   6 210.196 25.2482  18
   0 -11   6 194.995 24.6025  10
   0 -11   5 316.712 35.0861  25
   0 -11   5 338.058 33.2390  27
   0 -11   5 380.576 33.5367  18
   0 -11   5 274.302 31.3866  10
   0 -11   4 56.4864 12.1627  27
   0 -11   4 65.9419 12.9493  22
   0 -11   4 48.6661 11.0001  24
   0 -11   4 81.2100 15.3859  11
   0 -11   4 57.9500 11.2192  10
   0 -11   4 78.1844 14.9418  25
   0 -11   4 76.2313 12.7901  18
   0 -11   4 68.1127 15.1775   6
   0 -11   3-2.42259 9.54138  11
   0 -11   3 4.68924 8.55050   6
   0 -11   3 1.95054 7.82042  24
   0 -11   3 1.28295 6.26660  23
   0 -11   3 23.7749 9.78143  22
   0 -11   3 2.04961 8.49513   9
   0 -11   3 4.12634 6.55951  10
   0 -11   3 7.30251 7.06409  27
   0 -11   2 407.759 39.2527   1
   0 -11   2 465.341 42.7860  24
   0 -11   2 484.135 43.6980   6
   0 -11   2 455.319 39.2849  12
   0 -11   2 481.649 43.0107   9
   0 -11   2 424.370 41.7707  22
   0 -11   2 514.421 44.3633  11
   0 -11   2 442.452 40.2835  23
   0 -11   1 2.17152 8.23677  11
   0 -11   1-2.46662 7.10655  12
   0 -11   1-1.34310 7.54317  21
   0 -11   1 5.63510 5.68630   2
   0 -11   1-4.35680 9.44891   9
   0 -11   1 15.6811 9.22191  22
   0 -11   1 1.56013 6.86606  23
   0 -11   1-6.92490 9.86401   6
   0 -11   0 444.300 36.7906   2
   0 -11   0 459.870 39.9189  22
   0 -11   0 371.705 39.8374   9
   0 -11   0 463.961 39.1807  23
   0 -11   0 432.281 37.6615  12
   0 -11   0 516.049 42.6169   6
   0 -11   0 412.179 37.4172  20
   0 -11   0 305.941 36.6782  21
   0 -11  -1 96.8793 15.6007  23
   0 -11  -1 113.370 14.3020   2
   0 -11  -1 114.074 16.1762  21
   0 -11  -1 111.078 18.1768   9
   0 -11  -1 168.120 20.2927   6
   0 -11  -1 165.172 19.3995   5
   0 -11  -2 5.39467 8.58251  21
   0 -11  -2 2.31525 9.75778   5
   0 -11  -2 12.7003 6.89946   2
   0 -11  -2 11.7955 8.66881  23
   0 -11  -2-2.49811 9.49108   9
   0 -11  -3 644.284 54.4366   9
   0 -11  -3 521.990 52.2655   5
   0 -11  -3 562.231 50.4891  12
   0 -11  -3 544.802 51.5027  23
   0 -11  -4 33.5622 12.4985   9
   0 -11  -4 26.0776 11.5177   5
   0 -11  -4 36.6198 10.7074  12
   0 -11  -4 17.9177 10.7585  23
   0 -11  -5 8.22181 10.4183   5
   0 -11  -5 7.10480 9.18023  23
   0 -11  -5 11.0139 8.69825  12
   0 -11  -6 509.080 50.2877  23
   0 -11  -6 550.312 50.6905  12
   0 -11  -6 555.994 52.6588   5
   0 -11  -7 24.1162 13.1242   5
   0 -11  -7 23.5941 10.7408  12
   0 -11  -7 2.62046 9.61612  23
   0 -11  -8 437.103 46.1782  23
   0 -11  -8 520.991 49.4539   5
   0 -11  -9 101.919 17.5978  23
   0 -11  -9 59.6005 16.7522   5
   0  11   9 68.9981 16.1207  19
   0  11   9 43.8812 15.0657  11
   0  11  10 128.907 22.0537  19
   0  11  11 3.66819 13.9163  19
   0  11  12 51.3680 18.0714  19
   0  11  13 184.626 29.2176  19
   0  11  14 8.82972 15.0648  19
   0  11  15 13.7691 17.7718  19
   0  11  16 61.2088 21.5335  19
   0 -12   9-2.79079 10.3821  18
   0 -12   8 6.01953 10.9746  25
   0 -12   8-2.64225 10.4072  27
   0 -12   8 12.9615 11.5761  18
   0 -12   7 134.567 20.7314  10
   0 -12   7 169.982 22.9909  25
   0 -12   7 156.872 21.3279  27
   0 -12   7 113.436 19.0634  18
   0 -12   6 14.8454 10.8570  10
   0 -12   6 40.8649 14.6169  11
   0 -12   6 53.1908 12.1332  18
   0 -12   6 23.4684 12.3895  25
   0 -12   6 32.5808 12.1133  27
   0 -12   5 43.0088 12.5051  22
   0 -12   5 87.8240 17.4099  11
   0 -12   5 68.6957 14.8432   6
   0 -12   5 67.6549 13.7607  27
   0 -12   5 56.3753 12.5660  18
   0 -12   5 74.8777 16.0429  25
   0 -12   4 40.1950 11.6733   9
   0 -12   4 65.4945 12.8557  27
   0 -12   4 67.6371 15.5850  25
   0 -12   4 21.2944 9.63159  22
   0 -12   4 29.0963 9.51222  18
   0 -12   4 48.3112 13.6112   6
   0 -12   4 52.2743 10.7282  24
   0 -12   4 38.0943 12.3838  11
   0 -12   3 121.862 17.8323   9
   0 -12   3 92.3319 18.1183  25
   0 -12   3 135.603 17.8483  22
   0 -12   3 132.047 18.9113  11
   0 -12   3 115.819 16.2952   5
   0 -12   3 103.392 16.4487  27
   0 -12   3 143.859 18.5104  24
   0 -12   3 169.716 21.0961   6
   0 -12   2 83.7835 13.6629  22
   0 -12   2 64.7997 11.7057  23
   0 -12   2 48.5937 13.4156  11
   0 -12   2 65.8462 13.9556   9
   0 -12   2 70.9610 13.3827   5
   0 -12   2 57.0852 11.7911  27
   0 -12   2 67.0951 14.4066   6
   0 -12   2 89.0621 15.5054  24
   0 -12   1 16.5677 10.2729  24
   0 -12   1 12.4340 9.25694  22
   0 -12   1 6.90407 7.60515  23
   0 -12   1 2.35880 9.77664   9
   0 -12   1-2.49431 9.64849   6
   0 -12   1-2.07252 9.87878   5
   0 -12   1 3.37621 7.43851  20
   0 -12   0 37.1588 11.2960  23
   0 -12   0 58.0708 11.6541  22
   0 -12   0 58.7503 12.8851   9
   0 -12   0 58.6613 14.1558   6
   0 -12   0 60.1569 13.1676   5
   0 -12  -1 117.889 16.5001  12
   0 -12  -1 136.001 20.1149   9
   0 -12  -1 123.300 17.5267  23
   0 -12  -1 128.990 19.5505   5
   0 -12  -1 133.226 17.3023  21
   0 -12  -2 136.549 17.7569  12
   0 -12  -2 115.132 18.1845  23
   0 -12  -2 149.528 20.8857   9
   0 -12  -2 123.341 17.6342  21
   0 -12  -2 121.526 19.3238   5
   0 -12  -3 731.624 77.2542   9
   0 -12  -3 1000.82 79.5147   5
   0 -12  -3 1025.16 77.5198  21
   0 -12  -3 809.262 75.2953  12
   0 -12  -3 908.299 76.8366  23
   0 -12  -4 30.5249 10.6389  12
   0 -12  -4 38.2043 12.4997  21
   0 -12  -4 42.1565 13.9021   5
   0 -12  -4 26.4173 10.5191  23
   0 -12  -4 18.1372 11.9102   9
   0 -12  -5-8.85937 12.0365   5
   0 -12  -5 12.7266 10.8817  23
   0 -12  -5 9.47141 11.1447  12
   0 -12  -6 169.917 25.3591   5
   0 -12  -6 173.735 23.5063  23
   0 -12  -6 170.131 23.3324  12
   0 -12  -7 229.524 31.5122   5
   0 -12  -7 225.144 29.6221  23
   0  12  13 16.6601 15.5439  19
   0  12  14 21.6798 16.5303  19
   0  12  15 13.3639 17.2489  19
   0 -13   8 84.5969 16.7914  18
   0 -13   7 9.75116 10.7678  18
   0 -13   7 15.6974 13.6486  25
   0 -13   6 3.11457 12.4788  25
   0 -13   5 3.06328 11.1657  25
   0 -13   4 325.352 36.9067  25
   0 -13   3 94.6927 17.1531   6
   0 -13   3 102.432 18.3880  25
   0 -13   2 1055.07 92.8625   9
   0 -13   2 1127.84 92.4765   5
   0 -13   2 1098.59 92.5363  22
   0 -13   2 1245.73 94.1843  24
   0 -13   2 962.012 93.0828   6
   0 -13   1 410.002 40.3974   6
   0 -13   1 344.774 37.1634   5
   0 -13   1 396.931 37.4891  22
   0 -13   1 393.760 36.6546  23
   0 -13   1 333.246 37.5882   9
   0 -13   1 342.016 37.6946  24
   0 -13   0 973.824 78.0588   5
   0 -13   0 833.992 75.5502  23
   0 -13   0 868.502 77.9799   9
   0 -13  -1 112.251 17.7187  23
   0 -13  -1 127.893 20.4258   9
   0 -13  -1 139.721 17.3053  12
   0 -13  -1 84.2723 18.1190   5
   0 -13  -2 11.4837 9.96479  23
   0 -13  -2-4.19229 11.8773  21
   0 -13  -2 23.3015 12.6358   9
   0 -13  -2 2.70580 12.8901   5
   0 -13  -2-3.91758 9.21838  12
   0 -13  -3 135.466 19.5464  21
   0 -13  -3 148.154 20.6748  23
   0 -13  -3 119.948 21.2741   5
   0 -13  -3 117.190 18.7818  12
   0 -13  -4 320.294 35.8201  23
   0 -13  -4 359.584 35.4368  12
   0 -13  -4 363.326 38.8233   5
   0 -13  -4 312.301 35.2580  21
   0 -13  -5 678.473 56.5297  23
   0 -13  -5 616.730 55.0089  12
   0 -13  -5 472.102 53.6244  21
   0 -13  -5 602.889 57.6125   5
   0 -13  -6 184.070 26.6872   5
   0 -13  -6 144.526 22.6758  21
   0 -13  -6 168.268 24.0265  12
   0 -14   5 2.67132 10.5168  20
   0 -14   4 12.7719 12.6064  25
   0 -14   3 3.17059 12.4824  25
   0 -14   2 6.35512 11.3463  25
   0 -14   1 31.8288 13.6597   9
   0 -14   1 54.2611 12.6189   5
   0 -14   0 637.221 55.5676  23
   0 -14   0 595.618 56.5724   5
   0 -14   0 525.301 56.2877   9
   0 -14   0 681.158 58.9446  24
   0 -14  -1 243.130 29.2410   5
   0 -14  -1 244.959 30.1664   9
   0 -14  -1 218.380 27.2050  23
   0 -14  -2-8.58144 12.4117   5
   0 -14  -2-2.46027 11.4339  23
   0 -14  -2-3.09014 12.8027   9
   0 -14  -3 391.522 43.3783   5
   0 -14  -3 430.453 40.9375  12
   0 -14  -4 93.3404 16.8836  12
   0 -14  -5 139.860 21.8073  12
   0 -16  -1 17.2352 13.4097  17
   0 -17  -2 65.5934 18.8327  17
   0 -17  -3 26.6588 15.8105  17
   1 -17  -5 30.3021 17.0649  17
   1 -17  -4-10.8986 15.5465  17
   1 -17  -3-3.44472 14.0374  17
   1 -17  -2-3.23746 13.6254  17
   1 -16  -4 3.61246 14.4737  17
   1 -16  -3 78.9971 19.7301  17
   1 -16  -2 55.0309 15.8046  17
   1 -16  -1 30.1583 12.5038  17
   1 -16   0 2.78213 11.5247  17
   1 -15  -1 444.378 46.1381  17
   1 -15   0 43.4222 14.2359  17
   1 -15   1 24.7554 13.1592  17
   1 -14  -2-9.98811 12.4047   9
   1 -14  -2-9.13611 16.5083   5
   1 -14  -1 109.340 19.6988  23
   1 -14  -1 130.720 21.4934   5
   1 -14   0 3.04879 12.2178   9
   1 -14   0 12.4115 12.4344  24
   1 -14   0 2.75549 13.6006   5
   1 -14   0 2.26865 9.24954  23
   1 -14   1 56.7039 13.4649  23
   1 -14   1 102.709 18.8091   9
   1 -14   1 80.4802 16.3209   5
   1 -14   1 26.3547 13.9923  24
   1 -14   1 42.5559 12.5025  17
   1 -14   1 90.8678 19.3223   6
   1 -14   2 72.4743 16.5817  24
   1 -14   2 68.0539 16.2908   9
   1 -14   2 86.8384 16.3426   5
   1 -14   2 102.742 19.4009   6
   1 -13  -5 33.6232 13.7069  21
   1 -13  -5-3.29156 13.8897   5
   1 -13  -4 44.6278 15.7037   9
   1 -13  -4 47.4009 16.2799   5
   1 -13  -4 10.5514 13.6489  21
   1 -13  -4 29.6138 12.5589  23
   1 -13  -3 197.159 26.9286   9
   1 -13  -3 160.843 25.0629   5
   1 -13  -3 158.573 23.3785  21
   1 -13  -3 169.090 23.3149  23
   1 -13  -2 4.88408 9.95259  23
   1 -13  -2-6.32607 13.1025   9
   1 -13  -2-5.76365 12.3170   5
   1 -13  -2-4.64472 11.5911  21
   1 -13  -2-3.89960 9.29016  12
   1 -13  -1 352.346 37.7360   9
   1 -13  -1 318.502 34.6545  23
   1 -13  -1 324.470 34.6047  21
   1 -13  -1 374.824 37.8168   5
   1 -13   0 78.8341 17.1077   6
   1 -13   0 86.9123 17.6476   9
   1 -13   0 66.4663 13.9099  23
   1 -13   0 51.7241 15.3427   5
   1 -13   1 13.9441 10.3890  23
   1 -13   1 2.81294 12.0344   9
   1 -13   1 24.0452 13.9748   6
   1 -13   1 2.80360 11.9945  24
   1 -13   1 2.43755 11.3385   5
   1 -13   2 79.0866 16.5527   9
   1 -13   2 62.0458 16.2187   6
   1 -13   2 100.278 15.1418  17
   1 -13   2 69.2801 13.1457  23
   1 -13   2 53.5918 15.2910  24
   1 -13   3 50.5513 14.9775   6
   1 -13   3 30.6343 11.8386  24
   1 -13   3 47.5304 16.0314   9
   1 -13   4 938.701 77.7784  11
   1 -13   4 800.492 74.4521   9
   1 -13   4 880.586 77.8589  25
   1 -13   4 841.420 73.9163  27
   1 -13   4 822.743 74.2315  24
   1 -13   4 826.194 75.9951   6
   1 -13   5 277.030 34.9504  25
   1 -13   5 327.386 35.1754   6
   1 -13   5 297.708 34.7428  11
   1 -13   5 285.093 32.0757  27
   1 -13   6 95.9915 19.9601   6
   1 -13   6 138.288 21.6792  25
   1 -13   6 108.564 17.9862  18
   1 -13   6 152.974 23.5214  11
   1 -13   6 106.805 18.9520  27
   1 -13   7 103.289 17.4968  18
   1 -13   7 64.8864 17.6394  11
   1 -13   7 93.4141 17.0143  27
   1 -13   8-2.65422 11.6811  18
   1 -13   8 3.81471 13.9020  11
   1 -13   8 5.62425 11.4580  27
  -1  12  14 16.7186 17.9066  19
  -1  12  13 48.3983 17.3735  19
  -1  12  12 7.68679 13.4228  19
  -1  12  11 79.7544 19.4751  19
   1 -12  -7 100.460 20.4673   5
   1 -12  -7 70.5576 17.4198  21
   1 -12  -6 58.1094 16.9500   5
   1 -12  -6 36.0064 13.2681  21
   1 -12  -6 38.4318 14.0760  23
   1 -12  -5 5.28861 11.3166  21
   1 -12  -5 3.09923 13.4571   5
   1 -12  -5 23.6015 13.5205   9
   1 -12  -5 5.24675 10.7064  23
   1 -12  -4 44.9666 12.9570  23
   1 -12  -4 38.7424 13.3263   5
   1 -12  -4 16.1199 13.7705   9
   1 -12  -4 31.1616 10.6065  12
   1 -12  -4 22.3349 12.3336  21
   1 -12  -3 392.392 38.7805   5
   1 -12  -3 373.188 36.7145  21
   1 -12  -3 358.648 35.1819  12
   1 -12  -3 324.930 35.6291  23
   1 -12  -3 313.915 37.8171   9
   1 -12  -2 596.166 51.5785   5
   1 -12  -2 520.841 50.7797   9
   1 -12  -2 614.961 47.9709  12
   1 -12  -2 525.339 48.5494  23
   1 -12  -1 38.4871 11.6378  21
   1 -12  -1 40.3469 11.7300  23
   1 -12  -1 59.9897 11.5570  12
   1 -12  -1 47.8273 13.7121   9
   1 -12   0 1.86143 10.1777  21
   1 -12   0 2.72862 10.3522   9
   1 -12   0 17.2542 10.2616   6
   1 -12   0-4.00245 8.01993  23
   1 -12   1 118.560 19.4719  24
   1 -12   1 98.1616 18.7950   6
   1 -12   1 96.1702 15.5685  23
   1 -12   2 7.19374 7.69663  22
   1 -12   2-1.69850 7.79988  23
   1 -12   2 25.7209 11.6458   9
   1 -12   2 2.49165 10.1606  24
   1 -12   2-5.61029 10.2312   6
   1 -12   2 18.8459 10.9774  11
   1 -12   3 131.435 18.6197   9
   1 -12   3 105.444 14.8859  17
   1 -12   3 78.6569 18.0521   6
   1 -12   3 102.759 17.3459  24
   1 -12   3 103.436 18.5733  11
   1 -12   4 388.090 37.3513  27
   1 -12   4 374.111 39.5543   6
   1 -12   4 284.619 36.0914  24
   1 -12   4 375.103 39.7044  11
   1 -12   5 299.237 34.6298  11
   1 -12   5 257.225 30.3650  24
   1 -12   5 295.621 33.8865   6
   1 -12   5 333.725 32.2216  27
   1 -12   5 281.477 33.5984  25
   1 -12   6 2.19622 8.98436  18
   1 -12   6 24.6516 10.7229  27
   1 -12   6 15.5109 12.4530  25
   1 -12   6 3.34627 12.2211  11
   1 -12   7 246.455 28.1221  18
   1 -12   7 233.304 29.9277  25
   1 -12   7 233.967 28.4529  27
   1 -12   8 33.7079 12.6013  18
   1 -12   8 67.1403 17.2195  25
   1 -12   8 54.8731 14.6165  27
   1 -12   9 17.3576 11.6191  27
   1 -12   9 5.58283 10.6211  18
  -1  11  15 4.47782 15.6271  19
  -1  11  14 60.5824 19.6034  19
  -1  11  13 41.2929 16.8424  19
  -1  11  12 33.2458 18.1937  11
  -1  11  12 31.1540 17.5554  19
  -1  11  11 330.619 38.5674  11
  -1  11  11 246.850 34.7196  19
  -1  11  10 384.837 41.3986  11
  -1  11  10 289.574 37.2852  19
  -1  11   9 1186.46 105.685  11
  -1  11   9 1204.11 103.438  19
   1 -11  -8 306.150 35.8705   5
  -1  11   8 311.879 33.5814  19
   1 -11  -8 258.182 32.4494  23
   1 -11  -7-3.14039 10.7056   5
   1 -11  -7 5.32382 11.2017  23
   1 -11  -6 6.02829 12.2841   5
   1 -11  -6 2.54384 9.07971  23
   1 -11  -5 311.764 34.2324   9
   1 -11  -5 243.408 31.4216   5
   1 -11  -5 261.592 29.9464  12
   1 -11  -5 305.278 31.7559  23
   1 -11  -4 156.321 20.0332  23
   1 -11  -4 122.293 20.5458   9
   1 -11  -4 107.055 19.8304   5
   1 -11  -4 121.645 17.7092  12
   1 -11  -4 136.588 19.0761  21
   1 -11  -3 259.985 27.5860  12
   1 -11  -3 254.517 28.5650  23
   1 -11  -3 306.080 29.6720  21
   1 -11  -3 224.423 29.9652   9
   1 -11  -2 2434.53 204.794  23
   1 -11  -2 2421.51 207.144   9
   1 -11  -2 2842.89 205.659  21
   1 -11  -1 1076.86 94.6985  23
   1 -11  -1 1167.70 95.0145  21
   1 -11  -1 1102.24 97.4305   9
   1 -11  -1 1255.93 99.1977   6
   1 -11   0 2326.88 167.336   9
   1 -11   0 1837.92 162.215  21
   1 -11   0 2050.35 161.245  12
   1 -11   0 2106.40 163.437  23
   1 -11   0 1977.58 166.063   6
   1 -11   1 2139.46 165.383  11
   1 -11   1 2146.60 165.563   9
   1 -11   1 1836.62 164.682   6
   1 -11   1 1925.37 161.890  22
   1 -11   1 2127.65 162.384  23
   1 -11   1 1989.59 161.569  21
   1 -11   1 2048.20 160.126  12
   1 -11   2 1380.22 115.206  22
   1 -11   2 1257.95 114.114  23
   1 -11   2 1659.12 119.084  24
   1 -11   2 1425.55 118.442  11
   1 -11   2 1553.10 119.619   6
   1 -11   3 58.0121 15.1855   6
   1 -11   3 114.700 16.0452  24
   1 -11   3 86.8693 16.0248  11
   1 -11   3 66.0379 11.7558  23
   1 -11   3 116.459 14.7978  22
   1 -11   4 110.673 15.6761  13
   1 -11   4 114.649 15.9324  22
   1 -11   4 119.502 19.1205  25
   1 -11   4 147.319 15.2822  17
   1 -11   4 122.565 19.9902   6
   1 -11   4 92.5256 16.2133  24
   1 -11   4 125.918 19.3342  11
   1 -11   5 595.269 54.3180  11
   1 -11   5 579.052 50.6648  24
   1 -11   5 494.284 48.8214  22
   1 -11   5 532.041 50.5245  27
   1 -11   5 612.509 53.7208  25
   1 -11   5 541.080 49.6275  13
   1 -11   6 1901.09 147.978  27
   1 -11   6 1966.28 147.196   7
   1 -11   6 2065.77 151.348  25
   1 -11   7 465.713 41.5624  27
   1 -11   7 399.244 39.7625  18
   1 -11   7 469.814 41.1095  13
   1 -11   7 323.303 38.5093   7
   1 -11   7 384.076 41.8756  25
   1 -11   8 4.99014 9.64472  18
   1 -11   8 7.93235 10.2208  27
   1 -11   8 7.49875 9.48158  13
   1 -11   8-6.03440 10.7643  25
   1 -11   8-5.15255 10.8414   7
   1 -11   9 148.563 23.0077  18
   1 -11   9 143.602 23.8656  25
   1 -11   9 205.709 25.5402  27
   1 -11   9 225.289 26.2905   7
   1 -11  10 92.9927 17.5819  18
   1 -11  10 73.7085 17.7401   7
   1 -11  10 74.4088 17.5413  27
   1 -11  11 16.6328 12.6821   7
   1 -11  12-3.57269 13.2909   7
  -1  10  16 30.9638 19.2191  22
   1 -10 -16 10.0282 14.7432  16
  -1  10  16 4.69663 17.1434  19
  -1  10  15 4.55333 15.5718  19
  -1  10  15-35.3091 18.8025  22
  -1  10  15 4.62999 15.8323  11
   1 -10 -15-3.22816 13.2119  16
   1 -10 -15-26.2307 13.1939  28
  -1  10  14-4.86495 16.5885  22
  -1  10  14 4.35145 15.1875  19
   1 -10 -14-9.50182 11.3060  28
  -1  10  14-9.01517 16.0855  11
  -1  10  13 60.2568 20.9165  22
  -1  10  13 78.6110 20.7055  19
   1 -10 -13 62.5983 16.1967  28
  -1  10  13 43.3128 18.2437  11
  -1  10  12 65.9528 19.6457  11
  -1  10  12 77.3736 19.4326  19
  -1  10  12 105.068 22.9328  22
  -1  10  11 72.4277 16.7105  14
  -1  10  11 32.7973 16.2298  22
  -1  10  11 50.7201 17.3079  11
  -1  10  11 99.7088 20.0129  19
  -1  10  10 99.9845 18.0780  14
  -1  10  10 153.131 24.9007  22
  -1  10  10 111.516 20.9202  19
   1 -10 -10 98.5705 20.6644   5
  -1  10  10 95.6072 20.5002  11
  -1  10   9 82.8757 19.0336  11
  -1  10   9 105.109 19.3174  19
   1 -10  -9 142.180 21.2358   5
   1 -10  -9 91.2293 17.3717  23
  -1  10   9 91.2421 17.9173  13
  -1  10   8 415.971 43.3612  11
  -1  10   8 373.251 40.9558  19
  -1  10   8 428.055 41.1818  13
   1 -10  -8 446.831 43.8038   5
   1 -10  -8 372.152 40.5307  23
  -1  10   7 137.659 22.0959  11
  -1  10   7 137.906 20.4682  19
   1 -10  -7 145.701 21.9412   5
   1 -10  -7 128.829 19.2806  23
   1 -10  -6 862.767 79.4494  23
   1 -10  -6 942.001 81.5568   5
  -1  10   6 958.661 79.3586  19
   1 -10  -5 312.530 33.3299   5
  -1  10   5 309.461 30.1746  13
   1 -10  -5 299.605 31.8752  23
   1 -10  -5 280.550 30.7464  12
   1 -10  -5 283.913 33.3270   9
   1 -10  -4 8.24791 10.1401   9
   1 -10  -4 27.4957 9.94890  23
   1 -10  -4 30.1661 9.43332  12
  -1  10   4 16.7486 7.53452  13
   1 -10  -3 414.169 43.6760  21
   1 -10  -3 536.827 45.6396  23
   1 -10  -3 526.862 47.4299   9
   1 -10  -2 564.285 51.8674  21
   1 -10  -2 648.331 55.0994   9
   1 -10  -2 566.830 52.0097  23
   1 -10  -1 17.4977 9.30018   6
   1 -10  -1-1.70518 7.39998  21
   1 -10  -1-2.39919 8.92660   9
   1 -10  -1 8.72212 7.68052  23
   1 -10  -1 1.33012 6.33995  12
   1 -10   0 62.5672 13.3207   6
   1 -10   0 37.9806 9.47650  21
   1 -10   0 35.9140 9.35384  23
   1 -10   0 39.4252 11.6537   9
   1 -10   0 36.2538 6.92981   2
   1 -10   0 61.2372 9.39146  12
   1 -10   1 101.199 13.4720  21
   1 -10   1 98.2220 11.1713   2
   1 -10   1 114.567 16.7108   6
   1 -10   1 108.589 12.4842  12
   1 -10   1 95.0914 15.9370  11
   1 -10   1 81.5502 12.9766  22
   1 -10   1 85.3186 13.1269  23
   1 -10   2 86.3852 15.3819   6
   1 -10   2 86.9561 15.3491  24
   1 -10   2 108.705 11.4183   2
   1 -10   2 105.266 12.1432  12
   1 -10   2 104.780 16.5640  11
   1 -10   2 108.244 13.5989  23
   1 -10   2 99.1927 13.7454  22
   1 -10   3-3.18979 6.38929  22
   1 -10   3 1.26823 5.73889  23
   1 -10   3 6.45682 6.89817  13
   1 -10   3 7.97869 6.33424  28
   1 -10   3-2.47056 8.62020  11
   1 -10   3-19.7704 10.2356   6
   1 -10   3 2.03065 7.70259  24
   1 -10   3-0.78229 4.54549   2
   1 -10   3-1.64103 4.56800  12
   1 -10   4-2.75486 5.51778  28
   1 -10   4 7.95620 10.2509  11
   1 -10   4 1.14087 5.81809  17
   1 -10   4-3.19571 6.72371  22
   1 -10   4 1.97364 7.76860  24
   1 -10   4 1.73909 6.96654  13
   1 -10   5 100.340 14.0165  13
   1 -10   5 76.7304 13.5409  27
   1 -10   5 55.5248 9.83574  17
   1 -10   5 66.7983 12.8378  24
   1 -10   5 103.303 15.9237  25
   1 -10   5 87.9759 13.0911   7
   1 -10   5 93.7309 12.3820  28
   1 -10   6-2.07550 8.35810  13
   1 -10   6 17.4863 6.84666  28
   1 -10   6 8.00378 10.7215  25
   1 -10   6 14.3562 9.06601   7
   1 -10   6 15.4715 8.89508  27
   1 -10   6 20.8779 8.97028  10
   1 -10   7 15.4204 7.20310  28
   1 -10   7 10.9714 10.6736  25
   1 -10   7 21.3323 9.85975  10
   1 -10   7 16.5490 9.55072  27
   1 -10   7 16.0286 10.2944   7
   1 -10   8 83.4722 15.6006  27
   1 -10   8 48.2903 13.4592   7
   1 -10   8 76.0442 16.6870  25
   1 -10   8 56.9925 13.6431  18
   1 -10   9 24.3654 12.0924  27
   1 -10   9-2.80480 11.8120   7
   1 -10   9 17.2461 11.7207  25
   1 -10   9 2.58151 9.98946  18
   1 -10  10 55.3457 15.0037   7
   1 -10  10 89.3040 17.5236  27
   1 -10  10 81.2247 16.4407  18
   1 -10  11 96.1626 19.3480  18
   1 -10  11 138.677 22.4821  15
   1 -10  11 109.991 20.9096   7
   1 -10  12-10.0431 13.6506  15
   1 -10  12-3.58594 12.2361   7
  -1   9  17-5.21214 16.9034  22
   1  -9 -17 10.9724 14.1410  28
  -1   9  17 4.90881 17.1304  19
  -1   9  17 4.92937 17.2021  11
  -1   9  16 23.9358 19.3083  19
  -1   9  16 39.1616 20.3990  11
  -1   9  16 15.3355 16.2890  22
  -1   9  16 30.9259 21.2040   6
   1  -9 -16 41.7990 16.9423  16
   1  -9 -16 28.4729 14.9116  28
  -1   9  15 96.5272 23.1534  19
  -1   9  15 30.0030 21.9861   6
  -1   9  15 95.6107 23.7388  11
  -1   9  15 69.1868 23.3468  22
   1  -9 -15 106.736 20.1455  28
   1  -9 -15 119.727 21.3334  16
  -1   9  14 45.9309 20.4311   6
   1  -9 -14 78.5770 18.5156  28
   1  -9 -14 119.671 19.3941  27
  -1   9  14 61.4708 19.8288  22
  -1   9  14 64.3252 20.7741  11
  -1   9  14 82.8081 20.5740  19
  -1   9  13 5.44668 15.6972   6
  -1   9  13 4.46158 13.6900  22
   1  -9 -13 6.09233 10.6361  28
  -1   9  13-4.07847 13.2306  19
  -1   9  13 4.36364 14.5222  11
   1  -9 -13 14.1828 11.9431  27
  -1   9  12 37.8205 15.4720  19
  -1   9  12 20.8880 15.5441  22
  -1   9  12 36.8887 15.2628  11
  -1   9  12 30.7466 18.5487   6
  -1   9  12 83.7287 17.3718  14
  -1   9  11 132.619 20.4297  14
  -1   9  11 182.718 26.1880  22
  -1   9  11 124.781 26.1285   6
  -1   9  11 110.967 23.7000  11
   1  -9 -11 130.623 21.4472   5
   1  -9 -11 104.245 18.7754  23
  -1   9  11 83.5360 19.9689  19
  -1   9  10-7.59326 10.1478  14
  -1   9  10-3.58555 11.6335  22
  -1   9  10-8.94578 14.1225   6
  -1   9  10-7.11218 12.1293  11
   1  -9 -10-9.14275 11.3427   5
   1  -9 -10 7.77945 10.0319  23
  -1   9  10-9.54789 12.5344  19
  -1   9   9 197.725 26.1757  14
  -1   9   9 191.639 28.5465  22
   1  -9  -9 266.753 30.0730   5
  -1   9   9 256.414 33.1923   6
  -1   9   9 240.458 29.8313  11
   1  -9  -9 232.050 27.3893  23
  -1   9   9 280.020 30.1629  19
  -1   9   8 361.600 33.9420  14
  -1   9   8 346.560 37.2977  22
   1  -9  -8 387.296 37.4446   5
   1  -9  -8 369.087 35.5744  23
  -1   9   8 294.992 34.3863  19
  -1   9   8 238.350 34.6784  11
  -1   9   7 39.8269 12.0809  19
  -1   9   7 66.4371 11.9794  14
   1  -9  -7 45.5930 13.3619   5
  -1   9   7 33.4534 12.7111  22
  -1   9   7 45.4255 14.9995  11
   1  -9  -7 75.6124 13.5591  23
  -1   9   6 99.7303 14.2365  14
   1  -9  -6 113.091 16.3353  12
  -1   9   6 79.1764 11.5992  30
   1  -9  -6 90.0793 17.5402   9
   1  -9  -6 150.401 19.1563   5
   1  -9  -6 112.919 15.9193  23
  -1   9   6 96.6248 14.8023  13
  -1   9   5 545.102 49.2237  13
   1  -9  -5 520.361 49.5462  12
   1  -9  -5 644.179 51.3612  23
  -1   9   5 487.540 45.7524   7
   1  -9  -5 701.629 53.6644   5
   1  -9  -5 575.173 52.6266   9
  -1   9   4 35.8428 9.78514  19
   1  -9  -4 52.2094 11.4905  23
  -1   9   4 54.2494 10.5226  13
   1  -9  -4 45.0438 12.8256   9
  -1   9   4 43.4520 7.59089   7
  -1   9   3 1039.14 68.4376   7
   1  -9  -3 793.896 65.4380   3
   1  -9  -3 945.072 72.5142  23
   1  -9  -3 908.591 74.5571   9
  -1   9   3 1027.71 71.7995  13
   1  -9  -2 269.920 25.3823  12
   1  -9  -2 223.621 27.6141   9
   1  -9  -2 306.654 27.3163  23
   1  -9  -2 217.868 27.6399   6
   1  -9  -2 272.362 26.5836  21
   1  -9  -1 17.7944 8.12913   6
   1  -9  -1 22.9636 7.49289  21
   1  -9  -1 14.1095 6.92657  23
   1  -9  -1-6.50949 9.00780   9
   1  -9  -1 12.2152 6.64362  12
   1  -9  -1 6.83638 2.18393   3
   1  -9   0 87.9216 10.1370   2
   1  -9   0 109.237 15.5373   6
   1  -9   0 105.614 15.5132   9
   1  -9   0 98.6915 12.7697  23
   1  -9   0 101.670 12.5970  22
   1  -9   0 86.2994 12.0328  21
   1  -9   0 73.6576 10.6887  12
   1  -9   0 80.7314 7.97611   3
   1  -9   1 1444.33 111.409  11
   1  -9   1 1300.63 106.041   2
   1  -9   1 1546.53 108.855  21
   1  -9   1 1270.75 108.405  22
   1  -9   1 1253.24 110.688   6
   1  -9   1 1357.08 108.379  23
   1  -9   1 1309.15 106.859  12
   1  -9   2 852.230 63.1391   4
   1  -9   2 846.043 64.6106   2
   1  -9   2 743.466 62.5528  26
   1  -9   2 892.930 66.5402  21
   1  -9   2 782.970 66.2781  23
   1  -9   2 763.597 66.7728  22
   1  -9   2 690.988 67.8884  24
   1  -9   2 1040.71 71.9767   6
   1  -9   2 817.827 64.9295  12
   1  -9   2 771.891 69.5786  11
   1  -9   3 1125.46 93.5270  11
   1  -9   3 1065.68 88.2469  30
   1  -9   3 1258.35 89.6820  23
   1  -9   3 1344.23 93.0941  24
   1  -9   3 1161.38 90.5058  22
   1  -9   3 1048.99 87.4833  12
   1  -9   3 1116.32 90.6363  13
   1  -9   3 990.117 87.4795   1
   1  -9   4 151.887 13.2899  12
   1  -9   4 136.388 16.8109  13
   1  -9   4 111.353 14.9694  28
   1  -9   4 119.137 16.3162  24
   1  -9   4 124.606 16.1038   7
   1  -9   4 139.009 14.9188  17
   1  -9   4 127.929 15.5135  10
   1  -9   5 1.93670 6.92744  27
   1  -9   5 15.9179 7.87043  10
   1  -9   5 1.74484 6.88642  24
   1  -9   5 4.68919 8.37941  25
   1  -9   5 21.2938 7.10164  28
   1  -9   5 3.50727 4.86323  17
   1  -9   5 5.32305 6.74891   7
   1  -9   5 3.65447 7.08065  13
   1  -9   5 6.44272 4.91520  19
   1  -9   6 335.793 32.0239  27
   1  -9   6 250.328 29.4923  10
   1  -9   6 341.329 33.5183  25
   1  -9   6 328.815 31.4748   7
   1  -9   6 304.702 29.5333  28
   1  -9   7 41.9970 9.60565  28
   1  -9   7 40.0988 11.2261  27
   1  -9   7 63.2943 12.6567  10
   1  -9   7 26.8760 10.5187   7
   1  -9   7 20.1784 9.97371  25
   1  -9   7 37.7937 10.6319  15
   1  -9   8 2.40153 8.93213  27
   1  -9   8-4.55562 9.12459  10
   1  -9   8-2.48560 9.78378   7
   1  -9   8 2.61162 8.24220  25
   1  -9   8 2.24467 8.99184  15
   1  -9   9 45.2244 13.0830  15
   1  -9   9 35.2602 13.1135  10
   1  -9   9 27.0232 11.7148  18
   1  -9   9 36.1919 11.3590  27
   1  -9   9 30.0655 12.8093   7
   1  -9  10 476.502 48.2116  18
   1  -9  10 450.883 47.9174  15
   1  -9  10 551.003 49.7401  27
   1  -9  10 550.186 50.3436   7
   1  -9  10 475.377 48.6283  10
   1  -9  11 140.596 22.4775  15
   1  -9  11 141.771 21.4550  18
   1  -9  12 339.849 38.8991  15
   1  -9  12 347.377 38.5456  18
   1  -9  13 68.4134 17.7356  15
  -1   8  17 20.5528 17.9787  11
  -1   8  17 24.8546 19.1058   6
  -1   8  17 31.0953 20.0778  22
   1  -8 -17 48.3057 20.1685  16
   1  -8 -17-3.85514 12.8964  28
  -1   8  17 19.9479 17.0538  19
   1  -8 -16 18.5424 14.3359  28
  -1   8  16-10.0742 17.1720  11
  -1   8  16-6.03963 19.0621   6
  -1   8  16-5.03589 17.1679  22
   1  -8 -16 17.8972 15.7539  16
  -1   8  16-4.83156 16.8590  19
   1  -8 -16 3.35696 12.9773  27
   1  -8 -15 16.1443 14.2450  27
  -1   8  15 17.3935 16.7337   6
  -1   8  15 19.3834 16.1519  11
   1  -8 -15 7.13312 11.9073  28
  -1   8  15 13.8404 15.7586  19
  -1   8  15 9.65885 14.8461  22
   1  -8 -14 199.984 26.4842  27
  -1   8  14 148.645 30.4310   6
  -1   8  14 193.357 31.3941  11
   1  -8 -14 210.306 27.0319  28
  -1   8  14 152.619 28.6250  19
  -1   8  14 154.783 28.8149  22
  -1   8  13 216.504 32.8692  11
   1  -8 -13 219.369 28.4496  27
  -1   8  13 253.574 33.1677  19
  -1   8  13 234.195 33.2399  22
  -1   8  13 202.851 29.4018  14
  -1   8  13 253.689 37.0160   6
  -1   8  12 666.491 60.7474  11
   1  -8 -12 551.828 52.7791  23
  -1   8  12 537.046 56.1480  19
  -1   8  12 573.564 58.1425  22
  -1   8  12 504.582 53.6216  14
   1  -8 -12 621.096 55.9433   5
  -1   8  12 493.020 58.7824   6
  -1   8  11 532.165 61.3140  11
  -1   8  11 646.372 62.8444  22
   1  -8 -11 708.575 59.5583  23
  -1   8  11 659.923 62.6242  19
   1  -8 -11 632.861 60.2217   5
  -1   8  11 700.236 67.2714   6
  -1   8  11 612.174 59.3833  14
  -1   8  10-3.44896 12.0336  11
   1  -8 -10-2.81517 11.2772   5
  -1   8  10 3.35692 11.1675  22
   1  -8 -10 9.56268 9.74044  23
  -1   8  10-6.14935 9.96952  19
  -1   8  10-12.4439 14.1397   6
  -1   8  10 25.1381 11.5271  14
  -1   8   9 95.3279 18.3425  11
   1  -8  -9 126.394 19.3796   5
  -1   8   9 117.078 19.4638  22
   1  -8  -9 107.956 17.4422  23
  -1   8   9 142.499 19.9778  19
  -1   8   9 118.836 21.8605   6
  -1   8   9 113.626 17.7939  14
  -1   8   8 89.8199 17.8020  11
   1  -8  -8 89.9624 16.8150   5
  -1   8   8 134.639 19.4889  22
   1  -8  -8 153.626 18.5083  23
  -1   8   8 101.412 15.6111  14
  -1   8   8 94.7242 16.6436  19
  -1   8   8 127.105 20.8876   6
   1  -8  -7 50.7862 8.13746  18
  -1   8   7 73.2724 13.7250  19
  -1   8   7 67.5354 10.3844  30
  -1   8   7 61.8391 16.0134   6
  -1   8   7 74.0479 14.6004  22
   1  -8  -7 61.2771 13.2245   5
  -1   8   7 68.2539 12.0476  14
   1  -8  -7 52.1795 12.2362  23
   1  -8  -7 62.2871 8.81580   3
   1  -8  -6 2.57403 9.18283   9
   1  -8  -6 0.77218 4.44940  18
  -1   8   6-3.15596 7.51610  14
   1  -8  -6-11.8495 8.69122  23
   1  -8  -6 4.54832 4.01498   3
   1  -8  -6-7.83147 7.84299  12
   1  -8  -6 4.62216 8.59575   5
  -1   8   6 2.28723 5.17467  30
  -1   8   6 2.31041 8.06121  22
  -1   8   5 425.587 38.2131  30
  -1   8   5 537.462 44.4500  11
   1  -8  -5 390.130 42.8648   9
   1  -8  -5 478.716 36.7228   3
   1  -8  -5 470.150 41.9892  23
  -1   8   5 412.117 41.1290  13
  -1   8   5 448.717 39.8335  14
  -1   8   5 419.967 40.9212  19
  -1   8   4 689.742 51.6508  30
  -1   8   4 630.794 54.3884  13
   1  -8  -4 542.285 54.1266  23
  -1   8   4 653.502 54.2326  19
   1  -8  -4 527.721 55.6797   9
  -1   8   4 647.362 56.3032  11
   1  -8  -4 637.252 53.9677  12
   1  -8  -3 212.113 20.6774  23
  -1   8   3 152.962 18.4614  19
  -1   8   3 162.244 16.5985   7
   1  -8  -3 172.775 14.9044  20
  -1   8   3 209.233 19.9262  13
   1  -8  -3 205.063 19.6667  12
   1  -8  -3 131.207 20.4082   9
   1  -8  -2 604.142 47.8044  23
   1  -8  -2 651.854 50.4801   6
  -1   8   2 487.998 44.0800   7
  -1   8   2 518.901 46.3323  13
   1  -8  -2 616.737 46.8047  12
   1  -8  -2 448.067 47.9249   9
   1  -8  -1 88.0923 12.6713  23
   1  -8  -1 110.328 13.5023  21
   1  -8  -1 97.5309 9.07290   3
   1  -8  -1 102.847 11.3733   2
   1  -8  -1 111.148 15.5902   9
   1  -8  -1 109.665 12.6713  12
   1  -8   0 86.3200 8.56601   3
   1  -8   0 108.396 10.5525   2
   1  -8   0 104.486 14.0170  11
   1  -8   0 71.1469 11.3451  22
   1  -8   0 89.3369 8.92702  29
   1  -8   0 104.827 11.4663  12
   1  -8   0 88.5144 11.8823  23
   1  -8   0 87.5020 14.1371   6
   1  -8   0 97.7454 12.2836  21
   1  -8   1 776.714 73.5249  22
   1  -8   1 882.193 73.6424  23
   1  -8   1 1148.86 74.8536  21
   1  -8   1 919.864 72.6170  12
   1  -8   1 1142.45 77.8809  11
   1  -8   1 864.591 71.9401   2
   1  -8   1 829.761 70.8862   3
   1  -8   1 1051.55 77.6580   6
   1  -8   2 2594.10 171.105  11
   1  -8   2 2228.69 167.204  22
   1  -8   2 1896.14 165.849  23
   1  -8   2 2277.04 166.442  21
   1  -8   2 2181.64 165.613  10
   1  -8   2 1954.09 164.821  12
   1  -8   2 2032.66 167.039  13
   1  -8   3 311.794 27.9159   7
   1  -8   3 304.162 26.7856  23
   1  -8   3 265.281 26.7923  10
   1  -8   3 277.184 28.9480  24
   1  -8   3 347.055 29.0928  13
   1  -8   4 277.022 26.0828  10
   1  -8   4 230.353 26.4922  24
   1  -8   4 266.807 24.4036  17
   1  -8   4 264.942 25.7901  28
   1  -8   4 319.215 27.6323  13
   1  -8   4 292.605 27.0445   7
   1  -8   5 1494.47 104.116  25
   1  -8   5 1084.46 100.196   7
   1  -8   5 1225.33 101.371  27
   1  -8   5 1101.31 99.0504  28
   1  -8   5 1261.76 97.4051  17
   1  -8   5 1260.74 100.534  24
   1  -8   5 1300.49 100.588  10
   1  -8   6 920.029 86.8368  25
   1  -8   6 1072.04 86.7944   7
   1  -8   6 1006.00 85.7973  10
   1  -8   6 973.038 85.4684  15
   1  -8   6 1075.47 86.9275  27
   1  -8   6 1147.86 85.5754  28
   1  -8   7 27.7299 10.0667  25
   1  -8   7 50.5054 11.1225  15
   1  -8   7 22.7470 8.16560  28
   1  -8   7 38.9744 10.0670  10
   1  -8   7 32.1041 9.90126   7
   1  -8   7 41.7393 10.3926  27
   1  -8   8 529.572 58.7705  25
   1  -8   8 694.459 59.7472  15
   1  -8   8 636.390 59.1612  10
   1  -8   9 536.724 56.9701  10
   1  -8   9 711.323 59.2800  27
   1  -8   9 651.642 58.1062  18
   1  -8   9 689.993 59.1593  15
   1  -8  10-2.65347 9.87050  10
   1  -8  10 2.72520 9.72343  15
   1  -8  10 5.08484 9.07146  18
   1  -8  10 2.64431 8.57559  27
   1  -8  11 157.792 23.5870  18
   1  -8  11 177.143 25.2262  15
   1  -8  11 206.015 25.7416  10
   1  -8  12 404.650 43.9167  18
   1  -8  12 476.478 46.8952  15
   1  -8  13 173.946 23.7308  18
   1  -8  13 89.5601 20.9920  15
   1  -8  14 88.2536 20.5103  15
  -1   7  18-10.4449 20.1886  22
   1  -7 -18 3.60707 13.4198  27
   1  -7 -18-7.78711 15.0531  16
  -1   7  18 5.16502 18.4289  19
  -1   7  18-18.6145 23.0802   6
   1  -7 -18-4.08386 13.5895  28
  -1   7  17-5.07032 16.4403  22
   1  -7 -17 10.7858 12.8261  27
   1  -7 -17-15.2376 14.9946  16
  -1   7  17-10.1072 17.6323  19
  -1   7  17 36.5507 23.5464   6
   1  -7 -17 3.99721 15.4503  28
  -1   7  16 29.0970 18.4516  22
   1  -7 -16 38.2633 15.3770  27
   1  -7 -16 21.8276 15.6135  16
   1  -7 -16 3.80747 13.9512  28
  -1   7  16 14.3324 16.3504  19
  -1   7  16 23.4843 20.5361   6
  -1   7  15 5.60073 17.2090   6
   1  -7 -15 39.9525 15.3186  28
  -1   7  15 8.96987 16.3768  19
  -1   7  15 9.18023 13.6970  22
   1  -7 -15 6.65382 12.1681  27
  -1   7  14 5.29272 15.2522   6
  -1   7  14 12.5362 13.1925  19
   1  -7 -14 37.6513 13.8123  27
   1  -7 -14-10.1210 13.5188  28
  -1   7  14-4.30065 13.9490  22
   1  -7 -13 2.85676 10.6253   5
  -1   7  13-9.87199 17.2220   6
  -1   7  13-3.99160 15.1402  22
   1  -7 -13-2.41716 10.9371  23
  -1   7  13 9.47628 11.9812  14
   1  -7 -13 5.83180 11.6807  27
  -1   7  12 517.244 51.3616   2
  -1   7  12 576.333 51.9553  14
  -1   7  12 493.998 55.3609   6
   1  -7 -12 455.045 49.3512   5
  -1   7  12 482.249 52.4546  22
   1  -7 -12 538.996 48.8936  23
   1  -7 -11 24.9745 10.7936  23
  -1   7  11 20.1098 11.8073   2
  -1   7  11-8.43299 14.1125   6
   1  -7 -11 54.3446 14.0894   5
  -1   7  11 43.8714 13.1361  22
  -1   7  11 21.3026 11.1372  14
   1  -7 -10 67.9800 13.2547  23
  -1   7  10 68.4162 14.7733   2
  -1   7  10 65.5431 16.7827   6
   1  -7 -10 59.3155 14.6413   5
  -1   7  10 76.9762 16.6878  22
  -1   7  10 67.2835 14.3390  14
   1  -7  -9 4.19184 8.68067  23
  -1   7   9 2.79694 8.82709  22
   1  -7  -9-1.19105 6.07403   3
  -1   7   9-9.57167 9.58571   2
  -1   7   9 3.52102 11.4168   6
   1  -7  -9-2.45409 9.12765   5
  -1   7   9 8.65355 8.66625  14
  -1   7   8 1359.33 104.771  15
  -1   7   8 1324.70 108.084  14
   1  -7  -8 1373.45 110.018   5
  -1   7   8 1249.59 112.226   6
   1  -7  -8 1192.11 103.964  18
   1  -7  -8 1428.22 109.203  23
   1  -7  -8 1282.60 104.599   3
  -1   7   8 1480.28 111.295  22
  -1   7   7 310.143 25.5100  15
  -1   7   7 281.834 28.4086  14
  -1   7   7 325.925 34.2340   6
   1  -7  -7 241.843 29.2597   5
   1  -7  -7 252.878 25.0719  18
   1  -7  -7 351.173 30.3977  23
   1  -7  -7 291.115 25.4960   3
  -1   7   7 268.357 30.4238  22
   1  -7  -6 1593.00 117.023   3
  -1   7   6 1563.51 116.435  26
   1  -7  -6 1329.74 120.236  23
   1  -7  -6 1324.13 121.296   5
   1  -7  -6 1210.78 121.517   9
  -1   7   6 1589.63 121.498  19
  -1   7   6 1426.48 122.172  11
   1  -7  -6 1506.12 117.346  18
  -1   7   6 1491.15 119.899  14
   1  -7  -5 605.724 51.6538   9
   1  -7  -5 552.505 45.3196   3
  -1   7   5 590.493 48.3000  14
  -1   7   5 571.988 44.5389  26
  -1   7   5 584.507 52.4294   6
  -1   7   5 559.496 49.3659  19
  -1   7   5 450.713 48.9828  22
  -1   7   5 622.979 47.2663  30
   1  -7  -5 557.702 49.3829  23
   1  -7  -5 538.857 48.7560  12
  -1   7   5 499.166 49.7752  11
   1  -7  -4 186.477 19.0597  23
  -1   7   4 171.807 17.3814  14
  -1   7   4 170.701 14.0587  15
  -1   7   4 146.571 15.9405  30
  -1   7   4 124.523 18.1108  22
  -1   7   4 184.087 18.8894  19
   1  -7  -4 187.793 18.6415  12
  -1   7   4 186.462 20.4322  11
   1  -7  -4 200.330 21.2704   9
  -1   7   3 1279.73 90.3290  14
  -1   7   3 1101.86 93.1113  11
   1  -7  -3 1147.86 91.2267  12
  -1   7   3 1282.89 91.7619  19
   1  -7  -3 1093.47 91.7147  23
   1  -7  -3 953.003 92.5464   9
   1  -7  -3 1078.58 87.3784  20
  -1   7   3 1148.61 88.9672  30
   1  -7  -2 59.5104 11.1794   6
  -1   7   2 35.3362 6.57660   7
   1  -7  -2 42.8315 8.04231  23
   1  -7  -2 48.8626 7.91836  12
   1  -7  -2 46.5379 10.2036   9
  -1   7   2 33.6011 7.23958  19
  -1   7   1 716.598 56.7018   7
   1  -7  -1 660.444 60.1102   6
   1  -7  -1 552.019 59.1225   9
   1  -7  -1 758.420 56.9380   2
   1  -7  -1 726.420 58.6561  23
   1  -7  -1 717.124 57.6049  12
   1  -7   0 2.55543 2.26852   3
   1  -7   0 0.76629 2.33468  29
   1  -7   0-1.58976 5.91357  11
   1  -7   0-0.86900 4.23988  12
   1  -7   0 3.41525 6.35190   6
   1  -7   0 1.12245 4.41910  23
   1  -7   0 0.68401 3.01155   2
   1  -7   0 2.20856 3.94053  22
   1  -7   0 1.09507 4.07397  21
   1  -7   1 422.507 36.4418  23
   1  -7   1 467.540 34.9129  30
   1  -7   1 392.016 33.2187  26
   1  -7   1 465.948 37.0962  22
   1  -7   1 489.918 39.4570  11
   1  -7   1 432.140 39.0379   6
   1  -7   1 467.843 35.7726  12
   1  -7   1 416.353 34.9783   2
   1  -7   1 446.154 34.2806   3
   1  -7   1 391.705 36.2135  21
   1  -7   2-0.82008 3.91589  10
   1  -7   2 3.49606 6.37616  11
   1  -7   2 0.91868 4.05235  21
   1  -7   2-1.22015 4.81068  13
   1  -7   2-7.56046 4.55327  22
   1  -7   2-8.33346 4.47234  23
   1  -7   3 4305.99 306.100  13
   1  -7   3 3750.13 303.640  23
   1  -7   3 3732.78 305.838  24
   1  -7   3 3524.65 304.082  10
   1  -7   3 3993.72 303.094  19
   1  -7   3 4430.36 305.783   7
   1  -7   4 4431.22 351.570  28
   1  -7   4 4568.55 348.979   1
   1  -7   4 4301.63 349.829  17
   1  -7   4 5277.55 353.365  24
   1  -7   4 4472.56 352.426   7
   1  -7   4 4363.82 351.642  10
   1  -7   5 3566.43 303.238  10
   1  -7   5 3854.98 300.604  17
   1  -7   5 4026.94 305.587  25
   1  -7   5 3596.45 303.210  15
   1  -7   5 4446.68 305.237   7
   1  -7   5 3972.78 304.621  27
   1  -7   5 3986.96 303.247  28
   1  -7   6 2726.95 193.671  25
   1  -7   6 2547.26 192.133  27
   1  -7   6 2118.97 189.794  28
   1  -7   6 2428.52 191.214  10
   1  -7   6 2424.44 191.246  15
   1  -7   7 186.348 23.9985  25
   1  -7   7 256.566 25.2395  27
   1  -7   7 265.572 24.1897  28
   1  -7   7 223.858 24.0229  15
   1  -7   7 191.067 23.4747  10
   1  -7   8 222.491 23.2672  25
   1  -7   8 168.989 21.5890  15
   1  -7   8 232.542 23.5588  10
   1  -7   8 210.015 22.6527  27
   1  -7   8 175.452 15.7369  12
   1  -7   9 119.660 16.9373  10
   1  -7   9 78.7478 15.6630  27
   1  -7   9 80.5639 16.0363  15
   1  -7   9 126.966 17.0783  18
   1  -7  10 78.5223 15.3223  10
   1  -7  10 42.7597 13.6545  27
   1  -7  10 77.1275 14.3525  18
   1  -7  11 83.5258 17.0198  10
   1  -7  11 81.6884 16.6120  15
   1  -7  11 97.3393 16.6971  18
   1  -7  12 410.526 41.1191  18
   1  -7  12 368.284 41.3922  15
   1  -7  12 379.368 41.0412  10
  -1   7 -13 202.234 24.1092  24
   1  -7  13 153.465 25.7300  15
   1  -7  13 179.382 25.4179  18
  -1   7 -14 78.4844 16.1569  24
   1  -7  14 71.7204 19.1039  15
  -1   7 -15 49.5567 14.8322  24
   1  -6 -18 7.97812 15.7147  16
  -1   6  18 20.5086 19.8281  19
   1  -6 -18 19.0060 15.2405  27
  -1   6  18 6.11449 17.6275   6
  -1   6  18 10.1428 16.8831  22
   1  -6 -18-4.22836 15.0981  28
   1  -6 -17 3.87286 14.1216  16
  -1   6  17 9.85652 15.1228  19
  -1   6  17-11.9192 21.7233   6
  -1   6  17-9.80547 16.7195  22
   1  -6 -17-11.2477 13.6713  27
   1  -6 -17-8.20625 14.9603  28
   1  -6 -16 17.9590 12.8843  27
  -1   6  16 11.4275 18.0827   6
   1  -6 -16 14.6676 14.7507  16
  -1   6  16 4.66911 15.9731  22
   1  -6 -16 34.8893 14.7655  28
   1  -6 -15 179.670 26.9605  27
  -1   6  15 199.530 33.5564   6
   1  -6 -15 174.388 26.2846  16
  -1   6  15 170.583 28.4025  22
   1  -6 -15 187.357 27.4371  28
  -1   6  14 36.4064 17.4936  22
   1  -6 -14 43.0634 11.7466  23
   1  -6 -14 20.3466 12.3927  28
  -1   6  14 40.2478 17.7580   6
   1  -6 -14 38.1687 14.0557  27
   1  -6 -13 265.054 27.3382  23
  -1   6  13 238.516 31.1107  22
   1  -6 -13 222.175 28.7902  27
  -1   6  13 240.921 30.3471   2
   1  -6 -13 223.187 25.8603   3
   1  -6 -13 205.700 27.3769   5
  -1   6  13 233.442 34.1715   6
  -1   6  13 183.883 27.7883  14
   1  -6 -12 10.6792 8.71682  23
  -1   6  12-3.39270 11.2977  22
  -1   6  12 14.1080 9.37625  15
  -1   6  12 18.0189 12.0408   2
   1  -6 -12 7.66047 9.24627   3
   1  -6 -12 7.61762 10.0076   5
  -1   6  12-4.29447 13.9338   6
  -1   6  12 2.79894 10.4225  14
  -1   6  11 10.1494 10.1645  14
   1  -6 -11 2.06796 8.56522  23
  -1   6  11 6.17479 10.2711  22
  -1   6  11-3.60543 7.70379  15
  -1   6  11-10.9999 11.7515   2
  -1   6  11-3.93104 11.3256   6
   1  -6 -11 12.3988 9.93388   5
  -1   6  10 141.402 20.1355  14
   1  -6 -10 149.460 19.7220  23
  -1   6  10 150.411 21.7074  22
  -1   6  10 178.225 18.7676  15
   1  -6 -10 157.800 20.8641   5
  -1   6  10 139.807 23.2132   6
  -1   6  10 152.698 21.1953   2
   1  -6  -9 161.135 20.7921  23
  -1   6   9 189.167 23.1000  22
   1  -6  -9 197.850 19.6562   3
  -1   6   9 181.128 22.4058   2
  -1   6   9 191.892 25.6533   6
   1  -6  -9 221.993 24.1433   5
  -1   6   9 150.575 20.7763  14
   1  -6  -8 3.27452 5.62685   3
  -1   6   8 2.03559 7.10354   2
   1  -6  -8 3.59065 6.94068  23
  -1   6   8-1.80735 7.24123  14
  -1   6   8 6.80174 7.54360  22
   1  -6  -8-1.01112 4.99092  18
  -1   6   8 2.94972 9.04793   6
   1  -6  -8 2.10372 8.99060   5
  -1   6   7 1.59097 6.37342  14
   1  -6  -7-0.91225 4.34544  18
   1  -6  -7-1.98912 7.68862   5
  -1   6   7-1.81950 7.89217   2
   1  -6  -7 5.55701 5.24712   3
  -1   6   6 1839.49 135.404   6
   1  -6  -6 1944.02 134.056   5
   1  -6  -6 1603.86 131.690  12
   1  -6  -6 1678.22 133.814   9
  -1   6   6 1808.54 133.358  22
  -1   6   6 1637.27 131.036  14
   1  -6  -6 1502.12 128.421   3
  -1   6   6 1577.36 131.657   2
   1  -6  -6 1583.43 128.878  18
  -1   6   5-1.64120 6.68926  22
  -1   6   5-2.83672 5.78175   2
   1  -6  -5-1.26404 3.55413   3
   1  -6  -5 1.93578 6.44230   9
  -1   6   5-4.80752 4.64914  14
  -1   6   5-2.11358 7.03355   6
   1  -6  -5-4.16552 5.75364  12
  -1   6   5-3.73885 6.22165  11
  -1   6   4 1222.98 93.7467  19
   1  -6  -4 1116.23 93.1211  12
  -1   6   4 1272.63 95.5300  11
   1  -6  -4 1229.54 95.7147   9
  -1   6   4 1231.91 96.3094   6
  -1   6   4 1214.16 92.5954  14
  -1   6   4 1083.52 93.9094  22
  -1   6   4 1094.48 89.8391  26
  -1   6   3 2792.84 186.643  14
   1  -6  -3 3234.41 191.149   9
   1  -6  -3 2521.11 187.324  12
  -1   6   3 2630.42 187.451  19
   1  -6  -3 2080.28 183.399  20
  -1   6   3 3098.67 189.431  22
  -1   6   3 2511.72 185.398  30
  -1   6   3 2650.10 189.357  11
   1  -6  -2 2375.71 188.778  12
  -1   6   2 2460.96 189.546  13
   1  -6  -2 1946.51 190.119   6
   1  -6  -2 2826.40 191.920   9
  -1   6   2 2522.14 188.855  19
   1  -6  -1 4514.04 391.904  23
  -1   6   1 5749.15 391.414   7
   1  -6  -1 4997.51 393.975   6
   1  -6  -1 5085.92 391.528  12
  -1   6   1 5355.13 392.526  13
   1  -6  -1 4723.00 390.665   2
   1  -6   0 6808.58 507.163  12
   1  -6   0 6759.52 509.616  11
   1  -6   0 5650.84 509.200   6
   1  -6   0 6569.13 505.279   3
   1  -6   0 7011.80 506.630   2
   1  -6   0 6627.90 508.001  23
   1  -6   0 6398.55 507.766  22
   1  -6   0 6265.49 507.655  21
   1  -6   1 2043.61 146.061  23
   1  -6   1 1966.28 144.971  12
   1  -6   1 1791.23 144.501  10
   1  -6   1 2037.02 143.997   3
   1  -6   1 1489.71 143.968  30
   1  -6   1 1756.29 145.557  21
   1  -6   2 715.641 57.3042  13
   1  -6   2 724.755 54.7026  16
   1  -6   2 678.613 55.8866  23
   1  -6   2 617.616 54.7297   3
   1  -6   2 733.514 55.1642  19
   1  -6   3 262.593 22.6978   1
   1  -6   3 267.277 25.1693   7
   1  -6   3 272.085 22.8627  16
   1  -6   3 289.620 24.7245  10
   1  -6   3 287.794 25.8186  24
   1  -6   4 1592.97 124.537  24
   1  -6   4 1426.64 121.933  17
   1  -6   4 1648.20 124.338  10
   1  -6   4 1636.04 124.263  15
   1  -6   4 1443.86 123.588  28
   1  -6   4 1852.20 125.571   7
   1  -6   5 71.3841 11.5827  25
   1  -6   5 84.6974 11.3898  27
   1  -6   5 84.3272 10.4155  28
   1  -6   5 70.5415 10.5074  15
   1  -6   5 69.7009 7.79590  17
   1  -6   5 69.2923 10.7929  10
   1  -6   6 861.539 60.3184  28
  -1   6  -6 706.834 56.2142  21
   1  -6   6 633.884 59.6681  15
   1  -6   6 742.364 61.2717  25
   1  -6   6 656.977 59.7356  10
   1  -6   6 657.400 60.0809  27
   1  -6   7 455.369 41.6910  28
   1  -6   7 426.479 42.7119  25
  -1   6  -7 472.924 38.2351  21
   1  -6   7 451.233 42.6806  27
   1  -6   7 548.486 43.7204  15
   1  -6   7 479.248 42.8280  10
  -1   6  -8 724.023 60.0022   4
  -1   6  -8 724.760 64.3983  24
   1  -6   8 798.681 66.4051  10
   1  -6   8 690.172 65.5714  15
   1  -6   8 782.747 60.1846  12
   1  -6   8 876.262 67.0409  27
  -1   6  -8 797.689 60.8749  21
   1  -6   9 916.869 87.0329  15
   1  -6   9 1153.28 87.7465  18
  -1   6  -9 1088.05 81.6545  21
  -1   6  -9 987.068 81.2107   4
   1  -6   9 1060.94 88.0111  10
   1  -6   9 923.613 86.7377  27
  -1   6  -9 1107.01 86.2502  24
   1  -6  10 758.750 77.4771  15
  -1   6 -10 967.732 75.5380  16
   1  -6  10 931.549 78.7069  10
   1  -6  10 935.077 78.4434  18
  -1   6 -11 86.0206 11.6454   1
   1  -6  11 76.2975 16.0774  15
   1  -6  11 95.0197 16.1524  18
   1  -6  11 103.659 17.2214  10
   1  -6  12-2.91053 10.8263  10
  -1   6 -12-2.24184 9.43475  24
  -1   6 -12-2.01546 9.48319  16
   1  -6  12-5.38612 9.18141  18
   1  -6  12 3.11435 9.82994  15
  -1   6 -13 89.5155 16.2986  24
  -1   6 -13 74.2472 15.1893  16
   1  -6  13 125.185 19.4148  18
   1  -6  13 88.5445 19.3891  15
  -1   6 -14 324.596 34.5241  24
   1  -6  14 244.454 31.1941  14
   1  -6  14 335.625 36.2301  18
  -1   6 -14 303.865 33.2734  16
  -1   6 -15 132.753 22.2885  24
   1  -6  15 161.171 21.5233   2
   1  -6  15 197.944 23.3525  14
   1  -6  15 170.868 27.1080  15
  -1   6 -16 40.5768 13.4793  24
   1  -5 -19 12.1958 14.8301  27
   1  -5 -19 4.77635 15.5019  25
  -1   5  19 10.1000 15.9521  22
  -1   5  19 46.6742 20.7855  19
   1  -5 -19-4.47342 15.9732  28
  -1   5  18-11.9957 21.8589   6
   1  -5 -18 8.68919 14.8123  28
   1  -5 -18-3.97278 15.3580  27
   1  -5 -18 4.05960 14.4848  16
  -1   5  18 19.7896 16.8669  22
  -1   5  17-5.79178 20.7195   6
   1  -5 -17 62.7581 18.7371  28
   1  -5 -17 11.5760 15.2665  27
   1  -5 -17 27.2808 15.9534  16
  -1   5  17 14.1116 16.8516  22
  -1   5  16 5.49886 18.2958   6
   1  -5 -16-3.92748 11.6906  28
   1  -5 -16-14.7353 13.1459  16
  -1   5  16 4.41726 14.3264  22
  -1   5  15 20.6491 18.4883   6
   1  -5 -15 17.2650 12.1576  27
   1  -5 -15 14.7963 12.1045  28
   1  -5 -15 30.7305 14.8998  16
  -1   5  15 28.7330 15.6544  22
  -1   5  14-3.21906 12.4467  14
   1  -5 -14 16.0320 13.0679  27
   1  -5 -14 4.10858 9.17441  23
  -1   5  14 15.1087 14.0523  22
  -1   5  14 4.80374 15.1639   6
   1  -5 -14 3.39585 10.7220  28
  -1   5  14 12.9328 11.7080  15
  -1   5  14-6.78585 13.3591   2
  -1   5  13 15.7347 11.7499   2
  -1   5  13 23.6243 11.6694  14
   1  -5 -13 6.77496 10.4068   3
  -1   5  13 13.8254 11.8271  22
   1  -5 -13 21.9799 9.68783  23
  -1   5  13 22.2525 14.8413   6
  -1   5  13 12.0261 10.6349  15
   1  -5 -13 15.4015 11.5030  28
   1  -5 -13-5.88454 12.4238  27
  -1   5  12 566.516 51.3096  15
  -1   5  12 536.674 52.6489  14
   1  -5 -12 614.624 52.5866   5
   1  -5 -12 489.041 52.2199  27
  -1   5  12 482.402 52.3037   2
   1  -5 -12 601.218 51.0934   3
  -1   5  12 499.704 53.3577  22
   1  -5 -12 584.069 50.5804  23
  -1   5  12 634.143 59.1313   6
  -1   5  11 1056.41 86.0310   6
  -1   5  11 925.367 80.0770  14
  -1   5  11 973.472 78.6329  15
   1  -5 -11 825.772 77.0999  23
   1  -5 -11 959.591 79.5326   5
   1  -5 -11 951.904 77.7513   3
  -1   5  11 826.620 79.7492   2
  -1   5  10 68.5409 13.9029   2
  -1   5  10 90.2586 17.2760   6
  -1   5  10 64.0167 12.8764  14
   1  -5 -10 38.3475 11.0980   5
   1  -5 -10 57.1510 11.3075  23
  -1   5   9 195.226 21.2730   2
   1  -5  -9 131.739 16.8573   3
   1  -5  -9 167.680 19.8102   5
  -1   5   9 123.646 21.0483   6
   1  -5  -9 173.036 19.0794  23
   1  -5  -8 2699.97 229.799  23
   1  -5  -8 3421.36 228.745  18
   1  -5  -8 2602.20 230.535   5
   1  -5  -8 2935.08 228.403   3
  -1   5   8 2745.68 230.913   2
   1  -5  -7 19.4068 8.40966   5
  -1   5   7 40.3204 9.62982   2
  -1   5   7 43.5646 10.7619   6
   1  -5  -7 27.7418 6.30133  18
   1  -5  -7 29.1596 6.74738   3
  -1   5   6 227.754 22.2346   2
   1  -5  -6 181.074 19.2361   3
  -1   5   6 216.053 22.3578  22
   1  -5  -6 231.518 22.9551   5
   1  -5  -6 255.448 20.3114  18
  -1   5   6 179.907 23.2222   6
   1  -5  -5 1045.93 80.4876  12
  -1   5   5 944.719 80.5256  22
  -1   5   5 945.575 80.0030   2
   1  -5  -5 1082.23 78.0901   3
   1  -5  -5 786.516 80.5849   9
  -1   5   5 988.770 82.5037   6
  -1   5   4 3630.73 301.963   6
  -1   5   4 3852.76 299.330  14
   1  -5  -4 3978.01 300.218  12
  -1   5   4 4308.56 302.401  11
   1  -5  -4 3611.51 301.320   9
  -1   5   4 3613.77 299.698   2
  -1   5   4 4081.48 301.092  22
   1  -5  -3 2245.96 171.485  12
  -1   5   3 2073.46 168.612  26
  -1   5   3 2256.48 171.199   2
  -1   5   3 2228.86 173.565   6
  -1   5   3 2095.25 171.817  22
   1  -5  -3 2663.77 173.988   9
  -1   5   2 13.7531 3.44917  30
   1  -5  -2 9.81475 5.62609   6
   1  -5  -2 12.1511 4.60460  12
  -1   5   2 21.4736 5.06841  19
   1  -5  -2 10.7265 5.29651   9
  -1   5   2 15.7129 5.22522  22
  -1   5   2 15.8297 4.83518  13
   1  -5  -1 4792.88 370.297  12
  -1   5   1 5040.29 371.217  13
   1  -5  -1 4373.06 370.535  23
  -1   5   1 5407.57 370.447  19
  -1   5   1 4105.88 369.576   7
   1  -5  -1 4887.15 369.671   2
   1  -5  -1 4661.20 372.199   6
  -1   5   1 5070.28 369.262  14
  -1   5   0 133.982 11.5639  15
   1  -5   0 159.727 15.2857  11
   1  -5   0 160.831 13.7885  23
   1  -5   0 136.479 12.6715  12
  -1   5   0 110.871 12.4942   7
   1  -5   0 131.570 14.9183   6
   1  -5   0 123.169 11.9912   2
   1  -5   1 254.021 23.0464  11
   1  -5   1 240.451 19.5494   3
   1  -5   1 210.372 19.9782  10
   1  -5   1 259.606 20.2273  19
   1  -5   2 564.716 44.8008  19
   1  -5   2 486.794 44.2682  16
   1  -5   2 575.991 44.8096   3
   1  -5   3 2041.45 156.097  17
   1  -5   3 2114.62 155.928  23
   1  -5   3 2070.31 157.275  10
   1  -5   3 2146.92 155.590  16
   1  -5   3 2141.61 158.120   7
   1  -5   3 1632.84 154.976   1
   1  -5   4 3126.07 210.804  15
   1  -5   4 3169.19 210.561  28
   1  -5   4 2865.73 210.404  24
   1  -5   4 3130.10 212.106  25
   1  -5   4 2775.40 210.230  10
  -1   5  -4 2618.71 208.069  21
   1  -5   5-1.33497 4.44211  27
   1  -5   5 1.23542 4.77622  10
   1  -5   5-13.8016 5.90369  15
   1  -5   5 2.21995 4.37017  28
   1  -5   5 1.45771 5.20125  25
  -1   5  -5 1.05546 2.66430  21
   1  -5   6 656.031 57.9340  28
   1  -5   6 532.997 57.8625  27
  -1   5  -6 704.774 54.4241   4
   1  -5   6 774.254 59.4457  10
   1  -5   6 730.425 59.3523  15
  -1   5  -6 700.698 55.5559  21
  -1   5  -6 686.346 58.2045  24
   1  -5   6 812.020 60.2945  25
   1  -5   7 387.660 31.8511  12
   1  -5   7 397.897 35.8031  28
   1  -5   7 390.937 36.4851  10
   1  -5   7 380.727 36.5465  27
  -1   5  -7 508.243 36.9409  24
   1  -5   7 363.071 36.1922  25
   1  -5   7 413.862 37.0714  15
  -1   5  -7 425.792 34.5815  16
  -1   5  -7 363.775 32.7669   1
   1  -5   8 342.574 34.8992  10
  -1   5  -8 416.498 34.6583  24
   1  -5   8 436.033 36.2432  27
  -1   5  -8 404.539 33.1730  16
   1  -5   8 392.601 36.1317  15
  -1   5  -8 310.463 30.8934   1
   1  -5   9 125.704 16.5971  27
   1  -5   9 151.361 17.9759  10
   1  -5   9 119.290 16.1272  18
  -1   5  -9 90.7850 13.3924  16
   1  -5   9 121.507 17.4724  15
  -1   5  -9 104.068 14.8024  24
   1  -5  10 387.119 31.7228   5
   1  -5  10 427.675 38.4706  10
  -1   5 -10 368.895 35.8289  24
  -1   5 -10 470.910 34.1808   1
   1  -5  10 341.563 37.6699  15
  -1   5 -10 410.722 35.6300  16
   1  -5  10 329.504 31.6761  12
   1  -5  10 351.214 36.8587  18
  -1   5 -11 676.251 61.0242   1
   1  -5  11 878.832 68.2154  10
   1  -5  11 832.069 68.2919  15
   1  -5  11 705.022 65.5366  18
   1  -5  12 147.820 22.8303  15
  -1   5 -12 207.970 22.1327  24
   1  -5  12 158.577 22.6907  10
   1  -5  12 186.951 22.7889  18
  -1   5 -12 161.969 20.7646  16
  -1   5 -12 152.395 17.9305   1
  -1   5 -13 351.122 36.9503  24
   1  -5  13 382.105 39.0634  18
   1  -5  13 426.461 41.7472  15
  -1   5 -13 326.905 36.5853  16
   1  -5  14 240.790 29.8553  18
   1  -5  14 280.889 32.8815  15
  -1   5 -14 206.149 26.9365  16
  -1   5 -14 248.848 28.7995  24
   1  -5  15 109.065 19.4750  14
   1  -5  15 156.142 22.9972  18
  -1   5 -15 122.135 20.3534  24
   1  -5  15 144.121 20.1840   2
  -1   5 -15 136.751 20.9558  16
   1  -5  15 163.338 25.8458  15
  -1   5 -16 14.9328 12.0753  16
  -1   5 -16 32.4068 12.5046  24
   1  -5  16 10.6512 11.3240  14
   1  -5  16 31.2308 13.2321   2
  -1   5 -17 64.8114 16.0003  24
  -1   5 -17 19.2319 13.1590  16
  -1   5 -18 3.42787 12.2317  16
   1  -4 -19 29.1942 19.5710  25
  -1   4  19 23.9582 20.9722   6
  -1   4  19 19.6872 18.7516  22
   1  -4 -19 27.5875 16.8484  28
   1  -4 -19 16.7699 15.6928  16
   1  -4 -18 122.755 25.4207  16
   1  -4 -18 152.968 28.1859  25
  -1   4  18 103.964 24.9954  22
   1  -4 -18 131.844 24.6392  27
   1  -4 -18 84.2691 22.4850  28
  -1   4  18 128.426 28.9018   6
   1  -4 -17 131.101 24.7773  28
  -1   4  17 147.655 27.3743  22
   1  -4 -17 165.855 26.2653  27
   1  -4 -17 156.210 26.9843  16
  -1   4  17 140.467 28.7704   6
   1  -4 -16 7.90934 11.4623  28
  -1   4  16 20.9931 14.7029  22
   1  -4 -16 33.8610 15.3803  27
  -1   4  16 5.32928 16.3933   6
   1  -4 -16 18.4303 14.5632  16
   1  -4 -15 22.1441 13.1500  28
   1  -4 -15 47.6098 15.4104  16
  -1   4  15 32.6541 15.0511  15
   1  -4 -15 42.0137 16.4814  27
  -1   4  15 35.2658 17.3793   6
  -1   4  14 3.11961 11.1296  14
  -1   4  14 2.78785 10.9740  15
  -1   4  14 4.64186 15.0513   6
   1  -4 -14-6.79108 11.8477  28
  -1   4  14 3.26318 11.6417   2
   1  -4 -14 3.22811 12.4779  27
  -1   4  13 9.00799 10.9788   2
  -1   4  13 2.88841 10.7802  14
   1  -4 -13 2.95513 11.0275  27
  -1   4  13 4.24032 12.2491   6
  -1   4  13 15.2555 9.68543  15
   1  -4 -13 21.5176 11.6938  28
   1  -4 -13 21.4234 9.05140  23
   1  -4 -13 14.1554 10.9962   3
   1  -4 -12 24.0581 9.96980  27
  -1   4  12-2.74393 10.6318   2
   1  -4 -12-4.19433 9.64506   3
   1  -4 -12 12.5332 9.35245   5
  -1   4  12 15.3853 11.8201   6
  -1   4  12 34.2064 12.0884  14
  -1   4  12 6.92296 8.61485  15
   1  -4 -12 12.0350 8.41912  23
   1  -4 -11 22.2396 8.91395   3
  -1   4  11 19.8674 9.23795   2
   1  -4 -11 25.7947 9.63101   5
  -1   4  11 20.8658 11.7165   6
   1  -4 -11 29.7950 8.46529  23
  -1   4  10 93.6845 17.0391   6
   1  -4 -10 117.233 13.9098  23
  -1   4  10 69.4062 13.4459   2
   1  -4 -10 66.7841 12.8452   5
   1  -4  -9 191.523 21.7429   5
   1  -4  -9 183.620 20.3240   3
  -1   4   9 218.014 23.2344   2
   1  -4  -9 212.819 21.3445  23
   1  -4  -8 415.554 36.7963   3
  -1   4   8 365.465 38.1823   2
   1  -4  -8 454.822 36.8197  18
   1  -4  -8 430.508 38.6372   5
  -1   4   7 1320.34 111.275   2
   1  -4  -7 1456.00 109.722   3
  -1   4   7 1306.07 113.292   6
   1  -4  -7 1547.44 109.940  18
   1  -4  -7 1164.80 110.736   5
   1  -4  -6 1056.11 98.2690   5
   1  -4  -6 1343.79 97.1835   3
  -1   4   6 1089.79 98.2164   2
  -1   4   6 1417.49 102.164   6
   1  -4  -6 1235.48 96.9921  18
  -1   4   5 29.0207 8.23773   6
   1  -4  -5 12.0551 6.28017   9
   1  -4  -5 18.8717 5.96800  12
  -1   4   5 11.6408 5.36094   2
   1  -4  -5 18.1933 4.63945   3
   1  -4  -5 18.6630 4.88161  18
   1  -4  -4 444.181 43.7644   9
   1  -4  -4 563.814 43.6485  12
  -1   4   4 522.033 43.0849   2
   1  -4  -3 1576.37 121.366  12
  -1   4   3 1599.67 121.797  22
   1  -4  -3 1289.72 121.807   9
  -1   4   3 1652.44 121.258   2
  -1   4   2 1975.57 153.225  26
   1  -4  -2 2031.71 155.297  12
  -1   4   2 1965.20 155.556  22
  -1   4   2 2086.26 157.218   6
  -1   4   2 1976.17 156.631  11
   1  -4  -2 1917.89 156.694   6
   1  -4  -2 1961.98 156.518   9
  -1   4   1 137.163 12.3727  11
   1  -4  -1 105.133 9.88301  12
  -1   4   1 101.461 10.5522  13
   1  -4  -1 84.1596 10.9346   6
  -1   4   1 93.8204 8.65303  14
  -1   4   1 93.2103 9.37834  19
  -1   4   1 71.0666 8.03583  30
  -1   4   1 119.828 10.7306  22
   1  -4   0 565.512 47.0248   2
   1  -4   0 598.804 47.6391  12
  -1   4   0 727.375 49.2321  13
   1  -4   0 647.380 48.0391  22
  -1   4   0 538.735 47.7384   7
  -1   4   0 517.280 46.8313  15
  -1   4   0 704.576 47.6670  19
   1  -4   1 193.245 16.2837   3
   1  -4   1 185.206 17.2909  23
  -1   4  -1 191.757 16.9582  15
   1  -4   1 176.558 16.7632  10
   1  -4   1 201.832 16.6435  19
   1  -4   1 222.749 17.7846  21
   1  -4   1 247.823 17.8990  22
   1  -4   1 204.723 18.3937  13
   1  -4   2 774.705 57.6152  16
   1  -4   2 697.204 58.6193  10
   1  -4   2 743.563 57.9847   3
   1  -4   2 697.597 58.2020  23
   1  -4   3 2323.42 221.385  17
  -1   4  -3 2812.32 221.771  21
   1  -4   4 5810.68 440.916  10
  -1   4  -4 5586.74 440.072   3
   1  -4   4 6343.71 438.788  17
   1  -4   4 4979.78 440.503  15
  -1   4  -4 5359.82 438.983  21
  -1   4  -5 12816.2 872.272   1
   1  -4   5 10885.9 874.564  10
  -1   4  -5 12483.7 874.768  24
   1  -4   5 10605.6 874.647  27
  -1   4  -5 11759.6 873.125  16
   1  -4   5 11491.0 874.873  15
  -1   4  -6 297.427 30.5634  24
  -1   4  -6 340.558 29.9662  16
  -1   4  -6 324.879 30.5657   3
   1  -4   6 362.531 31.9365  10
   1  -4   6 404.553 32.6796  25
   1  -4   6 321.605 31.0181  28
   1  -4   6 364.699 32.1854  15
   1  -4   6 349.141 28.1762  12
   1  -4   6 319.131 31.4466  27
  -1   4  -6 396.072 29.1616   1
  -1   4  -7 533.501 48.4914  16
   1  -4   7 521.722 50.1521  10
   1  -4   7 675.396 51.9756  15
  -1   4  -7 601.548 49.9661  24
  -1   4  -7 611.853 47.6495   1
   1  -4   7 564.724 50.5857  27
   1  -4   7 596.055 46.7203  12
  -1   4  -7 581.348 49.6412   3
  -1   4  -8 3536.74 276.212  16
  -1   4  -8 3611.86 277.325   3
  -1   4  -8 3290.16 276.796  24
   1  -4   8 4107.27 280.034  15
   1  -4   8 3014.65 277.414  10
   1  -4   8 4266.89 279.637  27
  -1   4  -8 3453.68 274.675   1
  -1   4  -9 36.1479 8.85781  16
  -1   4  -9 41.9297 9.15788   3
   1  -4   9 39.6782 9.67624  18
  -1   4  -9 32.5268 8.52961  24
   1  -4   9 42.8580 6.34300  12
   1  -4   9 33.9906 5.93948   5
   1  -4   9 53.0486 11.8778  15
   1  -4   9 46.9676 10.5240  10
   1  -4  10 1706.93 145.881  10
  -1   4 -10 1880.53 144.675  24
   1  -4  10 1644.77 146.214  15
   1  -4  10 1802.19 140.897  12
  -1   4 -10 1700.16 146.127  25
   1  -4  10 1766.97 145.407  18
  -1   4 -10 1713.48 143.336  16
   1  -4  10 1912.49 140.586   5
   1  -4  11 1371.09 113.749  10
   1  -4  11 1298.74 107.106   5
   1  -4  11 1451.88 115.109  15
  -1   4 -11 1269.39 112.235   3
   1  -4  11 1452.15 113.483  18
  -1   4 -11 1527.32 115.551  25
  -1   4 -12 650.195 64.6688  24
   1  -4  12 757.123 67.6695  10
   1  -4  12 878.855 70.0886  15
  -1   4 -12 794.680 65.7069  16
  -1   4 -12 747.499 66.9809   3
  -1   4 -12 999.136 71.3979  25
   1  -4  12 596.817 64.9313  18
  -1   4 -13 646.849 57.6962  25
  -1   4 -13 469.941 51.7790  24
  -1   4 -13 575.119 53.0293  16
   1  -4  13 609.563 56.9076  15
   1  -4  13 654.043 55.2469  18
  -1   4 -14 267.743 31.4233  16
   1  -4  14 262.540 34.3388  15
  -1   4 -14 249.749 28.1678   1
   1  -4  14 313.028 31.4079   2
  -1   4 -14 348.550 33.0431  24
   1  -4  14 377.109 35.3402  18
  -1   4 -14 213.523 32.7709  25
  -1   4 -15 428.066 45.4805  25
   1  -4  15 402.354 40.1431  14
   1  -4  15 325.860 40.6007  18
  -1   4 -15 477.169 42.2986  24
   1  -4  15 374.401 39.4348   2
   1  -4  15 375.415 43.4614  15
  -1   4 -15 359.026 40.1203  16
  -1   4 -16 28.0009 13.4977  16
   1  -4  16-13.8804 12.5643  14
  -1   4 -16-2.98567 11.1084  24
   1  -4  16-5.41894 11.7556   2
  -1   4 -17 26.6461 13.9379  16
  -1   4 -17 25.3600 12.6356  24
  -1   4 -18 6.98294 12.4791  16
  -1   4 -18 13.2447 12.5826  24
  -1   4 -19-21.8421 14.1704  16
  -1   4 -20 56.7245 18.9535  16
   1  -3 -19 4.93473 14.6836  25
  -1   3  19 23.3613 20.3775   6
   1  -3 -19-4.70109 15.6394  28
  -1   3  19-4.71778 16.0825  22
   1  -3 -19 4.24797 15.4808  16
   1  -3 -18 49.3051 18.9336  16
   1  -3 -18 47.2618 18.6162  25
  -1   3  18 28.5877 19.8170   6
   1  -3 -18 59.6110 19.8511  27
  -1   3  18 22.6985 16.9275  22
   1  -3 -18 90.2266 22.0418  28
   1  -3 -17 11.7156 13.6313  16
   1  -3 -17-4.39605 13.4888  25
  -1   3  17-4.29652 13.9370  22
   1  -3 -17-12.8451 13.8889  28
   1  -3 -17-8.08795 14.4323  27
  -1   3  17-11.0379 17.8993   6
   1  -3 -16 152.172 27.7744  28
  -1   3  16 222.361 33.7442   6
   1  -3 -16 209.506 28.4925  16
   1  -3 -16 205.356 29.6220  27
   1  -3 -15 152.567 24.8466  27
   1  -3 -15 179.643 24.4734  16
   1  -3 -15 95.7706 20.9438  28
  -1   3  15 142.412 22.8117  15
  -1   3  15 157.973 28.5172   6
  -1   3  14 12.5962 12.2272   2
   1  -3 -14 26.0740 12.4168  27
   1  -3 -14 20.3125 11.5986  28
  -1   3  14 2.92428 11.5690  15
  -1   3  14 27.6532 12.7786  14
   1  -3 -14 9.26309 10.5894  16
   1  -3 -13 403.890 37.0697  23
   1  -3 -13 436.809 40.8909   3
  -1   3  13 398.911 41.5732   2
  -1   3  13 321.508 39.2693  15
   1  -3 -13 419.786 42.9722  27
   1  -3 -13 444.693 42.8658  28
   1  -3 -12 172.167 21.8925   3
  -1   3  12 171.110 22.9346   2
  -1   3  12 192.980 25.0156   9
   1  -3 -12 172.387 19.7709  23
   1  -3 -12 163.414 22.6847  27
   1  -3 -11-13.0373 6.99348  23
   1  -3 -11-1.92729 7.99106   3
  -1   3  11 10.7518 10.0045   9
  -1   3  11 9.50053 9.35648   2
   1  -3 -11-2.38999 8.15571  27
   1  -3 -11-7.04433 7.86903   5
   1  -3 -10 49.9501 9.21374  23
  -1   3  10 55.2786 10.9549   2
   1  -3 -10 35.0654 9.46546   5
   1  -3  -9 18.8417 8.27651   5
   1  -3  -9 25.5929 8.33730   3
  -1   3   9 30.2188 9.82570   2
   1  -3  -9 44.4424 8.75534  23
  -1   3   9 34.0524 5.60840  20
  -1   3   8 180.461 19.1793   9
  -1   3   8 124.285 12.8509  20
   1  -3  -8 176.922 16.6803   3
  -1   3   8 137.846 16.7464   2
   1  -3  -8 159.016 16.7275   5
  -1   3   8 104.499 14.3818  10
   1  -3  -8 147.536 15.6975  23
   1  -3  -8 162.864 15.9569  18
  -1   3   7 4.44442 4.28552  10
  -1   3   7-1.44439 5.26395   2
  -1   3   7-0.76557 2.45009  20
   1  -3  -7 5.23908 4.40952  18
  -1   3   7-4.26319 6.16407  12
   1  -3  -7-2.12100 4.73357   3
   1  -3  -7-2.66353 5.14791   5
  -1   3   7-3.41119 6.71377   9
  -1   3   6 1.25087 4.74831  12
   1  -3  -6 0.90783 3.70364  18
  -1   3   6 2.48724 5.31760   2
  -1   3   6 15.4437 6.89543   9
   1  -3  -6 0.88756 4.12743   3
   1  -3  -6 3.66332 4.72367   5
   1  -3  -5 1876.62 154.832  18
  -1   3   5 1974.01 156.011  12
  -1   3   5 1649.95 156.424   9
  -1   3   5 2061.66 156.090   2
   1  -3  -5 2042.73 154.765   3
  -1   3   5 2127.04 154.165  10
  -1   3   4 630.517 49.5157  12
  -1   3   4 604.984 47.3724  10
   1  -3  -4 641.917 50.4807   9
  -1   3   4 522.671 48.7462   2
   1  -3  -4 599.428 48.0743   3
  -1   3   3 1103.92 89.8600  12
   1  -3  -3 1124.11 89.9303  12
  -1   3   3 1090.51 87.9142  10
   1  -3  -2 590.883 45.9767  12
  -1   3   2 566.340 47.2455   6
  -1   3   2 545.338 45.5447   2
  -1   3   1 8708.24 600.062  11
  -1   3   1 7486.65 598.012   2
  -1   3   1 8464.15 598.807  22
   1  -3  -1 7100.49 598.228  12
  -1   3   0 457.420 39.5395  19
  -1   3   0 490.038 39.1301  10
  -1   3   0 484.789 39.0590  14
   1  -3   0 585.958 40.2397  22
  -1   3   0 480.478 40.7444  13
   1  -3   0 493.267 39.8634  12
   1  -3   0 659.862 42.1355  11
  -1   3   0 581.231 40.6416   7
   1  -3   0 463.512 39.3406   2
   1  -3   0 502.257 40.2692  23
   1  -3   1 273.211 20.8753   3
  -1   3  -1 263.186 21.6351  15
   1  -3   1 251.124 20.8727  19
   1  -3   1 353.803 22.1644  23
   1  -3   1 274.928 21.5217  10
  -1   3  -1 305.240 21.6462  10
  -1   3  -1 226.325 21.9042   7
   1  -3   1 331.016 22.6953   7
   1  -3   1 190.694 21.4210  21
   1  -3   1 207.282 22.0935  13
   1  -3   1 248.461 21.0695  12
   1  -3   2 499.226 43.6165  24
   1  -3   2 509.108 43.6885   7
  -1   3  -2 594.119 42.8849   3
  -1   3  -2 492.892 42.8149  21
   1  -3   2 551.615 42.7299  23
  -1   3  -2 497.845 43.2500  15
  -1   3  -2 610.680 43.5608  10
   1  -3   2 575.599 43.4231  10
   1  -3   2 568.800 43.5852  15
   1  -3   2 517.844 42.1456  16
   1  -3   2 533.796 42.8230  17
  -1   3  -3 1828.71 111.646  24
  -1   3  -3 1306.88 109.846   3
   1  -3   3 1619.19 109.366  17
  -1   3  -3 1108.10 109.081  16
   1  -3   3 1532.44 110.752  24
  -1   3  -3 1412.08 109.125  23
  -1   3  -4 547.228 45.9199   3
   1  -3   4 539.880 46.4593  10
  -1   3  -4 678.764 44.7584   1
  -1   3  -4 486.692 45.1744  16
  -1   3  -4 558.304 44.3563  23
  -1   3  -4 511.605 46.2558  24
  -1   3  -5 1057.32 81.2817  16
  -1   3  -5 1062.64 81.9477   3
   1  -3   5 823.709 81.5672  28
   1  -3   5 1034.00 79.7955  12
  -1   3  -5 1186.27 82.8280  24
  -1   3  -5 1018.35 79.4854  23
   1  -3   5 1027.89 82.9767  15
   1  -3   5 1036.14 82.6397  10
   1  -3   6 5260.02 316.816  28
  -1   3  -6 4287.07 315.604  24
   1  -3   6 3626.38 315.700  15
   1  -3   6 3973.85 315.845  10
  -1   3  -6 4105.80 316.553  25
  -1   3  -6 3937.86 314.405  16
  -1   3  -6 3983.23 312.085  17
   1  -3   6 4001.35 312.811  12
   1  -3   7 628.270 48.6864  15
  -1   3  -7 540.063 42.7817  17
   1  -3   7 594.828 47.8176  10
  -1   3  -7 512.269 47.6441  25
   1  -3   7 484.020 46.8899  27
  -1   3  -7 574.105 46.0034  16
  -1   3  -7 562.920 46.6387   3
  -1   3  -8 1139.07 91.4281  16
  -1   3  -8 1181.16 92.3706   3
   1  -3   8 1276.50 89.7703   5
   1  -3   8 1220.43 94.0645  15
   1  -3   8 1142.36 93.1582  10
  -1   3  -8 1437.87 95.1101  25
  -1   3  -8 1068.50 87.5812  17
   1  -3   8 1072.25 92.8941  27
  -1   3  -9 844.745 69.3455  17
   1  -3   9 877.291 71.7215  12
  -1   3  -9 960.662 75.2204   3
   1  -3   9 808.827 71.3480   5
  -1   3  -9 1196.89 77.4746  28
  -1   3  -9 1196.96 78.6121  25
  -1   3  -9 941.739 74.2877  16
   1  -3   9 1065.95 76.2210  18
   1  -3   9 1011.74 76.6907  10
   1  -3   9 1010.42 77.1574  15
   1  -3  10 2098.70 167.599  12
   1  -3  10 2134.22 167.112   5
   1  -3  10 2606.95 172.872  18
  -1   3 -10 1980.12 169.553  16
   1  -3  10 2183.64 172.048  10
   1  -3  10 1987.98 172.406  15
  -1   3 -11 5.00576 8.53823  25
  -1   3 -11 4.71347 8.22934  28
   1  -3  11 15.3996 9.92601  15
   1  -3  11 6.26968 7.29915  18
   1  -3  11-6.87272 8.69562  10
  -1   3 -11 8.41723 7.83353   3
  -1   3 -12 293.193 31.7814   3
   1  -3  12 272.641 30.7944  18
  -1   3 -12 269.840 30.2590  16
   1  -3  12 312.315 34.0482  15
   1  -3  12 288.584 32.1945  10
   1  -3  13 149.243 22.2922  15
  -1   3 -13 143.921 19.0973  16
   1  -3  13 149.322 19.4290  18
  -1   3 -13 136.958 19.3318   3
  -1   3 -14-10.5120 11.0587  25
   1  -3  14 10.2100 12.4026  15
   1  -3  14-8.32994 10.7326  18
  -1   3 -14 7.74967 9.60806  16
   1  -3  14 2.34458 8.89316   2
  -1   3 -14 15.0140 10.9429   3
  -1   3 -15-2.84189 10.5702  16
  -1   3 -15-3.86936 12.8724  25
   1  -3  15-2.58536 10.1767   2
   1  -3  15-2.67181 10.1345  14
   1  -3  15-5.11317 10.4167   9
   1  -3  15 3.69006 14.5249  15
   1  -3  15 14.7910 12.2521  18
   1  -3  16 36.5727 12.5466   2
  -1   3 -16 28.1351 13.1062  16
   1  -3  16 49.0106 13.5881   9
  -1   3 -16 21.1813 15.8868  25
   1  -3  16 11.5122 12.6481  14
   1  -3  16 11.9042 13.3563  15
  -1   3 -17 114.474 22.3798  25
  -1   3 -17 61.1372 16.6557  24
  -1   3 -17 78.4314 19.2712  16
  -1   3 -18 14.7530 15.2802  25
  -1   3 -18 29.1513 15.9939  16
  -1   3 -18 54.1574 16.3072  24
  -1   3 -19-7.61549 14.1688  16
  -1   3 -19-3.49959 13.2809  24
  -1   3 -20 50.4055 18.8692  16
   1  -2 -19-4.79025 15.5376  28
   1  -2 -19 4.28839 14.9680  16
  -1   2  19 9.11655 16.6163  22
  -1   2  19 11.5440 19.2060   6
   1  -2 -19 10.0208 17.0845  25
  -1   2  18 11.1966 17.6975   6
   1  -2 -18 18.2699 15.2288  28
   1  -2 -18 33.3726 17.4037  25
   1  -2 -18-4.10059 14.6643  16
   1  -2 -17-4.28238 14.9480  28
  -1   2  17 26.5123 18.5059   6
   1  -2 -17 15.6093 13.3098  16
   1  -2 -17 4.47252 14.5087  25
   1  -2 -17 4.13293 14.4269  27
   1  -2 -16 65.3953 18.9949  25
   1  -2 -16 83.8921 19.2467  16
   1  -2 -16 128.376 23.3501  28
   1  -2 -16 92.8654 20.6789  27
  -1   2  15 6.51021 11.3575  14
   1  -2 -15-3.67835 12.2369  28
   1  -2 -15-3.36877 12.0182  16
  -1   2  15 3.31394 12.3259  15
   1  -2 -15-17.9428 16.0167  27
   1  -2 -14 3.36791 9.70840  28
  -1   2  14 6.10152 10.8884   2
  -1   2  14 3.05328 11.1315  15
  -1   2  14-3.22172 11.9871   9
   1  -2 -14 3.28833 11.4778  27
   1  -2 -14 12.2765 10.4672  16
   1  -2 -13 495.437 48.8242  27
   1  -2 -13 613.763 50.9479  28
   1  -2 -13 500.884 47.8544  16
   1  -2 -13 420.552 46.0059   3
  -1   2  13 557.877 48.8064   2
  -1   2  13 457.944 47.7560  15
  -1   2  13 404.466 47.4485   9
   1  -2 -12 163.393 18.3847  23
   1  -2 -12 178.876 22.2274   3
  -1   2  12 205.523 24.7198   9
  -1   2  12 149.039 22.0048   2
   1  -2 -12 198.871 23.6884  27
   1  -2 -12 155.413 22.5098  28
  -1   2  11 45.8748 10.9361  10
   1  -2 -11 75.8543 13.2571   3
   1  -2 -11 68.3939 10.3014  23
  -1   2  11 36.2134 11.1110   2
  -1   2  11 60.3410 13.1497   9
   1  -2 -11 81.5693 14.2458  27
  -1   2  11 64.3207 9.06053  20
  -1   2  10 9.39230 7.54733  10
   1  -2 -10 3.54249 5.48673  23
   1  -2 -10-2.11670 7.21643  27
   1  -2 -10 7.22150 6.35712   5
  -1   2  10-6.06530 8.77011   2
  -1   2   9 2547.64 201.017  12
   1  -2  -9 2928.48 200.648   5
   1  -2  -9 2511.76 200.522   3
   1  -2  -9 2580.66 199.122  23
  -1   2   9 2820.05 200.603  10
  -1   2   8 1438.74 113.030  12
   1  -2  -8 1292.85 110.872  23
   1  -2  -8 1353.35 111.829   5
   1  -2  -8 1519.58 112.598   3
  -1   2   8 1636.81 114.651   9
  -1   2   8 1295.63 111.491  10
  -1   2   7 337.677 31.4190  12
  -1   2   7 365.943 30.8377  10
  -1   2   7 379.611 29.2213  20
   1  -2  -7 399.224 31.6303  18
   1  -2  -7 342.697 31.0945   3
  -1   2   7 414.914 33.3048   9
  -1   2   6 58.5773 7.63966  10
  -1   2   6 51.1437 8.12491  12
   1  -2  -6 72.3441 8.83201  18
   1  -2  -6 69.7512 8.61108   5
   1  -2  -6 71.9720 8.51482   3
  -1   2   6 51.3516 6.32015  20
  -1   2   6 32.0842 8.32315   9
   1  -2  -5 401.466 38.6859  18
   1  -2  -5 523.828 39.3194   3
  -1   2   5 465.484 39.6887  12
  -1   2   5 487.001 37.5229  20
  -1   2   5 458.863 40.4284   9
   1  -2  -4 1101.11 99.1803  18
  -1   2   4 1215.75 100.620   9
  -1   2   4 1249.44 99.9122  12
  -1   2   4 1261.41 98.7492  10
   1  -2  -4 961.209 99.6608   9
   1  -2  -4 1391.32 99.4136   3
  -1   2   4 1432.94 98.0695  20
  -1   2   3 46.4933 5.44118  10
   1  -2  -3 61.0259 6.18355   3
   1  -2  -2 42265.0 3030.05   3
   1  -2  -2 39184.2 3030.97  12
   1  -2  -2 38293.7 3029.39  20
  -1   2   1 5137.84 396.711  26
   1  -2  -1 4884.43 398.129   6
  -1   2   1 5244.77 397.321  12
   1  -2  -1 5147.03 396.314   3
  -1   2   1 5692.88 398.567  11
   1  -2  -1 5002.83 397.322  12
   1  -2   0 4464.52 364.762  11
  -1   2   0 4705.65 365.027  11
   1  -2   0 4757.92 363.786  12
   1  -2   0 4297.27 363.970  23
  -1   2   0 4994.15 363.483   2
   1  -2   0 6061.67 364.597  21
  -1   2   0 4065.34 363.719  22
  -1   2   0 4714.09 364.630  13
  -1   2   0 4775.12 363.780  12
  -1   2  -1 14098.6 1132.56   3
  -1   2  -1 13707.9 1133.01  10
  -1   2  -1 14195.3 1133.67   7
   1  -2   1 14721.1 1133.69   7
  -1   2  -1 15474.5 1133.40  21
   1  -2   1 14296.4 1132.55  12
   1  -2   1 13943.0 1133.77  13
  -1   2  -1 15538.9 1133.42  15
   1  -2   1 14436.5 1133.12  23
  -1   2  -1 14117.6 1133.09  23
   1  -2   2 83522.0 6210.61  15
  -1   2  -2 68937.7 6209.30  16
  -1   2  -2 82089.9 6210.77  24
   1  -2   2 101384. 6211.06  24
  -1   2  -2 83284.6 6209.70  23
  -1   2  -2 84391.7 6210.37  10
   1  -2   2 83449.8 6210.36  10
   1  -2   2 81237.1 6209.73  17
  -1   2  -2 83574.5 6209.90   3
  -1   2  -2 80977.3 6210.54  15
   1  -2   3 14234.1 976.171  28
  -1   2  -3 10982.5 975.659  24
  -1   2  -3 12242.6 975.343   3
  -1   2  -3 12094.8 975.813  10
   1  -2   3 12787.6 975.860  10
   1  -2   3 12972.2 976.078  15
  -1   2  -3 13228.4 974.566  17
   1  -2   4 86.6440 7.44613   8
   1  -2   4 86.9840 7.70655  12
  -1   2  -4 81.9571 9.69518  25
  -1   2  -4 92.9845 9.38780   3
  -1   2  -4 75.3537 9.41692  10
  -1   2  -4 94.3403 7.74452  17
   1  -2   5 4309.91 326.325  12
  -1   2  -5 3821.97 328.484  25
  -1   2  -5 4151.34 327.962   3
  -1   2  -5 4729.53 328.999  28
   1  -2   5 4269.94 328.830  15
   1  -2   5 4074.43 328.437  10
  -1   2  -6 354.400 37.6827  25
  -1   2  -6 593.943 39.4105  28
   1  -2   6 406.883 35.6245  12
   1  -2   6 441.736 38.2716  10
   1  -2   6 541.792 39.3935  15
  -1   2  -7 185.575 20.3547   3
   1  -2   7 207.161 21.1399  27
   1  -2   7 265.701 22.8185  15
  -1   2  -7 170.631 20.7580  25
  -1   2  -7 234.197 21.6550  28
   1  -2   7 211.143 19.0314   5
   1  -2   7 278.200 22.5219  10
   1  -2   8 768.226 67.1802  10
  -1   2  -8 804.970 67.7323  25
   1  -2   8 834.305 68.2676  15
   1  -2   8 801.377 64.5637   5
   1  -2   8 638.935 65.8408  18
  -1   2  -8 874.293 67.6803  28
  -1   2  -8 923.525 67.2902   3
   1  -2   8 827.258 64.6174  12
   1  -2   9 1179.25 94.6461  10
  -1   2  -9 1180.50 94.8235  25
  -1   2  -9 1117.85 93.3050   3
   1  -2   9 1153.53 95.2826  15
   1  -2   9 1157.17 90.9224   5
  -1   2  -9 1029.83 93.5705  28
   1  -2   9 1097.07 91.0569  12
   1  -2   9 1290.54 94.4821  18
   1  -2  10 639.470 54.1201  10
   1  -2  10 550.092 52.6310  18
   1  -2  10 624.855 50.0609   5
   1  -2  10 585.880 54.4747  15
   1  -2  11 504.694 51.3839  15
  -1   2 -11 532.236 51.4706  25
   1  -2  11 515.134 50.6136  10
   1  -2  11 657.956 51.7760  18
  -1   2 -11 522.081 50.3651   3
  -1   2 -11 651.746 52.4889  28
  -1   2 -12 1743.47 151.572  28
  -1   2 -12 1805.98 152.543  25
   1  -2  12 1874.97 153.027  15
   1  -2  12 1805.58 150.739  18
  -1   2 -12 1944.77 150.759  16
  -1   2 -12 1959.71 151.803   3
   1  -2  13 1050.36 90.6409   2
  -1   2 -13 1082.34 92.2761   3
  -1   2 -13 1163.86 94.5119  25
   1  -2  13 1095.03 91.8045  18
  -1   2 -13 1090.81 93.2001  28
  -1   2 -13 1021.05 90.9151  16
   1  -2  13 1033.00 93.3650  15
  -1   2 -14 240.464 28.3200   3
   1  -2  14 221.663 27.2494   2
  -1   2 -14 226.967 29.5202  25
   1  -2  14 220.521 27.5238  18
  -1   2 -14 245.697 27.9998  16
   1  -2  14 289.632 32.0358  15
  -1   2 -14 203.970 28.0858  28
   1  -2  15 234.241 26.0681   9
   1  -2  15 198.545 25.5312  14
   1  -2  15 193.309 28.5828  15
  -1   2 -15 198.072 27.4814  25
   1  -2  15 152.722 23.8282   2
  -1   2 -15 177.200 26.0669   3
  -1   2 -15 193.510 26.0852  16
   1  -2  16 34.5033 13.5136   9
   1  -2  16 23.7904 12.8721  14
  -1   2 -16 28.5308 15.2976  25
  -1   2 -16 22.1406 11.7075  16
   1  -2  16 32.0420 12.2375   2
   1  -2  16 19.3160 14.5142  15
   1  -2  17 6.05694 11.0364   9
  -1   2 -17 3.41910 12.1976  16
  -1   2 -17-8.88385 16.1873  25
  -1   2 -18 55.3108 16.7020  16
  -1   2 -18 19.1410 16.5587  25
  -1   2 -19 3.91518 15.4251  16
  -1   2 -19 15.1785 16.8444  25
  -1   2 -20-11.0322 13.9494  24
  -1   2 -20 4.03813 15.3176  16
  -1   2 -20 5.28255 15.2200  25
   1  -2  21 11.3993 14.9821  22
   1  -1 -20 25.8900 18.7261  25
  -1   1  20 58.6155 21.4340  22
   1  -1 -19-8.61834 15.7441  16
   1  -1 -19 19.3850 17.6969  28
   1  -1 -19-35.3961 19.2129  25
  -1   1  19-5.61861 19.1863   6
   1  -1 -18 4.12094 14.7084  16
   1  -1 -18 4.61601 14.9741  28
   1  -1 -18 9.67382 15.2719  25
  -1   1  18 5.40365 16.5795   6
   1  -1 -17 69.7075 17.9364  16
   1  -1 -17 90.3040 22.1012  25
   1  -1 -17 64.9374 18.3344  28
   1  -1 -17 12.7223 15.6059  27
   1  -1 -16 184.808 28.4108  16
   1  -1 -16 165.156 28.1407  27
   1  -1 -16 225.136 31.1264  25
   1  -1 -16 204.099 29.4204  28
   1  -1 -15 111.268 21.6028  28
   1  -1 -15 142.764 23.2223  25
  -1   1  15 96.0714 20.1892   9
  -1   1  15 130.582 22.1389  15
   1  -1 -15 130.538 22.8534  27
   1  -1 -15 93.5969 19.6882  16
  -1   1  15 118.797 20.9247   2
   1  -1 -14 360.215 38.0109  16
  -1   1  14 358.667 37.8537   9
  -1   1  14 318.931 36.7140   2
   1  -1 -14 367.539 38.8387  28
  -1   1  14 320.928 37.5915  15
   1  -1 -14 327.816 38.0577  27
  -1   1  13 13.4220 11.6684   9
  -1   1  13 26.8846 10.6096   2
   1  -1 -13 9.08234 9.84586  27
   1  -1 -13 11.0172 10.0661  16
   1  -1 -13-3.05094 8.52579  28
   1  -1 -12 169.731 22.1667  16
   1  -1 -12 157.779 22.8734  28
  -1   1  12 177.312 22.6505   2
  -1   1  12 195.994 22.5328  10
  -1   1  12 126.810 20.9762   9
   1  -1 -12 216.072 18.8005  23
   1  -1 -12 127.327 21.8110  27
  -1   1  12 192.278 19.2226  20
   1  -1 -12 195.331 23.4751   3
  -1   1  11 888.957 80.0124  12
  -1   1  11 937.960 80.4911  10
   1  -1 -11 973.108 77.3079  23
   1  -1 -11 1041.81 82.9462  28
   1  -1 -11 810.819 80.0840   3
   1  -1 -11 1161.93 83.9863  27
   1  -1 -10 514.500 54.4777  27
   1  -1 -10 649.048 51.6402  23
  -1   1  10 656.823 54.5148  10
  -1   1  10 556.749 53.7290  12
  -1   1  10 729.255 55.7020   9
   1  -1  -9 88.4688 14.7725   3
   1  -1  -9 176.966 15.8055   5
   1  -1  -9 141.491 14.0834  23
  -1   1   9 123.719 15.7965  12
  -1   1   9 121.439 15.8995  10
  -1   1   9 134.226 16.8865   9
   1  -1  -8 100.239 12.4594   5
  -1   1   8 88.4475 13.2213  12
   1  -1  -8 103.518 13.7625   3
  -1   1   8 147.083 14.8138  10
  -1   1   8 149.786 15.5162   9
  -1   1   7 1668.34 138.397   9
   1  -1  -7 1886.11 137.326   5
  -1   1   7 1700.97 137.632  10
   1  -1  -7 1695.57 137.888   3
  -1   1   7 1713.91 138.111  12
   1  -1  -6 1.98548 4.19639  18
  -1   1   6 13.3729 5.09144  12
  -1   1   6 4.60736 4.21643   9
  -1   1   6 2.78716 4.22263  10
   1  -1  -6 7.92941 4.73786   3
   1  -1  -6 4.16092 3.46963   5
  -1   1   5 26322.1 2026.50   9
   1  -1  -5 23912.3 2025.64  18
  -1   1   5 26757.0 2026.00  12
   1  -1  -5 28749.3 2026.09   3
   1  -1  -4 269.637 21.4182  18
   1  -1  -4 230.820 20.7119   3
  -1   1   4 221.797 21.3458   9
  -1   1   4 231.491 21.0249  12
   1  -1  -3 876.088 77.8954  23
  -1   1   3 997.166 77.5733  20
   1  -1  -3 1036.64 78.6337  18
   1  -1  -3 1166.07 78.5628   3
  -1   1   3 883.683 78.7373   9
   1  -1  -3 1067.47 78.9733   9
  -1   1   2 9847.57 789.756  20
  -1   1   2 10312.9 790.640  12
   1  -1  -2 11118.2 791.028   9
   1  -1  -2 10516.7 790.268   3
   1  -1  -2 10159.9 790.315  23
  -1   1   1 11172.7 932.417   3
   1  -1  -1 12859.0 933.661   6
  -1   1   1 11626.6 932.922  23
   1  -1  -1 14158.3 933.073  23
  -1   1   0 21390.8 1409.99  21
   1  -1   0 19245.3 1410.34  11
   1  -1   1 870.514 73.9375  17
  -1   1  -1 966.713 73.9913  17
   1  -1   1 1093.76 74.7073   7
   1  -1   2 24440.1 1784.62  14
   1  -1   2 21407.6 1785.22  15
  -1   1  -2 22579.5 1785.29  15
  -1   1  -2 23690.8 1785.37  24
   1  -1   3 13839.5 1181.06  15
   1  -1   3 16550.4 1181.22  10
   1  -1   3 16168.1 1179.90   8
   1  -1   3 11747.6 1180.62  25
  -1   1  -3 19633.0 1181.81  25
  -1   1  -4 509.612 39.2208  25
  -1   1  -4 541.290 39.3074  28
   1  -1   4 424.513 37.4053  12
   1  -1   4 496.081 38.9483  27
  -1   1  -5 6736.65 507.789  25
  -1   1  -5 7039.95 505.540   8
  -1   1  -5 6955.08 507.804  27
  -1   1  -5 5897.23 507.391  28
   1  -1   5 6236.45 507.729  15
   1  -1   5 6186.44 507.371  10
   1  -1   5 6403.94 505.931  12
  -1   1  -6 4169.09 329.090  28
   1  -1   6 4503.31 327.649   5
  -1   1  -6 4383.08 329.404  25
  -1   1  -6 4243.45 326.568   8
   1  -1   6 4221.97 329.485  15
  -1   1  -6 3590.15 328.597  27
   1  -1   6 4483.97 329.335  10
   1  -1   7 2391.92 161.920  18
  -1   1  -7 2838.15 163.741  27
  -1   1  -7 1864.91 158.603   8
  -1   1  -7 2033.06 161.783  28
   1  -1   7 1981.38 159.753   5
  -1   1  -7 1433.33 160.550  25
   1  -1   7 2204.14 160.168  12
   1  -1   7 2224.87 162.143  10
   1  -1   7 2348.73 163.022  15
  -1   1  -8 31.6980 7.56709  27
   1  -1   8 49.8416 7.90600  18
  -1   1  -8 38.7567 7.16995   3
  -1   1  -8 26.2450 4.49698   8
   1  -1   8 38.2541 7.95791  10
  -1   1  -8 48.5209 8.55477  28
   1  -1   8 20.8127 6.93667  15
  -1   1  -8 20.6183 6.89745  25
   1  -1   8 27.5923 5.93210  12
   1  -1   8 29.8125 5.73507   5
   1  -1   9 414.159 38.3723  15
   1  -1   9 390.234 36.6981  18
   1  -1   9 386.196 34.7445   5
  -1   1  -9 437.208 37.9017  28
  -1   1  -9 498.057 38.8161  25
   1  -1   9 332.681 36.4053  10
  -1   1  -9 454.995 38.3959  27
  -1   1  -9 405.876 36.8360   3
   1  -1  10 18.8445 9.02258  15
   1  -1  10 33.0847 9.17397  10
   1  -1  10 29.7644 8.29681  18
  -1   1 -10 21.1341 7.41367   3
  -1   1 -11 113.674 16.9512  28
  -1   1 -11 103.552 11.8272   8
  -1   1 -11 98.4143 16.4816  27
  -1   1 -11 119.876 17.1289  25
   1  -1  11 119.188 15.8710  18
   1  -1  11 142.394 16.6985   2
   1  -1  12 538.175 49.9741  15
   1  -1  12 495.561 47.0171  18
  -1   1 -12 438.074 47.4474  28
  -1   1 -12 433.221 47.6410  25
  -1   1 -12 576.730 42.5144   8
  -1   1 -12 537.192 47.9923   3
   1  -1  12 469.308 46.7026   2
  -1   1 -13 157.713 22.5023  25
   1  -1  13 166.691 23.4492  15
   1  -1  13 134.530 20.0660   2
   1  -1  13 189.804 22.1565  18
  -1   1 -13 154.566 21.6103  28
  -1   1 -13 171.418 21.8946   3
   1  -1  14 667.816 59.3722   2
  -1   1 -14 662.576 60.4491   3
   1  -1  14 666.108 59.7743   9
   1  -1  14 653.150 59.4199  14
  -1   1 -14 511.080 59.6501  25
   1  -1  14 668.414 61.6751  15
  -1   1 -14 660.744 59.5155  16
  -1   1 -14 553.318 59.4251  28
   1  -1  14 764.334 60.3573  18
  -1   1 -15 87.7196 17.0535  16
  -1   1 -15 87.9015 17.9041  28
   1  -1  15 90.6517 17.2523  14
  -1   1 -15 94.5906 19.4161  25
   1  -1  15 76.5620 18.1177  15
   1  -1  15 99.9945 17.9401   2
  -1   1 -15 68.6834 16.4923   3
   1  -1  15 62.1603 16.2904   9
  -1   1 -16 60.9377 16.1232  16
  -1   1 -16 85.4081 17.6857  28
   1  -1  16 39.4563 13.3758   9
  -1   1 -16 83.9983 20.0395  25
   1  -1  16 56.2236 17.7851  15
   1  -1  16 70.8863 15.7133  14
  -1   1 -16 65.4799 17.2314   3
   1  -1  16 42.1807 14.5524   2
   1  -1  17 19.2375 13.1837   9
  -1   1 -17 38.2678 14.7465  16
  -1   1 -17 13.1107 14.6466  25
   1  -1  18 67.7569 18.0214   9
  -1   1 -18 70.8703 19.8950  16
  -1   1 -18 60.8148 20.9284  25
  -1   1 -19 23.6569 16.3956  16
  -1   1 -19 14.8848 15.7271  25
  -1   1 -20 4.12341 14.7102  16
  -1   1 -20-5.19933 16.8586  25
  -1   1 -21 5.30563 18.2188  25
  -1   1 -21 45.3583 17.0126  24
   1  -1  21 31.9016 16.9231  22
   1   0 -20-10.4128 18.5909  25
   1   0 -20-10.4327 13.2146   1
   1   0 -19-5.10793 15.1999  25
   1   0 -19-8.54111 16.8109  16
   1   0 -19 14.7001 16.7046  28
  -1   0  19-5.42753 17.5997   6
   1   0 -18 18.6837 15.1598  28
   1   0 -18 12.3927 15.0685  16
   1   0 -18-4.88775 15.0057  25
   1   0 -17 65.3381 19.5536  28
   1   0 -17 64.0551 19.2822  25
   1   0 -17 116.467 22.9767  16
   1   0 -16 215.754 29.9912  16
   1   0 -16 229.556 31.5142  28
   1   0 -16 156.295 29.4396  25
   1   0 -16 253.942 32.5165  27
  -1   0  16 254.956 30.3328   9
  -1   0  15-6.23544 12.7032   2
  -1   0  15-10.6731 13.7519  15
   1   0 -15 13.2995 11.3346  16
   1   0 -15-3.70595 11.6965  28
   1   0 -15-3.84867 12.4797  25
   1   0 -15-3.69106 12.5828  27
  -1   0  15 5.84430 11.2955   9
  -1   0  14 108.455 19.3371   2
   1   0 -14 80.9572 18.2426  28
  -1   0  14 144.706 22.3581  15
  -1   0  14 151.015 20.6641   9
   1   0 -14 111.149 21.0957  27
   1   0 -14 110.613 20.7691  25
   1   0 -14 133.615 21.1740  16
  -1   0  13 115.811 21.1376   9
   1   0 -13 212.443 25.0236  27
   1   0 -13 153.566 23.0397  28
  -1   0  13 164.067 22.1603   2
  -1   0  13 187.296 22.8949  10
   1   0 -13 197.932 24.0538  16
   1   0 -12 19.2530 10.4396  27
   1   0 -12-2.72516 8.84474  28
  -1   0  12-2.24708 8.36670  10
  -1   0  12 5.80308 8.02094  12
   1   0 -12 17.2021 9.50661  16
   1   0 -11 82.2185 14.0864   3
   1   0 -11 84.5222 10.0337  23
   1   0 -11 78.3489 15.0631  27
   1   0 -11 58.7695 12.5863  16
   1   0 -11 86.7040 14.8585  28
  -1   0  11 100.492 14.6527  10
  -1   0  11 73.9159 12.7645  12
   1   0 -10 47.4537 11.4515  27
  -1   0  10 54.3422 11.2415   9
   1   0 -10 61.1872 11.8754  28
  -1   0  10 52.4887 10.2982  12
  -1   0  10 61.0196 11.4619  10
  -1   0   9-4.88802 7.37274  10
  -1   0   9 3.07432 6.26331   9
   1   0  -9 6.32432 6.85825   3
  -1   0   9 1.42278 6.26177  12
  -1   0   8 236.509 22.1512   9
  -1   0   8 195.046 21.4194  10
   1   0  -8 215.656 22.6358  27
   1   0  -8 252.967 22.5056   3
  -1   0   8 186.911 20.8674  12
  -1   0   7 1291.89 114.137   9
  -1   0   7 1741.76 115.674  10
   1   0  -7 1400.67 115.288  27
   1   0  -7 1452.97 114.662   3
  -1   0   7 1357.85 113.969  12
  -1   0   6 444.241 36.1313  12
   1   0  -6 439.101 36.5601   3
  -1   0   6 378.455 35.9518  10
  -1   0   6 454.588 36.4972   9
   1   0  -6 407.136 34.2508  23
   1   0  -5 1322.07 115.600  23
   1   0  -5 1560.82 116.289   5
  -1   0   5 1546.19 117.338  12
   1   0  -5 1482.87 117.432   3
  -1   0   5 1636.24 117.730  10
  -1   0   5 1478.35 117.348   9
   1   0  -5 1551.95 117.696  18
   1   0  -4 1033.68 94.5590  18
   1   0  -4 1218.96 94.8822   3
   1   0  -4 1141.53 93.7730   5
  -1   0   4 1225.82 94.8422   9
   1   0  -4 1336.95 93.7014  23
  -1   0   3 9072.01 696.849   9
  -1   0   3 8633.71 696.775   3
   1   0  -3 8943.72 696.951   3
   1   0  -3 9625.46 696.101  23
   1   0  -3 8605.29 697.005  18
   1   0  -2 841.054 70.9967  18
   1   0  -2 938.764 70.3016  23
  -1   0   2 936.787 70.7765   9
  -1   0   2 993.654 70.9245   3
   1   0  -2 788.883 70.7511   3
  -1   0   1 182.319 13.5644  20
   1   0  -1 170.650 13.4873  20
  -1   0   1 164.597 13.6856  16
  -1   0   1 152.238 13.2313  23
   1   0  -1 145.266 13.2376  17
   1   0  -1 170.704 13.4646   9
   1   0   2 5088.38 302.151  15
  -1   0  -2 3164.86 301.012   8
   1   0   2 3566.59 301.098   8
  -1   0  -2 3652.24 301.349  25
  -1   0  -2 4198.97 301.412   2
   1   0   2 4400.91 301.674   2
  -1   0  -2 4340.18 301.613  14
   1   0   2 3968.92 301.659  14
   1   0   2 4089.41 301.462  27
  -1   0  -3 4365.23 299.734  28
   1   0   3 2897.34 299.026  28
   1   0   3 3412.16 299.068   2
   1   0   3 3767.18 299.606  15
  -1   0  -3 4587.88 299.095  12
  -1   0  -3 5056.51 299.158   8
  -1   0  -3 3641.47 299.424  10
  -1   0  -3 3970.37 299.485  27
   1   0   3 3389.41 299.193  27
  -1   0  -4 4.49497 2.78774  28
  -1   0  -4 2.95626 2.43626  12
   1   0   4 0.58139 3.37982  27
  -1   0  -4-0.62022 2.95652  27
   1   0   4 0.48823 2.59628   5
  -1   0  -4 1.79342 2.15434   8
  -1   0  -4 1.85099 3.08108  10
  -1   0  -5 6395.61 501.799  27
  -1   0  -5 6751.86 500.538   8
  -1   0  -5 6388.88 500.897  12
  -1   0  -5 7207.79 502.025  10
   1   0   5 5830.12 500.885   5
  -1   0  -5 6621.73 501.966  28
  -1   0  -6 413.829 38.9825  28
  -1   0  -6 470.065 39.2362  27
   1   0   6 560.552 40.3308  15
  -1   0  -6 461.156 38.9926  10
   1   0   6 472.268 39.3220  10
  -1   0  -6 473.625 37.5481   8
   1   0   6 420.548 38.0677   5
   1   0   7 116.314 12.6495  15
   1   0   7 72.6422 10.9265  10
  -1   0  -7 133.760 12.7819  27
  -1   0  -7 73.1453 10.9623  28
   1   0   7 93.4078 10.6263   5
  -1   0  -8 1.23536 4.50499   3
   1   0   8 10.6360 6.08891  15
  -1   0  -8-1.39110 5.07219  28
   1   0   8 1.32606 5.49466  10
   1   0   8 5.70728 4.47824   5
   1   0   8 1.17120 4.18159  18
  -1   0  -8 1.38062 4.81998  27
   1   0   9 80.9523 12.3195   2
   1   0   9 109.127 14.5339  15
  -1   0  -9 92.6667 10.7250   8
  -1   0  -9 79.0241 12.7821  27
   1   0   9 110.205 13.3349  18
  -1   0  -9 104.594 13.5267   3
  -1   0  -9 135.487 14.4981  28
   1   0  10 491.418 42.6777  18
  -1   0 -10 475.972 39.8242   8
   1   0  10 462.952 42.8409   2
  -1   0 -10 448.358 42.4088   3
   1   0  10 511.430 44.5596  15
   1   0  11 604.234 51.9805  15
  -1   0 -11 607.408 46.7467   8
   1   0  11 476.702 48.8920  18
   1   0  11 566.524 50.3484   2
  -1   0 -11 524.754 50.6446  28
  -1   0 -12 488.567 56.6571  25
   1   0  12 617.699 58.6657  15
  -1   0 -12 737.289 53.4756   8
  -1   0 -12 743.906 59.6803  27
   1   0  12 565.594 56.1305  18
   1   0  12 568.667 56.6186   2
  -1   0 -12 647.505 57.6290   3
  -1   0 -12 749.160 59.4819  28
  -1   0 -13-2.46436 8.98078   3
   1   0  13-2.42024 8.82002  14
   1   0  13-5.64171 8.65189  15
  -1   0 -13 5.95682 5.22239   8
   1   0  13-4.98277 9.45000   9
  -1   0 -13-2.81561 10.0448  25
  -1   0 -13 16.0802 9.96814  27
   1   0  13-2.37947 8.30228   2
  -1   0 -13 11.0000 9.37450  28
  -1   0 -14 43.2739 14.2755  28
   1   0  14 55.3478 15.4467  15
   1   0  14 74.0522 15.2737   9
  -1   0 -14 63.3635 15.5043  25
   1   0  14 88.2206 16.4487  14
  -1   0 -14 79.6000 15.5545   3
   1   0  14 105.182 17.2382   2
  -1   0 -15 100.176 17.7794   3
  -1   0 -15 82.6921 16.5855  28
   1   0  15 60.3537 16.5618  15
   1   0  15 44.6660 14.8900   9
  -1   0 -15 53.1515 15.9603  25
   1   0  15 66.8795 15.3622  14
   1   0  15 60.3873 14.4388   2
  -1   0 -15 70.7372 16.1554  16
  -1   0 -16 36.8378 13.8177   3
   1   0  16 41.5023 15.3801   9
  -1   0 -16 54.7629 16.5357  25
   1   0  16 25.3981 15.6227  15
   1   0  16 47.8037 15.1704  14
  -1   0 -16 41.8700 15.0805  28
  -1   0 -16 48.7389 14.0679  16
   1   0  16 50.0769 15.9649   2
  -1   0 -17 37.5159 17.1199  28
  -1   0 -17 63.6829 16.8637  16
   1   0  17 65.1043 17.3241   9
  -1   0 -17 29.9509 17.2600  25
   1   0  18 10.8609 13.9373   9
  -1   0 -18 27.6830 16.2736  25
  -1   0 -19 31.9439 17.4217  16
   1   0  19 33.6459 15.0938   9
  -1   0 -19 9.78733 15.1271  25
   1   0  20 24.5590 17.0131  22
  -1   0 -20 12.4590 15.5127  16
  -1   0 -20 20.3038 17.3624  25
   1   0  21 58.5410 19.1732  22
  -1   0 -21 88.7714 23.9199  25
   1   1 -20 73.6431 22.8455  25
   1   1 -19 183.273 27.6416   1
   1   1 -19 184.041 33.3417  25
   1   1 -19 232.151 32.6723  16
   1   1 -18 4.94188 16.0238  25
   1   1 -18-9.38435 15.9949  28
   1   1 -18 4.08837 14.5852  16
   1   1 -17 32.5021 17.9561  25
   1   1 -17 4.40969 13.5367  28
   1   1 -17-3.89121 14.1918  16
   1   1 -16 464.267 50.5380  25
   1   1 -16 429.431 47.5823  16
   1   1 -16 425.935 48.4126  28
  -1  -1  15 6.05820 11.0388   2
   1   1 -15-3.93371 12.0650  25
  -1  -1  15-11.0118 13.6523  15
   1   1 -15-3.30223 10.7075  16
   1   1 -15-7.41793 11.7055  28
   1   1 -15 11.3884 12.6287  27
  -1  -1  15 8.02934 10.1519   9
  -1  -1  14 19.4708 12.2011   2
  -1  -1  14 32.2037 12.4943   9
  -1  -1  14 14.1612 12.0558  10
   1   1 -14 35.4814 13.5803  25
   1   1 -14 23.4882 12.1078  28
  -1  -1  14 27.1730 12.7634  15
   1   1 -14 9.05306 10.2022  16
   1   1 -14 41.2715 13.4175  27
  -1  -1  13 83.4471 17.3645  10
   1   1 -13 170.587 21.2332  27
   1   1 -13 118.973 18.8576  28
  -1  -1  13 62.9966 14.7172   9
   1   1 -13 125.833 18.5106  16
   1   1 -13 82.5423 17.2265  25
  -1  -1  12 462.217 46.1860  12
   1   1 -12 640.120 51.5888  25
  -1  -1  12 475.532 48.1861  10
   1   1 -12 483.500 49.2158  28
   1   1 -12 514.478 48.8459  16
   1   1 -12 584.776 50.9788  27
  -1  -1  11 568.105 42.4349  12
   1   1 -11 415.235 43.4846  25
   1   1 -11 451.892 37.2584  17
   1   1 -11 419.810 42.4733  16
   1   1 -11 503.179 44.5949  28
  -1  -1  11 360.500 40.3494   9
  -1  -1  11 432.055 42.8902  10
   1   1 -11 541.391 45.5922  27
  -1  -1  10 3077.28 259.400   9
  -1  -1  10 3506.28 261.689  10
   1   1 -10 3125.57 261.796  27
  -1  -1  10 3622.75 259.958  12
   1   1 -10 3197.44 261.736  28
   1   1  -9 1847.63 155.969   3
   1   1  -9 1816.01 155.811  16
  -1  -1   9 2140.35 155.933   9
  -1  -1   9 1910.37 156.559  10
  -1  -1   9 2040.60 155.260  12
   1   1  -8 433.655 39.0849  28
   1   1  -8 439.705 38.8715   3
   1   1  -8 419.686 34.9786  23
  -1  -1   8 484.161 39.4971  10
  -1  -1   8 499.492 38.5741   9
  -1  -1   8 385.413 38.4351  18
  -1  -1   8 397.526 37.4080  12
   1   1  -8 439.652 38.6176  16
   1   1  -8 428.645 39.4148  27
   1   1  -7 855.725 69.8423  27
   1   1  -7 839.799 65.7174  23
  -1  -1   7 814.185 69.0370  10
   1   1  -7 799.966 68.7925   3
   1   1  -7 914.708 69.2596  16
  -1  -1   7 870.524 68.0662  12
  -1  -1   7 743.280 68.6728  18
  -1  -1   6 1704.45 146.559  10
  -1  -1   6 2206.25 147.697  18
   1   1  -6 1577.59 146.695  27
   1   1  -6 1891.98 143.903  23
   1   1  -6 1904.40 146.974   3
   1   1  -5 358.449 29.9059  23
   1   1  -5 446.676 33.4604  27
   1   1  -4 1.96922 1.83154   5
   1   1  -4 3.15604 3.66892  18
   1   1  -4 2.25559 2.85646  16
   1   1  -4 2.58017 3.50794  27
   1   1  -4 1.87393 1.67919  23
   1   1  -3 3132.91 254.391   5
   1   1  -3 3266.35 256.101  18
   1   1  -3 3514.46 254.490  17
  -1  -1   2 14032.1 1093.24  23
  -1  -1   2 14295.1 1094.40  16
   1   1  -2 14476.9 1094.63  18
  -1  -1   2 14670.7 1094.61   3
   1   1  -1 23201.0 1702.79   1
  -1  -1   1 24158.0 1702.81  18
   1   1  -1 19373.2 1702.58  18
  -1  -1   1 22452.6 1702.70  16
   1   1   0 2950.18 194.884  20
   1   1   0 2413.42 194.608   4
  -1  -1   0 2542.80 194.682   4
   1   1   0 2393.56 194.405   8
  -1  -1   0 2452.14 194.675  26
   1   1   0 2520.11 194.677  26
  -1  -1  -1 1433.67 105.140   8
   1   1   1 1273.80 105.194  30
   1   1   2 6851.44 655.316  14
  -1  -1  -2 10247.6 655.763   5
   1   1   2 9061.88 655.764  19
  -1  -1  -2 9118.74 655.213  28
  -1  -1  -2 8597.41 655.285  15
  -1  -1  -2 8485.02 655.408  22
   1   1   2 8582.96 655.550  22
  -1  -1  -2 8062.83 654.849  27
   1   1   3 9053.51 708.394   2
   1   1   3 8523.45 708.337  14
  -1  -1  -3 8293.27 708.044  28
   1   1   3 9324.19 708.415   5
  -1  -1  -3 8686.13 708.205   5
   1   1   3 9479.25 708.330  15
  -1  -1  -3 11324.4 708.370  27
  -1  -1  -4 690.967 46.1673  12
   1   1   4 497.761 45.7930  15
   1   1   4 648.327 45.4938  18
  -1  -1  -4 586.014 45.8357  10
   1   1   4 397.729 45.3415   5
  -1  -1  -4 577.807 46.0377  28
  -1  -1  -4 654.354 46.2165  27
  -1  -1  -5 109.934 10.8747  28
   1   1   5 130.267 11.0544   5
  -1  -1  -5 88.1963 10.0340  10
  -1  -1  -5 99.5911 10.5317  27
   1   1   5 106.883 11.0623   2
  -1  -1  -5 88.6095 10.0704  12
   1   1   5 87.4787 9.82520  18
  -1  -1  -6 1496.82 126.765  10
   1   1   6 1301.31 126.426   5
  -1  -1  -6 2107.64 128.452  27
   1   1   6 1771.87 127.977  15
  -1  -1  -6 1670.25 126.892  12
   1   1   6 1755.17 127.715   2
  -1  -1  -6 1470.31 127.195  28
  -1  -1  -7 2377.35 204.721  28
  -1  -1  -7 2579.97 204.386  10
   1   1   7 2390.67 204.570   2
   1   1   7 3010.65 204.882   5
   1   1   7 2284.33 203.578  18
  -1  -1  -7 3080.88 205.689  27
   1   1   7 2843.83 205.596  15
  -1  -1  -8 163.958 18.0555  28
   1   1   8 171.686 18.3982  15
   1   1   8 188.373 17.5920  18
  -1  -1  -8 150.802 17.6655  27
   1   1   8 181.734 18.4289   2
  -1  -1  -9 727.512 81.6074  28
   1   1   9 976.540 83.3072  15
   1   1   9 1243.84 82.9016  18
  -1  -1  -9 966.362 82.5909  27
  -1  -1  -9 1014.80 82.4067   3
   1   1   9 1203.66 84.0800   2
   1   1  10 939.835 78.3442   9
   1   1  10 1107.98 77.9279  18
  -1  -1 -10 809.016 77.3418  27
   1   1  10 836.368 77.4422   2
  -1  -1 -10 1002.22 77.8598   3
   1   1  10 900.443 78.7018  15
  -1  -1 -11 2.11007 7.19377  28
   1   1  11 8.72410 9.03383  15
   1   1  11-1.99406 7.26763   2
   1   1  11 4.96010 6.27223  18
  -1  -1 -11-1.12549 4.95432   8
   1   1  12 1402.90 121.199   9
  -1  -1 -12 1810.68 117.945   8
   1   1  12 1314.09 120.182  14
   1   1  12 1251.51 120.464  15
  -1  -1 -12 1395.06 120.621  27
  -1  -1 -12 1773.73 123.337  28
   1   1  12 1340.41 120.131   2
  -1  -1 -12 1350.28 119.892   3
   1   1  13 309.739 30.9532   9
  -1  -1 -13 252.458 24.0197   8
  -1  -1 -13 260.942 28.8698  27
   1   1  13 257.623 28.2860  14
   1   1  13 204.754 27.7612  15
  -1  -1 -13 248.795 27.7820   3
   1   1  13 213.415 27.3655   2
  -1  -1 -13 239.541 28.1355  28
  -1  -1 -14 309.416 33.9338   3
   1   1  14 328.101 34.1595   2
  -1  -1 -14 324.331 35.0442  25
  -1  -1 -14 277.718 33.4605  27
  -1  -1 -14 276.088 33.6941  28
   1   1  14 302.337 33.3884  14
   1   1  14 279.386 33.8647   9
   1   1  14 382.658 37.0490  15
  -1  -1 -15 35.5329 13.1086   3
   1   1  15 21.0625 11.9290  14
  -1  -1 -15 3.38630 11.3548  28
   1   1  15 25.1479 13.9069   9
   1   1  15 9.70971 13.2635  15
  -1  -1 -15 12.8979 12.0772  27
   1   1  15 41.9181 13.2533   2
  -1  -1 -15 17.2981 12.4239  25
  -1  -1 -16 185.490 26.7484   3
  -1  -1 -16 137.771 26.3043  25
   1   1  16 187.492 27.8922   9
   1   1  16 202.686 28.1704  15
   1   1  16 204.114 27.0820  14
   1   1  16 217.517 27.6688   2
  -1  -1 -16 164.739 26.4973  28
  -1  -1 -16 203.350 27.0091  16
  -1  -1 -17 32.1683 14.6181  16
   1   1  17 25.6319 14.7233   9
  -1  -1 -17 39.1296 16.9910   3
  -1  -1 -17 12.2923 15.5935  28
  -1  -1 -17-4.20222 14.0372  25
  -1  -1 -18 4.43460 12.7765  28
  -1  -1 -18-7.68875 14.2990  16
   1   1  18 3.85285 15.4343   9
  -1  -1 -18-4.53826 16.1905  25
   1   1  19 12.3176 14.6495  22
  -1  -1 -19-8.08409 16.4704  16
   1   1  19-4.01816 16.9100   9
  -1  -1 -19-9.66861 16.0840  25
  -1  -1 -20 5.02430 16.7154  25
   1   1  20-8.56575 14.6009  22
  -1  -1 -20 16.6854 16.9966  16
   1   1  21 30.7798 18.9864  22
  -1  -1 -21 40.9492 20.3315  25
   1   2 -20 127.587 27.4363  25
   1   2 -19 41.5943 20.1394  25
   1   2 -19 4.10555 15.3263  16
   1   2 -18-4.96177 16.9180  25
   1   2 -18-12.4659 12.7030   1
   1   2 -18 11.9360 14.5038  16
   1   2 -17 5.96128 10.4009   1
   1   2 -17-7.65927 13.6631  16
   1   2 -17-4.44060 13.2139  28
   1   2 -17-4.67635 15.9417  25
   1   2 -16 129.753 22.9584  16
   1   2 -16 127.528 23.3979  28
   1   2 -16 109.431 24.0064  25
  -1  -2  15 124.737 21.9880  15
   1   2 -15 84.2902 19.6826  25
  -1  -2  15 94.2943 17.8243   2
  -1  -2  15 70.7287 14.7848  20
   1   2 -15 86.4717 18.5050  16
   1   2 -15 112.343 19.7502  28
   1   2 -14 7.29685 11.5166  25
   1   2 -14 10.1849 10.4151  28
  -1  -2  14 2.26751 9.83792   9
   1   2 -14-3.56187 11.5515  27
   1   2 -14-3.02635 11.9145  16
  -1  -2  14 2.98292 12.1556  10
  -1  -2  14 6.98670 11.6235  15
  -1  -2  13 64.0891 15.9655  15
  -1  -2  13 22.1784 10.0641  12
  -1  -2  13 27.6164 12.1809  10
  -1  -2  13 35.0274 10.9543   9
   1   2 -13 19.0663 10.5652  16
   1   2 -13 49.1104 14.9784  25
   1   2 -13 28.8155 12.1118  27
   1   2 -13 15.2402 10.8622  28
   1   2 -12 5.71903 9.51279  27
   1   2 -12-2.72502 8.10833  28
   1   2 -12-4.90876 8.56355  16
  -1  -2  12 10.1919 10.0294  10
   1   2 -12 5.84802 10.6557  25
  -1  -2  12-6.80057 8.48385  12
   1   2 -11 1618.75 171.852  28
  -1  -2  11 2113.19 173.662  10
  -1  -2  11 2048.31 170.914   9
   1   2 -11 2219.59 175.141  27
   1   2 -11 2217.78 173.475  16
   1   2 -11 2784.60 177.635  25
  -1  -2  11 2355.76 171.364  12
  -1  -2  10 2630.96 218.937  12
   1   2 -10 3602.16 224.989  27
   1   2 -10 3031.31 215.578   8
  -1  -2  10 2763.18 221.978  10
  -1  -2  10 2817.80 219.599   9
   1   2 -10 2984.14 222.642  28
   1   2 -10 2810.50 222.766  25
  -1  -2  10 2871.37 222.082  18
   1   2 -10 2546.61 214.993  17
  -1  -2   9 2074.69 174.021  18
   1   2  -9 2195.58 168.423  17
  -1  -2   9 2372.58 175.015  10
  -1  -2   9 2017.88 171.718  12
   1   2  -9 2259.68 173.745  16
  -1  -2   8 785.026 62.6255  10
  -1  -2   8 784.981 60.3813  12
  -1  -2   8 750.273 62.3391  18
   1   2  -8 727.843 56.9376  17
   1   2  -8 718.010 62.2303  27
   1   2  -8 733.514 61.5195  16
   1   2  -8 619.338 61.3742  25
   1   2  -8 704.565 61.7822  28
  -1  -2   7 663.662 46.9927  18
   1   2  -7 511.418 41.3827  17
  -1  -2   7 478.113 45.4781  10
   1   2  -7 403.034 45.0467  27
   1   2  -7 533.118 45.3299  16
   1   2  -7 688.042 47.5502  25
   1   2  -7 605.055 46.3794  28
   1   2  -6 618.822 50.9682  17
   1   2  -6 801.141 55.8855  28
   1   2  -6 590.567 54.7698  27
  -1  -2   6 882.941 56.5585  10
   1   2  -6 708.663 54.8295  16
   1   2  -6 654.790 55.1235  25
  -1  -2   5 2568.01 222.622   3
   1   2  -5 2986.66 223.664  27
   1   2  -5 3342.40 223.671  28
   1   2  -5 2652.67 223.063  25
   1   2  -4 2208.09 163.176  28
   1   2  -4 2282.26 163.723  27
   1   2  -4 2230.10 163.145  16
  -1  -2   4 2008.68 162.952   3
   1   2  -4 1761.35 162.849  25
   1   2  -3 9261.36 794.109  27
   1   2  -3 11619.0 794.325  28
   1   2  -3 9871.63 793.822   1
   1   2  -3 8800.66 793.878  16
  -1  -2   2 28876.1 2274.06  16
   1   2  -2 28498.2 2274.24  27
   1   2  -2 27743.5 2274.21  25
   1   2  -2 32981.3 2274.29   1
   1   2  -2 30204.2 2272.91   8
   1   2  -2 27543.5 2273.82  28
  -1  -2   2 34752.0 2274.60  18
   1   2  -2 28028.8 2273.25  24
  -1  -2   1 2400.32 190.727  18
   1   2  -1 2416.64 190.549   4
  -1  -2   1 2685.12 190.196   8
  -1  -2   1 2264.48 189.808   5
  -1  -2   1 2537.58 189.992  24
  -1  -2   1 2391.28 190.580  27
   1   2  -1 2966.11 190.907  27
   1   2  -1 2047.26 190.119  28
  -1  -2   1 2569.93 190.874   1
  -1  -2   1 3016.08 191.051  25
  -1  -2   0 7886.95 589.875  27
  -1  -2   0 7377.96 590.205  26
  -1  -2   0 7621.84 590.103   5
  -1  -2   0 7474.88 589.964   9
  -1  -2   0 7760.57 590.216   8
  -1  -2   0 7864.79 590.087  18
  -1  -2  -1 1010.96 78.3349  19
  -1  -2  -1 974.836 78.0139   5
   1   2   1 1187.44 78.3353   5
  -1  -2  -1 922.894 77.6138  20
   1   2   1 853.940 77.5528  20
   1   2   1 981.899 77.7720   6
  -1  -2  -1 1025.37 78.0230   9
   1   2   1 963.531 77.2962  11
   1   2   1 1200.64 78.3232   9
   1   2   1 1042.19 78.2480  30
  -1  -2  -1 928.194 78.0547  30
   1   2   1 1105.89 78.0113  29
  -1  -2  -2 3578.30 289.845  15
  -1  -2  -2 3840.31 290.932   2
  -1  -2  -2 3871.69 290.868   5
   1   2   2 3920.89 291.202  22
   1   2   2 3910.74 291.111   9
   1   2   2 3769.52 291.080  19
   1   2   2 3651.56 290.695  14
  -1  -2  -2 3920.93 290.779  14
   1   2   2 3727.02 289.908  20
   1   2   3 63.0312 7.17029  15
   1   2   3 74.6779 6.57549  18
   1   2   3 89.2751 8.40020  14
   1   2   3 81.1136 8.45868  22
  -1  -2  -4 14778.8 1127.77  10
  -1  -2  -4 14783.8 1128.42  12
   1   2   4 17516.9 1129.24   5
   1   2   4 13506.3 1127.05  18
   1   2   4 14586.5 1127.97  15
   1   2   4 14867.9 1128.82  22
   1   2   5 20274.5 1579.70  14
  -1  -2  -5 24315.8 1580.28   5
  -1  -2  -5 22362.2 1579.82  12
  -1  -2  -5 20258.6 1578.85  10
   1   2   5 22875.4 1580.33   2
   1   2   5 17447.1 1578.08  18
   1   2   6 10015.7 747.308  14
  -1  -2  -6 9899.06 746.135  10
  -1  -2  -6 10863.1 747.189   5
   1   2   6 9853.21 747.293   2
   1   2   6 10706.6 745.812  18
   1   2   7 2813.09 225.777   9
  -1  -2  -7 2592.51 223.859  10
  -1  -2  -7 3204.85 225.348   5
  -1  -2  -7 2644.81 224.563  27
  -1  -2  -7 3047.50 224.744  12
   1   2   7 3051.03 225.231  15
   1   2   7 2902.01 225.329   2
  -1  -2  -8 47.0004 7.79216  12
   1   2   8 30.3419 7.44078   2
   1   2   8 42.5777 8.91953   9
  -1  -2  -8 29.9488 7.69906  28
  -1  -2  -8 41.2563 7.83262  27
   1   2   8 32.7385 7.57806  15
   1   2   9 598.700 61.5016   9
  -1  -2  -9 788.507 62.4748  28
   1   2   9 746.971 62.2370  15
   1   2   9 728.663 62.2948   2
  -1  -2  -9 795.994 62.0422  27
   1   2  10 108.585 15.6668   2
   1   2  10 130.741 17.3444   9
   1   2  10 145.083 17.1403  15
  -1  -2 -10 128.024 16.2774  27
   1   2  10 116.887 16.1200  14
  -1  -2 -10 127.251 15.9629   3
  -1  -2 -11 23.1240 9.11686  28
   1   2  11 23.0276 9.60031  15
   1   2  11 33.6073 9.50331   2
   1   2  11 35.5205 9.45615  14
  -1  -2 -12 1.41648 5.77142   8
   1   2  12-4.64996 9.15169  14
   1   2  12-2.34481 8.72130   2
   1   2  12-2.54693 8.25843   9
  -1  -2 -12-2.37723 7.70821  28
   1   2  12 9.37357 8.88863  15
  -1  -2 -12 2.25215 7.49236  27
  -1  -2 -12 8.23537 7.95810   3
  -1  -2 -13 11.9215 7.06280   8
   1   2  13 2.56780 9.46178  14
   1   2  13 31.1949 11.5256   2
   1   2  13 30.7475 12.0264   9
  -1  -2 -13 2.70466 8.64991  28
   1   2  13 43.8984 11.9235  15
  -1  -2 -13 40.5692 12.3035  27
  -1  -2 -13 18.6864 9.46108   3
  -1  -2 -14 90.3895 12.8583   8
   1   2  14 96.5418 16.7362  14
   1   2  14 58.5287 15.1590   9
   1   2  14 77.0869 16.4111  15
  -1  -2 -14 44.8611 14.1392  27
  -1  -2 -14 48.2822 14.1981  28
  -1  -2 -14 73.4270 15.6001   3
   1   2  14 94.3119 16.8334   2
   1   2  15 397.874 42.5426   9
   1   2  15 343.878 40.0774  14
  -1  -2 -15 345.688 40.2076  27
  -1  -2 -15 406.978 41.7190  28
   1   2  15 377.569 41.1055   2
  -1  -2 -15 398.527 41.1509   3
   1   2  15 416.783 41.8156  15
  -1  -2 -16 85.5659 18.2542   3
   1   2  16 40.7678 14.5867  14
  -1  -2 -16 82.5031 18.1206  27
  -1  -2 -16 36.8833 16.3842  28
   1   2  16 70.5094 17.7345  15
   1   2  16 91.1543 20.0684   9
   1   2  16 74.6274 18.2534   2
  -1  -2 -16 101.288 20.0338  25
  -1  -2 -17-4.12828 12.6663  25
  -1  -2 -17 12.1055 13.7595  28
  -1  -2 -17-13.8216 13.8461   3
   1   2  17 3.78194 12.2675  22
   1   2  17 3.89151 14.1856   9
  -1  -2 -17-14.4366 13.1569  16
  -1  -2 -18 187.907 29.6617  25
   1   2  18 160.374 28.2467   9
  -1  -2 -18 155.282 26.2293  16
   1   2  18 150.214 27.4711  22
  -1  -2 -18 208.511 29.5051  28
  -1  -2 -19-9.50212 15.4160  25
  -1  -2 -19-4.09097 15.5279  16
   1   2  19-8.59943 15.0131  22
  -1  -2 -20 89.3788 25.2895  25
  -1  -2 -20 105.523 24.7959  16
   1   2  20 90.0143 22.8838  22
   1   3 -19 42.1668 19.8696  25
   1   3 -18 25.3746 20.3820  25
   1   3 -18 15.7798 14.7455  16
   1   3 -17 343.483 42.3335  25
   1   3 -17 302.080 35.3165   1
   1   3 -17 310.363 37.7692  16
   1   3 -16 10.8809 11.7991   1
   1   3 -16-7.11063 12.9565  16
   1   3 -16-8.30539 13.1060  28
   1   3 -16 4.43286 14.3735  25
  -1  -3  15 3.34968 12.7057  10
   1   3 -15 11.4017 12.3236  28
  -1  -3  15 3.89320 13.8892  15
   1   3 -15-9.87997 12.9635  16
   1   3 -15-2.53720 9.98734   1
   1   3 -15 12.2701 12.5447  25
  -1  -3  14 237.597 32.1722  10
   1   3 -14 220.463 32.3281  25
  -1  -3  14 262.554 33.6488  15
   1   3 -14 330.958 34.4902  28
   1   3 -14 238.727 29.8497  16
   1   3 -13 191.388 24.0750  28
  -1  -3  13 180.847 24.5401  10
   1   3 -13 131.997 22.6216  25
  -1  -3  13 158.579 23.9229  15
   1   3 -13 182.568 22.7315  16
  -1  -3  13 110.414 17.5399  12
  -1  -3  12 27.1127 8.63152  12
   1   3 -12 35.8543 11.9595  28
  -1  -3  12 13.4647 11.8559  10
   1   3 -12 19.8789 9.81726  16
  -1  -3  12 23.2882 9.06732   9
   1   3 -12 48.4582 13.1005  25
  -1  -3  11 547.218 46.9259  12
   1   3 -11 541.987 51.2938  25
   1   3 -11 442.790 48.7510  28
   1   3 -11 511.749 50.5286  27
  -1  -3  11 499.241 49.7803  18
   1   3 -11 546.542 49.4933  16
  -1  -3  11 548.561 50.6247  10
  -1  -3  11 620.373 47.9102   9
   1   3 -10 124.033 17.8398  25
  -1  -3  10 125.311 14.8045  12
   1   3 -10 120.554 16.7387  28
   1   3 -10 110.108 17.4342  27
  -1  -3  10 102.200 16.7914  10
  -1  -3  10 140.634 18.1323  18
  -1  -3   9 9.75691 6.83007  18
  -1  -3   9 3.49817 5.84391  12
  -1  -3   9 9.82897 7.61766  10
   1   3  -8 8608.34 544.373  27
  -1  -3   8 6346.45 541.879  18
  -1  -3   8 6175.14 541.890  10
   1   3  -8 7014.52 541.614  16
   1   3  -8 7139.63 543.037  25
   1   3  -8 7119.62 542.284  28
   1   3  -7 1747.81 155.468  27
  -1  -3   7 2097.27 156.396  18
  -1  -3   7 2011.03 156.234  10
   1   3  -7 1907.92 154.946  16
   1   3  -7 2197.36 156.954  25
   1   3  -7 1864.63 155.366  28
   1   3  -6 686.846 49.4799  28
  -1  -3   6 539.945 48.4166   3
  -1  -3   6 597.023 49.1170  18
   1   3  -6 618.836 49.7289  25
   1   3  -6 563.595 48.2658  16
   1   3  -6 494.535 48.5317  27
  -1  -3   6 548.177 49.1939  10
   1   3  -5 110.526 11.8444   1
   1   3  -5 141.460 13.0601  28
   1   3  -5 95.6772 12.4252  25
  -1  -3   5 103.646 12.3337   3
   1   3  -5 113.294 12.9451  27
   1   3  -4 1462.73 105.163  16
   1   3  -4 1238.60 103.951  24
   1   3  -4 1775.42 106.686  27
   1   3  -4 1312.75 104.649   1
   1   3  -4 1277.32 105.565  25
   1   3  -4 1047.54 104.235  28
  -1  -3   4 1479.82 105.550   3
   1   3  -3 282.831 24.4110  25
   1   3  -3 304.328 23.8599   1
   1   3  -3 256.925 23.3989  28
   1   3  -3 233.533 22.8214  24
   1   3  -2 1256.19 104.637  28
  -1  -3   2 1329.98 105.195  27
  -1  -3   2 1425.05 105.049   1
   1   3  -2 1335.24 104.582   4
  -1  -3   2 1428.33 103.964   8
  -1  -3   2 1223.24 105.181  25
  -1  -3   2 1306.54 105.224  18
  -1  -3   1 19688.4 1471.44  18
  -1  -3   1 19348.3 1471.10   4
  -1  -3   1 18700.9 1471.31  27
  -1  -3   1 18737.7 1470.75  28
  -1  -3   1 19399.6 1470.97   8
  -1  -3   0 5510.86 415.859   5
  -1  -3   0 5930.63 416.026   9
  -1  -3   0 4941.50 415.486  26
  -1  -3  -1 11769.4 752.841   9
  -1  -3  -1 10691.5 752.041  20
  -1  -3  -1 8986.37 752.152   6
  -1  -3  -1 10023.0 752.032  29
  -1  -3  -1 9779.03 752.428  30
   1   3   1 9016.82 751.461  26
  -1  -3  -1 9797.78 752.731  19
  -1  -3  -1 9157.58 751.759  11
   1   3   1 9336.32 752.349   6
  -1  -3  -1 10581.2 752.626   5
   1   3   2 585.182 47.8665   6
  -1  -3  -2 628.160 47.6326  14
  -1  -3  -2 610.025 48.1918  22
   1   3   2 625.805 47.2507  11
   1   3   2 531.082 46.8645  29
   1   3   2 569.723 47.6281  30
  -1  -3  -2 520.606 47.6662   9
   1   3   2 667.897 48.4132   9
   1   3   2 622.298 48.1834  19
  -1  -3  -2 619.135 48.0005  19
   1   3   3 359.817 37.5404   9
   1   3   3 481.257 35.9442  20
   1   3   3 493.814 38.1917  19
   1   3   3 496.127 38.3497  22
  -1  -3  -3 420.913 37.4422   2
  -1  -3  -4 1.33691 2.49707  10
  -1  -3  -4 5.22753 3.95257   5
   1   3   4 5.30444 3.78861   2
  -1  -3  -4 4.86917 3.63327   2
   1   3   4 3.80278 4.42564  22
   1   3   4 4.35537 2.70895  15
  -1  -3  -5 56.1045 6.69852  10
  -1  -3  -5 49.8104 7.69871   5
   1   3   5 62.0871 8.52785   2
   1   3   5 57.8252 8.01461  14
   1   3   5 39.2334 7.70489  22
  -1  -3  -6 33.2544 6.05710  10
  -1  -3  -6 38.5741 7.45118   5
  -1  -3  -6 57.8808 7.75089  12
   1   3   6 58.6104 8.40109  22
   1   3   6 55.3661 8.25208   2
   1   3   6 53.9844 8.12276  14
   1   3   7 820.155 70.6488  14
   1   3   7 1092.91 71.0112  15
  -1  -3  -7 867.891 69.2489  10
   1   3   7 723.090 70.8847   9
  -1  -3  -7 988.510 70.9596  12
  -1  -3  -7 695.854 69.8706   5
   1   3   7 874.230 71.2292   2
  -1  -3  -8 26.9166 6.56322  12
   1   3   8 14.1560 6.00564  15
   1   3   8 39.1071 8.02610  14
  -1  -3  -8 21.9159 6.83233   5
   1   3   8 17.0962 7.93207   9
   1   3   8 23.5332 7.02741   2
   1   3   9 567.982 49.0742   2
   1   3   9 524.522 48.4394  14
   1   3   9 566.758 48.1165  15
   1   3   9 466.007 48.6285   9
  -1  -3  -9 644.999 48.5543  27
  -1  -3  -9 447.989 47.0591   5
  -1  -3  -9 608.788 48.6983  28
  -1  -3  -9 600.788 48.3959  12
  -1  -3 -10 1701.10 141.518  27
   1   3  10 1804.36 143.194   2
  -1  -3 -10 2019.62 142.080   3
   1   3  10 1715.20 141.902  15
   1   3  10 1591.93 142.102  14
   1   3  11-1.98784 7.84203  15
   1   3  11 9.82148 9.50508   9
   1   3  11 6.48661 7.73137  14
   1   3  11 8.92550 8.14843   2
  -1  -3 -11 14.6822 7.97286  28
   1   3  12 96.7284 16.6383  14
   1   3  12 133.719 18.2823   2
   1   3  12 121.904 17.0424  15
   1   3  12 112.103 18.7120   9
  -1  -3 -12 103.746 16.4254  27
  -1  -3 -12 119.073 17.6488  28
  -1  -3 -12 100.616 15.7401   3
  -1  -3 -13 38.7351 11.0328   3
   1   3  13 16.1150 10.1848  14
   1   3  13 51.9381 13.3267   2
   1   3  13 27.2477 11.2324  15
  -1  -3 -13 12.4073 8.68861  27
   1   3  13 21.1849 11.8650   9
  -1  -3 -13 25.7165 8.87438   8
  -1  -3 -13 32.0216 11.2288  28
  -1  -3 -14 69.1213 14.9966   3
  -1  -3 -14 48.1306 11.6711   8
   1   3  14 88.7575 16.9407  14
   1   3  14 39.8959 14.2412   9
  -1  -3 -14 52.2205 14.1773  27
   1   3  14 90.2931 17.7811   2
  -1  -3 -14 78.2050 15.5148  28
   1   3  14 100.759 16.9725  15
  -1  -3 -15 433.374 45.5003   3
   1   3  15 443.260 47.2114   2
   1   3  15 418.270 46.5004  22
   1   3  15 448.501 46.4238  15
  -1  -3 -15 519.794 43.0484   8
   1   3  15 539.992 50.7637   9
  -1  -3 -15 414.886 45.4463  27
   1   3  15 432.174 46.8360  14
  -1  -3 -15 439.090 46.8501  28
   1   3  16 64.1479 16.9270  15
  -1  -3 -16 43.6473 14.7185  28
   1   3  16 81.1088 17.6721  22
  -1  -3 -16 63.1014 17.1355  27
  -1  -3 -16 55.6109 16.3467   3
   1   3  16 38.8279 17.3958   9
   1   3  17 19.9223 12.9296  22
  -1  -3 -17 8.12388 13.5225  25
  -1  -3 -17-3.96240 12.5157  28
   1   3  17-4.17152 14.5637   9
  -1  -3 -17 13.3913 13.4208   3
   1   3  18 4.28227 14.9952  22
  -1  -3 -18 8.80475 13.1608  25
  -1  -3 -18 35.1248 15.4146  16
  -1  -3 -18 21.4379 15.0136  28
  -1  -3 -19 8.22578 15.8977  16
  -1  -3 -19-9.09115 15.8601  28
   1   3  19-5.76636 18.6975   6
  -1  -3 -19 14.0751 14.8072  25
   1   3  19 9.09685 15.8701  22
   1   3  20 4.70848 15.2738  22
   1   3  20 5.95928 18.8128   6
   1   3  20 5.10811 16.9992  19
  -1  -3 -20 25.4995 18.1665  16
  -1  -3 -20-4.87856 17.0277  25
   1   4 -17 92.8685 24.0754  25
   1   4 -16 38.4385 16.1024  16
   1   4 -16 41.0132 16.5401  25
   1   4 -15 63.3176 18.3552  25
   1   4 -15 68.3188 14.5756  24
   1   4 -15 68.0559 17.6129  16
  -1  -4  15 108.328 20.5711  10
   1   4 -15 69.5338 14.9118   1
  -1  -4  14 33.2232 14.9402  15
   1   4 -14 46.3128 15.0690  25
   1   4 -14 21.0329 12.9512  28
   1   4 -14 22.6594 9.91449  24
   1   4 -14 26.8248 11.2886  16
   1   4 -14 47.9541 12.5486   1
  -1  -4  14 6.54644 12.5969  10
  -1  -4  13 471.125 47.5755  10
  -1  -4  13 430.696 42.0678  12
   1   4 -13 439.416 45.6597  16
   1   4 -13 498.113 44.6202   1
   1   4 -13 437.167 48.1888  25
  -1  -4  13 541.490 50.2589  15
   1   4 -13 541.107 49.3337  28
   1   4 -13 463.197 43.9267  24
   1   4 -12-2.47392 8.83459  16
   1   4 -12 5.71401 7.64019   1
  -1  -4  12 10.9267 8.22021   9
   1   4 -12-6.28451 12.3749  25
  -1  -4  12 7.44018 7.26934  12
   1   4 -12 11.3013 8.92549  28
  -1  -4  12-6.20891 11.7819  15
  -1  -4  12 5.68016 10.1397  10
  -1  -4  12 30.0077 11.4861  18
  -1  -4  11 257.914 24.3767  12
  -1  -4  11 205.124 27.6024  10
   1   4 -11 191.639 25.7792  16
  -1  -4  11 264.677 28.2698  18
   1   4 -11 315.273 30.3168  25
   1   4 -11 232.445 27.4800  28
  -1  -4  10 380.023 35.2098  12
  -1  -4  10 421.152 39.4991  10
   1   4 -10 380.495 35.9388   1
   1   4 -10 356.831 37.3078  16
  -1  -4  10 381.816 38.5230  18
   1   4 -10 470.099 40.9174  25
   1   4 -10 425.645 38.9443  28
   1   4  -9 1663.18 130.670   1
  -1  -4   9 1359.91 132.032  18
  -1  -4   9 1612.48 133.187  10
  -1  -4   9 1814.42 130.181  12
  -1  -4   8 171.267 23.4166  10
   1   4  -8 233.608 22.5755  24
   1   4  -8 205.063 23.0568  16
  -1  -4   8 284.607 25.6137  18
   1   4  -8 235.694 24.2960  28
   1   4  -8 285.211 23.4770   1
   1   4  -7 8.49937 6.81027  25
  -1  -4   7 1.68261 6.38300  10
   1   4  -7 3.12701 5.08548  24
   1   4  -7-1.31063 5.51608  16
   1   4  -7-2.86740 6.12740  28
   1   4  -7 4.43839 4.59682   1
  -1  -4   7 1.61130 4.94307  18
   1   4  -6 47.0917 8.41013  28
   1   4  -6 55.9789 9.84829  25
  -1  -4   6 62.6470 9.79714  10
  -1  -4   6 54.4923 9.33020   3
  -1  -4   6 60.8055 9.14231  18
   1   4  -6 41.5312 8.06608  16
   1   4  -6 60.9802 8.05383  24
   1   4  -5 113.306 14.6591  25
   1   4  -5 125.699 13.3178   1
  -1  -4   5 123.578 14.3688  18
   1   4  -5 140.416 13.2382  24
  -1  -4   5 135.344 14.5227   3
   1   4  -5 143.098 14.3383  28
  -1  -4   4 134.183 12.9694  16
   1   4  -4 113.779 12.5851  28
  -1  -4   4 123.461 13.2315  27
   1   4  -4 117.961 11.6201   4
   1   4  -4 143.976 12.8156   1
  -1  -4   4 113.399 13.0581  18
   1   4  -4 102.357 11.6408  24
  -1  -4   4 140.296 13.7197  25
  -1  -4   4 117.914 12.9436   3
  -1  -4   3 848.167 71.1170   3
  -1  -4   3 1001.17 71.7282  18
   1   4  -3 851.479 69.9210   4
  -1  -4   2 6576.86 468.086  28
  -1  -4   2 5313.51 467.414   8
  -1  -4   2 6778.95 468.237  24
  -1  -4   1 3776.76 269.547   4
  -1  -4   1 3288.92 268.982  28
  -1  -4   0 7369.08 636.690  13
  -1  -4   0 9135.12 637.270  26
  -1  -4   0 8050.88 637.931   6
  -1  -4   0 9497.18 638.326   9
  -1  -4  -1 15.3709 4.43333  19
  -1  -4  -1 27.4066 4.11486  11
  -1  -4  -1 26.3419 4.12072  20
  -1  -4  -1 18.2151 4.09862  14
  -1  -4  -1 19.0311 3.59282  29
  -1  -4  -1 21.4196 4.35999  30
  -1  -4  -1 20.1396 4.35723   6
  -1  -4  -2 947.151 73.2016  20
   1   4   2 1284.95 75.9706   6
   1   4   2 898.011 73.9284  11
   1   4   2 1038.60 75.1744  19
   1   4   2 660.972 73.5629  30
   1   4   2 1052.35 73.5817  29
  -1  -4  -2 886.684 73.9440  14
  -1  -4  -3 1142.51 100.857   9
   1   4   3 1298.38 101.290   6
  -1  -4  -3 1207.50 100.762   5
   1   4   3 1204.82 100.097  11
   1   4   3 1301.26 101.404  22
   1   4   3 1354.73 101.643   9
   1   4   3 1462.53 100.825  30
   1   4   3 1245.84 99.3571  29
  -1  -4  -3 1195.64 100.509   2
   1   4   3 1362.91 101.327  19
  -1  -4  -4 302.023 28.6803   5
   1   4   4 288.418 28.8486  22
   1   4   4 323.709 26.5028  15
   1   4   4 296.702 28.1198  14
   1   4   4 398.815 30.1894   6
  -1  -4  -4 329.726 28.4949   2
   1   4   4 360.859 29.3124  19
   1   4   5 2611.09 194.958  14
   1   4   5 2469.01 192.815  15
  -1  -4  -5 2444.04 194.480   2
   1   4   5 2527.20 195.508  22
  -1  -4  -5 2287.45 192.344  10
   1   4   5 2608.85 195.537  19
  -1  -4  -5 2808.59 195.626   5
   1   4   6 136.358 16.3606   2
   1   4   6 144.764 12.4470  20
  -1  -4  -6 192.062 14.7293  10
   1   4   6 152.163 17.1893  22
  -1  -4  -6 164.928 16.8174   5
   1   4   6 159.675 16.6399  14
   1   4   6 150.851 17.2924   9
  -1  -4  -6 167.924 16.5470  12
   1   4   7 1790.42 142.614  15
  -1  -4  -7 1911.97 144.211  12
   1   4   7 1712.83 144.415  22
  -1  -4  -7 1843.00 144.492   5
   1   4   7 1640.13 144.152   2
   1   4   7 1762.51 144.155  14
   1   4   7 2096.18 146.237   9
   1   4   8 2141.16 181.303  15
  -1  -4  -8 2385.16 183.220   5
  -1  -4  -8 2206.26 182.363  12
   1   4   8 2180.56 183.221   2
   1   4   8 2867.75 185.959   9
   1   4   8 2243.46 183.237  22
   1   4   8 2393.84 183.456  14
  -1  -4  -9 831.624 78.0274   5
  -1  -4  -9 1090.17 79.2021  12
   1   4   9 989.026 79.8963   2
   1   4   9 892.846 78.8435  14
   1   4   9 928.837 77.4664  15
  -1  -4 -10 7.30012 7.05538   5
  -1  -4 -10-4.90731 7.59999  27
   1   4  10 2.05137 7.31935  14
   1   4  10 2.14678 7.14282   2
   1   4  10-4.31177 8.01952  22
   1   4  10 16.3517 7.39991  15
   1   4  11 183.377 21.7826   2
  -1  -4 -11 153.075 19.3750  28
   1   4  11 134.454 18.4021  15
   1   4  11 176.287 21.2640  14
   1   4  11 156.771 20.3818  22
   1   4  11 140.387 21.6448   9
   1   4  12 514.627 61.8112   9
   1   4  12 665.016 62.3054  14
   1   4  12 661.240 62.6616  22
  -1  -4 -12 688.699 61.2745  27
  -1  -4 -12 824.803 63.6706  28
   1   4  12 675.393 62.8798   2
  -1  -4 -12 796.666 61.6833   3
   1   4  12 717.497 61.3042  15
   1   4  13 236.870 27.6074  14
   1   4  13 190.612 26.7301  22
  -1  -4 -13 230.908 26.3527  27
  -1  -4 -13 183.791 25.5265  28
   1   4  13 244.073 26.4593  15
   1   4  13 207.101 27.5444   2
  -1  -4 -13 193.607 24.7818   3
  -1  -4 -14 24.1368 11.0512   8
   1   4  14 15.4938 11.9007  14
   1   4  14 31.0219 12.0001  15
  -1  -4 -14 12.4467 10.9573   3
   1   4  14 25.0690 13.5199   2
   1   4  14 35.8064 15.4141   9
  -1  -4 -14 13.5217 10.8069  27
   1   4  14 32.8249 11.8578  22
  -1  -4 -14 41.4997 13.3610  28
  -1  -4 -15 121.943 19.7301  28
   1   4  15 104.880 19.8592   2
  -1  -4 -15 74.5972 17.7866   3
  -1  -4 -15 134.094 17.2208   8
   1   4  15 77.6844 20.0247   9
  -1  -4 -15 89.1898 18.5033  27
   1   4  15 93.0600 18.9191  15
   1   4  15 117.619 20.3692  14
   1   4  15 82.8516 19.1692  22
  -1  -4 -16 143.775 21.7903   3
   1   4  16 125.641 24.4826  22
  -1  -4 -16 119.034 20.9031  27
   1   4  16 142.852 25.1912   9
   1   4  16 154.825 22.0308  15
  -1  -4 -16 75.2504 18.7210  28
  -1  -4 -17 148.384 24.6467  28
  -1  -4 -17 148.785 23.6792   3
  -1  -4 -17 167.475 24.7293  27
   1   4  17 110.314 24.1815  22
   1   4  17 169.581 31.5716   6
  -1  -4 -18 67.2024 20.3800  28
   1   4  18 90.1500 24.4288   6
   1   4  18 86.3811 21.3967  22
  -1  -4 -18 90.2939 20.0337  16
  -1  -4 -18 56.3486 19.4348  25
  -1  -4 -19 22.1209 16.8078  28
   1   4  19 23.7204 16.5796  22
  -1  -4 -19 18.4368 16.8237  25
  -1  -4 -19 12.3971 15.7029  16
   1   4  19-5.07129 16.0331  19
   1   4  19 5.91529 17.6265   6
   1   4  20 24.3486 19.6207  22
   1   4  20 30.3159 18.7149   6
  -1  -4 -20 38.3841 19.0029  25
  -1  -4 -20 25.4622 17.4180  16
   1   4  20 21.0501 17.1929  19
  -1  -5  14 87.3397 21.0372  15
  -1  -5  14 44.3645 15.8639  10
   1   5 -14 55.7036 13.7836   1
   1   5 -13 128.415 21.6102  25
  -1  -5  13 171.006 24.7544  15
  -1  -5  13 131.179 22.1197  10
   1   5 -13 115.034 19.2191  16
   1   5 -13 104.210 16.4202  24
   1   5 -13 117.804 17.6534   1
   1   5 -12 16.5981 12.1445  25
  -1  -5  12 28.8152 12.6477  15
  -1  -5  12 2.98069 10.4546  10
   1   5 -12 11.3700 9.41143   1
   1   5 -12 9.91606 9.28212  16
  -1  -5  12 15.1737 7.75283  12
  -1  -5  12 19.8282 11.0008  18
  -1  -5  11 109.344 18.3278  10
   1   5 -11 95.4900 17.1944  28
   1   5 -11 116.587 19.2038  25
   1   5 -11 87.0318 15.9538  16
  -1  -5  11 122.679 18.8058  18
  -1  -5  11 114.307 14.2413  12
  -1  -5  10 14.2368 8.48660  18
   1   5 -10 4.52997 5.97446  24
  -1  -5  10 4.97313 8.69693  10
   1   5 -10 18.2089 8.97969  28
   1   5 -10 11.9833 8.68403  16
   1   5 -10 7.54389 6.37778   1
  -1  -5  10 9.25802 5.99486  12
   1   5 -10-2.67970 8.47878  25
   1   5  -9 9.57689 7.55660  25
   1   5  -9-1.37278 6.45903   1
  -1  -5   9-4.29329 7.14174  18
  -1  -5   9-4.46393 8.30191  10
   1   5  -9 9.55273 6.25835  24
   1   5  -8 2523.57 208.380   1
   1   5  -8 2517.75 210.085  28
  -1  -5   8 2483.92 210.765  18
   1   5  -8 3017.19 209.190  24
  -1  -5   8 2720.68 211.723  10
   1   5  -7 2868.47 234.775  28
   1   5  -7 3032.36 233.688   1
  -1  -5   7 3160.67 236.572  10
  -1  -5   7 3004.07 235.855  18
   1   5  -7 2924.29 233.360  24
   1   5  -6 2617.87 224.073  24
   1   5  -6 3023.63 223.749   4
  -1  -5   6 2761.96 226.574  10
  -1  -5   6 3263.00 227.274  18
  -1  -5   6 2809.60 225.881   3
  -1  -5   5 991.110 77.1223   3
   1   5  -5 994.827 74.8547   4
  -1  -5   5 872.608 76.8262  18
  -1  -5   5 862.245 76.8980  27
   1   5  -4 55.3379 7.26148   4
  -1  -5   4 77.2974 9.85118  27
  -1  -5   4 69.4241 9.32430   3
  -1  -5   4 68.5298 9.36011  18
  -1  -5   4 79.7383 10.2186  25
  -1  -5   4 65.9151 8.75075  16
  -1  -5   4 69.7290 6.22954  23
  -1  -5   3 3467.75 265.737  24
  -1  -5   3 3688.86 267.919  25
  -1  -5   3 3463.09 267.013  27
  -1  -5   3 3146.41 266.207  16
  -1  -5   3 3451.87 266.890   3
  -1  -5   3 3230.56 266.769  18
  -1  -5   3 3531.95 264.814   8
  -1  -5   2 3699.56 280.054   8
  -1  -5   2 3642.08 281.933  25
  -1  -5   2 3434.95 280.399  24
  -1  -5   2 3509.21 279.996  28
  -1  -5   2 3719.07 279.100  21
  -1  -5   1 362.916 30.5241   4
  -1  -5   1 364.579 30.1715  28
  -1  -5   1 394.780 30.7753  26
  -1  -5   0 4422.01 359.482  26
  -1  -5   0 4837.78 359.618  13
  -1  -5   0 4224.88 360.634  11
  -1  -5   0 5054.35 360.585  29
  -1  -5   0 4758.75 359.364   7
  -1  -5  -1 296.400 28.5760  22
  -1  -5  -1 320.566 27.1629  29
  -1  -5  -1 306.864 27.7049  30
  -1  -5  -1 353.005 27.6942  14
  -1  -5  -1 354.910 28.0028  11
   1   5   2 454.229 37.9318  26
  -1  -5  -2 483.290 39.5461  14
   1   5   2 591.263 40.6287  30
   1   5   2 523.294 38.9572  13
  -1  -5  -2 467.609 40.6744   9
  -1  -5  -2 496.304 38.9019  20
  -1  -5  -2 389.018 40.0373   5
  -1  -5  -2 501.943 41.1643  22
   1   5   3 492.861 39.2965  11
  -1  -5  -3 549.138 40.4841  22
   1   5   3 598.982 41.2097   6
  -1  -5  -3 464.090 39.8606   5
   1   5   3 434.775 37.4942  29
   1   5   3 366.858 38.3618  30
  -1  -5  -3 434.853 39.8295   9
  -1  -5  -3 472.801 39.4344   2
   1   5   3 521.057 40.2728  19
   1   5   4 805.804 58.9531  29
   1   5   4 748.594 60.3696  30
  -1  -5  -4 651.032 60.8428   5
   1   5   4 910.736 61.4260  11
   1   5   4 810.569 60.8276  14
   1   5   4 756.194 61.8000  22
  -1  -5  -4 702.095 60.4694   2
   1   5   4 785.115 61.6359  19
  -1  -5  -4 697.731 57.3146  18
   1   5   5-1.51965 4.66090   6
  -1  -5  -5 1.26035 2.31778  10
  -1  -5  -5 1.35511 4.61942   5
   1   5   5-1.38425 4.82978  19
   1   5   5-1.17424 4.45397  14
  -1  -5  -5-1.17743 5.18168  12
  -1  -5  -5 2.26200 4.03489   2
   1   5   5 4.66789 5.67030   9
   1   5   5-1.46393 5.44492  22
  -1  -5  -6 1123.68 86.4399  10
   1   5   6 1216.62 90.8123  19
   1   5   6 1168.47 89.7816  14
   1   5   6 1226.62 91.4835   9
  -1  -5  -6 1058.54 89.8128   5
   1   5   6 1089.81 90.4493  22
  -1  -5  -6 852.061 88.3985  12
   1   5   6 1163.38 91.2037   6
   1   5   7 17.3861 7.41909  22
   1   5   7 25.0755 8.57761   6
   1   5   7 15.3604 6.71102  19
  -1  -5  -7 9.93778 6.36812  12
  -1  -5  -7 16.2814 7.16875   5
   1   5   7 20.7323 8.14769   9
   1   5   7 13.8472 6.49040  14
   1   5   8 24.1284 8.45346   2
  -1  -5  -8 14.2095 7.54687   5
   1   5   8 28.2947 6.39121  15
   1   5   8 15.6581 7.17012  14
   1   5   8 37.2336 9.63378   9
  -1  -5  -8 16.9635 7.35940  12
  -1  -5  -9 1486.81 125.623   5
   1   5   9 1546.02 126.072  14
   1   5   9 1536.39 126.388   2
   1   5   9 1591.78 123.684  15
   1   5  10 588.065 53.4864   2
   1   5  10 561.913 52.7141  14
   1   5  10 609.726 50.8903  15
  -1  -5 -10 693.871 53.9193  12
   1   5  10 626.332 54.4603  22
   1   5  10 562.995 54.6933   9
  -1  -5 -10 476.059 51.5289   5
  -1  -5 -11 556.161 49.4482   5
   1   5  11 472.645 46.7407  15
   1   5  11 547.656 50.5633  22
   1   5  11 441.675 49.9526   9
  -1  -5 -11 636.737 49.8006  28
   1   5  11 559.976 50.4548   2
   1   5  11 514.578 49.6581  14
  -1  -5 -12 292.995 29.7161  27
   1   5  12 226.905 27.9259  15
   1   5  12 271.652 31.7028  22
   1   5  12 289.427 33.8620   9
  -1  -5 -12 302.691 30.5154  28
   1   5  12 257.221 31.0915   2
  -1  -5 -12 290.101 29.0261   3
   1   5  12 305.243 32.0853  14
  -1  -5 -13 679.048 56.8114  27
   1   5  13 610.591 58.0178  14
   1   5  13 545.932 57.8607  22
   1   5  13 699.141 61.8787   9
  -1  -5 -13 582.952 56.6588  28
  -1  -5 -13 636.714 55.5970   3
   1   5  13 579.242 58.0170   2
   1   5  13 581.666 55.1423  15
  -1  -5 -14 190.530 21.9428   8
   1   5  14 112.575 24.3287   6
  -1  -5 -14 164.155 22.9064  27
  -1  -5 -14 188.456 24.0503  28
   1   5  14 157.289 25.6562  22
   1   5  14 156.038 26.0435   9
  -1  -5 -14 181.725 22.8756   3
   1   5  14 153.349 24.5740   2
   1   5  14 156.205 21.7403  15
   1   5  14 153.508 24.4466  14
   1   5  15 447.679 43.1597  15
   1   5  15 368.993 47.8469   6
  -1  -5 -15 356.713 40.4088   8
  -1  -5 -15 394.622 40.0483  23
  -1  -5 -15 371.540 42.1523  27
  -1  -5 -15 429.816 44.2612  28
   1   5  15 425.608 45.6454  14
  -1  -5 -15 570.626 44.9780   3
   1   5  15 491.530 47.1154   2
   1   5  15 378.747 45.9836  22
  -1  -5 -16 42.4902 14.6833  28
  -1  -5 -16 6.24801 13.3695  27
  -1  -5 -16 14.4633 12.9312   3
   1   5  16-5.12559 17.0668   6
   1   5  16-4.20577 12.9199  22
  -1  -5 -17 15.3144 13.1282  28
  -1  -5 -17-3.35908 14.4241  27
   1   5  17 27.4833 19.2307   6
   1   5  17 17.9670 15.0100  22
  -1  -5 -17 46.6507 15.2368   3
   1   5  17 51.6388 17.5179  19
  -1  -5 -18 24.5919 13.4035  28
   1   5  18 5.78470 19.3227   6
   1   5  18 18.9482 15.4583  22
   1   5  18 34.9305 17.4977  19
  -1  -5 -18 25.5906 16.5776  25
  -1  -5 -19-13.6240 14.7252  25
  -1  -5 -19-4.29745 15.3312  28
   1   5  19 14.8107 17.6124  22
  -1  -5 -19-4.11673 15.0023  16
   1   5  19 5.94079 18.2208   6
   1   5  19 5.25651 17.4869  19
   1   5  20 21.2423 19.7964  19
  -1  -5 -20 32.8143 17.1347  25
   1   5  20-5.05083 18.8327  22
  -1  -6  14 27.1185 15.6448  15
  -1  -6  14 24.8268 13.3391  10
  -1  -6  13 718.876 63.0901  18
  -1  -6  13 603.496 62.6974  15
  -1  -6  13 623.951 62.5768  10
  -1  -6  12 35.4235 13.2248  18
  -1  -6  12 16.4179 13.3845  15
  -1  -6  12 46.6566 14.2902  10
  -1  -6  11 449.719 44.7957  18
  -1  -6  11 485.215 46.1366  10
  -1  -6  11 404.847 44.7457  15
  -1  -6  10-2.70738 10.0726  15
  -1  -6  10-2.61977 9.34911  10
   1   6 -10 4.65455 5.61495   4
  -1  -6  10 10.9203 6.24432  12
   1   6 -10-2.97988 6.37145   1
   1   6 -10 12.0952 7.63169  24
  -1  -6  10-2.48746 8.27855  18
  -1  -6   9 11.2952 7.90722  18
  -1  -6   9 7.08260 8.44600  10
   1   6  -9 11.4752 5.57768   4
   1   6  -9 2.78959 5.99365  24
   1   6  -9 9.65263 6.35469   1
   1   6  -8 813.694 61.7645   1
   1   6  -8 699.762 61.3529  24
  -1  -6   8 632.074 63.6973  10
  -1  -6   8 792.928 64.6995  18
  -1  -6   7 388.418 36.9549  18
  -1  -6   7 430.442 37.9819  10
  -1  -6   7 368.628 36.2921   3
   1   6  -7 392.423 33.3412   4
   1   6  -6-0.71090 3.59443   4
  -1  -6   6 6.86869 6.64156  10
  -1  -6   6 8.18114 6.32889  18
  -1  -6   6 3.23112 6.47606  27
  -1  -6   6 5.83400 5.84736   3
  -1  -6   5 943.398 71.7085  25
  -1  -6   5 985.797 72.1018  10
  -1  -6   5 752.780 70.2016  27
  -1  -6   5 872.206 70.9947  18
  -1  -6   5 774.763 69.8730   3
  -1  -6   4 46.5736 8.14898  25
  -1  -6   4 35.7189 7.31695   3
  -1  -6   4 26.2006 6.73861  27
  -1  -6   4 43.6286 7.51769  18
  -1  -6   4 26.9210 6.09452  16
  -1  -6   4 31.7008 4.24292   8
  -1  -6   4 27.9351 3.95940  23
  -1  -6   3 847.323 68.1293   3
  -1  -6   3 872.996 68.4351  27
  -1  -6   3 846.224 68.3138  18
  -1  -6   3 784.148 67.4868  16
  -1  -6   3 782.355 68.8528  25
  -1  -6   3 882.175 67.6048   1
  -1  -6   2 1667.24 126.776  21
  -1  -6   2 1677.46 127.333   4
  -1  -6   2 1909.18 127.813  28
  -1  -6   2 1565.92 128.716  27
  -1  -6   1 33.0535 4.91815   7
  -1  -6   1 41.0641 5.13995  26
  -1  -6   1 29.6907 4.42541  28
  -1  -6   1 28.8427 4.75849  13
  -1  -6   0 1920.94 157.889   9
  -1  -6   0 2038.73 155.489  15
  -1  -6  -1 3.10545 3.24090  29
  -1  -6  -1-1.24144 4.71348  22
  -1  -6  -1 5.10343 4.30016  19
  -1  -6  -1 3.19856 3.97110   6
  -1  -6  -1 2.20603 4.42353   9
  -1  -6  -1 3.42751 3.61184  14
  -1  -6  -2 3428.39 267.920   5
  -1  -6  -2 3538.00 266.262  14
   1   6   2 3600.86 265.650  13
  -1  -6  -2 3031.94 265.449  20
  -1  -6  -2 3684.05 267.612   2
  -1  -6  -2 3190.52 267.731   9
  -1  -6  -2 3886.85 268.888  22
   1   6   3 1433.28 108.315  19
   1   6   3 1523.09 106.252  13
  -1  -6  -3 1323.07 108.109   5
  -1  -6  -3 1294.36 107.990  22
   1   6   3 1201.79 106.858  11
   1   6   3 1521.21 107.319  30
  -1  -6  -3 1369.12 107.384   2
  -1  -6  -3 1279.80 108.193   9
   1   6   3 1296.17 104.097  26
   1   6   4 149.317 16.0451   6
  -1  -6  -4 100.992 14.1713   5
   1   6   4 118.457 13.7575  11
   1   6   4 179.381 16.0450  19
  -1  -6  -4 123.288 10.4108  18
   1   6   4 115.347 13.4224  30
   1   6   4 143.391 12.0145  29
  -1  -6  -4 116.781 15.2659   9
  -1  -6  -4 137.651 14.2599   2
   1   6   5 1634.50 125.609  14
  -1  -6  -5 1634.31 125.483   2
   1   6   5 1814.60 128.059   6
  -1  -6  -5 1611.72 126.517   5
   1   6   5 1458.92 126.336  22
   1   6   5 1419.72 122.560  29
   1   6   5 1474.85 124.769  30
  -1  -6  -5 1602.65 121.762  10
   1   6   5 1748.96 126.885  19
  -1  -6  -5 1562.80 125.490  12
   1   6   6 3168.18 254.562  14
   1   6   6 3495.23 256.240  19
  -1  -6  -6 3110.20 255.467   5
   1   6   6 3256.59 256.073  22
   1   6   6 3105.24 256.058   6
  -1  -6  -6 3363.16 255.057  12
  -1  -6  -7 862.385 72.1770  12
   1   6   7 863.306 74.1174   6
  -1  -6  -7 830.648 72.7221   5
   1   6   7 787.535 71.7475  14
   1   6   7 992.144 74.0260  19
   1   6   8 339.917 33.8452  14
   1   6   8 355.357 30.9437  15
  -1  -6  -8 361.705 34.7664   5
   1   6   9 798.698 72.7315  14
  -1  -6  -9 779.317 72.5640   5
   1   6   9 834.443 73.9328  22
   1   6   9 928.890 74.8444  19
  -1  -6  -9 898.786 72.7444  12
   1   6   9 911.607 69.8231  15
   1   6   9 730.337 73.9756   9
   1   6  10 84.2355 15.1732  19
  -1  -6 -10 74.4533 13.0043  12
   1   6  10 74.8690 14.0445  22
   1   6  10 33.0004 12.5554   9
   1   6  10 72.3734 10.9381  15
   1   6  10 60.2304 13.1014  14
  -1  -6 -10 49.0010 11.9983   5
   1   6  10 61.7859 15.3105   6
   1   6  11 70.0995 14.9357  19
  -1  -6 -11 56.7303 11.9260  28
  -1  -6 -11 54.3816 13.1022   5
   1   6  11 72.1550 16.1801   6
   1   6  11 44.1402 13.5278  22
   1   6  11 92.1628 17.3739   9
   1   6  11 70.8340 11.9157  15
   1   6  11 33.2701 11.8190  14
   1   6  12 1395.36 120.330   6
  -1  -6 -12 1397.86 112.876   3
   1   6  12 1401.44 117.970  19
  -1  -6 -12 1558.88 114.756  27
   1   6  12 1346.14 117.448  22
   1   6  12 1489.48 117.127  14
  -1  -6 -12 1091.05 112.815  28
   1   6  12 1410.56 112.763  15
   1   6  13 28.4212 13.0904  19
  -1  -6 -13 14.1112 11.2327  27
  -1  -6 -13 23.9970 11.2115  28
   1   6  13 29.2720 15.9789   6
   1   6  13 17.6367 13.5185  22
  -1  -6 -13 31.7176 11.1792   3
   1   6  13 33.5730 12.5850  14
   1   6  14 1250.33 102.778  14
   1   6  14 1231.58 107.095   6
  -1  -6 -14 1108.67 98.1316   3
   1   6  14 1180.65 103.843  22
  -1  -6 -14 1202.79 99.5761  27
   1   6  14 1205.28 104.271  19
  -1  -6 -14 1082.84 97.7457  23
  -1  -6 -14 1198.88 100.671  28
  -1  -6 -14 1119.17 98.4921   8
  -1  -6 -15 48.4532 15.7033  28
  -1  -6 -15 55.6158 13.7921   8
  -1  -6 -15 16.9826 11.9525  27
   1   6  15 50.8182 17.5380  19
   1   6  15 33.1411 15.7250  22
   1   6  15 39.5105 20.3662   6
  -1  -6 -15 38.7828 13.6903   3
  -1  -6 -15 54.8771 13.4373  23
  -1  -6 -16 13.8859 13.7321   3
   1   6  16 26.3845 16.3399   6
  -1  -6 -16 54.4573 15.2633  27
  -1  -6 -16 22.9715 12.3634   8
  -1  -6 -16 17.3901 13.3823  28
   1   6  16 32.0599 16.8411  19
   1   6  16 62.1526 19.6661  22
   1   6  17-4.72670 14.9173  22
  -1  -6 -17-3.22152 12.6805  27
   1   6  17-5.58188 16.6088   6
  -1  -6 -17 8.89678 12.8632   3
  -1  -6 -17 15.0000 13.0840  28
   1   6  17-14.7378 16.3427  19
   1   6  18 51.2902 21.8009  19
   1   6  18 23.3241 19.1555   6
  -1  -6 -18 35.8413 16.2467  28
   1   6  18 54.6224 19.4386  22
  -1  -6 -19 12.4879 14.8747  28
  -1  -6 -19 4.41956 15.4438  25
   1   6  19 6.02365 17.3751   6
   1   6  19 5.10911 16.1468  22
  -1  -6 -19 8.16876 16.6631  16
   1   6  19 36.7822 18.7651  19
  -1  -7  13 10.3551 13.6002  10
  -1  -7  13 7.30454 12.4649  15
  -1  -7  13 6.56761 12.7074  18
  -1  -7  12 3.24513 12.0762  10
  -1  -7  12 23.6638 14.2307  15
  -1  -7  12-3.07255 10.7276  18
  -1  -7  11 45.2066 14.8834  10
  -1  -7  11 89.3184 17.7258  15
  -1  -7  11 71.1086 15.9316  18
  -1  -7  10 302.948 33.5636  10
  -1  -7  10 254.045 32.2453  15
  -1  -7  10 338.238 33.3135  18
  -1  -7   9 82.5130 15.5413  10
  -1  -7   9 94.9346 15.8132  18
  -1  -7   9 82.9927 15.7267  15
  -1  -7   8 442.664 38.4392  10
  -1  -7   8 381.520 37.0080  18
   1   7  -8 318.673 31.3143   4
  -1  -7   7 6.08205 7.09987  10
  -1  -7   7 8.54861 7.86373   3
  -1  -7   7 9.69878 7.92681  18
  -1  -7   6 93.8211 12.8983   3
  -1  -7   6 102.479 13.8210  10
  -1  -7   6 97.9161 13.2885  18
  -1  -7   6 89.8081 8.12805   5
  -1  -7   6 89.7152 13.2194  27
  -1  -7   6 52.2163 11.5124  25
  -1  -7   5 936.165 65.8174  25
  -1  -7   5 695.367 63.4280  27
  -1  -7   5 740.818 62.2384  16
  -1  -7   5 754.560 59.0189  17
  -1  -7   5 712.958 63.4922  18
  -1  -7   5 689.448 63.5157  10
  -1  -7   5 791.648 63.2694   3
  -1  -7   4 455.620 38.0129  10
  -1  -7   4 397.447 37.9366  25
  -1  -7   4 443.286 37.5870  27
  -1  -7   4 382.377 35.9824  16
  -1  -7   4 409.899 33.9017  23
  -1  -7   4 415.450 36.7481   3
  -1  -7   4 461.405 37.7352  18
  -1  -7   3 641.607 60.7084   1
  -1  -7   3 779.209 61.4132  16
  -1  -7   3 728.729 62.0463  27
  -1  -7   3 853.841 63.9726  25
  -1  -7   3 767.061 61.6351  15
  -1  -7   3 742.373 61.2956  24
  -1  -7   3 715.134 61.6038   3
  -1  -7   3 859.217 62.6560  18
  -1  -7   2 6239.76 477.657  21
  -1  -7   2 5723.72 479.215   1
  -1  -7   2 6201.39 479.841  24
  -1  -7   2 6704.77 480.222  27
  -1  -7   1 14853.4 1072.70  15
  -1  -7   1 12757.0 1074.20  30
  -1  -7   1 15156.1 1073.12  13
  -1  -7   1 13371.8 1074.95   6
  -1  -7   1 12134.3 1074.13  19
  -1  -7   1 12868.7 1072.62   7
  -1  -7   1 14378.9 1072.51  28
  -1  -7   1 14780.4 1072.76  26
  -1  -7   0 403.898 29.8716  11
  -1  -7   0 340.572 29.4648   6
  -1  -7   0 265.795 28.2616  19
  -1  -7   0 311.662 27.1688  14
  -1  -7   0 316.841 28.3892  30
  -1  -7   0 317.356 29.1660   9
  -1  -7  -1 436.237 33.1241  14
  -1  -7  -1 408.997 34.3753  11
  -1  -7  -1 380.376 33.3335  20
  -1  -7  -1 304.779 34.3959  22
  -1  -7  -1 414.353 34.7798  19
  -1  -7  -1 395.451 34.9615   6
  -1  -7  -1 392.435 35.0583   9
  -1  -7  -2 259.896 24.0966  22
  -1  -7  -2 241.133 22.6400   2
  -1  -7  -2 229.778 23.4353   9
  -1  -7  -2 236.636 21.2406  14
  -1  -7  -2 226.177 23.1751   5
  -1  -7  -3 2611.69 221.402   5
  -1  -7  -3 2927.98 220.662   2
  -1  -7  -3 3250.23 222.870   9
   1   7   3 2778.16 218.884  13
  -1  -7  -3 2855.66 218.247  20
  -1  -7  -3 2518.22 221.254  22
  -1  -7  -4 791.821 62.4820   2
  -1  -7  -4 698.004 63.1927   5
   1   7   4 814.575 64.6264   6
   1   7   4 941.744 62.7901  30
   1   7   4 736.471 58.0560  26
  -1  -7  -4 687.178 58.1243  10
  -1  -7  -4 756.945 64.0320   9
   1   7   4 937.350 61.8695  13
   1   7   4 906.693 64.2101  19
   1   7   5 1324.92 106.712   6
  -1  -7  -5 1164.13 105.425   5
   1   7   5 1397.65 104.448  30
   1   7   5 1221.51 104.589  11
  -1  -7  -5 1283.97 105.002  12
  -1  -7  -5 1319.13 104.646   2
   1   7   5 1354.76 106.007  19
   1   7   6 6172.53 494.353   6
  -1  -7  -6 5775.33 493.247   5
  -1  -7  -6 6195.11 492.501  12
   1   7   6 6750.73 493.947  19
   1   7   6 6821.11 493.221  11
   1   7   6 6326.60 488.834  29
   1   7   6 6377.59 491.847  30
  -1  -7  -7 148.383 19.1987   5
   1   7   7 165.100 14.6654  29
   1   7   7 170.879 19.1562  14
   1   7   7 108.445 16.9929  11
   1   7   7 152.325 20.1912   6
  -1  -7  -8 10.9175 8.59597   5
   1   7   8-1.94341 6.93467  14
   1   7   8 7.38956 7.98816  22
   1   7   8 2.28814 8.16426  19
  -1  -7  -8-3.96691 6.92201  12
  -1  -7  -9 112.231 17.1164   5
   1   7   9 124.475 18.6455  22
   1   7   9 97.4037 16.8227  19
   1   7   9 82.7464 17.1591   6
  -1  -7  -9 137.996 17.2033  12
   1   7   9 112.405 16.7029  14
   1   7  10 387.671 37.7601  14
   1   7  10 361.784 38.7567  19
   1   7  10 365.211 38.4664  22
  -1  -7 -10 432.287 38.6187   5
   1   7  10 307.689 39.0498   6
  -1  -7 -10 355.422 37.2452  12
  -1  -7 -11 337.769 33.9423   5
  -1  -7 -11 311.111 31.2314  28
   1   7  11 288.899 33.6243  19
   1   7  11 281.347 32.4142  14
   1   7  11 288.375 34.2815  22
   1   7  11 325.679 37.3181   6
  -1  -7 -11 282.865 30.4386  27
   1   7  12 115.225 23.0971   6
  -1  -7 -12 160.756 21.7035   5
  -1  -7 -12 144.551 19.3044  28
   1   7  12 100.854 20.8174  19
   1   7  12 126.401 20.6179  14
  -1  -7 -12 146.599 18.3261   3
   1   7  12 154.984 23.4880  22
  -1  -7 -12 121.515 18.5327  27
   1   7  13 1185.61 102.970   6
  -1  -7 -13 1093.88 93.6326   3
  -1  -7 -13 936.367 94.6223  28
   1   7  13 1086.04 99.8348  19
   1   7  13 1161.02 98.0332  14
  -1  -7 -13 1277.52 95.8424  27
   1   7  13 1146.54 100.472  22
  -1  -7 -14 288.876 36.9835  27
   1   7  14 442.208 48.7061   6
   1   7  14 379.654 43.4889  22
  -1  -7 -14 380.352 38.4289  23
  -1  -7 -14 452.777 41.1491   8
  -1  -7 -14 319.792 38.3306  28
  -1  -7 -14 400.909 38.0430   3
   1   7  14 410.480 42.5062  14
   1   7  14 364.908 43.2226  19
   1   7  15 355.338 48.5903   6
   1   7  15 430.044 48.1994  22
  -1  -7 -15 428.813 42.6214   8
  -1  -7 -15 379.632 40.7397   3
   1   7  15 398.542 47.9405  19
  -1  -7 -15 390.693 43.0271  28
  -1  -7 -15 440.265 42.5179  27
  -1  -7 -16 34.8232 13.6849  27
   1   7  16 28.3108 16.7700  22
   1   7  16 54.1676 20.7926   6
  -1  -7 -16 47.6097 16.1175  28
   1   7  16 56.5255 21.2650  19
   1   7  17 4.94620 15.6324  22
   1   7  17 34.2879 19.9562   6
  -1  -7 -17-3.64325 14.3649  28
   1   7  17 19.8306 15.6685  19
   1   7  18 122.971 27.6398  22
  -1  -7 -18 126.789 22.8532  28
   1   7  18 95.2650 28.0603   6
   1   7  18 118.448 27.5003  19
   1   7  19 6.08362 19.2013   6
   1   7  19-15.8008 17.5232  19
   1   7  19-5.20212 18.5601  22
  -1  -7 -19 4.02028 16.1066  16
  -1  -7 -19 27.7658 15.8913  28
  -1  -8  13 261.114 33.9156  15
  -1  -8  12 295.808 33.1983  10
  -1  -8  12 224.823 31.7215  15
  -1  -8  12 238.465 31.0412  18
  -1  -8  11 3.13354 11.8886  10
  -1  -8  11-6.31493 13.4952  15
  -1  -8  11-5.91202 10.9977  18
  -1  -8  10 1054.23 93.5037  10
  -1  -8  10 1044.83 93.3341  15
  -1  -8  10 1124.27 93.1764  18
  -1  -8   9 1021.50 90.2421  10
  -1  -8   9 1175.60 91.4250  15
  -1  -8   9 968.304 89.1263  18
  -1  -8   8 449.760 40.2193  10
  -1  -8   8 344.944 38.0412  15
  -1  -8   8 388.883 38.3371  18
  -1  -8   7 250.840 29.2914  10
  -1  -8   7 305.056 30.0504  15
  -1  -8   7 297.867 29.7081  18
  -1  -8   6 772.036 65.1814  15
  -1  -8   6 910.684 67.2455  25
  -1  -8   6 677.442 64.6848  18
  -1  -8   6 703.684 64.9439  27
  -1  -8   6 739.492 64.4047   3
  -1  -8   6 804.553 65.9865  10
  -1  -8   5 0.45096 2.94816  17
  -1  -8   5 1.65644 6.52211  18
  -1  -8   5 7.72581 7.08726  15
  -1  -8   5 7.63959 6.81547  25
  -1  -8   5 8.60291 6.74759   3
  -1  -8   5 1.22775 4.92093  16
  -1  -8   5-1.65323 5.63796  27
  -1  -8   5 1.73413 6.32163  10
  -1  -8   4 11.6743 6.26716  18
  -1  -8   4 15.9365 5.77702  16
  -1  -8   4 10.4835 5.80086  15
  -1  -8   4 14.8803 6.76205  27
  -1  -8   4-3.62730 6.63888  25
  -1  -8   4 3.91175 5.34935   3
  -1  -8   4 6.84002 4.58225   1
  -1  -8   4 9.21385 6.18333  10
  -1  -8   3 1864.07 137.834  18
  -1  -8   3 1767.42 136.623   1
  -1  -8   3 1639.40 138.813  25
  -1  -8   3 1797.62 137.989  10
  -1  -8   3 1599.45 135.594  28
  -1  -8   3 1773.84 135.594  23
  -1  -8   3 1653.91 136.884  24
  -1  -8   3 1817.17 136.606  26
  -1  -8   3 1671.75 137.469  27
  -1  -8   3 1829.72 137.166   7
  -1  -8   3 1746.66 135.824   8
  -1  -8   3 1794.91 136.906  15
  -1  -8   3 1574.62 136.331  16
  -1  -8   3 1710.66 137.049   3
  -1  -8   2 89.0349 10.7528   1
  -1  -8   2 73.9357 10.7642  24
  -1  -8   2 88.3210 11.5571  10
  -1  -8   2 68.0454 10.0974   3
  -1  -8   2 95.6675 11.3152  27
  -1  -8   1 468.649 42.0387  11
  -1  -8   1 547.833 42.8465   6
  -1  -8   1 505.897 42.1517   9
  -1  -8   1 411.264 40.3370  29
  -1  -8   1 458.202 41.1758  30
  -1  -8   1 564.273 42.2887  19
  -1  -8   1 431.189 39.3019  14
  -1  -8   1 511.582 39.1203  15
  -1  -8   0 2134.17 153.942  14
  -1  -8   0 2163.52 156.407  11
  -1  -8   0 1737.60 156.493  22
  -1  -8   0 2327.83 155.144  29
  -1  -8   0 1675.42 154.623  30
  -1  -8   0 1996.78 155.811  19
  -1  -8   0 1619.09 155.508   6
  -1  -8   0 2037.70 156.581   9
  -1  -8  -1 1658.38 135.547   5
  -1  -8  -1 1720.77 136.344  22
  -1  -8  -1 1585.98 132.692  14
  -1  -8  -1 1683.71 135.665   6
  -1  -8  -1 1812.44 136.222   9
  -1  -8  -1 1803.64 134.156  20
  -1  -8  -1 1697.49 135.002  19
  -1  -8  -2 64.1474 7.87636  20
  -1  -8  -2 40.6436 9.52797   9
  -1  -8  -2 46.7706 9.76870   5
  -1  -8  -2 50.4695 8.95165   2
  -1  -8  -2 39.9937 9.15850  22
  -1  -8  -3 468.278 45.2015   5
  -1  -8  -3 577.402 46.3530  22
  -1  -8  -3 502.739 45.9169   9
  -1  -8  -3 508.911 44.1992   2
  -1  -8  -4 8.84497 6.63488  12
   1   8   4 23.7043 5.85406  13
  -1  -8  -4 23.2369 8.87154   9
  -1  -8  -4 29.2756 9.13485   5
  -1  -8  -4 12.2128 6.29559   2
   1   8   5 152.326 17.6051  30
  -1  -8  -5 182.508 19.1907   2
  -1  -8  -5 175.013 20.4816   5
   1   8   5 206.123 20.6013  19
   1   8   5 142.336 18.1396  11
   1   8   6 583.177 51.1535  30
   1   8   6 667.980 55.3946   6
  -1  -8  -6 505.143 52.5582   5
   1   8   6 658.620 52.9807  11
   1   8   7 282.760 28.2451  30
   1   8   7 280.356 29.2689  11
  -1  -8  -7 282.148 29.4194  12
  -1  -8  -7 321.725 31.4486   5
   1   8   8 2.90807 9.42956   6
  -1  -8  -8-2.40417 8.57715   5
   1   8   8 5.43919 9.48913  22
   1   8   8 2.45465 8.94555  19
   1   8   8 1.69399 6.66829  30
   1   8   8 2.05652 8.78824  11
  -1  -8  -8-2.17619 7.59323  12
   1   8   9 5.91709 9.36106  22
  -1  -8  -9-2.56188 8.96357   5
   1   8   9 19.0943 10.3680  19
  -1  -8  -9 7.05706 7.85413  12
   1   8   9 25.6591 12.8658   6
   1   8   9 13.6094 9.56807  14
   1   8  10 3.21177 10.1375  22
  -1  -8 -10-2.68384 10.9360   5
   1   8  10 4.97529 10.3043  14
   1   8  10 28.2626 13.4010   6
   1   8  10-2.99772 9.19553  19
   1   8  10-2.63306 8.97708  11
  -1  -8 -10-18.1161 10.3684  12
  -1  -8 -11 351.286 34.1721   3
   1   8  11 361.730 38.3924  14
   1   8  11 393.884 41.3348  22
   1   8  11 374.761 40.0656  19
  -1  -8 -11 304.855 37.2650   5
   1   8  11 473.258 44.6064   6
  -1  -8 -11 354.233 35.6027  28
  -1  -8 -12 4.70341 9.64613  28
   1   8  12 26.5947 13.0518  14
   1   8  12 45.4034 15.7101  22
   1   8  12 17.9347 12.8447  19
  -1  -8 -12 14.6832 11.6127   5
   1   8  12 4.22756 13.3884   6
  -1  -8 -12 10.3056 9.51663  27
  -1  -8 -13 4.52091 9.95496  27
  -1  -8 -13 2.61238 9.32723  28
   1   8  13 18.3498 16.0103   6
   1   8  13 8.14990 13.8960  22
  -1  -8 -13-5.18788 10.9217  23
   1   8  13 6.38342 11.8771  14
   1   8  13 11.7281 13.6452  19
   1   8  14 143.416 27.9442   6
   1   8  14 157.233 27.0731  22
   1   8  14 113.590 24.3229  19
  -1  -8 -14 157.232 23.1245   8
  -1  -8 -14 169.948 22.8465  28
   1   8  15 116.216 23.8585  22
  -1  -8 -15 99.3331 18.8054  28
   1   8  15 58.6432 19.5345  19
   1   8  15 148.205 28.2697   6
   1   8  16 24.4237 15.9888  22
  -1  -8 -16 36.3143 14.8958  28
   1   8  16 28.6912 16.8269  19
   1   8  16 22.3451 17.2724   6
   1   8  17-5.08620 16.9253  22
  -1  -8 -17-7.00196 12.2221  28
   1   8  17 5.02145 16.2871  19
   1   8  17-11.6578 19.8740   6
   1   8  18-15.6869 18.6543  22
   1   8  18-11.9942 19.9505   6
  -1  -8 -18 29.3324 14.1723  28
   1   8  18-5.16919 16.3139  19
  -1  -8 -19-11.2403 14.7733  28
  -1  -9  12-10.3336 14.0352  10
  -1  -9  12 10.3268 14.2579  15
  -1  -9  11 34.9417 14.5736  15
  -1  -9  11 29.0997 13.6063  10
  -1  -9  11 30.6226 13.1091  18
  -1  -9  10 8.68260 10.7898  15
  -1  -9  10 9.02447 12.6797  10
  -1  -9  10 11.2998 12.0941  18
  -1  -9   9 2.62449 10.5137  15
  -1  -9   9-2.76608 10.2884  10
  -1  -9   9-2.60112 9.47941  18
  -1  -9   8 148.173 21.3804  15
  -1  -9   8 143.674 21.3140  10
  -1  -9   8 180.411 21.9469  18
  -1  -9   7 50.0632 12.1250  15
  -1  -9   7 62.6841 12.5000  18
  -1  -9   7 72.9204 13.7284  10
  -1  -9   6 191.158 24.6495  25
  -1  -9   6 208.733 24.6263  10
  -1  -9   6 232.193 24.1660  15
  -1  -9   6 275.995 25.8292  18
  -1  -9   6 220.034 23.4466   3
  -1  -9   6 200.268 23.8068  27
  -1  -9   5 182.530 16.5793  17
  -1  -9   5 203.641 20.6149   3
  -1  -9   5 190.422 20.3628  15
  -1  -9   5 184.308 19.3155  16
  -1  -9   5 167.857 17.0539   5
  -1  -9   5 208.833 21.4668  27
  -1  -9   5 187.760 22.2244  25
  -1  -9   5 185.552 21.2107  10
  -1  -9   5 183.881 21.2120  18
  -1  -9   4 37.0804 7.57601  24
  -1  -9   4 52.6485 7.12270  23
  -1  -9   4 53.3148 9.92253  10
  -1  -9   4 43.7408 8.57579  15
  -1  -9   4 36.2932 9.78965  25
  -1  -9   4 53.4438 9.89212  18
  -1  -9   4 23.9908 7.24929  16
  -1  -9   4 32.1615 8.47831  27
  -1  -9   4 38.8977 8.12098  26
  -1  -9   4 62.4388 9.80580   7
  -1  -9   4 45.6496 6.84044   8
  -1  -9   4 38.1334 8.23579   3
  -1  -9   4 54.8401 8.29579   1
  -1  -9   4 33.3947 6.68104   5
  -1  -9   3 591.155 44.3866  24
  -1  -9   3 472.350 41.7453  23
  -1  -9   3 513.336 43.2339   7
  -1  -9   3 464.725 43.4736  10
  -1  -9   3 541.845 44.1435  18
  -1  -9   3 502.635 42.7568   1
  -1  -9   3 635.915 43.0766   8
  -1  -9   3 528.667 43.0124  16
  -1  -9   3 478.109 42.6490  15
  -1  -9   3 533.712 42.6198  26
  -1  -9   3 402.769 43.1246  27
  -1  -9   3 518.504 42.9379  13
  -1  -9   3 362.695 44.2157  25
  -1  -9   3 478.598 43.0487   3
  -1  -9   3 496.626 42.6147   5
  -1  -9   2 5.21536 5.14410  23
  -1  -9   2 15.5712 6.09626  24
  -1  -9   2 7.32202 5.26953   5
  -1  -9   2 13.4325 5.81844   3
  -1  -9   2 11.0723 5.69205  10
  -1  -9   2 5.30750 6.75311  11
  -1  -9   2 4.12188 5.55582  19
  -1  -9   2 17.8872 6.37997  18
  -1  -9   2 8.83136 7.05160   9
  -1  -9   2 11.9823 5.60655  16
  -1  -9   2 6.60384 4.39188  13
  -1  -9   2 11.6786 6.61062   6
  -1  -9   2 15.1635 5.84997  30
  -1  -9   2 7.31373 5.56732   1
  -1  -9   2 15.8374 6.48218  27
  -1  -9   1 2150.31 185.063  19
  -1  -9   1 2434.28 183.413   4
  -1  -9   1 2295.65 185.917   9
  -1  -9   1 2121.52 183.359  21
  -1  -9   1 2092.41 186.562  22
  -1  -9   1 2309.03 182.856  14
  -1  -9   1 2288.38 186.223   6
  -1  -9   1 2388.59 185.461   5
  -1  -9   1 2485.62 184.408  10
  -1  -9   1 2446.41 186.499  11
  -1  -9   1 2634.25 185.149  29
  -1  -9   1 2605.14 185.679  30
  -1  -9   0 65.2290 9.94167  19
  -1  -9   0 58.3075 11.0959   9
  -1  -9   0 50.6489 7.13846  14
  -1  -9   0 47.6856 8.25270  21
  -1  -9   0 52.4253 7.97340  10
  -1  -9   0 43.9155 7.94408  29
  -1  -9   0 37.7944 9.58671   6
  -1  -9   0 60.2801 11.1641  22
  -1  -9   0 43.3411 10.1104   5
  -1  -9   0 61.1554 10.1544  11
  -1  -9   0 59.0473 9.10177  30
  -1  -9  -1 323.460 30.3580   2
  -1  -9  -1 342.115 32.2911  22
  -1  -9  -1 370.365 31.9508   5
  -1  -9  -1 344.629 32.1633   6
  -1  -9  -1 285.081 31.1525   9
  -1  -9  -1 325.539 29.6284  20
  -1  -9  -2 422.344 43.6687   5
  -1  -9  -2 468.824 42.5807   2
  -1  -9  -2 554.040 45.2944   9
  -1  -9  -2 502.485 39.3605  10
  -1  -9  -2 452.988 41.0771  20
  -1  -9  -2 580.320 45.6937  22
  -1  -9  -3 559.669 49.5541  22
  -1  -9  -3 491.776 49.3172   9
  -1  -9  -3 492.091 49.0044   5
  -1  -9  -3 654.864 48.5577   2
  -1  -9  -4 3033.35 244.390   9
  -1  -9  -4 3023.30 241.876   2
  -1  -9  -4 3208.12 244.697   5
  -1  -9  -5 379.652 37.4885   5
   1   9   6 123.048 15.6905  30
  -1  -9  -6 131.615 17.4753  12
   1   9   6 105.413 14.9056  13
   1   9   6 169.858 18.6783  11
  -1  -9  -6 125.338 18.1632   5
  -1  -9  -7 35.0988 10.8627  12
   1   9   7 16.7868 9.97418  19
   1   9   7-2.95346 9.86760   6
   1   9   7 5.97070 7.45851  11
   1   9   7 7.87206 7.27705  30
  -1  -9  -7 19.7702 9.23681   5
   1   9   8 23.7617 10.7698  19
   1   9   8 28.6957 12.2633   6
  -1  -9  -8 16.5774 9.70203  12
  -1  -9  -8 44.6805 12.5310   5
   1   9   9 11.5744 9.63553  19
  -1  -9  -9 22.3003 10.3766   5
   1   9   9-3.47656 12.1374   6
  -1  -9  -9-2.55788 8.93478  12
   1   9  10 148.946 22.5102  19
   1   9  10 128.555 22.8803   6
  -1  -9 -10 127.893 20.3966   5
  -1  -9 -10 142.515 20.9890  12
   1   9  10 143.344 20.6849  11
   1   9  10 137.127 19.2680  30
   1   9  11 515.191 52.5937  22
   1   9  11 467.025 47.1849  30
   1   9  11 576.215 51.0923  11
  -1  -9 -11 437.302 49.0799   5
   1   9  11 452.020 52.6519   6
   1   9  11 558.699 52.5316  19
  -1  -9 -11 524.633 46.8424  28
  -1  -9 -12 623.991 56.1425  23
  -1  -9 -12 618.183 54.5253  28
   1   9  12 517.952 53.7435  30
   1   9  12 571.588 57.3101  11
   1   9  12 577.949 59.5172  22
   1   9  12 538.059 57.4328  19
   1   9  12 635.698 62.8363   6
  -1  -9 -12 639.510 58.0452   5
  -1  -9 -13 353.256 35.2862  28
   1   9  13 337.151 35.4242  30
   1   9  13 357.034 39.1737  11
   1   9  13 280.792 38.8703  22
   1   9  13 296.395 38.4593  19
   1   9  13 287.648 40.3728   6
  -1  -9 -14 2.75087 9.60887  28
   1   9  14 2.96612 10.1214  30
   1   9  14-10.2558 14.7805   6
   1   9  14 21.7562 15.5297  19
   1   9  14 18.7480 14.7662  11
   1   9  14 9.18599 14.8996  22
   1   9  15 24.2377 17.6692  22
   1   9  15 4.59500 13.6772  19
   1   9  15 5.42782 18.0604   6
  -1  -9 -15-2.98507 11.9634  28
   1   9  16 10.1201 17.7153  22
   1   9  16 38.6982 17.6887  19
   1   9  16 22.8089 18.5470   6
  -1  -9 -16 12.6188 12.0550  28
   1   9  17 35.4237 20.2262   6
   1   9  17 5.22729 17.9325  22
   1   9  17 40.2223 18.0493  19
   1   9  18 76.9785 23.0306  19
  -1 -10  12 404.116 44.3393  15
  -1 -10  11 63.8462 17.2126  15
  -1 -10  11 99.6388 19.6164  10
  -1 -10  10 14.6355 12.5266  15
  -1 -10  10 9.28594 13.4431  10
  -1 -10  10 2.92009 12.3065  18
  -1 -10   9 304.475 34.2785  10
  -1 -10   9 334.996 34.4316  18
  -1 -10   9 268.003 32.7542  15
  -1 -10   8 747.915 71.5157  10
  -1 -10   8 884.747 72.3343  18
  -1 -10   8 798.393 71.0984  15
  -1 -10   7 450.727 40.3887  15
  -1 -10   7 375.343 39.4554  18
  -1 -10   7 414.057 40.6494  10
  -1 -10   6 28.8660 10.0229  18
  -1 -10   6 50.1787 11.8575  25
  -1 -10   6 30.2802 10.5840  10
  -1 -10   6 48.1093 10.9113  15
  -1 -10   6 62.4774 11.9099   7
  -1 -10   6 47.8549 10.1480  26
  -1 -10   6 43.0192 11.6816  27
  -1 -10   5 6.78131 6.67674   7
  -1 -10   5 1.58936 6.99789  15
  -1 -10   5 11.0270 7.68717   3
  -1 -10   5 2.31072 8.76731  25
  -1 -10   5 1.92961 7.99486  10
  -1 -10   5-3.74387 7.88010  18
  -1 -10   5-1.87824 6.98928  27
  -1 -10   5 5.69344 6.35656  26
  -1 -10   4 8.92062 8.81058  25
  -1 -10   4 3.59449 6.65269  26
  -1 -10   4 5.72576 5.88064  24
  -1 -10   4 10.7144 5.57304   5
  -1 -10   4 27.2897 9.00300  10
  -1 -10   4 9.30313 6.29779  15
  -1 -10   4 6.68955 6.96738  18
  -1 -10   4 11.3105 6.10510  16
  -1 -10   4 11.9355 6.28446  13
  -1 -10   4 14.5795 5.94695   1
  -1 -10   4 17.1240 7.23878   7
  -1 -10   4 2.81223 6.32088   3
  -1 -10   4 12.0351 7.71050  27
  -1 -10   3-4.34741 7.23231  25
  -1 -10   3 1.51479 5.63544  24
  -1 -10   3-4.11487 4.90147  23
  -1 -10   3 1.48669 7.16814  10
  -1 -10   3-4.20256 7.65851  11
  -1 -10   3-5.74287 8.18111   6
  -1 -10   3-4.48774 6.95034  19
  -1 -10   3 1.57486 6.30989   9
  -1 -10   3 3.15209 7.03533  27
  -1 -10   3-14.7808 6.68917  18
  -1 -10   3 7.23170 6.21290  16
  -1 -10   3 1.14655 5.72268   7
  -1 -10   3 3.28571 5.15422   8
  -1 -10   3 6.42669 5.73810   3
  -1 -10   3 3.69572 5.34482   1
  -1 -10   3-4.98058 6.07496   5
  -1 -10   3-1.59135 5.92009  30
  -1 -10   2 575.590 47.8289  27
  -1 -10   2 478.104 47.4063  24
  -1 -10   2 513.427 46.2763  23
  -1 -10   2 527.413 46.7626  10
  -1 -10   2 542.056 47.5220  19
  -1 -10   2 538.641 46.8137  18
  -1 -10   2 653.295 47.8798   1
  -1 -10   2 501.908 47.7640   9
  -1 -10   2 580.330 47.0512   8
  -1 -10   2 532.430 46.2997  16
  -1 -10   2 522.270 44.3611  14
  -1 -10   2 559.889 46.5125   3
  -1 -10   2 512.795 48.7356  11
  -1 -10   2 559.998 47.2876  29
  -1 -10   2 548.146 47.5335  30
  -1 -10   2 704.770 50.6265   6
  -1 -10   2 539.146 47.2950   5
  -1 -10   1 1089.29 84.1830  21
  -1 -10   1 1046.96 84.2426  10
  -1 -10   1 1132.01 87.3507  11
  -1 -10   1 1000.18 84.2664  18
  -1 -10   1 983.094 85.4944  19
  -1 -10   1 958.064 86.2044   9
  -1 -10   1 1030.48 83.2915   4
  -1 -10   1 1124.70 85.6888  30
  -1 -10   1 1101.21 85.0439  29
  -1 -10   1 1038.93 82.4767  14
  -1 -10   1 1065.63 85.3892  23
  -1 -10   1 924.267 86.3414   6
  -1 -10   1 1044.69 85.9611   5
  -1 -10   1 1097.27 84.3746   3
  -1 -10   1 1000.67 87.4967  22
  -1 -10   0 151.144 15.1145  18
  -1 -10   0 107.525 14.5483  29
  -1 -10   0 147.432 18.4963   6
  -1 -10   0 113.212 17.5299  22
  -1 -10   0 175.505 15.3777  10
  -1 -10   0 126.921 15.4564  21
  -1 -10   0 178.230 17.4336  20
  -1 -10   0 155.902 17.7424   5
  -1 -10   0 164.115 18.2329  11
  -1 -10   0 164.796 18.4407   9
  -1 -10  -1 335.897 31.9796   5
  -1 -10  -1 302.695 31.5997   9
  -1 -10  -1 360.041 29.8621  20
  -1 -10  -1 286.590 31.5269  22
  -1 -10  -1 312.799 31.7830   6
  -1 -10  -1 306.465 29.7554   2
  -1 -10  -2 636.299 52.7360   2
  -1 -10  -2 592.663 54.3933  22
  -1 -10  -2 594.404 50.9491  20
  -1 -10  -2 571.509 54.1925   5
  -1 -10  -2 692.326 55.8875   9
  -1 -10  -3 1009.62 75.4130   2
  -1 -10  -3 750.767 76.2654   9
  -1 -10  -3 929.091 77.3657   5
  -1 -10  -4 9.43135 8.77625  12
  -1 -10  -4 23.7800 9.80206   9
  -1 -10  -4 27.0479 9.60039   5
  -1 -10  -5 1041.75 86.2185  12
  -1 -10  -5 990.617 87.2029   5
  -1 -10  -6 542.218 48.3715  12
  -1 -10  -6 489.083 48.9390   5
  -1 -10  -7 43.0264 11.4871  12
   1  10   7 37.3965 9.23183  30
  -1 -10  -7 35.0294 11.5410   5
  -1 -10  -8 492.520 49.6933   5
   1  10   8 502.051 49.7950  19
  -1 -10  -8 537.585 49.3822  12
   1  10   9 110.124 18.7361  19
   1  10   9 112.909 17.8395  11
  -1 -10  -9 91.3310 16.7492  12
  -1 -10  -9 78.3183 17.5197   5
   1  10  10 12.2239 13.2225   6
  -1 -10 -10 3.12532 11.4016   5
   1  10  10 6.67434 11.6557  19
  -1 -10 -10 12.0733 12.3091  12
   1  10  10 2.77331 10.1204  11
   1  10  11 50.5350 16.1999  19
  -1 -10 -11 29.0535 13.7424   5
   1  10  11 35.0572 17.8395   6
  -1 -10 -11 50.7362 13.6362  23
   1  10  12 56.4151 21.1605   6
   1  10  12 89.6171 20.4545  19
   1  10  13 30.1151 19.7795   6
   1  10  13 4.17034 13.5558  19
   1  10  14 31.9184 20.5984   6
   1  10  14 8.87912 13.6710  19
   1  10  15 145.394 30.3290   6
   1  10  15 126.183 26.8875  19
   1  10  16 29.0443 21.6110   6
   1  10  16-4.87228 17.0071  19
   1  10  17 59.5755 25.1745   6
   1  10  17 14.9920 17.9756  19
  -1 -11  11 143.797 23.8379  15
  -1 -11  10 163.870 23.9897  10
  -1 -11  10 146.726 23.1707  15
  -1 -11   9 20.5972 13.2338  10
  -1 -11   9 42.6769 12.9946  15
  -1 -11   9 44.6379 14.4870  18
  -1 -11   8 265.370 31.2063  18
  -1 -11   8 268.506 31.4294  15
  -1 -11   8 341.727 34.0730  10
  -1 -11   7 368.570 38.4843  18
  -1 -11   7 409.761 39.8486  10
  -1 -11   6 23.1942 11.8469  25
  -1 -11   6 9.02129 8.91646  10
  -1 -11   6 15.0300 9.21298  27
  -1 -11   6 2.14355 8.77327  18
  -1 -11   5 70.6774 12.5769   3
  -1 -11   5 93.1156 15.6530  25
  -1 -11   5 64.5902 13.5935  10
  -1 -11   5 87.4683 13.8907  18
  -1 -11   5 95.1809 14.4207  27
  -1 -11   4 501.065 43.6254  18
  -1 -11   4 476.153 43.5232  30
  -1 -11   4 490.754 42.9876   9
  -1 -11   4 528.984 42.8800   3
  -1 -11   4 463.721 41.5830  16
  -1 -11   4 464.229 45.7705  25
  -1 -11   4 417.985 42.0490  24
  -1 -11   4 501.175 46.5031  11
  -1 -11   4 451.384 44.2159   6
  -1 -11   4 501.714 43.9854  27
  -1 -11   4 468.636 43.6284  10
  -1 -11   3 288.914 25.8827  24
  -1 -11   3 249.254 23.4421  23
  -1 -11   3 250.288 24.9071  10
  -1 -11   3 220.530 23.7284   5
  -1 -11   3 244.542 26.5525   6
  -1 -11   3 229.512 24.3373  18
  -1 -11   3 249.834 24.7471  19
  -1 -11   3 219.816 24.5024  29
  -1 -11   3 226.969 24.4808  30
  -1 -11   3 257.900 25.4100   9
  -1 -11   3 223.443 22.9587   8
  -1 -11   3 179.626 22.4456  16
  -1 -11   3 274.394 28.3479  25
  -1 -11   3 276.888 25.6890  27
  -1 -11   3 218.969 26.5106  11
  -1 -11   3 283.391 24.2674   3
  -1 -11   3 244.368 23.6522   1
  -1 -11   2 1453.57 111.371  22
  -1 -11   2 1264.96 109.442   6
  -1 -11   2 1232.85 107.690   5
  -1 -11   2 1325.46 107.206  10
  -1 -11   2 1480.74 108.688  19
  -1 -11   2 1381.01 107.446  18
  -1 -11   2 1178.32 106.946   8
  -1 -11   2 1158.94 108.163   9
  -1 -11   2 1564.13 108.608  29
  -1 -11   2 1520.48 108.544  30
  -1 -11   2 1435.65 107.200  16
  -1 -11   2 1328.04 106.585   3
  -1 -11   2 1201.05 109.034  11
  -1 -11   2 1204.78 108.320  24
  -1 -11   2 1344.00 107.171  23
  -1 -11   2 1427.65 108.413  27
  -1 -11   2 1211.24 107.055   1
  -1 -11   1 319.199 29.1230  20
  -1 -11   1 225.018 28.6713  22
  -1 -11   1 312.759 28.3007  19
  -1 -11   1 269.693 27.2086  23
  -1 -11   1 306.765 29.5976   9
  -1 -11   1 276.191 29.5032   6
  -1 -11   1 298.409 27.6135  27
  -1 -11   1 239.375 25.6044   3
  -1 -11   1 297.948 29.3747  11
  -1 -11   1 350.882 30.4464  24
  -1 -11   1 267.934 28.2376   5
  -1 -11   0 856.052 67.3981  20
  -1 -11   0 841.311 69.0711   9
  -1 -11   0 811.892 69.7167  22
  -1 -11   0 685.982 65.5782  21
  -1 -11   0 969.820 67.6352   2
  -1 -11   0 776.900 67.3303  23
  -1 -11   0 815.744 68.5597   5
  -1 -11   0 681.177 68.0194   6
  -1 -11  -1 1018.18 94.0344  20
  -1 -11  -1 1165.82 95.0804  21
  -1 -11  -1 1270.36 98.5077  22
  -1 -11  -1 1150.01 97.2428   5
  -1 -11  -1 1192.48 95.1412   2
  -1 -11  -1 1121.44 97.3511   9
  -1 -11  -1 1358.44 97.2740  23
  -1 -11  -2 1081.30 87.2793  22
  -1 -11  -2 1014.76 86.7434   5
  -1 -11  -2 975.698 85.1066  12
  -1 -11  -2 1059.87 87.4723   9
  -1 -11  -2 1000.19 83.9151   2
  -1 -11  -3 368.320 37.7826  12
  -1 -11  -3 461.370 41.0108   5
  -1 -11  -3 406.527 40.5808   9
  -1 -11  -4 248.971 26.4385   5
  -1 -11  -4 188.285 23.9624  12
  -1 -11  -5 461.811 43.6582   5
  -1 -11  -5 407.632 41.4988  12
  -1 -11  -6 170.183 22.5004  12
  -1 -11  -6 168.674 23.3629   5
  -1 -11  -7 652.432 60.2864   5
  -1 -11  -7 632.113 59.1057  12
  -1 -11  -8 38.4939 13.2318  12
  -1 -11  -8 52.5691 14.2273   5
  -1 -11  -9 187.536 23.6936  23
  -1 -11  -9 109.322 20.8993   5
  -1 -11  -9 160.510 23.8299  12
  -1 -11 -10 148.932 24.2187   5
   1  11  10 138.850 23.4952  19
  -1 -11 -10 161.825 24.0475  12
   1  11  11 11.1761 14.1564  19
   1  11  12 27.8640 15.8136  19
   1  11  13 219.871 32.5052  19
   1  11  14 22.2801 17.9320  19
   1  11  15 55.7746 19.7206  19
   1  11  16-4.78963 18.1708  19
  -1 -12   9 547.958 53.9045  10
  -1 -12   8 34.3690 12.7236  18
  -1 -12   8 35.6406 14.5252  10
  -1 -12   7 435.496 39.1312  18
  -1 -12   7 317.471 37.2899  10
  -1 -12   6 774.222 65.1194  18
  -1 -12   6 791.147 65.5942  27
  -1 -12   6 660.331 65.8074  25
  -1 -12   6 692.418 64.6386  10
  -1 -12   5 316.229 34.3250  25
  -1 -12   5 397.338 36.1039  11
  -1 -12   5 307.792 31.3525  18
  -1 -12   5 300.932 31.7238  27
  -1 -12   5 261.242 31.0612  10
  -1 -12   4 7.30822 8.49653  10
  -1 -12   4 5.01029 9.69092  11
  -1 -12   4 7.60499 8.72698  27
  -1 -12   4 9.60305 8.57358  22
  -1 -12   4-2.64949 8.82268  25
  -1 -12   4 3.60930 7.72156  18
  -1 -12   3-7.78194 9.64834  25
  -1 -12   3 4.41264 8.52848  20
  -1 -12   3 2.30242 8.39098  11
  -1 -12   3 2.36870 8.63250  22
  -1 -12   3 4.33210 8.37283   6
  -1 -12   2 117.589 15.3303   8
  -1 -12   2 108.777 17.7663  22
  -1 -12   2 118.219 15.1472  23
  -1 -12   2 122.643 17.6211   6
  -1 -12   2 154.678 18.7255  11
  -1 -12   2 85.1053 17.3748  25
  -1 -12   2 135.189 16.9067  24
  -1 -12   2 112.541 15.8984   5
  -1 -12   2 90.7872 15.8370  20
  -1 -12   2 110.892 16.2414   9
  -1 -12   1 100.018 14.3832   8
  -1 -12   1 108.939 15.8530   5
  -1 -12   1 118.148 16.8909   6
  -1 -12   1 81.9285 15.5954  22
  -1 -12   1 76.6427 13.0352   1
  -1 -12   1 101.877 14.6069  20
  -1 -12   1 108.145 15.9886  24
  -1 -12   1 78.5634 13.3716  23
  -1 -12   1 94.4807 15.3823   9
  -1 -12   0 271.003 29.0072  22
  -1 -12   0 286.690 29.0954   9
  -1 -12   0 251.288 27.5981   5
  -1 -12   0 230.893 26.1386  23
  -1 -12   0 267.195 28.8833   6
  -1 -12   0 260.971 26.4298  20
  -1 -12  -1 276.894 28.6855  12
  -1 -12  -1 226.935 28.9557   5
  -1 -12  -1 294.291 29.3419  23
  -1 -12  -1 327.869 31.1927  22
  -1 -12  -1 285.459 30.8295   9
  -1 -12  -2 518.686 47.0095  12
  -1 -12  -2 516.614 48.7668   5
  -1 -12  -2 634.665 47.7754  21
  -1 -12  -2 438.820 46.7594  23
  -1 -12  -2 474.693 48.6478   9
  -1 -12  -3 56.8398 11.1484   2
  -1 -12  -3 55.2862 12.6583  23
  -1 -12  -3 37.2908 11.5116  12
  -1 -12  -3 44.9688 13.3373   9
  -1 -12  -3 36.0521 10.8159  21
  -1 -12  -3 35.1816 12.0075   5
  -1 -12  -4 56.4689 13.3352  23
  -1 -12  -4 60.1922 12.7809  12
  -1 -12  -5 181.441 23.0168  23
  -1 -12  -5 166.502 23.5938   5
  -1 -12  -5 172.498 22.5387  12
  -1 -12  -6 175.404 24.0484  23
  -1 -12  -6 154.531 24.3353   5
  -1 -12  -6 213.343 24.9578  12
  -1 -12  -7 148.348 23.4416  23
  -1 -12  -7 198.027 26.8157   5
  -1 -12  -7 183.460 24.4309  12
  -1 -12  -8 16.4587 13.4171   5
  -1 -12  -8-2.94489 11.5980  12
  -1 -12  -9 15.9484 13.4778  12
  -1 -13   8 10.9966 12.4679  10
  -1 -13   6-5.80637 11.2220  25
  -1 -13   6 5.78830 11.7922  20
  -1 -13   5 14.3749 13.0334  25
  -1 -13   5 8.12508 10.1053  20
  -1 -13   4 213.920 27.3369  22
  -1 -13   4 234.529 28.7264  25
  -1 -13   4 243.961 27.7711  20
  -1 -13   3 37.6519 11.9061  22
  -1 -13   3 33.3557 12.7742  25
  -1 -13   3 48.6291 13.0191  20
  -1 -13   2 504.339 51.0373  22
  -1 -13   2 571.775 50.5911  20
  -1 -13   2 572.221 52.8382  25
  -1 -13   1 220.122 24.1345   9
  -1 -13   1 161.965 21.1397   8
  -1 -13   1 170.532 23.1107  22
  -1 -13   1 193.569 21.6891  23
  -1 -13   1 183.716 22.8966   5
  -1 -13   0 10.9855 11.2616   5
  -1 -13   0 23.6771 10.7730   9
  -1 -13   0 18.3921 9.56052   8
  -1 -13   0 2.39735 10.4598  24
  -1 -13   0 11.3969 8.55301  23
  -1 -13   0 24.3253 10.6115  22
  -1 -13  -1-2.36654 10.9958   5
  -1 -13  -1 2.53045 10.4825   9
  -1 -13  -1 5.65750 8.30192  12
  -1 -13  -1 4.09053 8.74246  23
  -1 -13  -2 246.497 30.6666   9
  -1 -13  -2 269.049 30.4148   5
  -1 -13  -2 267.037 29.4331  23
  -1 -13  -2 267.770 28.5086  12
  -1 -13  -3 97.1564 19.3384   5
  -1 -13  -3 122.718 17.8859  21
  -1 -13  -3 132.291 18.9256  12
  -1 -13  -3 122.810 18.6049  23
  -1 -13  -4 48.5706 14.8793   5
  -1 -13  -4 44.2311 12.8520  21
  -1 -13  -4 52.7686 13.7226  23
  -1 -13  -4 47.4484 13.0129  12
  -1 -13  -5 51.4227 15.6108   5
  -1 -13  -5 60.8878 16.0461  23
  -1 -13  -5 66.1621 15.2424  12
  -1 -13  -6 130.556 23.9639   5
  -1 -13  -6 195.344 24.8556  12
  -1 -13  -7 29.1084 12.8219  12
  -1 -13  -8-3.12837 12.3162  12
  -1 -14   4 2.59747 10.9304  20
  -1 -14   4-5.96361 11.0907  25
  -1 -14   3-17.7044 12.8707  25
  -1 -14   2 93.8030 18.4906  25
  -1 -14   1 132.409 21.0090  25
  -1 -14   1 135.745 20.5968  22
  -1 -14   0 21.7027 10.8113   8
  -1 -14   0 16.3242 10.6560   5
  -1 -14   0 20.1242 10.8516  22
  -1 -14  -1 124.806 18.2114   8
  -1 -14  -1 55.3028 16.3272   5
  -1 -14  -1 87.5314 15.9882  23
  -1 -14  -1 96.1017 17.2818   9
  -1 -14  -2 37.9223 12.8173   8
  -1 -14  -2 25.6527 11.3595  12
  -1 -14  -2 18.6768 11.9943  23
  -1 -14  -2 40.3087 14.0332   5
  -1 -14  -3 18.8796 11.2888   8
  -1 -14  -3 28.6735 12.9010   5
  -1 -14  -3 7.44328 10.5669  23
  -1 -14  -3 34.6896 11.2674  12
  -1 -14  -4 119.033 18.8233  12
  -1 -14  -4 72.9554 19.1510   5
  -1 -14  -5 201.397 25.8918  12
  -1 -14  -6 159.477 23.8169  12
  -1 -14  -7 36.7123 14.6666  12
  -1 -15  -4 173.131 24.2728  12
  -1 -15  -5 27.4854 13.4172  12
  -1 -15  -6 80.1233 17.7649  12
   2 -17  -4 7.41676 15.1199  17
   2 -17  -3 56.7986 18.9921  17
   2 -17  -2 73.8941 19.8559  17
   2 -17  -1 63.0156 18.1942  17
   2 -16  -7 45.2621 19.9045  17
   2 -16  -6 112.430 24.1461  17
   2 -16  -5 3.88889 15.0346  17
   2 -16  -4-11.1758 13.8821  17
   2 -16  -3 213.454 30.4443  17
   2 -16  -2 43.6574 15.7599  17
   2 -16  -1 63.2036 16.8306  17
   2 -16   0 2.92976 13.0781  17
   2 -15  -9 4.23044 16.3550  17
   2 -15  -8 58.3403 20.8145  17
   2 -15  -7-4.07012 14.5234  17
   2 -15  -6 7.89197 14.3927  17
   2 -15  -5 3.80244 14.7003  17
   2 -15  -4 69.1977 18.5425  17
   2 -15  -3 93.6022 20.2671  17
   2 -15  -2-9.84361 14.0416  17
   2 -15  -1-6.15554 13.5529  17
   2 -15   0 25.7590 14.4183  17
   2 -15   1 132.171 20.8684  17
   2 -14 -10 71.4647 20.9954  17
   2 -14  -2 3.11460 12.0411  17
   2 -14  -1 393.445 40.1157   9
   2 -14  -1 293.299 37.2562   5
   2 -14  -1 313.443 36.2328  17
   2 -14   0 149.847 23.2751   5
   2 -14   0 136.077 23.6132   9
   2 -14   0 175.230 23.5376  17
   2 -14   0 134.764 23.6224  24
   2 -14   1 19.4085 13.8908   9
   2 -14   1 15.1215 11.7881  17
   2 -14   1 31.9692 14.1359  24
   2 -14   1 6.93618 13.7200   6
   2 -14   2 34.7336 14.3102   9
   2 -14   2 48.5229 13.3235  17
   2 -14   2 23.9727 14.8436   6
   2 -14   2 21.4848 12.9523  24
   2 -14   3 10.2054 13.4182   6
   2 -14   3-3.07006 12.1153   9
   2 -14   3 32.6969 14.3558  24
   2 -14   4 116.300 19.7204   9
   2 -14   4 136.876 20.9287  24
   2 -14   4 81.8654 20.0958  11
   2 -14   4 99.2124 21.0874   6
   2 -14   5 17.6397 15.6542  11
   2 -14   5 34.2403 15.4127   6
   2 -14   6 138.574 24.4713  11
   2 -13 -12 33.0116 17.5479  17
   2 -13  -4 25.8892 13.5207  21
   2 -13  -4 20.0399 14.4201   5
   2 -13  -4 36.4126 15.9275   9
   2 -13  -3 356.943 40.6923  23
   2 -13  -3 391.679 41.9603  21
   2 -13  -3 459.264 46.1016   9
   2 -13  -3 440.570 44.4061   5
   2 -13  -2 117.674 20.4556  21
   2 -13  -2 122.342 22.2656   5
   2 -13  -2 162.777 24.3956   9
   2 -13  -2 173.634 22.2868  23
   2 -13  -1 4.76424 10.0325  21
   2 -13  -1 3.26031 14.1476   9
   2 -13  -1 7.24682 10.1733  23
   2 -13   0 887.683 81.4763   9
   2 -13   0 883.249 81.9227   6
   2 -13   0 935.410 78.6128  23
   2 -13   0 911.145 79.4437  17
   2 -13   1 322.886 34.8711   9
   2 -13   1 323.142 35.3254   6
   2 -13   1 242.510 32.2822  24
   2 -13   1 236.923 29.8456  17
   2 -13   2 457.272 53.4095   9
   2 -13   2 589.124 52.1505  17
   2 -13   2 573.128 57.5431   6
   2 -13   2 652.706 56.6740  24
   2 -13   3 734.973 68.1946   9
   2 -13   3 843.817 64.9723  17
   2 -13   3 654.674 67.8328  11
   2 -13   3 766.322 67.7911  24
   2 -13   3 625.767 67.9958   6
   2 -13   4 1088.35 98.2971  11
   2 -13   4 1103.34 96.1981  24
   2 -13   4 1164.02 98.7928   6
   2 -13   5 67.2776 14.7817  27
   2 -13   5 65.0460 17.9788  25
   2 -13   5 54.9551 16.9136  11
   2 -13   5 47.5005 14.2616  24
   2 -13   5 46.8518 16.1281   6
   2 -13   6 136.486 23.5540   6
   2 -13   6 158.011 24.7571  25
   2 -13   6 179.795 26.6564  11
   2 -13   6 115.128 19.9582  27
   2 -13   7 214.130 27.7586  27
   2 -13   7 230.875 31.8842  11
   2 -13   8 15.8709 12.3484  18
   2 -13   8 15.9464 14.5792  11
  -2  12  14 15.9896 18.3712  19
  -2  12  13-3.88029 15.2738  19
   2 -12 -13 7.96609 14.2097  17
  -2  12  12 59.4071 19.0808  19
  -2  12  11-10.5274 13.8362  19
  -2  12  10 32.8185 14.2486  19
  -2  12   9 15.2036 12.0256  19
   2 -12  -6 141.561 22.9728  21
   2 -12  -6 165.340 25.1778   5
   2 -12  -5 518.626 54.5049  23
   2 -12  -5 620.486 57.9965   5
   2 -12  -5 606.375 56.1485  21
   2 -12  -5 579.854 58.0761   9
   2 -12  -4 190.930 24.9944  23
   2 -12  -4 192.064 25.1670  21
   2 -12  -4 188.190 27.6209   9
   2 -12  -4 186.946 27.0800   5
   2 -12  -3 405.290 39.8755  23
   2 -12  -3 347.827 38.6758  21
   2 -12  -3 394.669 41.8970   9
   2 -12  -2 172.315 22.9207  23
   2 -12  -2 212.840 24.1753  21
   2 -12  -2 145.302 23.8650   9
   2 -12  -1 137.555 18.8762  23
   2 -12  -1 141.589 21.3446   9
   2 -12  -1 90.5124 17.4463  21
   2 -12   0 555.534 44.9740  21
   2 -12   0 570.922 49.2282   6
   2 -12   0 510.839 44.4879  23
   2 -12   1 11.6807 11.6616   9
   2 -12   1 18.5953 12.5700   6
   2 -12   1 26.1123 10.2983  17
   2 -12   1 35.5708 10.6807  23
   2 -12   1 34.7121 12.8812  24
   2 -12   2 127.237 20.7803   9
   2 -12   2 99.5051 20.4687   6
   2 -12   2 133.490 21.4186  11
   2 -12   2 133.960 18.0138  17
   2 -12   2 173.136 21.8000  24
   2 -12   3 3.10845 12.0238   6
   2 -12   3-21.4166 12.4741  11
   2 -12   3-1.81225 7.63986  17
   2 -12   3-2.65246 10.2628  24
   2 -12   4 88.2799 17.4943   6
   2 -12   4 63.2142 16.5590  11
   2 -12   4 99.3290 14.0029  17
   2 -12   4 80.3394 15.6981  24
   2 -12   5 143.070 21.7536  27
   2 -12   5 141.772 23.9393  25
   2 -12   5 146.421 23.4942   6
   2 -12   5 212.266 26.4802  11
   2 -12   5 197.007 23.7083  24
   2 -12   6-6.46821 11.7869  25
   2 -12   6 14.0449 14.3069  11
   2 -12   6 2.58233 10.1659  27
   2 -12   7 23.0944 14.3670  25
   2 -12   7 41.0334 15.7488  11
   2 -12   7 2.72191 10.4029  27
   2 -12   8 33.6361 14.9873  25
   2 -12   8 28.5917 12.0719  27
   2 -12   9 2.76448 11.0895  18
   2 -12   9 14.9791 12.2199  27
  -2  11  15 8.64413 17.9130  19
  -2  11  14 33.6651 17.3857  19
   2 -11 -14 41.7066 18.0688  17
  -2  11  13 12.1250 14.4530  19
  -2  11  13 14.1801 16.8918  11
  -2  11  12 22.9522 15.0989  19
  -2  11  12 4.61322 16.4956  11
  -2  11  11 82.2925 19.6996  19
  -2  11  11 84.7576 21.9416  11
  -2  11  10 13.2790 13.7521  19
  -2  11  10-4.28236 14.6004  11
  -2  11   9 15.2586 12.9512  19
  -2  11   9 32.7619 16.4909  11
   2 -11  -8-3.37506 15.7854   5
  -2  11   8 34.9743 16.7066  11
  -2  11   8 44.4233 14.5729  19
   2 -11  -7-3.27028 13.5450   5
   2 -11  -7-20.6973 15.3966  21
  -2  11   7 7.47070 10.4795  19
   2 -11  -7 8.38924 11.7679  23
   2 -11  -6 28.5435 13.6016   5
   2 -11  -6 50.9577 13.4918  23
   2 -11  -6 45.2487 15.7555   9
   2 -11  -6 16.9071 12.8480  21
   2 -11  -5-3.02105 11.8975   5
   2 -11  -5-6.68233 11.9256   9
   2 -11  -5-5.35035 9.34156  21
   2 -11  -5-5.12933 10.2807  23
   2 -11  -4 96.0247 18.5500   9
   2 -11  -4 47.8697 13.6693  21
   2 -11  -4 95.2947 15.7176  23
   2 -11  -3 30.3438 12.5822   9
   2 -11  -3 26.2008 11.1697  21
   2 -11  -3 34.9408 11.3388  23
   2 -11  -2 153.073 22.9963   9
   2 -11  -2 172.580 21.3280  23
   2 -11  -2 165.803 21.7605  21
   2 -11  -1 15.0081 13.2288   6
   2 -11  -1 11.4664 11.5054   9
   2 -11  -1 4.21469 9.16837  21
   2 -11  -1 10.4724 8.70401  23
   2 -11   0 247.269 27.6428  21
   2 -11   0 261.648 28.2232  23
   2 -11   0 283.559 32.1095   6
   2 -11   0 295.138 31.8951   9
   2 -11   1 415.573 40.6528  21
   2 -11   1 460.231 45.2772   6
   2 -11   1 428.747 41.2043  23
   2 -11   1 520.581 46.3844   9
   2 -11   2 2.88641 10.0709   6
   2 -11   2 2.56393 9.34353  24
   2 -11   2-1.81766 7.64874  17
   2 -11   2-2.79111 10.9864  11
   2 -11   2 1.68554 7.92994  23
   2 -11   3 14.8805 10.1437  24
   2 -11   3 2.91821 10.4485   6
   2 -11   3 17.2024 10.9111  11
   2 -11   4 4.81501 9.47765  24
   2 -11   4 3.00133 10.9386  11
   2 -11   4-1.66550 7.43510  28
   2 -11   4 15.0383 13.6099   6
   2 -11   5 23.7891 12.0564  25
   2 -11   5 13.7000 8.26877  28
   2 -11   5 44.4711 13.9030  11
   2 -11   5 18.7036 10.0124  24
   2 -11   5 39.1447 11.4757  13
   2 -11   6 2.47255 9.20422  27
   2 -11   6 9.00993 8.37979  28
   2 -11   6 6.74916 12.8055  11
   2 -11   6 12.0286 11.1911  25
   2 -11   6-2.31335 8.78287  13
   2 -11   7 71.7944 13.6038   7
   2 -11   7 46.4018 14.5595  25
   2 -11   7 23.4366 11.4384  27
   2 -11   7 42.2601 12.5618  13
   2 -11   7 40.1381 11.4031  28
   2 -11   8 414.286 43.5055   7
   2 -11   8 504.958 47.0944  25
   2 -11   8 528.755 45.4855  13
   2 -11   8 457.042 41.9790  28
   2 -11   9 185.045 23.8887  27
   2 -11   9 198.076 23.9499  13
   2 -11   9 158.751 23.2707   7
   2 -11  10 145.815 23.3156  18
   2 -11  10 179.295 24.9900   7
   2 -11  10 171.331 24.5881  27
   2 -11  11 292.438 35.2117   7
   2 -11  12 420.020 46.3657   7
  -2  10  15 8.96777 17.3314  19
  -2  10  15-5.01070 16.6690  22
   2 -10 -15 14.1920 15.3893  17
   2 -10 -15-10.5201 12.2351  28
  -2  10  15 4.98798 18.5521  11
   2 -10 -14 3.39808 12.1310  28
  -2  10  14-24.5425 17.8933  11
  -2  10  14-9.72633 16.9739  22
  -2  10  14 4.32902 14.7638  19
   2 -10 -13 17.1702 11.2672  16
  -2  10  13-8.21052 14.3259  19
  -2  10  13-13.9623 15.0930  22
  -2  10  13 23.8147 17.7169  11
  -2  10  12 215.851 28.5608  19
  -2  10  12 145.550 27.3411  22
  -2  10  12 146.303 27.9155  11
  -2  10  11 21.4800 15.9563  19
  -2  10  11 26.1785 17.9555  11
  -2  10  11 58.0134 19.4152  22
  -2  10  10 435.646 46.7005  13
  -2  10  10 460.776 46.3043  19
  -2  10  10 483.639 49.8407  11
  -2  10  10 370.690 46.2186  22
  -2  10   9 590.688 54.3579  19
  -2  10   9 601.404 52.0519  14
   2 -10  -9 511.191 54.2883   5
   2 -10  -9 577.806 53.6506  23
  -2  10   9 565.051 57.6874  11
  -2  10   9 480.632 53.2884  13
  -2  10   9 520.267 54.9373  22
  -2  10   8 37.5648 11.6689  14
  -2  10   8 54.0690 13.5921  19
   2 -10  -8 75.3230 15.2015  23
  -2  10   8 36.4263 14.7361  22
  -2  10   8 37.0559 14.4360  11
  -2  10   8 76.1950 15.9126  13
   2 -10  -8 6.30870 12.6293   5
  -2  10   7 1.86485 8.32327  14
  -2  10   7 8.07666 9.81102  13
   2 -10  -7-9.16751 12.8589   5
  -2  10   7 3.51046 12.7928  11
  -2  10   7 2.43094 8.85887  19
   2 -10  -7-7.73629 9.96763  23
  -2  10   6 2.46537 8.60187  13
  -2  10   6 2.17652 9.15876  19
   2 -10  -6-3.23564 11.0298   9
  -2  10   6-6.63976 10.7646  11
   2 -10  -6 2.91850 12.0876   5
   2 -10  -6 2.46420 9.34676  23
   2 -10  -5 4.69453 9.46522  23
   2 -10  -5 31.8950 12.1546  21
   2 -10  -5 12.3660 11.0821   9
   2 -10  -4 73.5994 14.3699  23
   2 -10  -4 88.0222 14.8444  21
   2 -10  -4 52.8870 15.0397   9
   2 -10  -3 115.794 18.0963  21
   2 -10  -3 126.040 20.6418   9
   2 -10  -2 68.2430 12.8023  23
   2 -10  -2 37.0388 11.3780  21
   2 -10  -2 35.3337 12.3003   9
   2 -10  -1-5.52562 10.2759   6
   2 -10  -1 2.69493 6.49590  12
   2 -10  -1 5.69250 7.98461  23
   2 -10  -1-1.93722 7.48786  21
   2 -10  -1 2.63498 9.40024   9
   2 -10   0 166.321 20.8289   6
   2 -10   0 116.799 14.6020  12
   2 -10   0 130.686 16.7673  23
   2 -10   0 139.679 17.1319  21
   2 -10   0 88.0977 17.6232   9
   2 -10   1 25.2410 8.64189  21
   2 -10   1 15.1525 9.42723  11
   2 -10   1 28.1776 6.76449  12
   2 -10   1 31.5049 9.77028  23
   2 -10   1 34.5715 11.3754   6
   2 -10   2 151.449 18.6780  23
   2 -10   2 207.124 23.6431  24
   2 -10   2 188.129 23.2434  11
   2 -10   2 171.995 16.8938  12
   2 -10   2 160.123 22.3573   6
   2 -10   3 439.854 35.3871  22
   2 -10   3 397.099 35.4903  17
   2 -10   3 383.776 32.6214  12
   2 -10   3 373.843 39.5065  11
   2 -10   3 348.042 39.0674   6
   2 -10   3 346.597 37.7047  24
   2 -10   4 267.407 25.2170  22
   2 -10   4 258.460 28.0527  24
   2 -10   4 188.875 26.0721  13
   2 -10   4 231.897 30.0722  11
   2 -10   5 78.1153 16.9696  11
   2 -10   5 73.8653 16.2873  25
   2 -10   5 119.062 16.6140  24
   2 -10   5 133.682 14.1587  22
   2 -10   5 115.593 14.6647  28
   2 -10   5 96.0534 12.6678  17
   2 -10   5 69.4144 14.7426  13
   2 -10   6 58.5357 13.6804  27
   2 -10   6 72.2495 14.1566  13
   2 -10   6 61.4624 11.0337  28
   2 -10   6 66.6562 14.2142  25
   2 -10   7 108.894 17.0692   7
   2 -10   7 75.8367 15.6483  27
   2 -10   7 75.7496 15.4212  13
   2 -10   7 86.0372 17.3148  25
   2 -10   7 113.623 15.4775  28
   2 -10   8 9.99073 7.88025  28
   2 -10   8-2.61248 10.6554  27
   2 -10   8 18.3774 11.8892   7
   2 -10   8 8.82513 9.79835  25
   2 -10   9 260.531 28.2052  27
   2 -10   9 246.218 28.1180   7
   2 -10  10 65.9112 15.8587  18
   2 -10  10 52.8530 15.0700  27
   2 -10  10 65.3350 15.8831   7
   2 -10  11 165.082 23.7977  18
   2 -10  11 151.580 24.4737   7
   2 -10  11 201.806 26.2565  27
   2 -10  12 36.2339 15.0227   7
  -2   9  16-5.09159 18.9374  22
  -2   9  16 14.1193 15.2604  19
  -2   9  16 5.19387 18.5290  11
   2  -9 -16-6.82265 15.2255  16
   2  -9 -16 9.72960 13.2139  17
   2  -9 -16-7.49494 13.6565  28
   2  -9 -15 3.66412 13.4044  28
  -2   9  15 6.29481 19.3422   6
  -2   9  15 49.6981 21.9026  22
  -2   9  15 13.6814 16.3117  19
  -2   9  15 10.2574 17.5223  11
   2  -9 -15 9.91031 13.2852  16
   2  -9 -15 20.1840 13.2934  17
   2  -9 -15 23.6874 13.6063  27
  -2   9  14-4.77514 16.2901  22
   2  -9 -14 3.28581 12.2376  27
  -2   9  14 4.36128 14.8805  19
  -2   9  14 49.7640 20.2855  11
   2  -9 -14 18.8890 14.0654  16
   2  -9 -14-3.50803 12.7998  28
  -2   9  14 18.2694 17.5562   6
   2  -9 -13-2.93964 13.1293  16
  -2   9  13 4.12059 14.7082  19
  -2   9  13-14.3212 17.4033  11
  -2   9  13-5.82739 19.8706   6
  -2   9  13-13.5710 15.0567  22
  -2   9  12 44.2178 20.3860   6
  -2   9  12 131.513 24.7523  11
  -2   9  12 118.779 21.7769  19
  -2   9  12 72.1932 17.8623  14
  -2   9  12 89.4502 22.7057  22
  -2   9  11 109.351 25.5242   6
  -2   9  11 87.2978 20.9997  22
   2  -9 -11 123.058 21.3338   5
  -2   9  11 133.699 19.8144  14
  -2   9  11 98.1503 23.4526  11
  -2   9  11 85.2608 19.3290  19
   2  -9 -10 239.896 28.7015  23
  -2   9  10 230.907 31.4585  22
   2  -9 -10 222.075 29.4172   5
  -2   9  10 206.914 27.1231  14
  -2   9  10 251.909 33.0416  11
  -2   9  10 245.365 30.1207  19
   2  -9  -9 59.5092 14.7349  23
  -2   9   9 47.3054 15.1418  22
   2  -9  -9 72.6858 16.1038   5
  -2   9   9 62.6367 13.6952  14
  -2   9   9 59.7382 17.0519  11
  -2   9   9 55.7253 14.5322  19
   2  -9  -8 109.172 17.4554  23
  -2   9   8 80.5688 17.8292  22
   2  -9  -8 93.5031 18.9860   5
  -2   9   8 102.310 16.6593  14
  -2   9   8 73.2653 18.2274  11
  -2   9   7 26.1040 12.2269  11
  -2   9   7 21.3599 11.1577  13
  -2   9   7 37.4562 11.5155  19
   2  -9  -7 22.4252 12.4253   5
  -2   9   7 5.64555 10.6035  22
   2  -9  -7 21.3229 10.3833  23
  -2   9   7 16.6794 9.16135  14
  -2   9   6 174.852 23.6416  11
   2  -9  -6 184.869 21.2543  23
  -2   9   6 139.489 19.7940  19
  -2   9   6 136.134 17.9607  14
   2  -9  -6 152.132 22.2907   9
   2  -9  -6 149.828 21.8873   5
  -2   9   6 175.070 22.2367  22
   2  -9  -5 1431.77 130.089   9
  -2   9   5 1563.17 125.318  14
   2  -9  -5 1570.24 128.309  23
  -2   9   5 1709.76 132.243  11
  -2   9   4 1526.45 118.591  13
   2  -9  -4 1603.62 121.749   9
   2  -9  -4 1408.02 118.204  23
  -2   9   4 1324.50 114.876   7
  -2   9   4 1478.72 116.775  19
   2  -9  -3 1153.86 111.912   9
  -2   9   3 1406.20 110.682  13
   2  -9  -3 1314.57 110.808  21
  -2   9   3 1478.76 109.114  19
   2  -9  -3 1308.58 110.470  23
   2  -9  -2 23.4520 8.12757  23
   2  -9  -2 27.7839 8.30075  12
   2  -9  -2 34.6415 11.8468   9
   2  -9  -2 35.4604 9.76824  21
   2  -9  -2 25.9095 11.2877   6
   2  -9  -1 5.08773 6.68032  23
   2  -9  -1 6.18613 5.60402  12
   2  -9  -1-2.41155 8.97305   9
   2  -9  -1 1.74695 7.23986  21
   2  -9  -1 2.49108 8.49553   6
   2  -9   0 754.123 60.6553  23
   2  -9   0 761.216 63.7260   6
   2  -9   0 624.138 59.7715  21
   2  -9   0 705.690 58.3123  12
   2  -9   1 442.161 39.4225  29
   2  -9   1 536.183 44.1222  23
   2  -9   1 657.996 49.2030   6
   2  -9   1 587.590 44.6285  21
   2  -9   1 481.785 46.2906  11
   2  -9   1 499.402 41.6071  12
   2  -9   2-3.18950 5.20852  12
   2  -9   2-4.71265 9.10992  11
   2  -9   2 4.88292 8.71205   6
   2  -9   2 4.15606 2.77010  16
   2  -9   2 9.43836 5.75824  22
   2  -9   2 2.75475 5.88908  23
   2  -9   3 2209.77 168.515  24
   2  -9   3 2277.52 165.037  22
   2  -9   3 1872.62 166.214  13
   2  -9   3 2015.81 162.365  30
   2  -9   3 2068.32 161.620   2
   2  -9   3 2073.23 169.390  11
   2  -9   3 2182.69 162.674  12
   2  -9   3 2023.64 164.834  17
   2  -9   4 4075.01 329.106  24
   2  -9   4 3804.62 323.065   2
   2  -9   4 4109.34 325.927  17
   2  -9   4 4206.70 323.521  12
   2  -9   4 4602.72 326.696  22
   2  -9   4 4939.81 330.195  13
   2  -9   5 170.976 17.1783  17
   2  -9   5 168.168 17.9452  22
   2  -9   5 136.734 19.1981   7
   2  -9   5 140.821 19.8354  13
   2  -9   5 181.299 22.9033  25
   2  -9   5 170.125 20.1859  24
   2  -9   5 198.566 19.5812  28
   2  -9   6 978.080 81.2237  13
   2  -9   6 926.582 80.5843   7
   2  -9   6 1018.01 83.0854  25
   2  -9   6 904.924 78.8500  28
   2  -9   7 1936.91 160.741   7
   2  -9   7 1825.48 161.342  25
   2  -9   7 1795.25 158.440  28
   2  -9   8 132.410 19.7086   7
   2  -9   8 147.357 20.3607  25
   2  -9   8 135.969 19.0211  27
   2  -9   8 116.835 17.1590  28
   2  -9   9 44.8074 12.4726  27
   2  -9   9 36.3267 12.3125   7
   2  -9   9 67.3710 14.4758  25
   2  -9  10 356.758 37.0888  27
   2  -9  10 311.732 37.3281   7
   2  -9  11 71.6789 16.8119  27
   2  -9  11 79.7549 18.0063   7
   2  -9  11 67.7461 15.5739  18
   2  -9  12 10.7462 12.2810   7
   2  -9  12 24.3207 12.4556  18
   2  -9  13 11.5170 14.5882   7
  -2   8  17 29.6023 18.9480  19
  -2   8  17 31.0370 19.8443  22
   2  -8 -17 47.7761 17.5227  28
   2  -8 -17 39.8883 15.7779  27
  -2   8  17 43.4263 21.5724  11
   2  -8 -16 10.6444 14.9375  16
  -2   8  16-10.1566 17.3172  22
   2  -8 -16-7.21360 14.9453  27
  -2   8  16 14.4691 16.0513  19
   2  -8 -16 27.4468 14.5906  28
  -2   8  16-6.23539 18.5589   6
  -2   8  16 32.1538 19.5346  11
   2  -8 -15 6.83026 12.9588  16
  -2   8  15 14.6236 17.0114  22
   2  -8 -15-3.51671 12.8208  27
  -2   8  15 4.64747 16.2194  19
  -2   8  15-5.21433 16.4603  11
   2  -8 -15 11.3539 14.9015  28
  -2   8  15 6.05016 19.0977   6
   2  -8 -15 6.27585 14.0100  17
   2  -8 -14 46.5034 14.9560  28
  -2   8  14 13.0210 15.6185  19
   2  -8 -14 28.9253 14.4894  16
  -2   8  14 57.9582 22.9049   6
  -2   8  14 10.0198 15.5011  11
   2  -8 -14 10.1208 12.9584  27
  -2   8  14 55.3447 19.5148  22
  -2   8  13 210.216 29.9837  19
  -2   8  13 185.392 32.2891  11
   2  -8 -13 235.418 28.3681  16
  -2   8  13 181.356 32.8960   6
  -2   8  13 163.974 29.6469  22
  -2   8  12 80.3302 20.0069  22
   2  -8 -12 61.4868 16.3074   5
  -2   8  12 50.8753 15.7595  14
  -2   8  12 51.6903 20.2424   6
  -2   8  12 70.7124 17.1350  19
  -2   8  12 93.9402 22.1452  11
  -2   8  11 96.5430 19.8337  22
   2  -8 -11 108.084 17.6134  23
   2  -8 -11 107.996 19.5881   5
  -2   8  11 82.6950 17.5078  14
  -2   8  11 48.3355 19.6514   6
  -2   8  11 122.531 20.6945  19
  -2   8  11 79.3335 20.4119  11
   2  -8 -10 113.902 18.8105  23
  -2   8  10 126.282 21.9018  22
   2  -8 -10 89.7837 19.5582   5
  -2   8  10 148.454 20.4496  14
  -2   8  10 152.942 25.8925   6
  -2   8  10 157.971 22.4247  19
  -2   8  10 151.793 24.1985  11
   2  -8  -9 66.5461 14.0133  23
  -2   8   9 81.2192 17.0015  22
   2  -8  -9 75.3896 15.6361   5
  -2   8   9 66.0602 13.1824  14
  -2   8   9 45.9738 16.6065   6
  -2   8   9 72.5524 15.0659  19
  -2   8   9 43.0824 15.2088  11
  -2   8   8 132.315 21.8102  11
  -2   8   8 134.763 18.4371  14
  -2   8   8 168.633 21.7036  22
   2  -8  -8 158.593 21.5938   5
   2  -8  -8 113.448 18.5338  23
  -2   8   8 209.652 26.9690   6
  -2   8   8 127.628 19.8045  19
  -2   8   7 24.4258 11.0257  11
   2  -8  -7 15.0901 9.50545  23
  -2   8   7 36.4992 11.2711  22
  -2   8   7 22.3748 9.85448  19
  -2   8   7 27.1612 9.19603  14
  -2   8   7 39.8863 14.1194   6
   2  -8  -7 33.2723 11.2323   5
   2  -8  -7 12.8935 5.95845  18
  -2   8   6 476.925 39.4123  22
  -2   8   6 335.227 32.6321  30
  -2   8   6 401.899 35.1793  14
   2  -8  -6 361.093 38.8272   9
   2  -8  -6 365.935 36.6628  23
   2  -8  -5 30.9362 9.16380  23
  -2   8   5 19.0618 5.39841  30
  -2   8   5 17.0246 8.30982  19
  -2   8   5 24.8050 10.0118  13
   2  -8  -5 41.2597 11.6518   9
  -2   8   5 26.3444 7.92913  14
  -2   8   4 224.352 19.8980  14
  -2   8   4 156.005 20.8759  13
   2  -8  -4 187.817 21.4054  23
  -2   8   4 183.694 17.1911  30
   2  -8  -4 202.861 24.1789   9
  -2   8   4 176.368 20.1772  19
  -2   8   4 228.795 24.6881  11
   2  -8  -3 594.942 47.7545  23
   2  -8  -3 536.509 49.3753   9
  -2   8   3 621.126 44.7263  14
  -2   8   3 712.995 47.2406  19
   2  -8  -3 516.739 41.4421  20
  -2   8   3 473.240 41.3711  15
  -2   8   3 657.177 48.6492  13
   2  -8  -2 4411.86 359.937  23
   2  -8  -2 4948.12 360.940  21
  -2   8   2 5511.27 359.209  19
   2  -8  -2 3747.90 361.193   9
   2  -8  -2 4180.10 362.350   6
  -2   8   2 4170.12 359.799  13
   2  -8  -2 4926.15 359.339  12
   2  -8  -1 1291.26 108.184  12
   2  -8  -1 1216.80 109.260  23
   2  -8  -1 1369.43 110.071  21
   2  -8  -1 1491.81 113.364   6
  -2   8   1 1463.10 108.429   7
   2  -8   0 1.41845 6.06789  23
   2  -8   0-0.98175 4.51065  12
   2  -8   0-2.05708 8.10197  11
   2  -8   0 15.3550 9.08950   6
   2  -8   0 20.5754 7.25723  21
   2  -8   1 1403.28 116.664  23
   2  -8   1 1437.15 116.985  21
   2  -8   1 1344.66 119.457   6
   2  -8   1 1316.01 118.983  11
   2  -8   1 1623.71 115.322  12
   2  -8   2 661.842 48.7846   2
   2  -8   2 566.438 54.6169  11
   2  -8   2 653.711 51.3266  22
   2  -8   2 676.690 52.1961  23
   2  -8   2 529.898 48.1405  16
   2  -8   2 648.766 49.9285  12
   2  -8   2 756.858 53.0927  21
   2  -8   3 9.14047 6.66400  24
   2  -8   3 6.65233 6.31025  13
   2  -8   3 3.80815 2.73682   2
   2  -8   3-2.27575 7.75944  11
   2  -8   3-2.28229 5.37122  17
   2  -8   3-1.05178 4.82579  22
   2  -8   3 1.67757 3.19936  12
   2  -8   4 16.9680 6.17651  22
   2  -8   4 23.5380 4.19423  12
   2  -8   4 21.3980 4.21970  19
   2  -8   4 29.0003 8.27987   7
   2  -8   4 28.8096 8.69958  24
   2  -8   4 30.7239 6.84608  17
   2  -8   4 32.7251 4.14736   1
   2  -8   4 26.5072 8.13195  13
   2  -8   5 357.009 38.1161   7
   2  -8   5 390.455 38.7816  24
   2  -8   5 406.950 35.6414  17
   2  -8   5 444.408 38.2060  28
   2  -8   5 388.960 38.6909  13
   2  -8   5 453.714 34.3064  19
   2  -8   6 66.2116 12.3187   7
   2  -8   6 61.9880 12.2206  25
   2  -8   6 45.2126 9.79815  28
   2  -8   7 2.39821 8.92292  25
   2  -8   7 2.22523 7.94201   7
   2  -8   7 3.46353 6.57289  28
   2  -8   7 4.28411 7.97058  27
   2  -8   8 72.5064 13.9696  25
   2  -8   8 64.1312 12.0726  28
   2  -8   8 54.2825 13.4396   7
   2  -8   8 74.2932 13.5549  27
   2  -8   9 8.09886 10.0838   7
   2  -8   9 28.5776 10.8001  25
   2  -8   9 4.97857 9.48755  27
   2  -8   9 9.79040 10.0156  15
   2  -8   9 12.2043 8.99959  28
   2  -8  10 37.3639 12.6272  27
   2  -8  10 62.2094 15.6319  15
   2  -8  10 50.1348 13.6700   7
   2  -8  11 96.5468 16.9845  18
   2  -8  11 48.5474 14.9252  27
   2  -8  11 71.5098 18.2344  15
   2  -8  12 162.659 23.3869  18
   2  -8  12 177.294 25.2369   7
   2  -8  12 169.290 25.2583  15
   2  -8  13 6.24934 11.6284  18
   2  -8  13 3.53184 13.9075  15
   2  -8  14-3.79762 15.7313  15
   2  -7 -17-3.81771 14.4903  27
  -2   7  17-12.4490 20.1896   6
  -2   7  17 20.3143 17.3201  22
  -2   7  17-9.97831 17.0155  19
   2  -7 -17-3.76993 16.1184  16
   2  -7 -17-24.8086 15.6921  28
  -2   7  17 16.6436 17.9965  11
  -2   7  16-30.3290 20.1875   6
   2  -7 -16 8.06018 13.0805  28
  -2   7  16-9.82718 16.7599  22
   2  -7 -16-7.50546 14.2462  27
  -2   7  16-4.77495 15.0810  19
   2  -7 -16-3.66066 14.4209  16
  -2   7  15 5.83459 16.8095   6
  -2   7  15 4.68266 13.9333  22
   2  -7 -15-7.70898 14.0467  28
   2  -7 -15 6.96034 13.6987  16
   2  -7 -15-5.77584 11.5687  17
   2  -7 -15 10.8486 12.6173  27
  -2   7  14 8.81719 14.2946  22
   2  -7 -14 3.60612 11.6927  28
   2  -7 -14-6.87237 14.4593  27
  -2   7  14 5.53807 18.8784   6
   2  -7 -14-3.25155 11.8493  16
  -2   7  13 8.22311 14.4105  22
   2  -7 -13 24.9110 12.5056  23
  -2   7  13 22.2383 13.2286  14
   2  -7 -13 11.4620 12.6844   5
  -2   7  13 20.8702 17.4109   6
   2  -7 -13 20.9736 12.0801  16
  -2   7  12 14.6124 17.3868   6
   2  -7 -12-28.4476 12.7109   5
  -2   7  12-9.48545 13.7274   2
  -2   7  12 11.3950 14.1400  22
   2  -7 -12-2.44883 11.3917  23
  -2   7  12 2.92426 11.9295  14
  -2   7  11 482.082 52.4446   2
   2  -7 -11 565.141 51.6411  23
  -2   7  11 547.111 52.5914  14
  -2   7  11 485.894 53.9669  22
  -2   7  11 659.907 60.7819   6
   2  -7 -11 599.763 53.4696   5
  -2   7  10 516.546 48.8896   2
  -2   7  10 495.287 47.5941  14
   2  -7 -10 514.255 47.3611  23
  -2   7  10 490.851 50.0277  22
  -2   7  10 554.651 55.2166   6
   2  -7 -10 451.742 47.7843   5
  -2   7   9 226.587 30.4108   6
  -2   7   9 221.045 25.2209  14
   2  -7  -9 210.039 24.9508  23
  -2   7   9 276.848 30.4382  11
   2  -7  -9 186.218 25.8641   5
  -2   7   9 241.638 27.7492  22
  -2   7   9 197.641 25.3467   2
  -2   7   8 407.161 38.3220   2
  -2   7   8 326.964 39.9073  11
   2  -7  -8 357.927 34.2387  18
  -2   7   8 304.487 40.3822   6
   2  -7  -8 450.491 40.1411   5
  -2   7   8 517.392 41.7047  22
   2  -7  -8 399.105 37.8409  23
  -2   7   8 385.153 37.1636  14
   2  -7  -7 41.6526 7.92614  18
  -2   7   7 28.7466 12.2138  11
  -2   7   7 35.5767 10.3373   2
  -2   7   7 29.0864 9.22915  14
  -2   7   7 39.9937 10.5617  22
   2  -7  -7 40.9576 10.8110  23
   2  -7  -7 23.1479 10.5450   5
  -2   7   7 42.3414 12.8808   6
  -2   7   6 7.02162 7.38720   2
  -2   7   6-1.49609 6.77004  14
  -2   7   6-3.00676 10.2499   6
   2  -7  -6-2.48632 8.67536   9
   2  -7  -6-3.70147 7.15411  23
   2  -7  -5-4.63668 8.62516   9
   2  -7  -5-3.48561 6.98445  23
  -2   7   5-4.61089 8.22717  11
  -2   7   5 1.29524 5.70377  14
  -2   7   4 173.763 22.3240  11
  -2   7   4 198.861 19.4438  14
  -2   7   4 204.645 22.1767  13
  -2   7   4 240.818 22.7143  22
   2  -7  -4 235.048 24.2059   9
   2  -7  -4 160.379 20.4736  23
  -2   7   4 238.922 21.5522  19
  -2   7   4 180.923 17.7654  30
  -2   7   3 38.6215 6.60242  14
  -2   7   3 35.2071 8.83292  13
  -2   7   3 35.2335 8.91348  22
  -2   7   3 41.4855 10.1619  11
   2  -7  -3 54.9447 9.58196  23
  -2   7   3 30.7749 5.06148  30
   2  -7  -3 37.5045 10.2040   9
  -2   7   3 41.8086 8.26279  19
  -2   7   2 2904.65 211.692  13
   2  -7  -2 2264.35 212.101   6
  -2   7   2 2582.12 209.104  19
   2  -7  -2 2533.93 210.467  23
   2  -7  -2 3036.92 213.835   9
   2  -7  -2 2572.74 209.622  12
   2  -7  -2 3048.73 211.835  21
  -2   7   1 24.4633 6.56939   7
  -2   7   1 38.1088 8.25244  13
   2  -7  -1 41.9773 10.2352   6
   2  -7  -1 32.1369 7.97819  21
   2  -7  -1 43.9688 8.02809  23
  -2   7   1 32.6260 4.84791  15
  -2   7   1 33.0350 6.19853  19
   2  -7  -1 58.8355 8.16658  12
   2  -7   0 114.458 16.6774  11
   2  -7   0 126.404 14.1369  12
   2  -7   0 133.012 15.3138  21
   2  -7   0 125.295 15.1899  23
  -2   7   0 142.616 14.9531   7
  -2   7   0 157.766 12.9653  15
   2  -7   0 159.803 18.5805   6
   2  -7   1 973.864 72.0135  23
   2  -7   1 872.583 69.8572  12
   2  -7   1 802.351 73.5983  11
   2  -7   1 840.125 71.5887  21
   2  -7   1 860.941 74.7992   6
   2  -7   2-0.26292 1.99467  16
   2  -7   2-4.55899 4.72055  21
   2  -7   2-1.46468 6.25894  13
   2  -7   2-1.78882 4.20794  22
   2  -7   2 1.06080 4.17558  23
   2  -7   2 0.75831 2.32591  30
   2  -7   2 3.86097 6.73562  11
   2  -7   2 2.40710 3.28957  12
   2  -7   2 1.77335 2.14350   2
   2  -7   3 751.952 53.1410  13
   2  -7   3 577.891 47.8585  12
   2  -7   3 557.331 47.3421   2
   2  -7   3 618.548 50.0197  17
   2  -7   3 724.763 53.3794  24
   2  -7   3 662.474 54.4355  11
   2  -7   4 1097.23 84.9638  17
   2  -7   4 1119.14 87.9835  13
   2  -7   4 1078.24 82.6667  12
   2  -7   4 1116.08 87.8019  24
   2  -7   4 1096.51 87.3820   7
   2  -7   4 990.867 82.9305  19
   2  -7   5 1436.01 109.752  24
   2  -7   5 1143.70 105.744  17
   2  -7   5 1467.43 110.214   7
   2  -7   5 1617.99 111.918  25
   2  -7   5 1427.07 108.843  28
   2  -7   6 1096.69 84.4952  14
   2  -7   6 1178.02 89.2890  28
   2  -7   6 874.290 89.5151  25
   2  -7   6 1127.29 90.7221   7
   2  -7   7 1.88129 7.27647  15
   2  -7   7 3.96800 7.52994  27
   2  -7   7 1.66072 6.05776  28
   2  -7   7 12.7068 8.91549   7
   2  -7   7 2.17081 7.22640  25
   2  -7   8 119.041 16.8633   7
   2  -7   8 85.0445 11.0122  14
  -2   7  -8 86.7574 10.9550  21
   2  -7   8 127.022 16.3603  15
   2  -7   8 155.060 18.2964  25
   2  -7   8 151.559 17.4796  27
   2  -7   8 121.477 15.1601  28
   2  -7   9 350.414 36.5645  28
  -2   7  -9 377.818 32.5368  21
   2  -7   9 418.287 38.9421  27
   2  -7   9 461.250 39.8106  25
   2  -7   9 322.688 37.4482  15
   2  -7   9 404.826 33.4568  14
  -2   7 -10 353.012 31.0160  21
   2  -7  10 381.476 38.6844  15
   2  -7  10 369.971 32.4542  14
   2  -7  10 380.349 38.0711  27
   2  -7  11 15.2700 10.8169  18
   2  -7  11 14.5029 11.7186  15
   2  -7  11 19.8097 7.24586  14
   2  -7  11 29.9990 11.3973  27
   2  -7  12 38.7527 12.9674  18
   2  -7  12 50.8663 15.3292  15
  -2   7 -13 78.4229 17.4236  24
   2  -7  13 113.698 18.9929  18
   2  -7  13 83.1226 19.1638  15
  -2   7 -14 77.3884 16.5444  24
   2  -7  14 60.1744 15.9937  18
   2  -7  14 71.1292 18.1847  15
  -2   7 -15 238.631 29.8498  24
  -2   7 -16 25.2285 13.4107  24
  -2   6  18 35.6168 18.6722  22
  -2   6  18 60.8838 22.7514  19
   2  -6 -18 11.9876 15.6010  27
   2  -6 -18 30.5434 16.3772  28
  -2   6  17 183.996 31.1732  22
  -2   6  17 206.754 35.4355   6
   2  -6 -17 167.083 27.6358  27
   2  -6 -17 169.884 27.9204  28
   2  -6 -17 112.270 25.1347  16
  -2   6  16 156.982 31.5181  22
   2  -6 -16 201.144 30.8340  28
  -2   6  16 211.537 36.7453   6
   2  -6 -16 224.342 31.2872  27
   2  -6 -16 219.076 29.8424  16
  -2   6  15 192.327 30.4631  22
   2  -6 -15 183.540 25.4088  17
   2  -6 -15 213.298 28.8651  27
  -2   6  15 157.250 32.5157   6
   2  -6 -15 253.600 30.2139  16
   2  -6 -15 163.598 27.5110  28
   2  -6 -14 43.5179 15.2514  28
   2  -6 -14 24.3421 15.0939  27
  -2   6  14 29.0661 15.9707  22
   2  -6 -14 42.5133 14.8341  16
  -2   6  14 31.8799 16.5100   6
  -2   6  13 128.864 26.8884   6
   2  -6 -13 81.7844 17.5872   5
   2  -6 -13 130.198 18.4125  23
  -2   6  13 126.197 23.0604  22
   2  -6 -13 138.957 21.6621  27
  -2   6  13 102.794 20.4286   2
   2  -6 -13 107.915 19.5903  16
  -2   6  13 86.5912 19.0155  14
  -2   6  12 267.557 34.8311   6
   2  -6 -12 239.515 26.6447  23
   2  -6 -12 176.604 25.4700   5
  -2   6  12 212.291 28.4953   2
  -2   6  12 216.843 29.6411  22
  -2   6  12 236.973 28.6395  14
   2  -6 -11 111.417 17.4767   5
  -2   6  11 85.0325 19.8233   6
  -2   6  11 78.9981 16.7551   2
  -2   6  11 82.8307 17.3557  22
   2  -6 -11 94.7667 15.4260  23
  -2   6  11 64.6618 15.0987  14
   2  -6 -10 48.3176 13.9780   5
  -2   6  10 74.5163 15.8828   2
  -2   6  10 77.9412 16.1770  22
   2  -6 -10 98.6943 15.0058  23
  -2   6  10 110.444 16.2300  14
  -2   6  10 108.807 19.9917   6
   2  -6  -9 238.030 27.8972   5
  -2   6   9 220.595 30.1141   6
   2  -6  -9 285.544 27.3581  23
   2  -6  -9 280.655 25.0087  18
  -2   6   9 256.715 28.2248   2
  -2   6   9 225.819 26.4147  14
  -2   6   9 218.569 27.7865  22
   2  -6  -8 39.7865 11.0393   5
   2  -6  -8 35.2398 10.0395  23
   2  -6  -8 31.0632 7.48468  18
  -2   6   8 25.6840 9.95666  22
  -2   6   8 22.6608 10.4880   6
   2  -6  -8 31.1095 7.71879   3
  -2   6   8 31.1572 10.0555   2
   2  -6  -7 501.141 50.0424  23
   2  -6  -7 494.529 48.0153  18
  -2   6   7 682.787 53.2352  22
   2  -6  -7 602.901 47.9754   3
  -2   6   7 548.042 50.8929   2
  -2   6   7 660.608 48.9008  26
   2  -6  -7 711.722 53.7841   5
  -2   6   7 444.824 52.7418   6
  -2   6   6 2678.10 189.262  11
  -2   6   6 2201.48 179.965  29
  -2   6   6 2415.15 182.652  26
   2  -6  -6 2820.66 186.613  23
   2  -6  -6 2252.58 187.171   9
   2  -6  -6 2348.29 181.970   3
  -2   6   6 2467.43 185.572   2
  -2   6   5 49.2370 12.4818   6
   2  -6  -5 32.6607 8.34584  23
  -2   6   5 38.8026 10.3455  11
  -2   6   5 19.8517 8.01813  22
   2  -6  -5 37.3685 10.5678   9
  -2   6   5 18.7049 7.32895   2
   2  -6  -5 45.3400 5.98880   3
  -2   6   4 89.6755 11.2244   2
   2  -6  -4 82.1075 7.98095   3
  -2   6   4 101.689 13.7162  11
  -2   6   4 51.1891 10.3992  22
   2  -6  -4 74.1313 11.1952  23
  -2   6   4 65.9956 8.08073  26
  -2   6   4 93.0686 14.1380   6
   2  -6  -4 85.0676 13.1422   9
  -2   6   3 14.9291 7.37625  11
   2  -6  -3 32.4113 7.40654  23
  -2   6   3 23.1070 6.80729  22
   2  -6  -3 18.4265 7.66447   9
  -2   6   3 16.1868 4.98703  14
   2  -6  -2 412.704 35.7553   6
  -2   6   2 374.735 29.5412  30
   2  -6  -2 373.700 33.0238  23
   2  -6  -2 372.609 32.3744  12
  -2   6   2 329.063 34.4011  11
   2  -6  -2 329.374 34.1383   9
  -2   6   2 381.166 31.9741  19
  -2   6   2 344.464 32.6035  22
  -2   6   2 361.903 33.5519  13
   2  -6  -1 2122.54 160.736  21
   2  -6  -1 2242.26 160.679  23
  -2   6   1 1940.42 158.723  19
   2  -6  -1 2092.08 159.490  12
  -2   6   1 1827.15 159.355   7
   2  -6  -1 2133.25 162.936   6
  -2   6   1 2023.49 157.812  14
  -2   6   0 1222.11 95.4527   7
   2  -6   0 1254.98 95.7699  23
  -2   6   0 1290.53 93.8444  15
   2  -6   0 1256.94 96.1354  21
   2  -6   0 1242.40 97.9421  11
   2  -6   0 1263.90 94.6377  12
  -2   6  -1 739.142 54.6205   7
   2  -6   1 600.289 53.8989  23
   2  -6   1 736.352 57.1434  11
   2  -6   1 674.737 52.8416  12
   2  -6   1 603.816 54.0989  21
  -2   6  -1 633.069 52.8005  15
   2  -6   2 1340.90 102.415   2
   2  -6   2 1418.38 103.322  12
   2  -6   2 1523.84 107.178  13
   2  -6   2 1107.88 104.243  23
   2  -6   2 1297.38 102.119  16
   2  -6   2 1311.83 105.147  21
   2  -6   2 1323.49 108.002  11
   2  -6   3 4931.32 371.401   7
   2  -6   3 4771.24 367.620  19
   2  -6   3 4632.07 369.640  17
   2  -6   3 4452.69 371.493  24
   2  -6   3 4948.45 371.972  13
   2  -6   3 4837.94 367.855  12
   2  -6   4 682.685 55.9276   7
   2  -6   4 649.669 51.0897  12
   2  -6   4 599.484 52.9809  17
   2  -6   4 808.553 56.8158  24
   2  -6   5 792.393 63.9370  25
  -2   6  -5 813.508 60.2501  21
   2  -6   5 683.986 62.0487  24
   2  -6   5 678.172 59.3912  17
   2  -6   5 758.827 58.1505  14
   2  -6   5 759.065 62.1267  28
   2  -6   5 692.161 62.6771   7
   2  -6   6 3402.11 227.305   7
   2  -6   6 2841.50 226.153  25
   2  -6   6 2689.42 220.873  14
   2  -6   6 3057.46 225.742  15
   2  -6   6 2955.56 224.776  28
  -2   6  -6 2809.58 222.068  21
  -2   6  -7 314.247 27.1016  21
   2  -6   7 286.450 29.3346  28
   2  -6   7 277.981 30.5946  25
   2  -6   7 282.880 30.0604  15
   2  -6   8 2.06855 7.05761  25
   2  -6   8 2.00697 6.68317  27
   2  -6   8 8.15702 8.31394  15
  -2   6  -8 2.46021 4.28052  21
   2  -6   8 5.20182 5.91821  28
   2  -6   8 5.07908 4.28115  14
  -2   6  -9 1025.63 80.4238  21
  -2   6  -9 920.362 77.8353   4
   2  -6   9 1116.90 81.3452  14
  -2   6  -9 1071.95 81.7622  16
   2  -6   9 1102.83 86.4276  15
   2  -6   9 1126.10 86.2583  27
   2  -6   9 1255.09 85.9302  28
  -2   6 -10 1519.43 129.067  16
   2  -6  10 1800.65 135.236  15
   2  -6  10 1613.12 133.488  27
   2  -6  10 1642.69 128.971  14
   2  -6  11 205.731 25.2193  15
  -2   6 -11 173.986 22.1742  24
   2  -6  11 147.124 18.4464  14
   2  -6  11 212.233 24.0824  27
   2  -6  11 189.961 22.8577  18
  -2   6 -12 21.8181 10.4493  24
  -2   6 -12 14.3632 8.45213  16
   2  -6  12 19.5270 7.96329  14
   2  -6  12 12.3974 12.0578  15
   2  -6  12 21.0201 11.8068  18
   2  -6  13 564.643 53.7494  18
   2  -6  13 605.131 50.5321   2
   2  -6  13 550.860 55.6176  15
  -2   6 -13 530.116 50.6263  16
   2  -6  13 515.776 49.6425  14
  -2   6 -13 631.083 54.4156  24
   2  -6  14 7.78564 8.34278   2
  -2   6 -14 6.73988 9.32751  16
  -2   6 -14 11.1823 11.2175  24
   2  -6  14 3.03348 10.6039  18
   2  -6  14 16.4101 9.67236  14
   2  -6  14 3.67054 13.3920  15
   2  -6  15 431.712 43.2434  14
   2  -6  15 539.768 51.0908  15
  -2   6 -15 409.680 43.0670  16
  -2   6 -15 449.610 45.7113  24
  -2   6 -16 194.992 24.7629  16
  -2   6 -16 160.421 25.2191  24
  -2   6 -17 120.963 21.8307  24
  -2   6 -18-3.36326 13.9320  24
  -2   5  18 6.05836 19.1203   6
  -2   5  18 9.96798 16.5805  22
   2  -5 -18-13.4508 15.9954  28
   2  -5 -18 20.3500 15.7320  16
   2  -5 -18-4.15235 16.9184  27
  -2   5  17 23.7358 21.6509   6
  -2   5  17 81.2063 22.3702  22
   2  -5 -17 47.6350 17.6402  28
   2  -5 -17 86.8153 20.8381  16
   2  -5 -17 61.3143 19.7598  27
  -2   5  16-11.4245 19.0036   6
  -2   5  16-4.52646 15.0591  22
   2  -5 -16 4.15613 12.7482  28
   2  -5 -16-3.76087 13.4179  16
   2  -5 -16 3.94554 14.0767  27
  -2   5  15 16.2071 16.5699   6
  -2   5  15 8.46962 13.7319  22
   2  -5 -15-7.83476 13.0326  28
   2  -5 -15-3.53165 12.0396  16
   2  -5 -15 3.73498 14.1675  27
  -2   5  14 5.04792 18.4114   6
  -2   5  14 3.92416 12.7467  22
   2  -5 -14 3.62471 12.3795  28
   2  -5 -14 13.1196 11.4691  16
   2  -5 -14 24.4984 13.7968  27
  -2   5  13 127.971 23.2746   2
  -2   5  13 145.609 23.7594  14
   2  -5 -13 167.704 21.6933  23
  -2   5  13 173.483 30.2731   6
   2  -5 -13 171.044 22.6337   5
   2  -5 -13 158.659 24.2022  27
   2  -5 -13 191.574 24.8672  16
  -2   5  13 199.201 24.0290  15
  -2   5  12 8.82317 10.9894   2
  -2   5  12 16.7089 11.9466  14
   2  -5 -12 6.07480 8.97338  23
  -2   5  12 12.9718 14.4230   6
   2  -5 -12 30.4076 11.8478   5
   2  -5 -11 519.109 52.8531   5
  -2   5  11 558.007 58.5105   6
  -2   5  11 577.948 54.7463   2
   2  -5 -11 664.755 53.3133  23
  -2   5  10 2.43277 8.86671   2
   2  -5 -10-7.40137 7.90825  23
   2  -5 -10-2.17744 8.87285   5
  -2   5  10 14.4272 11.6958   6
   2  -5  -9 3.50797 6.77985  23
  -2   5   9-2.18660 8.45196   2
   2  -5  -9-4.14730 7.71284   5
   2  -5  -9 12.6096 6.99160  18
  -2   5   9-6.53956 10.0287   6
   2  -5  -9 1.36273 6.49104   3
   2  -5  -8 26.5103 8.07780  23
  -2   5   8 11.7106 8.04274   2
   2  -5  -8 25.6534 9.24576   5
   2  -5  -8 20.6755 6.76761  18
  -2   5   8 17.7475 9.66617   6
   2  -5  -8 4.74709 5.64299   3
  -2   5   7 31.1548 8.48699   2
   2  -5  -7 7.39476 7.93242   5
   2  -5  -7 15.2073 6.13751   3
   2  -5  -7 25.0271 7.04003  18
   2  -5  -7 26.6002 8.37529  23
   2  -5  -6 3492.47 277.714  23
  -2   5   6 3221.71 277.534   2
   2  -5  -6 3810.60 275.678   3
   2  -5  -6 3991.42 276.893  18
   2  -5  -6 3609.24 279.961   9
  -2   5   6 2770.95 279.218   6
   2  -5  -5 683.132 49.3166   3
  -2   5   5 576.806 51.0722   2
  -2   5   5 511.434 53.0961   6
   2  -5  -5 562.072 52.8037   9
   2  -5  -5 593.255 51.4452  23
  -2   5   4 264.094 30.3891  11
   2  -5  -4 363.655 31.7012   9
  -2   5   4 280.526 29.2700  22
   2  -5  -4 334.152 26.7584   3
  -2   5   4 334.641 29.0367   2
   2  -5  -4 310.684 29.2046  23
  -2   5   4 314.481 31.7193   6
  -2   5   4 336.451 27.3121  26
   2  -5  -3 5469.60 373.076   9
  -2   5   3 5166.65 370.829  22
   2  -5  -3 5897.66 371.485  23
  -2   5   3 4823.56 372.522  11
   2  -5  -3 4368.68 366.670  20
  -2   5   3 4061.58 372.013   6
  -2   5   3 5214.42 368.090  26
  -2   5   3 5164.35 369.868   2
   2  -5  -2 288.519 26.7964   6
  -2   5   2 295.639 24.6353  22
   2  -5  -2 251.987 24.2615  23
  -2   5   2 332.640 27.2669  11
   2  -5  -1 2455.00 182.892   6
  -2   5   1 2483.31 179.528  19
  -2   5   1 2521.40 180.574  22
   2  -5  -1 2227.37 180.641  21
   2  -5  -1 1971.50 180.033  23
   2  -5  -1 2221.61 179.760  12
  -2   5   0 148.910 13.6609  14
   2  -5   0 149.322 13.3796  26
   2  -5   0 196.943 15.5373  12
   2  -5   0 165.437 17.8134  11
  -2   5   0 162.649 16.7594  13
   2  -5   0 186.864 16.6647  21
  -2   5   0 175.681 14.7348  19
   2  -5   0 171.671 16.3029  23
   2  -5   0 147.148 17.5118   6
  -2   5   0 202.616 16.7292   7
  -2   5  -1 3642.42 317.479   7
   2  -5   1 4461.48 316.443  12
   2  -5   1 4430.17 320.046  11
   2  -5   1 4278.71 317.931  21
   2  -5   1 3945.79 318.571  13
  -2   5  -1 3777.35 316.518  15
   2  -5   1 4219.59 317.579  23
   2  -5   2 1176.19 93.2763   2
   2  -5   2 1541.79 99.7574  11
   2  -5   2 1236.88 94.1041  12
   2  -5   2 1261.53 95.6435  23
   2  -5   2 1145.29 94.6301  22
  -2   5  -2 1197.83 95.3787  15
   2  -5   2 1082.27 95.2931  17
   2  -5   2 1415.21 97.7965  13
   2  -5   3 5629.14 453.073  19
  -2   5  -3 5463.86 455.279  15
   2  -5   3 5940.52 456.723   7
   2  -5   3 6098.33 457.131  13
   2  -5   3 7506.03 458.140  24
   2  -5   3 6062.24 455.081  17
   2  -5   3 5960.73 453.207  12
   2  -5   4 2217.94 173.801   7
   2  -5   4 2231.90 171.336  17
  -2   5  -4 1958.64 171.325  21
   2  -5   4 2646.59 174.494  24
   2  -5   5 2814.40 247.754  15
   2  -5   5 2544.42 247.997  25
  -2   5  -5 2908.69 246.011  21
   2  -5   5 3187.59 244.849  14
   2  -5   5 4107.30 249.349  28
  -2   5  -5 3447.98 246.899   3
   2  -5   5 3607.17 249.835   7
  -2   5  -6 461.965 39.0655  21
   2  -5   6 529.546 41.9204  10
   2  -5   6 361.740 40.9697  25
  -2   5  -6 525.867 40.3965   3
   2  -5   6 539.188 42.7001  15
  -2   5  -6 445.016 38.6773  16
   2  -5   6 477.644 41.2600  28
   2  -5   7 1355.18 100.039  28
   2  -5   7 1060.79 99.5067  25
  -2   5  -7 1422.45 100.640  24
   2  -5   7 1372.12 100.704  10
   2  -5   7 1277.56 100.524  27
  -2   5  -7 1232.61 98.4866   3
   2  -5   7 1157.34 94.6928   8
   2  -5   7 1369.72 101.030  15
   2  -5   8 62.9681 10.6919  28
  -2   5  -8 70.3742 8.86773  16
  -2   5  -8 41.9937 6.09015   1
   2  -5   8 37.0350 9.58282  25
  -2   5  -8 38.7164 8.62209   3
   2  -5   8 46.6698 10.5018  15
  -2   5  -8 55.8643 10.1817  24
   2  -5   8 46.5310 10.0149  27
   2  -5   8 59.6074 10.6458  10
  -2   5  -9 32.8694 8.52465   3
  -2   5  -9 51.5407 6.59700   1
  -2   5  -9 34.8019 8.17870  16
  -2   5  -9 28.1131 8.96397  24
   2  -5   9 43.7682 10.6612  15
   2  -5   9 59.3657 11.2362  27
  -2   5 -10 3279.82 253.292  16
   2  -5  10 3048.45 256.825  15
   2  -5  10 3811.06 258.290  27
  -2   5 -10 3104.16 250.896   1
   2  -5  11 90.5335 14.8323  18
  -2   5 -11 94.0565 15.1171   3
   2  -5  11 74.1908 12.0070  14
   2  -5  11 85.7256 10.4624   5
   2  -5  11 78.7189 15.3987  15
   2  -5  12 49.6932 13.2527  18
  -2   5 -12 107.528 15.8440  24
  -2   5 -12 96.2506 14.4650  16
  -2   5 -12 101.583 15.7979   3
   2  -5  12 75.9110 13.1347  14
   2  -5  12 74.7848 16.8829  15
  -2   5 -12 94.8592 11.4153   1
   2  -5  13 84.0014 13.4707   2
  -2   5 -13 99.5127 16.7479  24
  -2   5 -13 62.8776 13.5600  16
   2  -5  13 48.3589 12.0964  14
   2  -5  13 45.9356 14.9964  15
   2  -5  13 97.5673 16.1238  18
  -2   5 -14 394.878 36.8118  24
  -2   5 -14 354.332 34.2613  16
   2  -5  14 318.259 38.0273  15
   2  -5  14 308.422 32.6460   2
   2  -5  14 335.201 36.1438  18
   2  -5  14 256.264 31.9740  14
   2  -5  15 382.530 39.9676  18
  -2   5 -15 378.647 38.2934  16
  -2   5 -15 369.999 38.9589  24
   2  -5  15 287.419 39.8316  15
   2  -5  15 351.039 36.6316  14
   2  -5  15 366.969 36.5782   2
   2  -5  16 159.919 22.4727  14
  -2   5 -16 163.094 23.3968  16
  -2   5 -16 142.187 22.7445  24
   2  -5  16 144.396 21.6233   2
  -2   5 -17 16.6009 14.4314  24
  -2   5 -17 9.11225 11.9923  16
  -2   5 -18 24.0708 13.2267  24
  -2   5 -18 35.1215 15.7286  16
  -2   5 -19 24.6316 13.5286  24
  -2   5 -19 33.6265 14.5383  16
   2  -4 -18 8.30004 14.4811  16
   2  -4 -18 8.57111 17.4620  27
   2  -4 -18 4.54631 15.4990  28
  -2   4  18-14.3918 18.1971  22
   2  -4 -18 19.0122 15.8132  25
  -2   4  18 5.92755 19.7202   6
   2  -4 -17 35.2987 16.1292  28
  -2   4  17-5.74190 18.1654   6
  -2   4  17 27.5895 16.0934  22
   2  -4 -17 3.97512 13.9271  16
   2  -4 -17 20.9083 16.2127  27
   2  -4 -16-12.4962 15.1796  28
  -2   4  16 17.3681 13.7034  22
   2  -4 -16-7.56034 14.0598  16
   2  -4 -16 12.0486 14.0128  27
  -2   4  16-5.48995 17.8009   6
  -2   4  15 25.8475 17.0207   6
  -2   4  15 34.1056 14.8835  15
   2  -4 -15 56.5515 16.6834  16
   2  -4 -15 37.7644 14.8934  27
   2  -4 -15 39.1489 15.9588  28
  -2   4  14 30.1399 14.7744   2
  -2   4  14 4.82071 17.0350   6
   2  -4 -14 45.6613 15.6914  27
  -2   4  14 20.2354 13.1816  15
   2  -4 -14 62.3037 16.4039  16
   2  -4 -14 21.7185 13.4645  28
   2  -4 -13-3.68713 8.67336  23
  -2   4  13 17.8886 14.5008   6
   2  -4 -13-6.47182 11.0307  27
   2  -4 -13-2.98068 11.0862  16
  -2   4  13 6.18364 11.2673   2
  -2   4  12 229.774 28.3774   2
   2  -4 -12 205.072 24.7248  23
   2  -4 -12 203.464 25.7839   5
  -2   4  12 314.738 35.5329   6
   2  -4 -12 257.909 29.0523  16
   2  -4 -12 297.935 31.1325  27
   2  -4 -11 1258.68 99.5858   5
  -2   4  11 1150.92 100.946   2
  -2   4  11 1334.77 106.739   6
   2  -4 -11 1107.20 97.5942  23
   2  -4 -10 256.140 28.6378   5
   2  -4 -10 286.996 27.9942  23
  -2   4  10 307.257 30.8252   2
  -2   4  10 261.221 32.9541   6
   2  -4  -9 50.2544 9.59873   3
   2  -4  -9 46.8078 9.89309  23
   2  -4  -9 58.2138 9.94556  18
   2  -4  -9 58.8796 11.2353   5
  -2   4   9 48.4819 13.3522   6
  -2   4   9 45.7800 11.5373   2
   2  -4  -8 6.27816 6.62980   3
   2  -4  -8 1.46560 6.47563  23
   2  -4  -8 9.40236 6.10508  18
   2  -4  -8 17.4167 6.87987   5
  -2   4   8 14.6728 5.66584  10
  -2   4   8 1.84666 7.67008   2
  -2   4   7-3.24293 6.15108   2
  -2   4   7 3.37041 6.86686  12
   2  -4  -7 6.88994 5.52097  23
  -2   4   7-2.44806 4.37842  10
   2  -4  -7 3.25081 6.04630   5
  -2   4   7 4.61101 8.04468   6
   2  -4  -7-1.21867 5.36408  18
   2  -4  -7 8.63219 5.84429   3
  -2   4   6 322.636 35.2084   6
  -2   4   6 342.952 33.1901   2
   2  -4  -6 413.529 32.1452   3
   2  -4  -6 378.439 33.2288  23
   2  -4  -6 372.012 32.6652  18
  -2   4   6 344.663 33.5760  12
  -2   4   5 369.848 35.0643   6
  -2   4   5 320.229 29.6516  10
   2  -4  -5 405.396 34.6600   9
   2  -4  -5 404.677 31.0738   3
  -2   4   5 363.413 32.4327   2
   2  -4  -5 361.630 32.3440  23
  -2   4   5 386.476 33.2888  12
  -2   4   4 1879.55 170.418   6
   2  -4  -4 1979.30 169.794   9
   2  -4  -4 2138.49 168.773  23
  -2   4   4 2241.09 166.044  10
  -2   4   4 2036.91 168.816  12
  -2   4   4 2135.30 168.422   2
   2  -4  -4 2230.95 166.913   3
  -2   4   3 4763.40 354.060  26
  -2   4   3 4239.31 357.031  11
   2  -4  -3 4585.11 352.531  20
  -2   4   3 4658.98 352.660  29
   2  -4  -3 4503.10 353.357   3
  -2   4   3 4685.31 354.983   2
  -2   4   3 4405.40 355.475  12
  -2   4   3 4607.88 352.646  10
   2  -4  -3 4246.28 356.597   9
  -2   4   2 3443.77 251.748  12
   2  -4  -2 2832.73 252.850   6
  -2   4   2 3208.60 249.993  26
  -2   4   2 3377.27 251.704  22
   2  -4  -1 857.923 67.7925   6
  -2   4   1 687.951 66.8800  11
  -2   4   1 937.054 67.6937  13
  -2   4   1 789.978 64.7897   2
  -2   4   1 844.302 65.7163  22
   2  -4  -1 836.563 66.2898  21
   2  -4   0 4678.39 371.272  23
  -2   4   0 4665.61 369.522  10
   2  -4   0 4735.39 369.626  26
  -2   4   0 4810.08 370.014  19
  -2   4   0 5730.30 371.273  22
   2  -4   0 5954.97 374.258   6
   2  -4   0 4146.35 372.404  11
  -2   4   0 4289.97 371.881  13
   2  -4   1 3562.05 265.999  11
  -2   4  -1 3264.54 262.740  10
  -2   4  -1 3588.87 264.620   7
  -2   4  -2 2047.49 161.065  23
  -2   4  -2 1714.56 160.937  15
  -2   4  -2 1907.70 160.719  10
   2  -4   2 2142.40 161.332  17
   2  -4   2 2297.66 160.413  22
  -2   4  -2 2305.44 161.629  21
  -2   4  -3 5406.30 454.377  23
   2  -4   3 6554.48 456.607  24
   2  -4   3 6732.29 454.979  17
  -2   4  -3 5543.47 454.995  10
  -2   4  -3 5904.69 455.569  15
  -2   4  -3 5452.95 454.031   3
  -2   4  -3 6318.57 455.160  21
   2  -4   4 29435.0 2330.02   7
  -2   4  -4 28132.6 2328.05  21
  -2   4  -4 28768.8 2328.89  10
  -2   4  -4 29857.0 2328.01   3
   2  -4   4 30201.9 2326.85  14
  -2   4  -4 33848.4 2327.17  16
   2  -4   4 32134.7 2329.87  24
  -2   4  -4 28623.3 2327.43  23
   2  -4   5 8968.71 734.562  15
  -2   4  -5 9325.13 732.252  16
  -2   4  -5 10266.9 732.156  23
   2  -4   5 10599.1 734.942  28
  -2   4  -5 9544.41 733.286   3
  -2   4  -5 7445.58 733.900  24
   2  -4   5 9768.86 731.972  14
  -2   4  -6 160.121 17.7783  24
  -2   4  -6 195.166 14.8139  23
   2  -4   6 207.263 18.8267  25
   2  -4   6 142.853 17.0882  10
  -2   4  -6 159.058 14.0440   1
   2  -4   6 154.123 17.4634  27
   2  -4   6 144.285 16.8779  28
  -2   4  -6 167.254 15.5889  16
   2  -4   6 170.015 18.3087  15
   2  -4   7 66.7384 6.09926   8
   2  -4   7 66.1862 10.2941  27
  -2   4  -7 61.1355 9.26276   3
  -2   4  -7 77.2251 7.11897   1
   2  -4   7 71.6859 11.0202  25
  -2   4  -7 57.7056 6.60430  23
  -2   4  -7 50.5820 9.26627  24
   2  -4   7 57.4544 9.76315  28
   2  -4   7 74.8180 10.9019  10
   2  -4   7 58.5235 10.2527  15
  -2   4  -8-1.33406 5.15684   3
   2  -4   8 5.54953 7.01673  15
  -2   4  -8 1.54175 5.50046  24
  -2   4  -8 1.70088 2.33375  23
   2  -4   8-1.57543 5.49709  28
  -2   4  -8 1.03403 4.48547  16
   2  -4   8 5.11216 6.82647  10
   2  -4   8-3.45349 5.44988  27
   2  -4   9 268.929 28.0938  27
  -2   4  -9 311.179 27.7872   3
   2  -4   9 286.632 29.3266  15
  -2   4  -9 293.963 26.2225  16
  -2   4  -9 331.965 28.6904  24
  -2   4  -9 259.270 22.2913  23
   2  -4  10 145.454 18.3283  15
  -2   4 -10 115.672 9.96730  23
   2  -4  10 112.299 16.9367  27
   2  -4  10 141.223 13.3984   5
  -2   4 -10 105.809 13.9997  16
   2  -4  11 354.795 35.0021  15
   2  -4  11 299.133 30.4299  14
  -2   4 -11 315.259 32.2971   3
   2  -4  11 275.174 31.6479  18
   2  -4  11 349.288 28.7261   5
  -2   4 -12 520.050 50.2680   3
   2  -4  12 488.880 48.0732   2
   2  -4  12 485.304 51.8634  15
  -2   4 -12 660.083 51.9562  24
   2  -4  12 549.420 49.0893  14
   2  -4  12 533.662 51.1220  18
   2  -4  12 584.908 46.1771   5
   2  -4  13 215.919 31.1633  15
   2  -4  13 275.207 28.9034  14
   2  -4  13 255.921 28.2201   2
  -2   4 -13 256.051 30.5939   3
  -2   4 -13 313.302 30.0996  16
  -2   4 -13 297.730 30.8006  24
   2  -4  13 303.827 31.2248  18
  -2   4 -14 395.981 40.8909  16
   2  -4  14 356.182 40.1078  14
   2  -4  14 403.194 40.3630   2
  -2   4 -14 403.484 43.3298   3
  -2   4 -14 452.613 43.0557  24
   2  -4  14 476.794 43.9998  18
  -2   4 -15 847.677 73.5355  16
   2  -4  15 929.467 79.0649  15
   2  -4  15 766.901 72.5090  14
   2  -4  15 878.222 73.1514   2
   2  -4  15 826.331 74.6382  18
  -2   4 -15 753.306 73.6874  24
  -2   4 -16 66.3132 15.4885  16
  -2   4 -16 66.4815 16.3620  24
   2  -4  16 46.4586 15.0401  14
   2  -4  16 81.9197 15.9935   2
   2  -4  16 73.2381 18.5560  15
   2  -4  16 51.0028 16.1200  18
   2  -4  17 17.8241 13.5051  14
  -2   4 -17 18.8733 13.3007  16
   2  -4  17 2.76341 11.1468   2
  -2   4 -17 33.7239 15.5193  24
   2  -4  17 23.3645 14.1401   9
  -2   4 -18 35.4267 14.9573  24
  -2   4 -18 40.1818 14.8114  16
  -2   4 -19 25.5120 16.0586  24
  -2   4 -19 49.1726 16.7640  16
  -2   4 -20 3.66890 13.0894  24
  -2   4 -20-7.17943 15.1060  16
   2  -3 -19-4.73695 16.1487  28
   2  -3 -19-5.00110 17.0490  25
  -2   3  19 4.77413 16.2754  22
   2  -3 -18 29.0661 18.0424  25
   2  -3 -18 36.8162 18.8076  28
   2  -3 -18 63.2190 19.9299  16
   2  -3 -18 35.3519 17.4820  27
  -2   3  18 80.4056 25.1881   6
  -2   3  18 69.7903 20.5217  22
   2  -3 -17 22.1650 16.5374  28
   2  -3 -17 12.0397 16.9359  16
   2  -3 -17 29.8252 16.5185  27
  -2   3  17 5.55228 16.5701   6
   2  -3 -17 13.6564 15.9341  25
  -2   3  16 15.9534 17.2697   6
   2  -3 -16 30.3249 15.9799  16
   2  -3 -16 12.2285 15.4911  27
   2  -3 -16 4.16266 13.5317  28
  -2   3  15 95.1247 26.3606   6
  -2   3  15 117.265 20.6063  15
   2  -3 -15 91.4963 20.7129  27
   2  -3 -15 70.5853 18.9163  28
   2  -3 -15 67.1499 17.6790  16
   2  -3 -14 1166.45 89.5145  28
  -2   3  14 979.717 86.1064   2
   2  -3 -14 951.106 86.0890  16
  -2   3  14 1135.10 87.4867  15
   2  -3 -14 822.112 85.2204  27
  -2   3  14 744.972 87.6850   6
   2  -3 -13 3.26530 11.6491  28
   2  -3 -13 11.8850 11.4849  16
  -2   3  13-12.7916 13.8256   6
  -2   3  13 3.00155 11.1641   2
   2  -3 -13-9.73713 10.7978  27
   2  -3 -12 48.0898 13.2005  16
   2  -3 -12 26.1595 9.95417   5
  -2   3  12 27.1271 14.2780   6
  -2   3  12 30.1046 12.3944   2
   2  -3 -12 5.89053 10.7154  27
   2  -3 -12 34.8363 9.51003  23
   2  -3 -11 408.514 36.8211   5
  -2   3  11 336.549 41.2060   6
  -2   3  11 384.132 38.8663   2
   2  -3 -11 390.320 35.7424  23
  -2   3  10 390.873 39.3108  10
   2  -3 -10 430.099 40.3774   5
  -2   3  10 474.795 42.6291   2
  -2   3  10 443.882 45.6308   6
   2  -3 -10 488.148 40.1161  23
   2  -3  -9 275.739 29.8212   5
   2  -3  -9 312.206 29.4266  23
  -2   3   9 325.432 29.4649  10
  -2   3   9 253.327 33.3673   6
  -2   3   9 277.693 30.8380  12
   2  -3  -9 360.303 30.9257  18
  -2   3   9 295.037 31.3033   2
   2  -3  -9 395.884 31.1601   3
   2  -3  -8 2009.83 171.972  23
  -2   3   8 2256.82 171.869  10
   2  -3  -8 2386.11 173.613   5
  -2   3   8 2164.71 174.000  12
   2  -3  -8 2222.19 172.588   3
   2  -3  -8 2084.79 172.362  18
   2  -3  -7 1151.40 91.0427   5
   2  -3  -7 1005.74 89.7438  18
  -2   3   7 1113.88 91.5407  12
   2  -3  -7 998.183 89.5099   3
   2  -3  -7 1121.37 90.1269  23
  -2   3   7 1148.52 89.3466  10
  -2   3   6 9.51075 4.25680  10
   2  -3  -6 0.97033 4.21424   3
  -2   3   6-1.93701 6.76173   6
   2  -3  -6-1.10948 4.44958  23
  -2   3   6 8.33001 5.46895  12
   2  -3  -6 2.24870 4.50910  18
  -2   3   5 1503.49 131.332   6
   2  -3  -5 1405.58 128.710  23
   2  -3  -5 1941.00 131.695   9
   2  -3  -5 1818.60 128.789   3
  -2   3   5 1572.49 129.866  12
   2  -3  -4 1704.76 119.949   9
  -2   3   4 1739.34 119.051  12
  -2   3   3 8626.24 652.815  12
  -2   3   3 8491.37 651.812  26
   2  -3  -3 9030.92 650.528  20
   2  -3  -3 6510.88 652.792   9
  -2   3   2 3362.98 248.528  29
   2  -3  -2 2597.31 251.248   6
  -2   3   2 3135.61 249.368  26
  -2   3   2 3087.92 250.161  12
  -2   3   1 13.1196 4.80910  11
   2  -3  -1 17.0576 5.38267   6
  -2   3   0 64.2536 7.38728  12
  -2   3   0 99.2130 9.73660  13
   2  -3   0 76.2315 7.17550  26
  -2   3   0 66.2422 6.73488   2
  -2   3   0 61.8008 9.35985  11
  -2   3   0 72.9507 7.49779  22
  -2   3   0 89.5362 8.51832  23
  -2   3  -1 5982.42 443.310  21
   2  -3   1 4725.03 442.878  21
  -2   3  -1 5921.50 441.336   3
  -2   3  -1 5378.17 442.046  12
  -2   3  -1 6851.64 443.470  23
   2  -3   1 5951.22 443.050  23
   2  -3   1 5505.08 443.052  17
  -2   3  -1 5536.54 443.711   7
  -2   3  -2 2982.94 266.820  15
  -2   3  -2 3451.03 265.665   3
  -2   3  -2 3880.10 268.049   7
  -2   3  -2 3804.45 266.739  23
  -2   3  -2 3326.93 266.540  10
   2  -3   2 3176.98 265.332   4
   2  -3   2 3480.46 266.672  17
   2  -3   2 3499.56 265.479  22
  -2   3  -2 4160.98 267.414  21
  -2   3  -3 358.606 27.7746  21
  -2   3  -3 339.838 26.9764  23
  -2   3  -3 290.341 26.6384   3
  -2   3  -3 305.521 27.8883  15
  -2   3  -3 367.342 26.0308  16
  -2   3  -3 331.464 27.7572  10
   2  -3   3 269.857 26.7513  17
  -2   3  -4 6627.47 458.057  15
   2  -3   4 6134.93 455.685  14
   2  -3   4 5381.70 457.863   7
  -2   3  -4 5707.75 456.414   3
  -2   3  -4 5641.18 457.707  24
  -2   3  -4 6186.00 455.974  17
  -2   3  -4 5446.49 457.049  10
  -2   3  -5 633.263 49.2603   3
  -2   3  -5 561.655 47.7114  17
   2  -3   5 547.989 48.0028  14
  -2   3  -5 790.685 51.3591  24
   2  -3   5 545.115 49.6698  28
   2  -3   5 730.461 51.3454  15
   2  -3   6 9.30887 5.90537  15
   2  -3   6 14.2210 2.65321   8
   2  -3   6 18.6440 5.47041  28
  -2   3  -6 8.25669 4.62705  24
  -2   3  -6 10.4104 5.07893  10
  -2   3  -6 4.97149 2.73159  17
  -2   3  -7 5962.27 427.111   3
   2  -3   7 5041.03 427.504  27
  -2   3  -7 6485.51 428.539  24
   2  -3   7 5057.96 427.325  28
  -2   3  -7 5317.40 424.160  17
   2  -3   7 5912.86 429.030  15
  -2   3  -7 5413.95 427.624  10
   2  -3   8 1.75994 5.99948  15
   2  -3   8-11.1586 5.80929  27
  -2   3  -8 3.25037 2.51083  17
  -2   3  -8 5.74334 6.13574  24
  -2   3  -8 3.80735 5.50489   3
  -2   3  -8-1.70288 6.20574  25
   2  -3   8 4.50154 4.73574  28
  -2   3  -9 2424.42 192.178  25
   2  -3   9 2301.40 191.467  27
  -2   3  -9 2409.63 190.617   3
   2  -3   9 2524.90 192.951  15
   2  -3  10 131.954 14.2035   5
   2  -3  10 134.824 18.5527  15
   2  -3  11-3.10327 6.83103   2
   2  -3  11 3.32542 6.30950  14
   2  -3  11-20.0204 7.74070  18
  -2   3 -11 2.45902 8.18256  25
   2  -3  11-2.51190 8.76621  15
  -2   3 -11-1.10805 2.92675  17
   2  -3  11 3.04434 5.17855   5
   2  -3  12 489.851 41.3232  14
  -2   3 -12 358.778 42.3104  25
   2  -3  12 433.311 37.8497   5
   2  -3  12 465.276 44.2439  15
  -2   3 -12 446.995 42.3525   3
   2  -3  12 389.330 39.7495   2
   2  -3  12 504.627 43.1893  18
  -2   3 -13 24.6740 11.8865  25
   2  -3  13 10.5310 8.55358  14
   2  -3  13 37.9376 10.6081   2
  -2   3 -13 36.3243 11.4346  16
  -2   3 -13 27.9743 10.2292   3
   2  -3  13 16.8673 10.5098  18
  -2   3 -14 17.1279 11.4717  25
   2  -3  14 20.9842 10.4893  14
   2  -3  14 13.1326 10.9576  18
  -2   3 -14 21.6187 10.6527  16
   2  -3  14 15.5996 9.61350   2
  -2   3 -14 22.6446 10.3989   3
   2  -3  14 6.72239 11.8011  15
  -2   3 -15 839.031 78.3463  25
   2  -3  15 826.386 74.0048  14
   2  -3  15 800.079 77.4177  15
  -2   3 -15 820.628 74.2404  16
   2  -3  15 876.621 74.0468   2
  -2   3 -15 874.675 76.7387   3
   2  -3  15 815.912 75.0074  18
  -2   3 -16 375.519 43.4008  25
  -2   3 -16 485.883 42.5210  24
   2  -3  16 360.390 43.0134  15
   2  -3  16 275.922 37.4164  14
   2  -3  16 368.031 40.3647  18
  -2   3 -16 324.774 38.7441  16
  -2   3 -16 409.866 42.2064   3
   2  -3  16 414.849 39.7604   2
  -2   3 -17 6.34469 11.0791  16
   2  -3  17-2.88791 12.8985   2
   2  -3  17 27.7386 13.7644  14
  -2   3 -17 10.1670 13.8164  24
  -2   3 -17 17.9399 14.1627  25
   2  -3  17-9.20062 11.6427   9
   2  -3  18 25.5190 15.5764   9
  -2   3 -18 48.0374 15.7224  16
  -2   3 -18 25.0726 14.3150  24
  -2   3 -19 29.2576 14.7614  16
  -2   3 -19 18.6538 13.7154  24
  -2   3 -20 11.3635 15.7228  16
  -2   3 -20 15.2718 13.6604  24
  -2   3 -21-3.78387 15.4195  16
  -2   2  19 17.0270 22.7362   6
   2  -2 -19-4.81918 15.6264  28
  -2   2  19 13.9465 16.5850  22
   2  -2 -19 17.2290 16.6491  16
   2  -2 -19-15.2187 18.0978  25
   2  -2 -18 29.3235 19.3416  25
   2  -2 -18 23.3120 16.0196  28
   2  -2 -18 31.8193 19.2328  27
   2  -2 -18 25.3988 16.4849  16
  -2   2  18 22.3286 19.5796   6
   2  -2 -17 13.8763 16.5139  25
  -2   2  17 27.1570 20.2117   6
   2  -2 -17 8.69199 15.1773  27
   2  -2 -17 8.10075 14.7747  16
   2  -2 -17-4.45624 14.0788  28
  -2   2  16 36.0857 21.0562   6
   2  -2 -16 61.6397 17.7742  27
   2  -2 -16 58.4147 18.0329  28
   2  -2 -16 53.0750 17.6399  16
   2  -2 -15 233.961 31.0240  28
  -2   2  15 201.135 32.2907   6
   2  -2 -15 157.998 26.8989  27
   2  -2 -15 190.948 28.1238  16
  -2   2  15 221.611 29.0096  15
  -2   2  14-6.33548 12.9065   2
   2  -2 -14-3.57890 10.3108  28
  -2   2  14 13.2168 15.3715   6
   2  -2 -14-3.25378 10.8243  16
  -2   2  14 9.52656 11.3286  15
   2  -2 -14 7.11217 12.9591  27
   2  -2 -13 84.2239 18.3717  27
   2  -2 -13 83.0325 17.6056  16
   2  -2 -13 120.495 19.0812  28
  -2   2  13 75.5693 17.3094   2
   2  -2 -12 191.307 26.2223  27
   2  -2 -12 219.422 22.3483  23
   2  -2 -12 210.670 26.2405  16
  -2   2  12 203.391 24.4187  10
  -2   2  12 268.979 28.4650   2
   2  -2 -11 382.595 38.4201  16
  -2   2  11 388.247 38.1074  12
   2  -2 -11 351.025 34.4192  23
   2  -2 -11 409.695 39.9977  27
   2  -2 -11 439.609 36.7200   5
  -2   2  11 365.441 36.4601  10
   2  -2 -10 17.7302 6.46240  23
  -2   2  10 11.5614 7.49437  10
  -2   2  10 17.9245 9.35009  12
  -2   2  10 16.6961 5.67876  20
   2  -2 -10 18.9154 8.23525  16
   2  -2 -10 23.6713 7.42403   5
   2  -2  -9 91.4630 13.3634   3
   2  -2  -9 94.8314 12.7909   5
   2  -2  -9 86.7101 11.9144  23
  -2   2   9 101.347 14.1146  12
  -2   2   9 92.3211 13.0623  10
   2  -2  -8-4.17115 6.62373   3
   2  -2  -8-1.10409 5.32411  23
   2  -2  -8-3.88091 6.23767   5
  -2   2   8-2.54076 5.97802  10
   2  -2  -8 4.27420 5.99656  18
  -2   2   8-1.63092 7.07518  12
  -2   2   7 513.434 43.1806  12
   2  -2  -7 464.971 41.9577   3
   2  -2  -7 436.824 41.8622  18
   2  -2  -7 560.612 42.5468   5
   2  -2  -7 473.150 41.2733  23
  -2   2   7 491.024 41.5934  10
  -2   2   6 874.600 68.6574  20
  -2   2   6 833.701 69.6990  10
   2  -2  -6 905.922 69.9958  23
   2  -2  -6 908.874 70.5399   3
   2  -2  -6 755.790 70.1836  18
  -2   2   6 909.685 71.3499  12
  -2   2   5 10.2667 3.19469  20
  -2   2   5 15.4342 6.34605   6
  -2   2   5 15.5664 4.96703  12
   2  -2  -5 5.21178 4.02194   3
   2  -2  -5 16.3195 5.48515  18
   2  -2  -4 661.588 59.8978  23
   2  -2  -4 901.852 60.5025   3
   2  -2  -4 636.529 60.7731   9
  -2   2   4 805.720 61.2536  12
  -2   2   3 2199.38 154.776  12
   2  -2  -3 1754.99 154.632   9
  -2   2   2 7342.37 543.357   6
  -2   2   2 6156.91 541.076  26
  -2   2   2 7063.01 540.614   3
   2  -2  -2 7542.34 540.654  20
  -2   2   1 6270.93 562.093  26
  -2   2   1 6894.49 563.862   6
  -2   2   1 7402.18 561.505   3
  -2   2   1 7815.68 562.890  23
  -2   2   1 7880.29 561.803  29
   2  -2   0 5228.71 364.739  16
   2  -2   0 4622.18 365.344  26
  -2   2   0 4756.76 366.830  13
  -2   2   0 5080.22 365.954  23
   2  -2   0 4838.99 364.936  29
  -2   2  -1 383.986 35.2862   7
  -2   2  -1 511.560 35.0498  23
   2  -2   1 469.317 36.2612  11
   2  -2   1 422.919 35.8361  13
  -2   2  -1 428.661 35.7994  13
   2  -2   1 436.166 34.8791  17
  -2   2  -1 444.052 33.7144  22
  -2   2  -1 359.869 34.7859  21
   2  -2   1 401.892 34.9779  21
  -2   2  -2 31990.0 2384.07  14
   2  -2   2 27787.4 2384.65  17
  -2   2  -2 27104.9 2384.61  17
  -2   2  -2 29729.4 2385.84   7
   2  -2   2 32304.0 2384.13   4
  -2   2  -3 58257.4 3862.37  17
   2  -2   3 54942.7 3863.38  24
  -2   2  -3 50395.1 3863.38  24
  -2   2  -3 43311.7 3862.60  10
  -2   2  -3 42150.8 3862.81  15
   2  -2   3 51054.0 3861.37   2
  -2   2  -4 569.790 60.4068  24
  -2   2  -4 716.450 59.4419  17
   2  -2   4 808.567 59.3729   2
  -2   2  -4 680.411 60.6236  10
  -2   2  -4 853.694 61.6368  15
   2  -2   4 882.138 59.9715  14
   2  -2   5 154.423 13.1875   8
  -2   2  -5 133.798 15.0393  24
   2  -2   5 152.828 15.9113  15
   2  -2   5 165.493 15.6157  25
   2  -2   6 348.975 34.3990  15
  -2   2  -6 421.170 35.0282  25
   2  -2   6 401.525 31.7980   8
  -2   2  -7 1.35964 5.05724  25
   2  -2   7-1.28971 4.29077  27
   2  -2   7 2.90273 5.28932  15
   2  -2   8 108.194 12.8938  27
  -2   2  -8 81.0802 11.2334   3
  -2   2  -8 78.9848 12.1016  25
  -2   2  -8 113.402 12.8961  10
   2  -2   8 85.3740 12.6355  15
  -2   2  -9 1739.58 140.537  25
   2  -2   9 1512.65 140.375  15
   2  -2   9 1869.95 137.688   5
   2  -2   9 1728.41 138.479   2
  -2   2  -9 1779.43 139.470   3
  -2   2 -10 1027.92 91.2859   3
   2  -2  10 1193.44 91.3038   2
   2  -2  10 1133.95 92.0766  18
   2  -2  10 1187.49 89.7050   5
   2  -2  10 969.974 92.6610  15
   2  -2  11 463.001 42.9875   2
   2  -2  11 496.540 46.2566  15
   2  -2  11 490.358 41.3282   5
  -2   2 -11 479.669 45.6178  25
   2  -2  11 500.355 44.2302  18
   2  -2  11 452.460 43.0981  14
   2  -2  12 230.134 26.3538   2
  -2   2 -12 288.974 28.5082   3
   2  -2  12 256.179 24.6211   5
   2  -2  12 236.538 27.2598  18
   2  -2  12 252.872 27.1010  14
  -2   2 -12 255.085 29.4852  25
   2  -2  12 292.631 30.4002  15
   2  -2  13 564.160 52.7884  18
   2  -2  13 592.827 52.6666  14
  -2   2 -13 560.926 53.1059   3
   2  -2  13 544.786 51.6570   2
   2  -2  13 566.431 55.2037  15
  -2   2 -13 642.581 56.1237  25
  -2   2 -14 143.025 19.2799  16
  -2   2 -14 94.4800 19.5409  25
   2  -2  14 114.543 17.8619  18
   2  -2  14 113.690 18.0317  14
  -2   2 -14 136.144 20.1732   3
   2  -2  14 99.8848 17.2420   2
   2  -2  14 139.887 21.5166  15
  -2   2 -15 8.12007 10.6547  16
   2  -2  15-2.68608 9.78934  14
  -2   2 -15-7.21113 11.9952  25
   2  -2  15-5.44164 10.3208  18
  -2   2 -15 6.11889 11.6051   3
   2  -2  15-2.55450 9.50182   2
   2  -2  15-3.54058 12.0698  15
  -2   2 -16 17.9266 12.7902  16
   2  -2  16 11.8040 11.2193  14
  -2   2 -16 19.8103 13.8450  25
   2  -2  16 8.65744 10.7606  18
   2  -2  16 16.7609 11.2164   2
  -2   2 -16 6.75757 11.2662   3
   2  -2  16-3.83006 13.3852  15
   2  -2  16 3.01341 11.2340   9
  -2   2 -17 144.421 26.3478   3
   2  -2  17 183.926 26.0082   2
   2  -2  17 215.382 28.0379  14
  -2   2 -17 186.310 29.7287  25
   2  -2  17 199.315 27.1052   9
  -2   2 -17 204.970 26.9075  16
  -2   2 -18 351.710 44.5743  25
  -2   2 -18 369.507 41.3533  16
   2  -2  18 368.672 41.2565   9
  -2   2 -19 64.7053 20.7554  25
  -2   2 -19 68.3010 18.8190  24
  -2   2 -19 44.4274 16.8818  16
  -2   2 -20 31.2056 17.8004  16
  -2   2 -20 31.2267 15.5371  24
   2  -2  20 28.3187 14.8419  22
  -2   2 -21 19.8358 15.9067  16
   2  -2  21 10.8817 13.7751  22
  -2   2 -21-3.92804 14.6258  24
   2  -1 -19 4.88645 14.9878  28
   2  -1 -19 4.32603 15.0945  16
   2  -1 -19 10.2173 16.9956  25
  -2   1  19-11.0193 17.8655   6
   2  -1 -18 65.8113 21.2602  28
  -2   1  18 71.4035 25.6590   6
   2  -1 -18 84.8151 21.0235  16
   2  -1 -18 39.5291 19.7179  25
   2  -1 -17 137.691 25.7017  28
  -2   1  17 178.105 32.1318   6
   2  -1 -17 168.211 27.4704  27
   2  -1 -17 158.975 26.9265  16
   2  -1 -17 130.468 26.4811  25
   2  -1 -16 4.18754 12.8514  28
  -2   1  16-4.92174 16.3794   6
   2  -1 -16 30.4877 14.7374  16
   2  -1 -16 8.66481 13.2955  25
   2  -1 -16-8.29709 13.4591  27
   2  -1 -15 7.77730 12.9369  27
  -2   1  15-3.54988 12.1016  15
   2  -1 -15-10.5534 11.9923  16
   2  -1 -15-7.86596 14.3331  25
   2  -1 -15 15.4400 14.0671  28
  -2   1  14 858.255 77.5690   2
   2  -1 -14 836.548 77.4103  16
   2  -1 -14 960.131 80.5854  27
   2  -1 -14 780.161 78.2806  28
  -2   1  13 59.2725 13.8577  10
   2  -1 -13 44.1069 14.1300  16
   2  -1 -13 65.3410 16.1246  27
  -2   1  13 50.6990 14.5259   2
   2  -1 -13 58.2614 15.0514  28
  -2   1  12-2.24008 8.66936  12
  -2   1  12 2.17792 8.88420  10
   2  -1 -12 11.6148 8.91635  28
   2  -1 -12 10.6301 9.89382  16
   2  -1 -12 8.86844 9.07703  27
   2  -1 -11 2.65227 8.82327  27
  -2   1  11-1.30370 5.81870  20
  -2   1  11 1.99603 7.99581  10
  -2   1  11 10.2828 9.05045  12
   2  -1 -11-5.66547 5.65417  17
   2  -1 -11-4.76303 7.92255  16
   2  -1 -11 4.41022 5.56258  23
   2  -1 -10 298.800 29.9168  16
  -2   1  10 297.446 29.0560  12
  -2   1  10 215.287 27.5258  10
   2  -1 -10 242.344 25.4530  23
   2  -1 -10 308.733 26.9960   5
  -2   1  10 249.104 28.4534   9
   2  -1 -10 346.063 31.6787  27
  -2   1  10 334.801 26.9731  20
   2  -1  -9 329.327 33.7466   5
   2  -1  -9 380.884 33.7791  23
  -2   1   9 396.796 36.9355   9
  -2   1   9 439.716 36.5394  10
  -2   1   9 414.237 34.2957  20
  -2   1   9 404.718 36.4576  12
   2  -1  -8 4797.17 398.958   5
   2  -1  -8 5097.40 398.692  23
   2  -1  -8 5228.29 401.130  16
  -2   1   8 5629.11 400.897  10
   2  -1  -8 5182.83 400.730  18
  -2   1   8 5293.46 401.053  12
  -2   1   8 5010.53 401.010   9
   2  -1  -7 4910.76 349.067   5
  -2   1   7 4054.86 349.655  12
  -2   1   7 4628.23 348.471  20
   2  -1  -7 5071.44 350.780  18
  -2   1   7 4140.68 350.034   9
   2  -1  -7 4118.56 349.477   3
  -2   1   7 4526.68 349.635  10
  -2   1   6 40.0254 7.11053  12
   2  -1  -6 39.8284 7.23885  18
   2  -1  -6 22.3958 5.52325   5
   2  -1  -6 36.5813 7.09084   3
  -2   1   6 30.1313 7.04924   9
  -2   1   5 394.271 32.7189  20
   2  -1  -5 434.266 34.5036  18
  -2   1   5 487.497 34.9435  12
  -2   1   4 5113.26 393.974  20
   2  -1  -4 5088.66 395.304  18
  -2   1   3 15435.2 1071.71  20
   2  -1  -3 12770.5 1071.64  23
   2  -1  -3 14154.9 1072.38  16
  -2   1   3 13122.1 1073.23   6
   2  -1  -2 713.299 57.7041   9
  -2   1   2 767.820 57.3072  23
   2  -1  -2 646.976 56.9696  23
  -2   1   2 761.268 57.0277   3
   2  -1  -2 590.184 56.9695  16
   2  -1  -2 745.920 56.8597  20
   2  -1  -1 4133.83 280.738  17
  -2   1   1 2825.05 280.671   6
  -2   1   1 4176.81 280.650  23
   2  -1  -1 3966.17 280.801  21
   2  -1  -1 3735.87 280.207  16
   2  -1  -1 3194.44 280.859   6
  -2   1   1 3751.16 280.587  26
  -2   1   1 3353.87 279.996  29
  -2   1   0 11588.7 834.913  16
  -2   1   0 12113.7 835.587  23
   2  -1   0 11957.3 836.305   6
  -2   1   0 9016.11 835.316  21
   2  -1   0 10666.6 835.483  26
   2  -1   0 10599.8 835.129  29
  -2   1   0 10445.9 835.390  17
  -2   1  -1 553.781 48.1736  21
   2  -1   1 660.476 48.5302  24
   2  -1   1 491.388 47.5764   4
   2  -1   1 607.916 47.5066  30
   2  -1   1 605.225 48.9200  13
  -2   1  -1 615.406 48.0331  17
   2  -1   1 670.948 47.5946   1
   2  -1   1 716.985 49.1821  11
  -2   1  -2 57071.9 4864.04  24
   2  -1   2 54141.9 4864.18   7
  -2   1  -2 52247.3 4862.92  19
  -2   1  -2 77664.5 4863.13   1
  -2   1  -2 74670.4 4863.61   4
  -2   1  -3 569.348 41.0001  14
   2  -1   3 401.818 40.6914  14
   2  -1   3 539.692 41.5876  25
  -2   1  -3 560.332 40.5751   2
  -2   1  -3 533.776 41.8206  24
   2  -1   3 484.724 41.9260   7
   2  -1   4 3986.77 273.889  14
   2  -1   4 3236.60 273.089   2
  -2   1  -4 3974.66 274.579  25
   2  -1   4 2890.87 273.591  25
   2  -1   4 3823.55 273.172   8
  -2   1  -5 1009.30 76.7672  12
   2  -1   5 795.006 78.5940  15
   2  -1   5 940.780 76.9004   8
   2  -1   6 211.958 21.1815  14
  -2   1  -6 267.912 20.3344  12
   2  -1   6 240.346 22.7520  15
  -2   1  -6 213.845 21.9789  25
  -2   1  -7 1247.68 118.703  25
   2  -1   7 1324.91 118.702  27
  -2   1  -7 1489.19 119.421  28
  -2   1  -7 1524.66 119.193  10
   2  -1   7 1799.61 120.913  15
   2  -1   7 1717.14 118.772   2
   2  -1   7 1469.87 118.461  14
   2  -1   8 90.8727 10.1574   5
   2  -1   8 87.3167 12.1628  15
  -2   1  -8 78.8618 11.5797  25
  -2   1  -8 91.7267 12.1043  28
  -2   1  -8 76.1711 11.3968  10
   2  -1   8 76.0460 10.5437   2
   2  -1   8 90.0441 11.2174  14
  -2   1  -9 18.1086 6.44331   3
   2  -1   9 10.8960 6.10026  15
   2  -1   9 19.3379 5.96284  14
  -2   1  -9 9.79653 6.92249  28
  -2   1  -9 14.7913 7.07370  25
   2  -1   9 6.15775 4.72022   5
   2  -1   9 5.19364 5.61254   2
  -2   1 -10 1196.88 96.2353   3
   2  -1  10 1262.49 96.4213   2
   2  -1  10 1479.20 97.5177  18
   2  -1  10 1389.63 99.1131  15
   2  -1  10 1105.88 95.8329  14
   2  -1  10 936.229 93.5243   5
   2  -1  11 545.883 48.5567   2
   2  -1  11 549.071 48.8261  18
   2  -1  11 505.822 50.0584  15
   2  -1  11 556.946 49.1589  14
   2  -1  11 566.078 46.9823   5
   2  -1  12 647.477 56.2939   2
  -2   1 -12 658.453 57.0891   3
  -2   1 -12 597.430 57.6061  25
  -2   1 -12 820.118 60.0823  28
   2  -1  12 648.359 58.6605  15
   2  -1  12 554.448 55.2009  18
   2  -1  12 589.094 55.9885  14
  -2   1 -13-2.41035 8.96741   3
   2  -1  13 4.52180 9.05931  14
  -2   1 -13 8.41160 10.8397  25
  -2   1 -13 2.77255 8.25235  28
   2  -1  13 8.58386 10.4292  15
   2  -1  13-2.15001 8.31304  18
   2  -1  13 8.73812 8.44642   2
  -2   1 -14 171.342 26.3656  28
   2  -1  14 208.270 26.4115  18
  -2   1 -14 292.810 29.1704   3
   2  -1  14 227.467 26.5709   2
   2  -1  14 244.253 27.5203  14
   2  -1  14 235.760 29.2482  15
  -2   1 -14 216.803 28.0964  25
   2  -1  15 100.471 18.3329  14
  -2   1 -15 98.0896 19.6359  25
   2  -1  15 104.648 19.0549   9
   2  -1  15 130.797 19.4109   2
  -2   1 -15 117.589 19.8780   3
   2  -1  15 102.834 20.2800  15
   2  -1  15 125.445 18.7736  18
   2  -1  16 103.648 19.6632   9
   2  -1  16 91.5853 19.4798  14
   2  -1  16 125.186 20.3078   2
  -2   1 -16 82.4123 19.5632   3
  -2   1 -16 123.202 22.0986  25
   2  -1  16 137.398 23.4682  15
  -2   1 -16 114.908 19.9730  16
  -2   1 -17 20.9990 14.7153  25
   2  -1  17 36.8497 15.0124   9
   2  -1  17 22.0115 12.8826   2
  -2   1 -17-3.61046 13.2262   3
  -2   1 -17 23.2185 13.1255  16
  -2   1 -18 4.53206 13.9095  25
  -2   1 -18 15.6828 15.9824   3
  -2   1 -18-3.56051 13.5147  16
   2  -1  18 14.0310 13.3147   9
  -2   1 -19-4.84984 16.1411  25
   2  -1  19 7.28121 15.0860   9
  -2   1 -19 15.1416 14.3661  16
  -2   1 -20-35.6123 17.3783  25
  -2   1 -20 3.94484 14.4191  16
   2  -1  20-3.73296 15.7478  22
  -2   1 -21 8.16702 16.0994  16
   2  -1  21 11.5158 16.1785  22
  -2   1 -21 16.1601 16.4857  24
   2   0 -19 61.7733 22.1955  25
   2   0 -19 68.6074 20.1843  28
   2   0 -19 14.7000 14.7647   1
   2   0 -19 29.8920 17.9318  16
  -2   0  19 48.8298 23.7182   6
   2   0 -18 14.1996 15.5707  28
  -2   0  18 47.4477 21.6401   6
   2   0 -18 42.1546 18.2044  16
   2   0 -18 44.7879 18.3247  25
   2   0 -17 70.5292 20.3989  25
  -2   0  17 50.2866 20.0172   6
   2   0 -17 86.0337 23.1534  27
   2   0 -17 120.808 24.5327  28
   2   0 -17 85.0866 21.3247  16
   2   0 -16-3.83304 13.0662  16
   2   0 -16-4.16632 13.1488  28
   2   0 -16-4.22219 14.7315  27
   2   0 -16 17.5088 14.5616  25
   2   0 -15 3.92260 13.3717  27
   2   0 -15 3.88333 11.9106  28
   2   0 -15-10.6159 12.3467  16
   2   0 -15 12.0296 13.3398  25
  -2   0  15 3.67143 13.3796  15
  -2   0  14 133.741 21.0890  10
  -2   0  14 122.891 20.4533   2
   2   0 -14 123.124 21.6068  28
   2   0 -14 151.642 21.6889  16
   2   0 -14 122.926 22.2550  27
   2   0 -14 90.0596 21.0260  25
   2   0 -13 210.954 25.7395  27
   2   0 -13 135.557 22.1609  28
  -2   0  13 165.253 22.2890   9
  -2   0  13 167.042 22.3837  10
  -2   0  13 158.024 21.1455  12
   2   0 -13 111.708 20.9940  16
   2   0 -12 122.143 19.4544  27
  -2   0  12 106.520 17.0750   9
  -2   0  12 119.014 15.2197  20
   2   0 -12 92.5845 17.4655  28
  -2   0  12 65.9222 15.9482  10
  -2   0  12 112.327 16.8196  12
   2   0 -12 119.134 17.5644  16
   2   0 -11 61.1566 13.7474  27
  -2   0  11 49.3496 12.1712  10
   2   0 -11 61.6954 13.4780  28
   2   0 -11 67.0571 8.83279  17
   2   0 -11 42.7757 12.4555  16
  -2   0  11 76.1579 12.7334  12
  -2   0  11 52.6563 10.3530  20
  -2   0  10 94.6464 13.7959   9
  -2   0  10 79.2317 11.4174  20
   2   0 -10 63.9911 13.3119  27
  -2   0  10 92.3088 13.3634  12
  -2   0  10 59.8561 12.4470  10
   2   0 -10 89.8918 10.3006  17
   2   0 -10 71.6833 13.3244  16
  -2   0   9 2322.46 171.702  10
  -2   0   9 1939.53 170.258  12
  -2   0   9 2097.01 170.593   9
  -2   0   9 2245.96 169.836  20
  -2   0   8 1912.35 170.081  20
  -2   0   8 2159.85 171.968  10
   2   0  -8 2188.20 169.504   5
  -2   0   8 2667.87 172.728   9
  -2   0   8 2089.12 171.428  12
   2   0  -8 2144.04 172.107  16
  -2   0   7 827.481 63.7029  10
   2   0  -7 776.596 63.4863  18
  -2   0   7 638.403 62.1780   9
   2   0  -7 837.635 61.4229   5
   2   0  -7 759.917 63.2270  16
  -2   0   7 702.354 62.7272  12
   2   0  -6 1.20070 4.29039  16
  -2   0   6-1.07191 4.44620   9
  -2   0   6 9.08740 5.14560  12
   2   0  -6 7.32240 5.14119  18
  -2   0   5 244.126 24.4722   3
   2   0  -5 270.805 23.3033  23
   2   0  -5 266.221 25.1916  18
  -2   0   5 335.072 25.3572   9
   2   0  -4 5669.30 420.174  17
   2   0  -4 5803.92 421.667  18
  -2   0   4 5328.37 420.891   9
  -2   0   4 5368.48 421.041   3
   2   0  -4 5204.84 419.774  23
   2   0  -3 407.282 34.7708   9
   2   0  -3 406.979 35.1949  16
  -2   0   3 466.293 34.9797  20
   2   0  -3 398.926 35.3694  18
   2   0  -3 417.856 34.3813  17
  -2   0   3 441.502 34.3993  23
   2   0  -2 23181.2 1648.89   9
  -2   0   2 22480.7 1648.67  23
   2   0  -2 19939.3 1649.10  16
   2   0  -2 20197.1 1648.65  21
  -2   0   2 18908.4 1648.86   3
   2   0  -2 22232.0 1648.70  17
  -2   0   2 23286.7 1649.10  20
   2   0  -1 756.259 70.1158  20
   2   0  -1 825.644 70.1289  21
  -2   0   1 1007.89 70.8239   6
   2   0  -1 950.885 70.5331  16
  -2   0   1 884.988 70.3044  16
  -2   0   1 915.987 70.7927  26
   2   0  -1 892.177 70.1518  17
  -2   0   1 988.326 70.2589  17
  -2   0   0 2355.19 174.915  17
  -2   0   0 2570.60 175.232  21
   2   0   0 2264.84 175.125   1
   2   0   0 2060.77 174.916  29
  -2   0   0 2181.11 175.011  29
   2   0   0 2534.05 175.045   6
   2   0   0 1913.76 174.972  26
  -2   0  -1 2906.28 219.567  30
   2   0   1 3042.07 219.647  30
  -2   0  -1 3318.52 219.580   1
  -2   0  -1 2306.36 219.187  24
   2   0   1 2548.59 219.706  13
  -2   0  -1 3241.97 220.110  13
   2   0   1 2889.16 219.683  11
   2   0   1 3012.11 219.444  24
  -2   0  -1 3421.27 219.843   4
   2   0   1 2244.72 219.305   4
   2   0   2 49630.8 3746.90  25
  -2   0  -2 45725.8 3747.64   7
   2   0   2 52666.0 3747.91   7
  -2   0  -2 49047.2 3747.20  19
  -2   0  -2 47734.9 3746.75  22
  -2   0  -3 22430.6 1685.60  15
   2   0   3 20624.9 1685.39   7
  -2   0  -3 18861.7 1684.85  14
  -2   0  -3 22598.0 1684.96  25
   2   0   3 20372.7 1684.65  25
   2   0   3 25462.2 1684.85  22
   2   0   3 24490.2 1685.28  19
  -2   0  -3 20665.9 1684.78   2
   2   0   3 22513.1 1684.85   8
   2   0   4 4902.68 348.927   8
   2   0   4 4706.24 349.205  27
   2   0   4 5655.91 349.675   2
  -2   0  -4 5005.09 349.225   2
  -2   0  -4 3642.73 348.859  25
  -2   0  -4 4495.67 349.803  15
   2   0   4 3659.61 348.966  28
  -2   0  -5 9963.57 700.134  10
  -2   0  -5 11137.6 699.125   8
  -2   0  -5 6976.45 699.035  25
  -2   0  -5 9542.49 698.856  12
  -2   0  -5 7872.41 699.530  28
   2   0   6 1214.48 99.2516   2
   2   0   6 1249.82 99.5882  14
  -2   0  -6 1362.62 100.333  28
  -2   0  -6 1122.81 99.4580  10
   2   0   6 1425.73 100.826  15
  -2   0  -6 1177.30 99.5230  25
  -2   0  -6 1405.03 98.7312  12
   2   0   6 1124.19 98.8255   5
  -2   0  -7 4097.62 323.855  10
  -2   0  -7 5184.69 325.341  28
   2   0   7 3362.46 322.544   5
   2   0   7 4934.06 325.606  15
  -2   0  -7 5428.73 325.336  25
   2   0   7 3850.04 323.406   2
   2   0   7 3997.46 323.670  14
  -2   0  -7 3901.82 322.329  12
   2   0   8 371.680 30.0290   2
  -2   0  -8 322.652 30.0322  27
  -2   0  -8 241.481 28.8637  28
   2   0   8 338.451 29.7718  14
   2   0   8 281.459 28.3976   5
   2   0   8 308.717 30.3871  15
  -2   0  -8 448.085 31.5210  25
  -2   0  -8 362.227 30.1010  10
   2   0   9 2389.54 195.597  18
   2   0   9 2831.74 195.766   5
   2   0   9 2570.46 197.697  15
   2   0   9 2737.97 196.701   2
  -2   0  -9 2640.18 196.659  10
  -2   0  -9 2281.82 196.374  28
  -2   0  -9 2822.97 197.355  27
   2   0   9 2244.78 195.882  14
  -2   0  -9 2389.56 196.457  25
  -2   0  -9 2256.15 193.643   8
   2   0  10 5.79576 5.66488  18
   2   0  10 22.4322 7.56911   2
  -2   0 -10 13.9180 6.84682   3
   2   0  10 24.9873 8.14725  14
  -2   0 -10 17.0142 7.17937  27
  -2   0 -10 27.9053 8.01024  25
  -2   0 -10 22.5376 5.33820   8
   2   0  10 14.8559 6.59102   5
   2   0  10 21.6975 8.66520  15
   2   0  11 1323.49 102.191   2
   2   0  11 1463.63 103.250  14
   2   0  11 1113.55 99.4532   5
  -2   0 -11 1207.49 98.2243   8
   2   0  11 1144.57 100.450  18
   2   0  11 1326.92 103.684  15
  -2   0 -12 215.409 25.2338  25
   2   0  12 231.580 24.2209  18
  -2   0 -12 144.835 23.0857  28
  -2   0 -12 228.490 20.5672   8
   2   0  12 178.923 24.9694  15
   2   0  12 256.819 25.5363  14
   2   0  12 206.736 23.9862   2
  -2   0 -12 233.752 24.3680   3
  -2   0 -13 65.6967 13.0006   3
   2   0  13 54.2343 13.0579  14
  -2   0 -13 72.7182 15.1151  25
   2   0  13 48.7805 12.1557  18
  -2   0 -13 51.1778 12.9727  28
   2   0  13 66.3530 13.2732   2
   2   0  13 82.7224 15.8476  15
  -2   0 -13 50.5623 8.42666   8
  -2   0 -14-2.63947 8.56223   3
   2   0  14 2.62062 11.2014  14
  -2   0 -14 6.08024 9.86081  25
   2   0  14-13.3526 9.51321  18
  -2   0 -14-3.02348 10.0615  28
   2   0  14 2.78655 9.72584   9
   2   0  14 5.07336 9.05322   2
   2   0  14-9.10199 11.2874  15
   2   0  15 26.0919 11.8268  14
   2   0  15-3.31298 11.3090  15
   2   0  15 16.7215 11.5577   2
   2   0  15-6.08139 12.4030   9
  -2   0 -15 3.37365 10.3641  28
  -2   0 -15 3.39970 11.3252  25
  -2   0 -15 26.5601 12.2370   3
   2   0  16 3.59188 12.8192  15
   2   0  16-9.11016 12.5825   2
   2   0  16 3.27954 10.9161   9
   2   0  16-3.16950 10.5503  14
  -2   0 -16-15.0434 13.1269  25
  -2   0 -16-3.24036 11.0519   3
  -2   0 -17-3.35991 12.7528  16
  -2   0 -17 12.3465 13.6990  25
  -2   0 -17 14.1120 13.6447   3
   2   0  17 6.96376 13.2152   9
   2   0  17-3.29279 12.4984   2
   2   0  17 26.9378 15.9453  15
  -2   0 -18 450.758 49.3608  16
  -2   0 -18 422.342 51.1407  25
  -2   0 -18 497.236 51.1788   3
   2   0  18 478.930 50.1344   9
  -2   0 -19 47.1845 20.2448  25
   2   0  19 57.9952 17.9355   9
   2   0  19 41.1966 16.0071  22
  -2   0 -19 61.6148 18.0956  16
  -2   0 -20 64.7497 22.0200  25
   2   0  20 55.5154 20.5772   9
   2   0  20 90.5113 21.6544  22
  -2   0 -20 84.6528 21.1068  16
   2   0  21 4.07273 14.8510  22
  -2   0 -21 4.12059 15.6381  16
   2   0  21 9.39471 15.6353  19
  -2   0 -21 10.3231 16.7442  25
   2   1 -19 3.55090 13.2095   1
   2   1 -19 4.94682 15.1743  28
   2   1 -19 4.27647 15.2583  16
  -2  -1  19-5.20463 18.1610   6
   2   1 -19 5.16303 18.0159  25
   2   1 -18 15.0425 17.1418  25
   2   1 -18 20.7542 16.9617  16
   2   1 -18 19.0137 17.0073  28
   2   1 -18 14.0098 14.3292   1
   2   1 -17-8.04947 15.8452  16
   2   1 -17 8.97342 14.1633  28
   2   1 -17 23.7381 16.5676  25
   2   1 -16 362.277 41.5464  16
   2   1 -16 345.451 43.2801  25
   2   1 -16 338.620 42.5222  28
   2   1 -16 376.017 43.8490  27
   2   1 -15 192.140 28.7767  28
   2   1 -15 222.905 30.9240  27
   2   1 -15 205.661 29.1533  16
   2   1 -15 293.914 33.6153  25
  -2  -1  15 191.463 28.0056  10
   2   1 -14-3.54390 10.5449  28
   2   1 -14-3.26293 11.1229  16
   2   1 -14 10.9764 13.8779  27
   2   1 -14-3.69876 11.9932  25
  -2  -1  14 2.89207 11.5853  10
   2   1 -13 178.030 22.9411  28
  -2  -1  13 86.5895 18.1575  10
   2   1 -13 119.798 21.2133  25
  -2  -1  13 172.710 20.9318   9
   2   1 -13 129.935 20.9718  16
  -2  -1  13 136.578 18.9503  12
   2   1 -13 120.319 20.9912  27
  -2  -1  13 155.988 18.6268  20
  -2  -1  12 95.3217 16.5682  10
   2   1 -12 123.231 18.7897  25
  -2  -1  12 74.4013 14.2327  12
   2   1 -12 105.604 18.0346  27
   2   1 -12 106.214 17.2594  16
   2   1 -12 69.3857 16.1535  28
  -2  -1  12 83.9340 13.9845  20
   2   1 -11 485.296 45.4397  28
  -2  -1  11 486.132 45.0318  10
   2   1 -11 427.532 45.1222  27
  -2  -1  11 531.626 43.4045  20
  -2  -1  11 508.141 43.8848  12
  -2  -1  11 363.855 41.7608   9
   2   1 -11 536.281 45.8968  16
  -2  -1  10 256.577 29.0858  12
  -2  -1  10 347.814 30.1992   9
  -2  -1  10 292.701 31.1045  10
   2   1 -10 253.901 30.8337  27
   2   1 -10 312.075 31.6895  28
   2   1 -10 309.322 25.8347  17
   2   1 -10 324.403 31.7298  16
  -2  -1   9 1222.86 110.786   9
   2   1  -9 1440.48 108.488  17
  -2  -1   9 1544.92 112.536  12
  -2  -1   9 1273.47 112.391  10
  -2  -1   8 933.686 70.5536  10
   2   1  -8 846.633 69.6795  16
  -2  -1   8 698.477 67.5026   9
   2   1  -8 821.994 65.6562  17
  -2  -1   8 907.723 69.0493  12
  -2  -1   7 1403.25 104.030   9
   2   1  -7 1297.19 101.637  17
   2   1  -7 1359.61 105.182  16
   2   1  -7 1116.85 104.701  27
   2   1  -6 193.826 17.7683   5
   2   1  -6 222.847 18.0299  17
  -2  -1   6 216.718 19.6311   9
   2   1  -6 202.576 20.4760  16
   2   1  -6 228.412 21.1245  18
  -2  -1   6 186.022 20.0070   3
   2   1  -5 4205.65 325.237  17
  -2  -1   5 4510.86 326.629   9
   2   1  -5 4247.24 325.120   5
   2   1  -5 3875.30 327.416  18
  -2  -1   5 4119.97 327.381   3
  -2  -1   4 331.705 26.8273   9
  -2  -1   4 329.880 27.9651   3
   2   1  -4 313.002 26.0175  17
   2   1  -4 303.514 27.9445  18
   2   1  -3 3206.82 243.714  17
   2   1  -3 2883.01 245.085  18
  -2  -1   3 3318.16 243.681  23
  -2  -1   3 3058.91 244.014   9
  -2  -1   2 5397.02 472.719  20
   2   1  -2 6518.88 472.191  21
   2   1  -2 7254.26 473.814  18
  -2  -1   2 5826.02 471.953  17
  -2  -1   1 6736.77 492.172  20
   2   1  -1 7038.13 492.254  20
   2   1  -1 7003.36 490.810   9
  -2  -1   1 6091.90 491.205  21
   2   1   0 7462.00 490.932  26
  -2  -1   0 5902.71 490.355   4
   2   1   0 6612.07 490.475  20
  -2  -1   0 5809.36 490.262   1
  -2  -1  -1 4712.47 351.339  11
  -2  -1  -1 4837.06 352.137   4
   2   1   1 5400.29 352.589  30
   2   1   1 4606.67 352.221  29
  -2  -1  -1 4032.90 351.528  13
   2   1   1 4275.96 351.560  13
  -2  -1  -2 7.56144 3.32149   8
   2   1   2 5.78390 3.19925  30
  -2  -1  -2 6.80735 3.29970  19
  -2  -1  -2 5.37643 2.98392   7
  -2  -1  -2 7.86655 1.79000  25
   2   1   3 5258.27 389.934   7
  -2  -1  -3 5701.19 389.969  22
   2   1   3 6083.36 390.334  22
   2   1   3 5371.21 390.465  19
   2   1   3 4108.10 388.945  27
   2   1   3 5787.33 389.765  28
  -2  -1  -3 4949.13 390.053  15
  -2  -1  -3 4161.52 389.421   8
   2   1   3 5086.18 389.907   8
  -2  -1  -3 5509.50 390.175   2
   2   1   4 6156.10 660.276   5
   2   1   4 9421.74 661.024  22
   2   1   4 7984.06 660.110  27
  -2  -1  -4 7289.15 660.203   8
  -2  -1  -4 11080.8 661.837  15
   2   1   4 8486.30 661.167  19
  -2  -1  -4 9051.71 660.861  28
   2   1   4 10160.2 660.971  28
  -2  -1  -4 10276.9 661.391   2
   2   1   5 1652.52 143.109  14
  -2  -1  -5 1721.86 142.904   2
  -2  -1  -5 1849.15 143.142  28
  -2  -1  -5 2173.77 143.245  27
   2   1   5 1758.20 143.086   5
   2   1   6 132.242 12.5901   5
   2   1   6 126.402 12.5769   2
  -2  -1  -6 131.538 11.9138  12
   2   1   6 94.4665 11.8156  14
  -2  -1  -6 85.1711 11.3462  27
   2   1   6 107.312 12.3747  15
  -2  -1  -6 113.010 12.2167  28
  -2  -1  -6 120.333 12.3485  10
   2   1   7 1254.57 98.7730   2
  -2  -1  -7 1153.78 97.4381   8
   2   1   7 1100.48 97.9317   5
  -2  -1  -7 1141.75 98.1533  10
   2   1   7 1319.95 99.3351  15
  -2  -1  -7 1113.93 98.4819  28
   2   1   7 1340.69 99.2177  14
  -2  -1  -8 1033.41 71.9673   8
   2   1   8 741.048 71.7852   5
   2   1   8 1006.80 74.2213  15
   2   1   8 842.806 72.8475   2
  -2  -1  -8 930.416 71.9210  12
  -2  -1  -8 896.224 73.3134  28
  -2  -1  -8 959.305 73.0035  27
   2   1   8 841.365 72.8087  14
  -2  -1  -8 781.120 72.0975  10
   2   1   9 390.015 31.9701  18
  -2  -1  -9 328.690 32.1502  27
   2   1   9 303.794 32.7319  15
  -2  -1  -9 309.576 32.2962  28
   2   1   9 401.611 32.6738   5
   2   1   9 344.910 32.8044  14
  -2  -1  -9 367.562 31.7104  12
  -2  -1  -9 336.675 30.8292   8
   2   1   9 396.252 33.2985   2
  -2  -1  -9 379.031 32.8164  10
  -2  -1 -10 222.981 24.2033   8
   2   1  10 285.026 26.4218   5
   2   1  10 277.752 27.4222  14
  -2  -1 -10 338.104 27.9180  27
  -2  -1 -10 286.406 27.4290  28
   2   1  10 266.066 27.6659  15
   2   1  10 234.214 26.3997   2
   2   1  10 297.674 26.1381  18
  -2  -1 -11 142.620 15.7131   8
   2   1  11 163.923 19.6771  15
   2   1  11 152.823 17.1350  18
   2   1  11 127.908 17.9863  14
   2   1  11 150.786 18.4781   2
   2   1  12 121.273 17.3257   2
  -2  -1 -12 116.531 14.3380   8
   2   1  12 163.083 19.0134  14
  -2  -1 -12 133.989 18.3152  28
  -2  -1 -12 142.485 17.8500   3
   2   1  12 112.140 17.7254  15
   2   1  12 86.0128 15.2147  18
  -2  -1 -12 133.058 17.8691  27
   2   1  13 64.3861 11.8454  18
   2   1  13 52.9963 13.4337  15
   2   1  13 56.5867 12.9617  14
  -2  -1 -13 73.4078 14.4030  28
  -2  -1 -13 32.6901 8.61047   8
   2   1  13 55.7992 13.6114   9
  -2  -1 -13 72.6249 14.6486  25
  -2  -1 -13 53.7178 12.2165  27
   2   1  13 62.5498 13.6755   2
  -2  -1 -13 59.6181 12.8709   3
   2   1  14 39.9316 13.3420   2
  -2  -1 -14 36.1493 11.9443   3
   2   1  14 75.9883 15.7744  15
  -2  -1 -14 50.1641 14.4899  28
   2   1  14 52.0005 13.8316  14
  -2  -1 -14 66.1765 10.2830   8
   2   1  14 70.4487 15.3802   9
  -2  -1 -14 47.1666 13.0808  25
   2   1  15 2.93049 11.9404   2
  -2  -1 -15-2.87996 11.3366   3
   2   1  15-3.19676 11.4049  15
  -2  -1 -15 3.30463 10.4299  28
   2   1  15 3.01279 9.50898  14
   2   1  15 6.38082 12.3323   9
  -2  -1 -15 3.30352 10.7121  25
  -2  -1 -16-9.57122 11.3880   3
  -2  -1 -16 3.67778 11.2863  25
   2   1  16-6.36840 11.1163   2
   2   1  16-6.57755 12.4801  14
   2   1  16-13.9231 12.9517  15
  -2  -1 -16 7.28774 13.0049  28
  -2  -1 -17 173.678 27.9794  25
   2   1  17 188.242 28.1252  22
   2   1  17 183.697 29.1376   9
   2   1  17 236.565 30.1609  15
  -2  -1 -17 179.644 26.8823   3
  -2  -1 -18 130.463 23.9409   3
  -2  -1 -18 139.716 23.6656  16
  -2  -1 -18 130.864 25.2252  25
   2   1  18 93.8647 22.0592   9
   2   1  18 125.691 23.9328  22
  -2  -1 -19 67.8678 19.9862   3
   2   1  19 86.0388 20.6991   9
  -2  -1 -19 79.4919 22.1089  25
   2   1  19 63.1259 19.5498  22
  -2  -1 -19 58.9710 19.0418  16
   2   1  20-4.18990 16.8088   9
  -2  -1 -20-4.09441 15.2557  16
  -2  -1 -20-29.3198 17.0740  25
   2   1  20-8.32734 14.8816  22
   2   1  21-4.25093 15.4914   9
  -2  -1 -21 12.5462 16.1649  16
   2   1  21-4.86950 16.1995  19
   2   1  21-4.30483 14.6747  22
  -2  -1 -21 10.0794 16.3412  25
   2   2 -19 15.5929 16.4846  25
  -2  -2  19 29.8657 20.3461   6
   2   2 -18 12.4644 15.8406  16
   2   2 -18 25.1288 19.1302  25
   2   2 -18 20.2875 13.8695   1
   2   2 -18 28.6431 17.4707  28
   2   2 -17 3.94059 14.9861  16
   2   2 -17 28.7695 17.8670  25
   2   2 -17 19.6313 13.3749   1
   2   2 -17 13.5239 15.0359  28
   2   2 -16-7.47527 13.6218  16
   2   2 -16-8.38969 13.6027  28
   2   2 -16 15.5618 13.3009   1
   2   2 -16-4.49742 14.5837  25
   2   2 -15 17.6719 13.8746  16
   2   2 -15 87.2280 20.5744  25
  -2  -2  15 48.8269 15.3488  10
   2   2 -15 44.9793 16.7658  27
   2   2 -15 61.7974 16.6413  28
  -2  -2  14 2.24312 9.72952  20
   2   2 -14 14.0623 11.3992  28
   2   2 -14 11.1877 12.0919  27
   2   2 -14-7.55685 11.5887  25
  -2  -2  14-9.19049 12.0586  10
  -2  -2  14-4.37972 11.1677  12
   2   2 -14 3.25760 11.1047  16
   2   2 -13 699.897 67.7588  25
  -2  -2  13 661.851 63.3195  20
   2   2 -13 677.232 66.6002  28
   2   2 -13 702.807 66.4355  16
  -2  -2  13 710.412 66.1681  10
   2   2 -13 832.355 70.1347  27
  -2  -2  13 798.722 64.2328  12
   2   2 -12 594.326 47.7793  25
  -2  -2  12 494.223 41.2145  12
  -2  -2  12 378.563 40.0908  20
   2   2 -12 268.046 40.5278  28
   2   2 -12 412.753 42.5794  16
   2   2 -12 484.204 45.2403  27
  -2  -2  12 515.321 44.6070  10
  -2  -2  11-2.42384 8.46081  10
   2   2 -11-8.10196 9.20965  25
  -2  -2  11 1.58424 7.45770   9
   2   2 -11 2.56085 8.08602  28
   2   2 -11-4.83425 8.81222  16
  -2  -2  11-3.49873 7.59213  12
   2   2 -11-5.51146 10.0457  27
  -2  -2  10-6.50591 7.73670  10
   2   2 -10 2.37547 8.28830  25
  -2  -2  10-1.42028 6.42665   9
   2   2 -10 4.29636 6.77976  16
   2   2 -10 2.26346 7.89748  28
   2   2 -10-4.88287 9.08067  27
  -2  -2  10 1.58834 6.88955  12
  -2  -2   9 597.107 51.2736  12
  -2  -2   9 551.288 50.2379   9
  -2  -2   9 670.285 53.8939  10
   2   2  -8 118.952 15.6667  28
  -2  -2   8 129.157 14.0334   9
   2   2  -8 103.630 14.9483  16
   2   2  -8 103.964 15.3259  25
  -2  -2   7 7.56181 4.73411   9
   2   2  -7-1.42540 5.91748  16
   2   2  -7 9.66319 6.99739  27
  -2  -2   6 1729.61 131.221   9
   2   2  -6 1731.82 133.725  27
   2   2  -6 1579.44 132.687  16
  -2  -2   6 1617.87 132.874   3
  -2  -2   5 9.97388 4.64182   3
  -2  -2   5 7.40836 3.73861   9
   2   2  -5 10.8949 5.06129  27
  -2  -2   4 469.372 35.0466   9
   2   2  -4 366.372 36.4439  18
   2   2  -4 409.003 36.8401  27
  -2  -2   4 451.372 36.9075   3
   2   2  -3 0.77606 3.46863   1
   2   2  -3 0.82277 3.52074  27
   2   2  -3 2.82697 1.91320  21
  -2  -2   3 3.25306 1.80458  17
   2   2  -3 2.54327 3.40102  18
  -2  -2   3 1.45229 1.96525   9
  -2  -2   3 4.75363 3.77818  16
  -2  -2   3 3.35115 3.63857   3
   2   2  -2 13679.2 1151.99   1
   2   2  -2 14876.8 1151.74  25
   2   2  -2 16621.6 1152.43  18
   2   2  -1 339.979 27.4679  25
   2   2  -1 386.658 28.1746  18
   2   2  -1 348.474 28.0337   4
  -2  -2   1 317.268 26.6504  21
  -2  -2   1 327.900 28.0614   1
   2   2  -1 325.116 28.1835   1
  -2  -2   1 347.103 28.3377  26
   2   2   0 288.188 23.8253   5
  -2  -2   0 284.114 24.7558   1
  -2  -2   0 265.908 24.6211  26
   2   2   0 357.272 25.0554  26
  -2  -2   0 322.217 25.1143  29
   2   2   0 323.998 24.4805  18
   2   2   0 308.548 24.8754  20
  -2  -2   0 271.964 24.5508  20
  -2  -2   0 299.407 24.6593   4
   2   2   0 287.772 23.3233   9
   2   2   0 280.705 24.1626   8
   2   2   1 205.968 17.4859   5
   2   2   1 195.923 17.5598  20
  -2  -2  -1 202.679 17.5473   8
   2   2   1 217.371 17.8655   8
  -2  -2  -1 202.107 17.8363  29
   2   2   1 214.570 18.0133  29
  -2  -2  -1 203.187 18.0362  30
   2   2   2 16226.8 1372.29  28
   2   2   2 17537.7 1373.49   5
  -2  -2  -2 18225.4 1373.54   8
   2   2   2 18919.2 1374.08  30
  -2  -2  -2 20216.3 1372.85   7
  -2  -2  -3 1947.30 144.409  22
   2   2   3 1934.96 144.575  22
  -2  -2  -3 1922.73 144.447  14
  -2  -2  -3 1731.88 143.561  15
  -2  -2  -3 1736.33 143.142  28
  -2  -2  -3 1670.24 142.635  27
   2   2   3 2088.31 144.892  19
   2   2   3 2180.69 143.625   7
  -2  -2  -4 96.4103 8.98938  15
   2   2   4 81.3262 9.51931  19
   2   2   4 92.5553 9.44830  22
  -2  -2  -4 68.2668 7.68198  27
  -2  -2  -4 78.4203 8.32181  28
   2   2   5 2654.16 245.282  22
  -2  -2  -5 3624.00 245.455  28
   2   2   5 2988.90 245.636  14
  -2  -2  -5 3130.76 244.581  27
  -2  -2  -5 3115.87 245.216   8
   2   2   5 3512.57 246.033   5
  -2  -2  -6 622.455 51.2409   8
  -2  -2  -6 542.512 50.6847  27
   2   2   6 650.579 50.1775  18
   2   2   6 665.596 52.4233   2
   2   2   6 671.822 52.2500  22
  -2  -2  -6 723.540 51.9146  28
   2   2   6 580.287 51.5897   5
   2   2   6 587.499 51.5112  15
  -2  -2  -6 621.532 51.2342  10
   2   2   6 625.393 52.1609  14
  -2  -2  -7 2909.50 209.628  27
   2   2   7 3017.16 210.461  15
   2   2   7 2891.23 210.816   2
  -2  -2  -7 3041.28 209.815  10
   2   2   7 2593.44 209.791   5
  -2  -2  -7 2632.05 209.726  28
   2   2   7 2622.56 210.405  14
  -2  -2  -7 2067.25 208.577  12
  -2  -2  -7 2661.71 209.186   8
   2   2   8 384.325 30.8090  18
   2   2   8 344.889 32.1086  15
  -2  -2  -8 316.876 31.7065  28
  -2  -2  -8 417.539 32.2211  27
  -2  -2  -8 389.619 31.7960  10
   2   2   8 284.936 31.1568   5
   2   2   8 308.234 32.0063   2
  -2  -2  -8 339.897 31.2233  12
   2   2   8 333.445 32.1655  14
  -2  -2  -8 431.519 31.8752   8
   2   2   9 120.461 14.0518  15
  -2  -2  -9 83.0018 11.9486  10
   2   2   9 117.280 14.2151   2
   2   2   9 88.4155 13.0183  14
  -2  -2  -9 109.300 13.4910  28
  -2  -2  -9 82.7257 11.5821   8
  -2  -2  -9 79.2082 11.8621  12
  -2  -2  -9 123.808 13.5004  27
  -2  -2 -10 3302.04 268.704  28
   2   2  10 2883.72 266.403  18
  -2  -2 -10 3624.45 268.005  12
   2   2  10 3262.07 269.162  14
  -2  -2 -10 3956.66 267.945   8
   2   2  10 3957.61 270.558   2
  -2  -2 -10 3228.17 267.986  27
   2   2  10 3482.15 269.304  15
   2   2  11 83.7159 12.8485  18
   2   2  11 99.7797 15.0451  15
   2   2  11 83.1435 14.1492  14
   2   2  11 80.4057 14.0641   2
  -2  -2 -11 124.263 13.7583   8
   2   2  12-2.53674 9.07899   9
   2   2  12 6.85705 7.82547  15
   2   2  12 2.31767 7.55012  14
  -2  -2 -12 13.5650 7.92169  28
  -2  -2 -12 8.14949 8.33282   3
  -2  -2 -12 16.9745 6.85803   8
   2   2  12 16.1602 8.44446   2
   2   2  13 25.5523 10.8846   2
   2   2  13 20.6261 9.15335  14
  -2  -2 -13 9.32601 9.16923  27
  -2  -2 -13 28.2046 10.4096  28
   2   2  13 25.4487 10.8415  15
  -2  -2 -13 27.2432 10.1331   3
  -2  -2 -13 19.2820 7.51157   8
   2   2  13 30.8466 12.8008   9
   2   2  14 89.9593 17.4576   2
  -2  -2 -14 130.745 14.6106   8
   2   2  14 117.957 18.7692  15
  -2  -2 -14 63.5915 15.5139  28
  -2  -2 -14 63.1863 15.2117  27
   2   2  14 80.1402 16.8060   9
  -2  -2 -14 116.273 17.3822   3
   2   2  14 88.4065 17.9205  14
  -2  -2 -15 57.9665 15.5475  25
   2   2  15 36.3399 12.8484  22
   2   2  15 67.2992 16.3238   2
  -2  -2 -15 45.2329 14.6394  28
   2   2  15 76.9700 17.0466   9
  -2  -2 -15 56.4715 14.4089   3
   2   2  15 65.7440 16.3522  14
   2   2  15 52.4535 14.9456  15
   2   2  16 89.8271 19.1823  22
  -2  -2 -16 132.796 22.5561  28
  -2  -2 -16 68.2540 18.3898  25
   2   2  16 169.858 24.2303   9
  -2  -2 -16 127.913 20.7231   3
   2   2  16 115.633 21.3187   2
   2   2  16 125.453 22.0787  14
   2   2  16 109.759 21.2956  15
  -2  -2 -17 344.296 46.1244  25
   2   2  17 483.218 49.0646   9
   2   2  17 481.869 48.3701  22
   2   2  17 425.857 46.7443  15
  -2  -2 -17 392.027 46.7427  28
  -2  -2 -17 494.319 47.5989   3
   2   2  18 8.28181 14.4486   9
   2   2  18 3.90502 13.9318  22
  -2  -2 -18 4.29316 14.6354  25
  -2  -2 -18-7.26264 13.5069   3
   2   2  19 38.9008 18.7701   9
   2   2  19 37.6258 17.3775  22
  -2  -2 -19 63.5319 19.6961  16
  -2  -2 -19 89.1986 21.1177   3
  -2  -2 -19 96.5677 23.1593  25
  -2  -2 -20 8.30518 14.5621  16
   2   2  20 43.9896 19.6878  22
  -2  -2 -20 38.5652 19.6952  25
   2   2  20 19.6095 17.5500  19
   2   2  20 4.46130 15.6341   9
  -2  -2 -21 4.23303 16.0754  16
   2   2  21-30.3843 17.6865  19
  -2  -2 -21-4.93553 16.4381  25
   2   2  21-4.48302 17.3462  22
   2   3 -19-10.4897 18.3174  25
   2   3 -18 163.216 30.0926  25
   2   3 -17-6.40463 12.8303   1
   2   3 -17 9.06168 15.4468  28
   2   3 -17 9.68002 13.9461  25
   2   3 -16 54.3939 18.1683  25
   2   3 -16 82.1866 17.4353   1
   2   3 -16 16.8913 13.3975  28
   2   3 -16 52.3114 17.0255  16
  -2  -3  15 211.567 26.8301  20
   2   3 -15 261.422 33.6678  25
   2   3 -15 177.477 28.1711  16
   2   3 -15 208.175 27.7962   1
   2   3 -15 260.560 32.6236  28
  -2  -3  14 657.807 65.7683  15
  -2  -3  14 667.139 61.0063  20
   2   3 -14 790.606 63.2105   1
  -2  -3  14 610.025 59.2365  12
   2   3 -14 640.639 64.1380  28
   2   3 -14 650.249 65.7160  25
  -2  -3  14 743.365 65.1108  10
   2   3 -14 636.432 62.9660  16
   2   3 -13 2.97201 12.1580  16
   2   3 -13 10.4391 11.3353  27
   2   3 -13 26.8353 11.9498   1
  -2  -3  13 3.88891 9.65623  12
   2   3 -13 35.0816 12.8221  28
   2   3 -13 31.6005 13.8636  25
  -2  -3  13 27.3135 12.8169  10
  -2  -3  13 7.09911 9.37809  20
   2   3 -12 14.3804 10.2930  28
   2   3 -12 9.38030 9.90200  27
   2   3 -12 15.5541 9.95121   1
  -2  -3  12-2.79751 11.0420  10
   2   3 -12 15.7692 12.4411  25
  -2  -3  12 14.4525 8.74766  12
   2   3 -12 10.8177 10.0921  16
  -2  -3  11 381.815 38.4395  12
  -2  -3  11 420.966 42.1027  10
  -2  -3  11 389.445 37.6806   9
   2   3 -11 475.458 43.0873  28
   2   3 -11 467.585 43.6928  27
   2   3 -11 395.904 41.0035  16
   2   3 -11 499.844 44.2468  25
   2   3 -10 671.054 57.5918  27
   2   3 -10 484.247 54.3190  28
  -2  -3  10 681.068 57.1397  10
  -2  -3  10 621.091 52.6674   9
  -2  -3  10 624.500 53.4737  12
   2   3 -10 653.119 56.1682  16
   2   3 -10 650.449 57.2148  25
  -2  -3   9-1.14474 5.25016   9
  -2  -3   9-9.87189 7.92081  12
   2   3  -9 2.20979 7.35194  27
  -2  -3   9 10.5164 8.57007  10
   2   3  -8 358.759 32.7915  16
   2   3  -8 337.654 32.8927  28
  -2  -3   8 407.972 34.2516  18
  -2  -3   8 350.706 33.5369  10
  -2  -3   8 301.723 29.7079   9
  -2  -3   7 2341.22 198.548   9
  -2  -3   7 2524.49 202.027  18
   2   3  -7 2391.64 201.544  27
   2   3  -7 2589.38 201.313  16
   2   3  -7 3056.63 202.475  28
   2   3  -7 2413.08 201.603  25
  -2  -3   7 2777.71 201.997   3
   2   3  -7 2587.88 200.659   1
  -2  -3   6 40.2212 8.44844  18
  -2  -3   6 57.8708 9.27634   3
   2   3  -6 57.9819 9.63276  27
   2   3  -6 29.4852 7.53142  16
   2   3  -6 64.9945 9.31587  28
   2   3  -6 72.8018 9.91614  25
   2   3  -6 49.8812 8.54229   1
   2   3  -5 1157.91 100.701  16
   2   3  -5 1125.57 100.514  28
   2   3  -5 1202.03 97.8667  21
  -2  -3   5 1169.45 101.188  18
  -2  -3   5 1405.61 101.799   3
   2   3  -5 1614.36 102.669  25
   2   3  -5 1517.26 102.493  27
  -2  -3   4 4005.85 301.097  16
   2   3  -4 3740.90 301.096  27
  -2  -3   4 4185.39 301.803  18
   2   3  -4 4082.52 300.826  28
   2   3  -4 3844.07 298.007  21
   2   3  -4 4032.14 301.432  25
  -2  -3   4 3933.28 301.291   3
  -2  -3   4 3760.75 297.743  23
   2   3  -4 3952.94 298.381   8
  -2  -3   3 860.472 70.1862  18
   2   3  -3 815.268 67.8963   8
   2   3  -3 853.832 68.0568  24
   2   3  -3 904.085 69.6322   4
   2   3  -3 886.036 70.0621   1
   2   3  -3 935.715 70.3297  25
   2   3  -3 920.642 70.1909  27
  -2  -3   3 898.548 70.0544  16
   2   3  -2 2952.12 220.478   4
   2   3  -2 2567.87 220.260  27
   2   3  -2 3111.81 219.487   8
   2   3  -2 2793.95 220.854   1
   2   3  -2 2621.13 220.374  25
  -2  -3   1 2420.27 191.113  18
  -2  -3   1 2464.64 191.508  26
   2   3  -1 2472.47 190.863  27
  -2  -3   1 2396.80 189.577   9
   2   3  -1 2690.84 191.371  18
   2   3  -1 2392.31 191.218   4
  -2  -3   1 2510.71 191.174   4
   2   3  -1 2433.10 190.259  28
   2   3  -1 2626.72 190.760   8
  -2  -3   1 2552.74 189.633  24
  -2  -3   1 2173.51 190.631  25
  -2  -3   0 2901.35 228.485   8
  -2  -3   0 3015.57 228.912   4
  -2  -3   0 2978.89 227.538   6
   2   3   0 2964.24 228.284   5
  -2  -3   0 3012.65 228.928  26
  -2  -3   0 3033.10 228.273  25
  -2  -3   0 3177.66 229.348  29
  -2  -3   0 2896.82 229.023  20
   2   3   0 3096.04 228.475  18
   2   3   0 2809.84 227.279  28
   2   3   1 7072.98 567.088  29
  -2  -3  -1 7490.72 567.227  29
  -2  -3  -1 7856.08 567.649  30
  -2  -3  -1 7099.21 566.899  20
   2   3   1 7185.52 565.930  18
   2   3   1 7525.39 566.917  26
   2   3   1 7581.52 566.650   9
  -2  -3  -1 7487.12 566.802   5
   2   3   1 7182.08 566.869   5
   2   3   2 364.937 32.6031   5
   2   3   2 456.974 32.9444   9
   2   3   2 413.109 33.1879  30
   2   3   2 396.445 32.6598  29
   2   3   2 406.422 32.1054   6
   2   3   2 351.774 31.9572  20
   2   3   3 9807.40 854.786  20
   2   3   3 11030.9 856.113   5
   2   3   3 10447.2 856.074  30
   2   3   3 11532.0 854.397   7
  -2  -3  -3 11619.1 856.195  14
   2   3   3 10532.8 856.061   9
  -2  -3  -3 12011.9 854.587  28
  -2  -3  -3 11082.7 854.848  15
   2   3   3 11588.6 856.710  19
  -2  -3  -4 9165.61 672.232  14
  -2  -3  -4 8961.19 670.986  15
   2   3   4 7647.34 672.071   9
   2   3   4 8626.20 672.628  19
   2   3   4 8640.79 672.559  22
  -2  -3  -4 8788.03 672.192   5
   2   3   4 8454.88 669.462  18
  -2  -3  -4 10009.2 671.162  28
  -2  -3  -5 214.068 20.9060   5
   2   3   5 211.950 21.0797  14
  -2  -3  -5 221.126 19.9484  28
   2   3   5 232.664 21.6465  19
   2   3   5 225.253 21.4215  22
   2   3   5 228.884 18.5047  18
  -2  -3  -5 232.890 19.5844  27
  -2  -3  -6 2719.32 219.414   5
   2   3   6 2648.61 219.354   5
   2   3   6 2921.18 220.209  22
  -2  -3  -6 2640.95 217.942  27
   2   3   6 2806.55 219.865  14
   2   3   6 2516.92 216.818  18
  -2  -3  -6 3102.10 218.608  10
   2   3   6 2996.69 220.635  19
  -2  -3  -6 3474.09 219.508  28
   2   3   7 1264.70 91.3835  18
   2   3   7 1053.11 92.6607  15
  -2  -3  -7 1098.93 92.9477  12
  -2  -3  -7 1046.55 92.7468  28
  -2  -3  -7 1206.62 92.6040  27
   2   3   7 1188.62 94.2838   2
   2   3   7 1127.67 94.0078  22
   2   3   7 1083.68 94.1550   9
  -2  -3  -7 1269.03 92.7867  10
   2   3   7 1164.64 94.0798  14
   2   3   8 629.930 47.4979  15
   2   3   8 560.405 48.0889   2
  -2  -3  -8 495.851 46.2351  12
  -2  -3  -8 455.369 46.1657  28
  -2  -3  -8 549.176 46.3028  27
   2   3   8 477.588 47.0473  22
   2   3   8 563.795 47.9959  14
   2   3   8 649.573 49.3223   9
  -2  -3  -8 605.410 46.2928  10
   2   3   9 161.336 18.4109  15
   2   3   9 194.641 20.1772   2
  -2  -3  -9 167.077 18.2320  12
   2   3   9 146.812 18.5931  22
  -2  -3  -9 160.977 18.3063  28
  -2  -3  -9 169.247 17.6560  10
  -2  -3  -9 199.163 18.6690  27
   2   3   9 162.079 19.3421  14
   2   3   9 164.306 19.7938   9
   2   3  10 2468.70 197.099   2
  -2  -3 -10 2285.26 195.478  28
  -2  -3 -10 2329.23 194.955  27
   2   3  10 2442.24 197.007  14
  -2  -3 -10 2599.81 195.268   8
   2   3  10 2670.46 196.605  15
  -2  -3 -10 2524.53 195.448  12
   2   3  11 2813.87 228.759   2
   2   3  11 2769.61 227.677  15
   2   3  11 2964.14 228.815  22
  -2  -3 -11 2839.77 226.395   8
   2   3  11 3018.35 229.440  14
   2   3  12 1156.58 89.7916  14
   2   3  12 1082.30 88.2356  15
   2   3  12 826.378 87.9321   9
  -2  -3 -12 1023.80 87.7587  28
  -2  -3 -12 1241.46 88.5706   3
  -2  -3 -12 949.888 85.0479   8
   2   3  12 1014.89 88.5005   2
   2   3  12 1068.03 88.6942  22
   2   3  13 636.713 59.4671  22
   2   3  13 577.169 58.6985  14
   2   3  13 674.161 59.9634   2
  -2  -3 -13 620.020 57.8920   3
  -2  -3 -13 680.991 58.2433  27
   2   3  13 666.779 61.2305   9
   2   3  13 659.536 58.9436  15
  -2  -3 -13 610.705 58.3438  28
  -2  -3 -13 667.629 56.1301   8
  -2  -3 -14 699.485 62.5947   3
   2   3  14 755.542 64.9803   2
  -2  -3 -14 814.749 65.4805  28
   2   3  14 656.537 63.7706  14
   2   3  14 650.874 62.8474  15
  -2  -3 -14 665.145 62.5488  27
  -2  -3 -14 715.331 60.2533   8
   2   3  14 662.538 64.9031   9
   2   3  14 617.429 63.0775  22
  -2  -3 -15 5.52550 9.85670   3
   2   3  15 9.57032 12.9981   2
  -2  -3 -15-3.17433 10.0187  28
   2   3  15-6.47007 12.2710  14
   2   3  15-5.87468 10.4795  15
  -2  -3 -15-14.1485 11.1388  27
   2   3  15 3.54950 11.5096   9
  -2  -3 -15 5.44202 7.75247   8
   2   3  15-3.23840 10.7738  22
   2   3  16 3.54759 10.9078  22
   2   3  16 3.85562 12.1925   9
  -2  -3 -16 3.51556 11.4250  28
   2   3  16 22.1473 13.1264  15
   2   3  16 10.5864 12.8826  14
   2   3  16 13.7385 13.0502   2
  -2  -3 -16 18.3119 11.8217   3
  -2  -3 -16 10.5210 11.6920  25
   2   3  17 108.564 21.8852  22
   2   3  17 70.3876 20.8646   9
  -2  -3 -17 73.1981 17.8163  28
   2   3  17 111.430 20.9180  15
  -2  -3 -17 96.1882 19.6800   3
  -2  -3 -17 81.7962 19.1157  25
  -2  -3 -18 221.279 30.7990  28
  -2  -3 -18 228.129 31.0780  25
   2   3  18 135.643 28.4227   9
  -2  -3 -18 222.769 29.5892   3
   2   3  18 183.534 29.1713  22
   2   3  19 88.3289 24.0163  22
  -2  -3 -19 96.1121 21.4023  16
  -2  -3 -19 117.335 23.7876  25
   2   3  19 100.881 24.1308   9
   2   3  19 116.507 25.4069  19
  -2  -3 -19 86.4483 21.3868   3
  -2  -3 -20-14.2263 17.6414  25
   2   3  20-10.1916 18.9567  19
  -2  -3 -20 16.7259 15.2426  16
   2   3  20-4.58103 15.2441  22
  -2  -3 -21 29.1712 19.3806  25
   2   3  21 41.5627 22.4109  19
   2   3  21 51.4316 21.3765  22
   2   4 -17 98.4265 24.6286  25
   2   4 -16 41.8439 18.4097  25
   2   4 -16 17.7272 13.5176   1
  -2  -4  15-5.54395 11.2941  20
   2   4 -15 2.81542 10.0441   1
   2   4 -15-3.90842 13.6368  28
   2   4 -15 12.9093 15.0138  25
   2   4 -14 126.404 22.7770  25
  -2  -4  14 99.4304 18.5889  20
   2   4 -14 110.787 20.5714  28
   2   4 -14 97.2354 20.0290  16
   2   4 -14 128.955 19.1029   1
  -2  -4  14 98.0381 20.7433  10
  -2  -4  14 102.867 22.4399  15
   2   4 -13 63.2078 14.0137   1
  -2  -4  13 82.7561 17.9194  10
   2   4 -13 48.4637 15.2239  28
   2   4 -13 88.9122 17.3719  16
   2   4 -13 50.2711 16.0595  25
  -2  -4  13 97.1399 14.8053  12
   2   4 -12 35.5865 10.8278   1
  -2  -4  12 23.5458 12.1989  10
   2   4 -12 11.5798 10.3458  28
   2   4 -12 34.8743 12.0161  16
   2   4 -12 45.4643 14.6659  25
  -2  -4  12 32.4408 9.92842  12
   2   4 -11 20.2836 8.58510   1
   2   4 -11 11.6544 10.2076  27
  -2  -4  11 8.07742 11.0089  10
  -2  -4  11 14.1401 7.80718  12
   2   4 -11 4.84204 8.87092  16
   2   4 -11 5.14265 8.60374  28
   2   4 -11 20.4392 10.6807  25
   2   4 -10 18.1493 8.32525  28
  -2  -4  10 5.85693 6.95794  12
   2   4 -10 4.34763 7.81660  16
  -2  -4  10 26.9144 7.03226   9
  -2  -4  10 4.87399 9.81125  10
   2   4 -10 12.9140 9.84539  27
   2   4 -10 15.5830 9.70930  25
  -2  -4   9 358.861 36.8195  18
  -2  -4   9 402.395 37.6928  10
  -2  -4   9 424.405 33.3525   9
   2   4  -9 300.991 35.9883  27
   2   4  -9 395.032 35.2188   1
   2   4  -9 329.765 36.5640  25
  -2  -4   8 150.910 17.8584  18
  -2  -4   8 152.569 18.5358  10
   2   4  -8 137.779 15.8720   1
   2   4  -8 119.980 11.6843  21
  -2  -4   7 1177.92 90.7207  18
   2   4  -7 1088.06 84.6628  21
   2   4  -7 1029.91 89.6942  27
   2   4  -7 1043.04 89.9770  25
   2   4  -7 1070.58 87.0478  24
  -2  -4   7 1241.96 90.5544   3
   2   4  -7 932.660 88.2950  28
   2   4  -7 1188.31 89.0639   1
   2   4  -6 94.4565 12.3247  27
   2   4  -6 47.5572 10.2035  25
   2   4  -6 90.4308 9.29817  24
  -2  -4   6 94.8524 12.0782  18
   2   4  -6 71.0207 6.51206  21
   2   4  -6 70.9626 10.3458   1
  -2  -4   6 68.9286 10.8132   3
   2   4  -6 88.1280 11.0794  28
  -2  -4   5 4361.42 373.657   3
   2   4  -5 4373.92 371.432  24
   2   4  -5 4650.96 373.266   1
  -2  -4   5 5495.18 375.037  18
   2   4  -5 5080.23 374.658  25
   2   4  -5 4185.36 373.507  27
  -2  -4   4 1832.80 148.396  16
   2   4  -4 1845.76 148.762  27
   2   4  -4 1941.51 147.768   4
  -2  -4   4 1799.33 148.720  18
  -2  -4   4 1889.43 148.864   3
   2   4  -4 1678.09 147.615  28
   2   4  -4 1860.55 149.065  25
   2   4  -4 2088.83 146.766  24
  -2  -4   3 94.8332 11.9144  16
  -2  -4   3 111.394 12.4001  18
   2   4  -3 123.725 11.9000   4
   2   4  -3 120.531 11.5949  28
   2   4  -3 119.152 12.5546  27
   2   4  -2 82.0792 8.35290  28
  -2  -4   2 78.3886 9.34412   1
  -2  -4   2 83.1971 9.52300  16
  -2  -4   1 406.721 35.3243   8
  -2  -4   1 427.756 34.8247   9
  -2  -4   1 444.967 35.8851  18
  -2  -4   1 446.769 34.8474  24
  -2  -4   1 404.991 35.8068  25
  -2  -4   1 444.441 35.0235   5
  -2  -4   1 478.782 35.7520  27
  -2  -4   0 2026.01 159.630  18
  -2  -4   0 2124.74 159.440   6
  -2  -4   0 1998.60 159.760   5
  -2  -4   0 2045.01 160.178  26
  -2  -4   0 2082.38 159.345  27
  -2  -4   0 2040.27 159.565   9
  -2  -4  -1 6.54513 2.32627  11
  -2  -4  -1 3.79260 3.13144  20
  -2  -4  -1 9.55466 3.87640  29
  -2  -4  -1 1.72736 1.84765  27
   2   4   1 2.11777 2.71442  26
  -2  -4  -1 2.29577 2.78094   9
  -2  -4  -2-0.57119 2.91586  20
   2   4   2 3.90483 3.67649   9
   2   4   2 5.14618 4.13687  30
   2   4   2 2.65623 3.56449  29
   2   4   2 0.63344 3.43284   6
   2   4   3 33.9842 6.18008  30
   2   4   3 38.1054 5.49833  29
   2   4   3 33.0929 6.03963   6
   2   4   3 43.3047 4.99133  11
   2   4   3 38.0317 6.49229   9
   2   4   3 21.5320 4.51391  20
  -2  -4  -3 42.2747 6.73918   5
  -2  -4  -3 30.6151 4.17051  15
  -2  -4  -3 42.9114 6.40300  14
  -2  -4  -3 40.4899 6.74325  19
   2   4   3 32.2094 6.53899  19
  -2  -4  -4 12669.6 872.626   2
   2   4   4 12081.8 872.422  30
   2   4   4 9301.56 869.795  20
   2   4   4 13425.8 873.441  19
  -2  -4  -4 11991.1 872.489   5
  -2  -4  -4 12467.6 872.104  14
  -2  -4  -5 4517.13 367.787   2
   2   4   5 5415.14 365.825  20
   2   4   5 4334.76 368.276   9
   2   4   5 4335.59 367.795  14
  -2  -4  -5 4591.56 368.090   5
   2   4   5 4624.05 368.662  22
   2   4   5 4576.77 368.490  19
   2   4   6 390.824 34.3628  19
  -2  -4  -6 326.784 32.9727   5
   2   4   6 383.128 34.2159   9
  -2  -4  -6 395.473 31.8048  10
  -2  -4  -6 408.953 32.3757  28
   2   4   6 370.282 33.6622  14
  -2  -4  -6 356.474 33.1742   2
   2   4   6 353.526 33.8935  22
   2   4   7 1284.10 107.352  14
  -2  -4  -7 1507.91 107.946   5
   2   4   7 1232.74 107.392  22
  -2  -4  -7 1427.36 106.316  28
  -2  -4  -7 1211.62 104.904  10
   2   4   7 1321.14 108.060   9
  -2  -4  -7 1591.97 106.035  27
   2   4   7 1343.24 105.723  15
  -2  -4  -7 1100.07 105.921  12
   2   4   7 1343.09 108.151  19
   2   4   8 2322.65 175.459  15
   2   4   8 1974.99 176.406  14
   2   4   8 2237.28 177.875   9
  -2  -4  -8 2501.00 174.809  10
  -2  -4  -8 2123.75 175.384  28
  -2  -4  -8 2037.67 176.161   5
   2   4   8 2073.74 176.901  22
  -2  -4  -8 2567.26 175.572  27
  -2  -4  -8 2038.66 175.628  12
   2   4   9 45.9195 10.6291   2
  -2  -4  -9 59.9695 9.10293  27
   2   4   9 29.8980 9.87069   9
  -2  -4  -9 44.8832 9.07156  12
   2   4   9 53.1444 9.46677  15
   2   4   9 39.6411 9.92225  14
  -2  -4  -9 40.5845 8.82941  28
  -2  -4  -9 41.4738 7.98541  10
   2   4  10 60.5627 11.6273  14
   2   4  10 59.8352 10.7848  15
   2   4  10 40.3174 11.4663   2
  -2  -4 -10 66.0934 10.4916  27
   2   4  11 194.926 23.7157  14
  -2  -4 -11 214.701 23.1872  12
   2   4  11 188.307 22.0767  15
   2   4  11 197.666 24.0384  22
  -2  -4 -11 195.922 21.9663   8
   2   4  11 212.923 24.8786   9
   2   4  11 197.468 23.8965   2
   2   4  12 76.9598 14.1719  14
   2   4  12 52.0728 11.7814  15
  -2  -4 -12 75.1014 13.3437  28
   2   4  12 67.9761 13.4688  22
   2   4  12 41.3858 12.3307   2
   2   4  12 69.2649 14.8848   9
  -2  -4 -12 36.7776 10.5096   8
   2   4  13 31.3015 12.9237  14
   2   4  13 27.7255 10.7907  15
  -2  -4 -13 7.53313 9.02699  28
  -2  -4 -13 11.0301 9.05679  27
   2   4  13 23.2681 11.2971  22
   2   4  13 8.49689 10.3813   2
  -2  -4 -13 15.6234 9.74468   3
   2   4  13 15.9075 12.3476   9
  -2  -4 -13 7.74666 7.83748   8
   2   4  14 326.425 34.9249  14
  -2  -4 -14 302.637 33.1219  28
  -2  -4 -14 261.942 31.1476  27
   2   4  14 317.094 34.8915  22
   2   4  14 258.971 34.5958   9
  -2  -4 -14 267.175 29.9797   8
   2   4  14 332.956 33.3014  15
   2   4  14 326.071 35.1641   2
  -2  -4 -14 312.126 32.7405   3
  -2  -4 -15 26.7080 10.2993   8
   2   4  15 52.7814 13.9811  15
   2   4  15 26.9898 14.5310  14
  -2  -4 -15 24.9812 12.6406  28
   2   4  15 7.04554 11.8596  22
  -2  -4 -15 29.9789 12.2992  27
   2   4  15 3.81472 12.5022   9
   2   4  15 13.3028 12.7450   2
  -2  -4 -15 37.8705 13.1669   3
   2   4  16 113.447 19.5190  15
   2   4  16 86.6819 20.7014  14
   2   4  16 96.1036 21.6627  22
  -2  -4 -16 117.504 19.9240  27
  -2  -4 -16 104.062 19.5771   3
  -2  -4 -16 113.703 20.2135  28
   2   4  16 73.9068 20.1390   9
  -2  -4 -17 58.0847 16.5753   3
   2   4  17 17.5038 15.9184   9
  -2  -4 -17 38.1000 16.5758  25
   2   4  17 71.2204 19.8349  19
  -2  -4 -17 34.0302 14.9429  28
   2   4  17 37.2007 17.1262  22
  -2  -4 -18 75.3808 18.6134   3
   2   4  18 97.7408 22.5080   9
  -2  -4 -18 40.6736 15.6205  28
   2   4  18 26.3938 17.7471  22
   2   4  18 33.3981 17.8173  19
  -2  -4 -18 54.0720 17.6610  25
  -2  -4 -19-4.44225 14.0197  25
  -2  -4 -19-7.25026 14.7701   3
   2   4  19-4.61877 15.3653  22
   2   4  19 5.74869 17.1052   6
   2   4  19 15.2397 16.4714  19
   2   4  20 15.6833 17.8222  19
   2   4  20 23.8768 21.7542   6
   2   4  20-9.57361 17.0784  22
  -2  -4 -20 4.64547 15.0646  25
  -2  -4 -20-4.19310 15.5974  16
   2   5 -15 16.0635 12.4981   1
   2   5 -14 48.1837 13.7932   1
  -2  -5  14 40.6103 14.5782  20
   2   5 -14 49.0653 17.2943  25
   2   5 -13 6.55871 11.2725  28
   2   5 -13-3.73549 12.8160  25
   2   5 -13 37.9600 11.6633   1
  -2  -5  13 18.0567 12.6834  15
  -2  -5  13 43.2812 14.9301  10
   2   5 -12-6.62176 11.1363   1
   2   5 -12 3.40715 11.6148  25
  -2  -5  12-6.44798 8.47949  12
   2   5 -12 8.83645 10.0411  28
  -2  -5  12 12.3479 12.7856  10
  -2  -5  11 138.830 21.0533  10
  -2  -5  11 146.564 17.3616  12
   2   5 -11 117.614 17.8697   1
   2   5 -11 149.056 17.3981  24
   2   5 -11 113.012 18.8504  28
  -2  -5  10 742.337 60.0160  18
  -2  -5  10 653.444 58.9926  10
  -2  -5  10 565.354 54.3578  12
   2   5 -10 741.234 60.7759  25
   2   5 -10 739.300 58.9898  28
   2   5 -10 576.054 54.2134  24
  -2  -5   9 54.2958 12.5533  10
   2   5  -9 54.2913 9.30068  24
  -2  -5   9 43.7842 11.6710  18
   2   5  -9 56.2723 13.3431  25
   2   5  -9 49.9093 10.5071   1
  -2  -5   8 298.731 29.0320  18
   2   5  -8 259.300 24.5395  24
  -2  -5   8 230.627 27.8014  10
   2   5  -8 277.597 26.5416   1
  -2  -5   7 37.7505 10.1396   3
   2   5  -7 46.6949 10.6009  25
  -2  -5   7 72.3507 12.7904  10
   2   5  -7 57.4448 8.94948   4
   2   5  -7 52.2037 10.0065   1
   2   5  -7 67.3473 8.51429  24
   2   5  -7 57.2611 9.81643  28
  -2  -5   7 80.5492 12.5530  18
  -2  -5   6 105.765 14.4984  18
   2   5  -6 129.337 14.1010   1
   2   5  -6 139.889 14.4327  28
  -2  -5   6 119.307 14.8706   3
   2   5  -6 99.7563 11.8811  24
  -2  -5   5 974.261 80.1447  18
   2   5  -5 1119.44 79.6609   1
  -2  -5   5 919.041 79.1736  16
   2   5  -5 972.813 78.8901  28
   2   5  -5 956.384 78.0439   4
  -2  -5   5 905.404 79.5508   3
  -2  -5   4 2847.40 227.204  18
   2   5  -4 3204.96 225.883   4
   2   5  -4 2770.52 225.795  28
  -2  -5   4 2757.59 226.498  16
  -2  -5   4 2863.89 227.128   3
  -2  -5   3 5153.14 381.079  18
  -2  -5   3 5357.54 381.203  25
  -2  -5   3 4546.30 380.406  16
  -2  -5   3 4708.98 380.187   1
  -2  -5   2 4387.84 328.523   5
  -2  -5   2 4082.89 330.165  18
  -2  -5   2 4084.92 328.567  24
  -2  -5   2 4540.09 330.583   1
  -2  -5   1 2106.18 169.183   5
  -2  -5   1 2199.13 170.789   1
  -2  -5   1 2371.94 169.733  27
  -2  -5   1 2089.04 169.111   9
  -2  -5   0 368.805 30.8595  13
  -2  -5   0 397.959 32.3034   6
  -2  -5   0 394.897 33.3638  20
  -2  -5   0 379.404 32.2997   9
  -2  -5   0 400.132 32.5091  26
  -2  -5   0 413.956 31.9741  27
  -2  -5   0 416.903 32.1705  18
  -2  -5  -1 11438.5 867.367  11
  -2  -5  -1 10920.1 869.393  19
  -2  -5  -1 10707.0 868.489   8
  -2  -5  -1 12031.9 868.055   6
  -2  -5  -1 11124.6 866.906  18
  -2  -5  -2 470.913 39.9584  19
  -2  -5  -2 448.345 38.9566  14
   2   5   2 474.828 37.8857  26
  -2  -5  -2 470.749 39.3708   5
   2   5   3 417.511 38.9224  30
   2   5   3 458.875 38.1458  29
  -2  -5  -3 462.841 36.2402  15
  -2  -5  -3 448.920 38.6664  14
   2   5   3 456.133 39.1149   6
  -2  -5  -3 497.835 39.6914   5
   2   5   3 492.268 37.8344  11
  -2  -5  -3 434.604 39.4427  19
  -2  -5  -4 4072.04 317.445  14
  -2  -5  -4 3894.23 318.104   5
   2   5   4 4539.64 316.964  29
   2   5   4 3914.24 317.857  30
   2   5   4 4103.74 314.608   7
   2   5   4 4437.72 318.508   6
   2   5   4 3635.49 316.385  11
   2   5   4 4145.02 318.780  19
  -2  -5  -4 4171.43 318.316   2
  -2  -5  -5 1337.44 101.049   2
   2   5   5 1321.47 101.979  22
   2   5   5 931.158 100.210   9
   2   5   5 1323.14 100.844  30
  -2  -5  -5 1363.33 101.542   5
   2   5   5 1329.78 101.824  19
   2   5   6 166.837 18.8123   9
  -2  -5  -6 176.142 18.1109   2
   2   5   6 155.457 14.4417  20
  -2  -5  -6 194.087 16.0789  10
  -2  -5  -6 186.754 18.7891   5
   2   5   6 171.169 18.3774  14
   2   5   6 190.270 19.2716  19
   2   5   6 158.991 18.9364  22
   2   5   7 5840.94 460.862  22
   2   5   7 5727.54 460.188  14
   2   5   7 5731.64 455.477  20
  -2  -5  -7 6330.29 460.041  12
   2   5   7 5939.68 460.892  19
   2   5   7 5267.61 460.337   9
  -2  -5  -7 6302.32 457.399  10
  -2  -5  -7 6663.64 461.042   5
   2   5   8 1484.28 111.532  14
   2   5   8 1425.44 112.087  19
   2   5   8 1277.87 105.467  20
   2   5   8 1253.91 111.334   9
  -2  -5  -8 1306.02 108.963  28
  -2  -5  -8 1306.99 110.676   5
  -2  -5  -8 1649.23 108.338  10
  -2  -5  -8 1431.18 110.537  12
  -2  -5  -9 1790.78 134.504  28
   2   5   9 1706.70 133.596  15
   2   5   9 1704.34 136.413  14
  -2  -5  -9 1816.69 136.329   5
   2   5   9 1553.01 129.755  20
  -2  -5  -9 1814.15 132.916  10
  -2  -5  -9 1859.36 133.988  27
  -2  -5 -10 728.875 54.3207  27
   2   5  10 703.535 57.8490  19
   2   5  10 557.781 55.5445  14
   2   5  10 619.636 56.8028  22
  -2  -5 -10 532.705 54.1855  12
   2   5  10 592.198 53.4854  15
   2   5  10 682.268 58.0921   9
   2   5  11 1151.25 99.5433  22
  -2  -5 -11 1210.92 98.0625  12
   2   5  11 1198.82 100.096  19
   2   5  11 1228.26 99.5696  14
   2   5  11 1155.05 96.3694  15
   2   5  11 1080.95 99.8812   9
   2   5  12 7.71814 8.49477  15
   2   5  12 10.7648 8.95586  14
   2   5  12 9.43337 9.92663   9
  -2  -5 -12-2.18832 7.63885  28
   2   5  12-3.00022 9.20487  19
   2   5  12 11.5721 9.13333  22
  -2  -5 -12-2.05008 8.21575   8
  -2  -5 -13 4.30211 8.31735   8
   2   5  13-6.47061 9.76190  15
   2   5  13-2.94490 11.1722  14
   2   5  13-10.3557 13.3444   9
  -2  -5 -13-4.98222 10.1521  28
   2   5  13 3.31266 10.7434  19
  -2  -5 -13 6.60274 8.81935   3
   2   5  13-3.17785 10.5740  22
  -2  -5 -13-10.7258 11.1722  27
   2   5  14 656.424 62.5162  22
  -2  -5 -14 670.612 58.8690   3
   2   5  14 666.847 61.2053  14
   2   5  14 688.547 64.0285   9
  -2  -5 -14 650.430 57.8461   8
  -2  -5 -14 603.021 58.8900  28
   2   5  14 677.207 62.8874  19
   2   5  14 537.210 56.9555  15
  -2  -5 -14 659.795 58.4907  27
  -2  -5 -15 11.4567 10.9432   8
   2   5  15 20.3125 15.1310   9
  -2  -5 -15 12.2717 12.1024  28
   2   5  15 11.9597 14.2444  19
  -2  -5 -15-10.4987 15.3942  27
  -2  -5 -15 15.8708 11.1594   3
   2   5  15 26.4410 16.8778  22
   2   5  15 17.1957 13.0692  14
  -2  -5 -16-11.5916 10.3491   8
  -2  -5 -16-3.38635 11.2671  28
   2   5  16-8.15678 13.5690  22
   2   5  16-8.68215 14.0772  19
  -2  -5 -16 8.66172 11.9597  27
   2   5  16 4.38459 13.8391   9
  -2  -5 -16 8.68718 12.7451   3
   2   5  17 197.091 31.5943  19
   2   5  17 225.507 33.9971   6
   2   5  17 165.826 29.6187  22
  -2  -5 -17 166.325 26.3450   3
   2   5  17 145.596 30.0324   9
  -2  -5 -17 173.633 27.7644  28
  -2  -5 -18 7.91993 13.8224  28
  -2  -5 -18-6.60507 14.1182   3
   2   5  18 19.7973 15.6251  19
   2   5  18 9.27181 15.8082  22
   2   5  18 5.59466 16.6517   6
  -2  -5 -18 8.14843 14.8527  25
  -2  -5 -19-6.94472 15.7149   3
   2   5  19 4.85398 16.9388  22
   2   5  19 5.88333 19.5746   6
  -2  -5 -19 8.72602 13.7732  25
   2   5  19 15.4811 15.8303  19
   2   5  20 19.8693 17.7527  22
  -2  -5 -20 16.7123 17.0560  16
  -2  -5 -20 27.3090 17.9471  25
   2   5  20-5.26131 17.0926  19
   2   5  20 11.9794 18.4015   6
  -2  -6  13 76.3192 19.1309  10
  -2  -6  13 118.245 22.8353  15
   2   6 -13 96.9886 17.0022   1
  -2  -6  12 468.834 50.4026  10
  -2  -6  12 507.219 52.1788  15
   2   6 -12 533.140 47.6573   1
  -2  -6  11 1010.03 90.1082  10
   2   6 -11 985.120 86.5455   1
  -2  -6  11 1075.56 84.9370  12
   2   6 -10 656.059 53.8321  24
   2   6 -10 661.385 54.0826   4
  -2  -6  10 586.557 57.5364  18
  -2  -6  10 569.231 57.8051  10
   2   6  -9 44.9937 8.34276   4
   2   6  -9 31.7734 7.87143  24
  -2  -6   9 43.3941 11.9369  18
   2   6  -9 27.6835 8.48428   1
  -2  -6   9 32.4043 11.8955  10
  -2  -6   8 962.888 92.3805  18
  -2  -6   8 1153.12 93.9801  10
   2   6  -8 1042.72 90.5238   1
   2   6  -8 1194.09 89.8316   4
  -2  -6   8 1175.86 93.1030   3
  -2  -6   7 2115.28 152.504  18
  -2  -6   7 1827.27 151.975  10
  -2  -6   7 1746.86 150.587   3
   2   6  -7 1870.40 148.187   4
  -2  -6   6 164.342 18.6762  18
  -2  -6   6 149.093 18.2102   3
  -2  -6   5 148.867 16.4044  16
   2   6  -5 142.157 14.4023   4
  -2  -6   5 137.403 16.6853  18
  -2  -6   5 154.596 16.8602   3
  -2  -6   4 700.684 62.3002  18
  -2  -6   4 751.782 62.5292   3
  -2  -6   4 823.955 62.9072  25
  -2  -6   4 726.106 61.9610  16
  -2  -6   3 336.090 26.5829   5
  -2  -6   3 327.085 29.3113  18
  -2  -6   3 339.694 29.0465   1
  -2  -6   3 299.218 29.2889  25
  -2  -6   3 321.368 29.1102  16
  -2  -6   3 301.810 28.6532  27
  -2  -6   2 380.145 33.5560  24
  -2  -6   2 400.368 32.0143  21
  -2  -6   2 468.796 35.7049   1
  -2  -6   2 434.225 35.7810  25
  -2  -6   2 417.895 34.8653  27
  -2  -6   2 445.681 35.3348  26
  -2  -6   2 377.724 34.7584  18
  -2  -6   1 2582.54 201.177   8
  -2  -6   0 123.618 12.4805  29
  -2  -6   0 102.310 12.2950  30
  -2  -6   0 104.590 11.6875   8
  -2  -6   0 112.151 11.6984   5
  -2  -6   0 96.2083 11.6447  20
  -2  -6   0 110.171 10.7251  27
  -2  -6  -1 4086.38 293.247  11
  -2  -6  -1 3699.80 295.052  19
  -2  -6  -1 3682.73 294.106   9
  -2  -6  -1 3780.24 294.230   5
  -2  -6  -1 3340.68 293.598  20
  -2  -6  -1 3839.42 292.288  18
  -2  -6  -1 4007.70 294.932  30
  -2  -6  -2 2694.67 212.057  19
  -2  -6  -2 2767.07 210.935  14
  -2  -6  -2 2697.18 212.588  22
  -2  -6  -2 2689.54 211.560   5
  -2  -6  -2 2694.15 208.458  18
  -2  -6  -2 2677.89 211.439   9
   2   6   3 2.00541 2.90846  26
   2   6   3-1.18320 4.50058   6
  -2  -6  -3 8.59577 5.12201  22
  -2  -6  -3 6.77507 3.95786  14
   2   6   3 4.33761 2.35298  13
  -2  -6  -3 9.81399 5.09203   5
  -2  -6  -3 7.80471 5.73444  19
  -2  -6  -4 865.034 64.6171  22
  -2  -6  -4 727.648 63.5469   5
  -2  -6  -4 796.810 63.6590   2
   2   6   4 787.597 63.2772  30
   2   6   4 653.655 61.0736  29
  -2  -6  -4 832.904 62.7638  14
   2   6   4 783.767 62.0010  11
   2   6   5 3093.97 254.045  29
   2   6   5 3615.96 256.572  30
   2   6   5 3432.32 257.133   6
  -2  -6  -5 2911.73 256.318   5
   2   6   5 3605.46 257.819  19
   2   6   5 2657.23 256.291   9
   2   6   5 3541.61 255.335  11
  -2  -6  -5 3521.19 256.662   2
  -2  -6  -6 267.923 24.4898   2
  -2  -6  -6 237.822 21.1417  10
  -2  -6  -6 294.451 25.7487   5
   2   6   6 234.045 25.0617   6
   2   6   6 212.600 23.5749  30
   2   6   6 262.230 25.3725  19
   2   6   6 221.046 25.0859   9
   2   6   7 1003.23 77.5016   6
   2   6   7 949.341 76.1563  14
  -2  -6  -7 827.540 75.7420   5
   2   6   7 897.903 76.4659  19
   2   6   7 863.052 76.7804   9
  -2  -6  -7 852.018 74.9837  12
  -2  -6  -7 927.632 72.0895  10
  -2  -6  -8 1899.81 155.908   5
  -2  -6  -8 2018.08 151.816  10
   2   6   8 1846.72 156.571   6
   2   6   8 1871.15 155.702  14
   2   6   9 68.7089 14.4816  19
   2   6   9 89.2787 15.3428  22
  -2  -6  -9 110.990 15.2611   5
  -2  -6  -9 69.3684 12.7338  12
   2   6   9 96.0243 14.1574  14
  -2  -6  -9 82.9911 11.6475  27
  -2  -6  -9 68.5754 11.5160  28
   2   6  10 344.676 32.6513   6
  -2  -6 -10 251.314 28.1961  12
   2   6  10 226.181 29.8348   9
  -2  -6 -10 261.184 28.6318   5
   2   6  10 268.174 30.1481  22
   2   6  10 275.747 30.5100  19
   2   6  10 265.483 29.4375  14
  -2  -6 -10 270.468 26.0943  27
   2   6  11 6.23468 9.27598   9
  -2  -6 -11 2.28416 7.78683  12
  -2  -6 -11 3.85497 7.45075  28
   2   6  11-2.90345 9.16362  22
   2   6  11-2.92777 8.98006  19
   2   6  11 2.54295 8.02594  14
   2   6  11-3.16708 9.99558   6
   2   6  12 2.78430 10.1852  14
  -2  -6 -12 5.56151 8.54692  27
   2   6  12 17.0586 11.9366   9
  -2  -6 -12 15.1202 9.78084  12
   2   6  12 3.16571 11.0809  22
   2   6  12 16.2569 11.3789  19
  -2  -6 -12 10.8885 8.91691  28
  -2  -6 -12 34.0156 10.0190   8
   2   6  12 7.05129 11.1621   6
   2   6  13 428.475 43.8971   6
  -2  -6 -13 432.804 37.0519   3
  -2  -6 -13 287.566 35.4202  28
  -2  -6 -13 304.716 35.0376  27
   2   6  13 385.425 40.6480  19
   2   6  13 345.261 39.3432  22
  -2  -6 -13 339.482 36.1179   8
   2   6  13 422.167 42.6227   9
   2   6  13 351.689 38.9392  14
   2   6  14 42.5779 14.9365  14
   2   6  14-4.28967 14.3917   6
  -2  -6 -14 16.5341 10.9903   3
  -2  -6 -14 32.8248 13.1617  28
  -2  -6 -14 23.1976 12.3434  27
   2   6  14 19.4923 13.4194  19
   2   6  14 37.5010 14.8784  22
   2   6  14 16.2848 13.3317   9
  -2  -6 -14 41.9006 13.9672   8
   2   6  15 84.5485 19.2680  14
   2   6  15 117.030 25.6911   6
  -2  -6 -15 97.9343 17.9151   3
   2   6  15 105.713 22.4335   9
  -2  -6 -15 88.3739 16.6731   8
   2   6  15 83.9855 20.3080  19
  -2  -6 -15 48.1145 15.1557  27
   2   6  15 93.4689 21.9151  22
  -2  -6 -15 84.2940 17.3899  28
  -2  -6 -16 6.99958 11.0050  23
  -2  -6 -16 8.41642 12.8886   3
   2   6  16 35.5210 20.6899   6
  -2  -6 -16 9.93204 13.7343  28
   2   6  16 49.8307 17.8485  19
  -2  -6 -16-2.54491 11.2272   8
  -2  -6 -16-2.76398 13.5053  27
   2   6  16 34.8852 16.5587  22
   2   6  17 9.62447 17.5639  19
  -2  -6 -17 10.7863 12.8637  28
  -2  -6 -17 24.0983 13.4798   3
   2   6  17 10.8005 16.5915   6
   2   6  17 4.64412 16.2329  22
   2   6  18 30.3202 18.2387  19
  -2  -6 -18 34.5285 15.3524  28
  -2  -6 -18 37.9148 16.0071   3
   2   6  18 43.7467 19.3317  22
   2   6  18 34.0798 20.8830   6
   2   6  19-5.88727 18.5925   6
   2   6  19-5.21636 15.5360  19
  -2  -6 -19-13.1809 14.9256   3
   2   6  19-5.02339 17.1374  22
  -2  -6 -19-12.8086 14.9121  25
   2   6  20-5.33211 18.6047  19
  -2  -6 -20 8.86497 15.4660  25
   2   6  20 5.07958 17.3162  22
  -2  -7  13 18.7852 14.8586  15
  -2  -7  12 218.937 30.1818  10
  -2  -7  12 239.715 31.4562  15
  -2  -7  11 9.57454 12.2344  15
  -2  -7  11 35.8078 12.6809  18
  -2  -7  11 24.9972 13.0620  10
  -2  -7  10 992.758 80.0587  18
  -2  -7  10 809.319 78.5407  10
   2   7  -9 78.3940 11.5188   4
  -2  -7   9 100.858 16.5032  18
  -2  -7   9 91.4204 16.6659  10
  -2  -7   8 486.950 44.9000   3
   2   7  -8 463.289 40.9782   4
  -2  -7   8 464.887 45.5914  10
  -2  -7   8 535.132 46.4072  18
  -2  -7   7 11.0242 8.40004  10
  -2  -7   7 9.47149 8.37360   3
  -2  -7   7 10.3071 7.55347  18
  -2  -7   6 169.851 20.2139  10
  -2  -7   6 145.900 18.6445  18
  -2  -7   6 158.869 18.8143   3
  -2  -7   5 205.026 21.2253  18
  -2  -7   5 185.548 15.5501  17
  -2  -7   5 213.758 21.2611   3
  -2  -7   5 225.475 20.9547  16
  -2  -7   4 1791.81 137.325   5
  -2  -7   4 1978.86 141.844  18
  -2  -7   4 1835.75 141.448   3
  -2  -7   4 1752.78 140.691  16
  -2  -7   4 1715.97 137.365  23
  -2  -7   4 1639.10 141.172  25
  -2  -7   3 49.6973 8.41755   1
  -2  -7   3 50.5983 8.81787  16
  -2  -7   3 55.1104 9.38803  25
  -2  -7   3 65.6062 9.19287  26
  -2  -7   3 68.9913 9.54467  27
  -2  -7   3 79.1284 10.4535   3
  -2  -7   3 55.9953 9.12580  18
  -2  -7   2 4.73859 3.85539   8
  -2  -7   2 2.62877 2.15629  21
  -2  -7   2 9.23375 5.37665  25
  -2  -7   2 3.05929 3.94459  26
  -2  -7   2-3.99958 4.21028  27
  -2  -7   2 2.12468 4.93741  18
  -2  -7   2 1.15157 4.61555   1
  -2  -7   1 1672.17 133.196  13
  -2  -7   1 1688.01 134.447   4
  -2  -7   1 1687.30 134.709   9
  -2  -7   1 1753.03 134.920   8
  -2  -7   1 1674.84 134.565   5
  -2  -7   1 1742.26 134.772  18
  -2  -7   1 1833.56 136.179  29
  -2  -7   0 2014.80 148.590  29
  -2  -7   0 1816.80 148.612  30
  -2  -7   0 2020.38 148.765  20
  -2  -7   0 1881.21 147.901   5
  -2  -7   0 1808.45 147.857   8
  -2  -7   0 1814.17 147.731   9
  -2  -7   0 1946.65 149.267  19
  -2  -7   0 1837.87 145.472   7
  -2  -7  -1 25.4855 4.32599  18
  -2  -7  -1 25.9248 6.08907   9
  -2  -7  -1 22.4734 2.83327  28
  -2  -7  -1 15.6269 5.40332  29
  -2  -7  -1 27.7230 6.71834  30
  -2  -7  -1 41.6887 7.37345  19
  -2  -7  -1 25.9450 6.20434   6
  -2  -7  -1 21.5767 5.54860  20
  -2  -7  -1 25.1145 6.44594   5
  -2  -7  -1 22.5989 5.50599  14
  -2  -7  -2 71.5736 9.03944  20
  -2  -7  -2 65.6692 10.3292  19
  -2  -7  -2 68.1224 6.78294  18
  -2  -7  -2 85.4427 11.6022  22
  -2  -7  -2 64.8543 8.86456  14
  -2  -7  -2 53.3648 9.11221   9
  -2  -7  -2 70.1192 10.1588   5
  -2  -7  -3 681.268 55.9710   5
[truncated: 1,437,148 more chars]
