# Supplementary material for: Rediscovering Sodium Ionophores as Selective Agents for Lithium Recognition and Extraction
Source: Angew Chem Int Ed Engl. 2026 May 23;65(32):e3249075. doi: 10.1002/anie.3249075 (PMC13427242; doi:10.1002/anie.3249075)
Supplement: Supplementary file 3 — Supporing File 3: anie72828‐sup‐0003‐DataSet.zip. [file ANIE-65-e3249075-s001.zip › 1c_LiCl_H2O.cif]

 
data_1c_LiCl_H2O 
_audit_creation_method            'SHELXL-2019/2'
_shelx_SHELXL_version_number      '2019/2'
_chemical_name_systematic         ?
_chemical_name_common             ?
_chemical_melting_point           ?
_chemical_formula_moiety          'C26 H44 Cl Li N2 O4, H2 O'
_chemical_formula_sum
 'C26 H46 Cl Li N2 O5' 
_chemical_formula_weight          509.04

loop_
 _atom_type_symbol
 _atom_type_description
 _atom_type_scat_dispersion_real
 _atom_type_scat_dispersion_imag
 _atom_type_scat_source
 'C'  'C'   0.0033   0.0016
 'International Tables Vol C Tables 4.2.6.8 and 6.1.1.4'
 'H'  'H'   0.0000   0.0000
 'International Tables Vol C Tables 4.2.6.8 and 6.1.1.4'
 'Cl'  'Cl'   0.1484   0.1585
 'International Tables Vol C Tables 4.2.6.8 and 6.1.1.4'
 'Li'  'Li'  -0.0003   0.0001
 'International Tables Vol C Tables 4.2.6.8 and 6.1.1.4'
 'N'  'N'   0.0061   0.0033
 'International Tables Vol C Tables 4.2.6.8 and 6.1.1.4'
 'O'  'O'   0.0106   0.0060
 'International Tables Vol C Tables 4.2.6.8 and 6.1.1.4'
 
_space_group_crystal_system       monoclinic
_space_group_IT_number            14
_space_group_name_H-M_alt         'P 21/c'
_space_group_name_Hall            '-P 2ybc'
 
_shelx_space_group_comment
;
The symmetry employed for this shelxl refinement is uniquely defined
by the following loop, which should always be used as a source of
symmetry information in preference to the above space-group names.
They are only intended as comments.
;
 
loop_
 _space_group_symop_operation_xyz
 'x, y, z'
 '-x, y+1/2, -z+1/2'
 '-x, -y, -z'
 'x, -y-1/2, z-1/2'
 
_cell_length_a                    14.5238(4)
_cell_length_b                    19.8868(5)
_cell_length_c                    10.0302(3)
_cell_angle_alpha                 90
_cell_angle_beta                  98.965(3)
_cell_angle_gamma                 90
_cell_volume                      2861.65(14)
_cell_formula_units_Z             4
_cell_measurement_temperature     100.0(9)
_cell_measurement_reflns_used     18142
_cell_measurement_theta_min       2.8280
_cell_measurement_theta_max       42.1670
 
_exptl_crystal_description        plate
_exptl_crystal_colour             colourless
_exptl_crystal_density_meas       ?
_exptl_crystal_density_method     ?
_exptl_crystal_density_diffrn     1.182          
_exptl_crystal_F_000              1104
_exptl_transmission_factor_min    ?
_exptl_transmission_factor_max    ?
_exptl_crystal_size_max           0.813
_exptl_crystal_size_mid           0.539
_exptl_crystal_size_min           0.247
_exptl_absorpt_coefficient_mu     0.169
_shelx_estimated_absorpt_T_min    ?
_shelx_estimated_absorpt_T_max    ?
_exptl_absorpt_correction_type    gaussian
_exptl_absorpt_correction_T_min   0.460
_exptl_absorpt_correction_T_max   1.000
_exptl_absorpt_process_details    
;
CrysAlisPro 1.171.44.85a (Rigaku Oxford Diffraction, 2024)
Numerical absorption correction based on gaussian integration over
a multifaceted crystal model
Empirical absorption correction using spherical harmonics,
implemented in SCALE3 ABSPACK scaling algorithm.
;
_exptl_absorpt_special_details    ?
_diffrn_ambient_temperature       100.0(9)
_diffrn_radiation_wavelength      0.71073
_diffrn_radiation_type            MoK\a
_diffrn_source                    'micro-focus sealed X-ray tube'
_diffrn_measurement_device_type   'XtaLAB Synergy, Dualflex, HyPix-Arc 150'
_diffrn_measurement_method        '\w scans'
_diffrn_orient_matrix_type        
 'CrysAlisPro convention (1999,Acta A55,543-557)'
_diffrn_detector_area_resol_mean  10.0000
_diffrn_reflns_number             92134
_diffrn_reflns_av_unetI/netI      0.1056
_diffrn_reflns_av_R_equivalents   0.1311
_diffrn_reflns_limit_h_min        -27
_diffrn_reflns_limit_h_max        26
_diffrn_reflns_limit_k_min        -35
_diffrn_reflns_limit_k_max        36
_diffrn_reflns_limit_l_min        -17
_diffrn_reflns_limit_l_max        18
_diffrn_reflns_theta_min          2.492
_diffrn_reflns_theta_max          42.403
_diffrn_reflns_theta_full         25.242
_diffrn_measured_fraction_theta_max   0.930
_diffrn_measured_fraction_theta_full  0.992
_diffrn_reflns_Laue_measured_fraction_max    0.930
_diffrn_reflns_Laue_measured_fraction_full   0.992
_diffrn_reflns_point_group_measured_fraction_max   0.930
_diffrn_reflns_point_group_measured_fraction_full  0.992
_reflns_number_total              19017
_reflns_number_gt                 9918
_reflns_threshold_expression      'I > 2\s(I)'
_reflns_Friedel_coverage          0.000
_reflns_Friedel_fraction_max      .
_reflns_Friedel_fraction_full     .
 
_reflns_special_details
;
 Reflections were merged by SHELXL according to the crystal
 class for the calculation of statistics and refinement.
 
 _reflns_Friedel_fraction is defined as the number of unique
 Friedel pairs measured divided by the number that would be
 possible theoretically, ignoring centric projections and
 systematic absences.
;
 
_computing_data_collection        'CrysAlisPro 1.171.44.85a (Rigaku OD, 2024)'
_computing_cell_refinement        'CrysAlisPro 1.171.44.85a (Rigaku OD, 2024)'
_computing_data_reduction         'CrysAlisPro 1.171.44.85a (Rigaku OD, 2024)'
_computing_structure_solution     'SHELXT  (Sheldrick, 2015)'
_computing_structure_refinement 'SHELXL-2019/2 (Sheldrick, 2019)'
_computing_molecular_graphics     'Olex2 1.5-ac6-020 (Dolomanov et al., 2009)'
_computing_publication_material   'Olex2 1.5-ac6-020 (Dolomanov et al., 2009)'
_refine_special_details           ?
_refine_ls_structure_factor_coef  Fsqd
_refine_ls_matrix_type            full
_refine_ls_weighting_scheme       calc
_refine_ls_weighting_details
'w=1/[\s^2^(Fo^2^)+(0.1843P)^2^+0.6059P] where P=(Fo^2^+2Fc^2^)/3'
_atom_sites_solution_primary      dual
_atom_sites_solution_secondary    ?
_atom_sites_solution_hydrogens    mixed
_refine_ls_hydrogen_treatment     mixed
_refine_ls_extinction_method      none
_refine_ls_extinction_coef        .
_refine_ls_number_reflns          19017
_refine_ls_number_parameters      350
_refine_ls_number_restraints      14
_refine_ls_R_factor_all           0.1788
_refine_ls_R_factor_gt            0.1010
_refine_ls_wR_factor_ref          0.3289
_refine_ls_wR_factor_gt           0.2775
_refine_ls_goodness_of_fit_ref    1.030
_refine_ls_restrained_S_all       1.032
_refine_ls_shift/su_max           0.000
_refine_ls_shift/su_mean          0.000
 
loop_
 _atom_site_label
 _atom_site_type_symbol
 _atom_site_fract_x
 _atom_site_fract_y
 _atom_site_fract_z
 _atom_site_U_iso_or_equiv
 _atom_site_adp_type
 _atom_site_occupancy
 _atom_site_site_symmetry_order  
 _atom_site_calc_flag
 _atom_site_refinement_flags_posn
 _atom_site_refinement_flags_adp
 _atom_site_refinement_flags_occupancy
 _atom_site_disorder_assembly
 _atom_site_disorder_group
O1W O 0.37539(15) -0.00930(11) 0.4250(2) 0.0517(5) Uani 1 1 d D . . . .
H1V H 0.412(3) 0.0199(18) 0.493(3) 0.078 Uiso 1 1 d D U . . .
H1W H 0.429(2) -0.0394(18) 0.420(5) 0.078 Uiso 1 1 d D U . . .
C1A C 0.48888(10) 0.38194(8) 0.63398(15) 0.0188(2) Uani 1 1 d . . . . .
C1B C 0.48473(10) 0.31293(8) 0.60852(15) 0.0184(2) Uani 1 1 d . . . . .
C2A C 0.54000(11) 0.40765(8) 0.75084(17) 0.0235(3) Uani 1 1 d . . . . .
H2A H 0.542838 0.454699 0.767332 0.028 Uiso 1 1 calc R U . . .
C2B C 0.53156(11) 0.26814(8) 0.70145(17) 0.0228(3) Uani 1 1 d . . . . .
H2B H 0.528574 0.221073 0.685136 0.027 Uiso 1 1 calc R U . . .
C3A C 0.58740(12) 0.36235(9) 0.84403(18) 0.0260(3) Uani 1 1 d . . . . .
H3A H 0.622904 0.378745 0.925085 0.031 Uiso 1 1 calc R U . . .
C3B C 0.58299(12) 0.29386(9) 0.81915(18) 0.0265(3) Uani 1 1 d . . . . .
H3B H 0.615660 0.263871 0.883551 0.032 Uiso 1 1 calc R U . . .
C4A C 0.40189(11) 0.48226(8) 0.57121(16) 0.0203(3) Uani 1 1 d . . . . .
H4A1 H 0.449598 0.518102 0.576106 0.024 Uiso 1 1 calc R U . . .
H4A2 H 0.380686 0.478510 0.660063 0.024 Uiso 1 1 calc R U . . .
C4B C 0.38890(11) 0.23179(8) 0.47619(16) 0.0213(3) Uani 1 1 d . . . . .
H4B1 H 0.362983 0.220811 0.559183 0.026 Uiso 1 1 calc R U . . .
H4B2 H 0.433801 0.196334 0.460343 0.026 Uiso 1 1 calc R U . . .
C5A C 0.32010(11) 0.49731(8) 0.46042(15) 0.0196(2) Uani 1 1 d . . . . .
C5B C 0.31116(11) 0.23834(8) 0.35505(16) 0.0221(3) Uani 1 1 d . . . . .
C6A C 0.19412(12) 0.56921(9) 0.36390(19) 0.0278(3) Uani 1 1 d . . . . .
H6A1 H 0.139443 0.553466 0.403049 0.033 Uiso 1 1 calc R U . . .
H6A2 H 0.197897 0.541661 0.282722 0.033 Uiso 1 1 calc R U . . .
C6B C 0.17952(13) 0.18948(11) 0.20780(19) 0.0297(3) Uani 1 1 d . . . . .
H6B1 H 0.166626 0.237105 0.182858 0.036 Uiso 1 1 calc R U . . .
H6B2 H 0.121564 0.169454 0.230707 0.036 Uiso 1 1 calc R U . . .
C7A C 0.30287(12) 0.60515(9) 0.57367(18) 0.0254(3) Uani 1 1 d . U . . .
H7A1 H 0.300546 0.651377 0.536671 0.030 Uiso 1 1 calc R U . . .
H7A2 H 0.367532 0.596398 0.618034 0.030 Uiso 1 1 calc R U . . .
C7B C 0.25235(18) 0.12626(12) 0.4054(2) 0.0193(4) Uani 0.65 1 d . . P A 1
H7B1 H 0.314076 0.120995 0.462157 0.023 Uiso 0.65 1 calc R U P A 1
H7B2 H 0.242700 0.087101 0.343823 0.023 Uiso 0.65 1 calc R U P A 1
C7B' C 0.2924(5) 0.1129(4) 0.3979(8) 0.0403(14) Uiso 0.35 1 d . . P A 2
H7B3 H 0.317570 0.084249 0.331392 0.048 Uiso 0.35 1 calc R U P A 2
H7B4 H 0.342581 0.121296 0.474888 0.048 Uiso 0.35 1 calc R U P A 2
C8A C 0.17824(12) 0.64210(10) 0.32077(19) 0.0279(3) Uani 1 1 d . . . . .
H8A1 H 0.235047 0.660340 0.290777 0.033 Uiso 1 1 calc R U . . .
H8A2 H 0.164713 0.669358 0.397999 0.033 Uiso 1 1 calc R U . . .
C8B C 0.20817(13) 0.15200(12) 0.08798(19) 0.0319(4) Uani 1 1 d . . . . .
H8B1 H 0.267203 0.171280 0.067382 0.038 Uiso 1 1 calc R U . . .
H8B2 H 0.219732 0.104223 0.112876 0.038 Uiso 1 1 calc R U . . .
C9A C 0.23708(13) 0.60042(10) 0.6795(2) 0.0288(3) Uani 1 1 d . U . . .
H9A1 H 0.172217 0.608582 0.635313 0.035 Uiso 1 1 calc R U . . .
H9A2 H 0.240201 0.554526 0.718157 0.035 Uiso 1 1 calc R U . . .
C9B C 0.17457(17) 0.12557(13) 0.4998(3) 0.0316(5) Uani 0.75 1 d . . P A 1
H9B1 H 0.195606 0.152979 0.581252 0.038 Uiso 0.75 1 calc R U P A 1
H9B2 H 0.116747 0.146001 0.451248 0.038 Uiso 0.75 1 calc R U P A 1
C9B' C 0.2107(6) 0.0788(4) 0.4459(8) 0.0338(17) Uani 0.25 1 d . . P A 2
H9B3 H 0.160883 0.102882 0.385909 0.041 Uiso 0.25 1 calc R U P A 2
H9B4 H 0.215559 0.035342 0.399174 0.041 Uiso 0.25 1 calc R U P A 2
C10A C 0.09626(13) 0.64594(10) 0.20532(19) 0.0290(3) Uani 1 1 d . . . . .
H10A H 0.041423 0.623750 0.233620 0.035 Uiso 1 1 calc R U . . .
H10B H 0.112313 0.621100 0.126553 0.035 Uiso 1 1 calc R U . . .
C10B C 0.13447(14) 0.15583(13) -0.0380(2) 0.0349(4) Uani 1 1 d . . . . .
H10C H 0.119331 0.203645 -0.058352 0.042 Uiso 1 1 calc R U . . .
H10D H 0.160716 0.136891 -0.115280 0.042 Uiso 1 1 calc R U . . .
C11A C 0.26292(14) 0.65132(11) 0.7923(2) 0.0305(4) Uani 1 1 d . . . . .
H11A H 0.328719 0.644354 0.833497 0.037 Uiso 1 1 calc R U . . .
H11B H 0.257364 0.697236 0.753755 0.037 Uiso 1 1 calc R U . . .
C11B C 0.1545(2) 0.05543(16) 0.5413(3) 0.0530(7) Uani 1 1 d . . . . .
H11C H 0.210522 0.036504 0.597601 0.064 Uiso 1 1 calc R U . A 1
H11D H 0.139161 0.026865 0.460061 0.064 Uiso 1 1 calc R U . A 1
C12A C 0.07071(16) 0.71836(13) 0.1633(3) 0.0437(5) Uani 1 1 d . . . . .
H12A H 0.057093 0.743686 0.241765 0.066 Uiso 1 1 calc R U . . .
H12B H 0.015649 0.718338 0.093069 0.066 Uiso 1 1 calc R U . . .
H12C H 0.123023 0.739443 0.128215 0.066 Uiso 1 1 calc R U . . .
C12B C 0.04576(18) 0.11869(19) -0.0243(3) 0.0525(7) Uani 1 1 d . . . . .
H12D H 0.060665 0.072165 0.003247 0.079 Uiso 1 1 calc R U . . .
H12E H 0.004151 0.118914 -0.111151 0.079 Uiso 1 1 calc R U . . .
H12F H 0.014881 0.140876 0.043996 0.079 Uiso 1 1 calc R U . . .
C13A C 0.20140(16) 0.64565(14) 0.9010(2) 0.0392(5) Uani 1 1 d . . . . .
H13A H 0.136886 0.656349 0.862358 0.059 Uiso 1 1 calc R U . . .
H13B H 0.223126 0.677242 0.974150 0.059 Uiso 1 1 calc R U . . .
H13C H 0.204478 0.599694 0.936702 0.059 Uiso 1 1 calc R U . . .
C13B C 0.0739(2) 0.0549(2) 0.6201(4) 0.0384(7) Uani 0.7 1 d . . P A 1
H13D H 0.087670 0.085138 0.697813 0.058 Uiso 0.7 1 calc R U P A 1
H13E H 0.064659 0.009131 0.651834 0.058 Uiso 0.7 1 calc R U P A 1
H13F H 0.017217 0.070021 0.561900 0.058 Uiso 0.7 1 calc R U P A 1
C13X C 0.0843(7) 0.0847(8) 0.5941(11) 0.063(3) Uani 0.3 1 d . . P A 2
H13G H 0.093686 0.133522 0.598065 0.094 Uiso 0.3 1 calc R U P A 2
H13H H 0.083431 0.067344 0.685335 0.094 Uiso 0.3 1 calc R U P A 2
H13I H 0.024740 0.074541 0.537162 0.094 Uiso 0.3 1 calc R U P A 2
Cl1 Cl 0.46432(3) 0.40822(2) 0.18537(4) 0.02615(11) Uani 1 1 d . . . . .
Li1 Li 0.3740(2) 0.37398(16) 0.3483(3) 0.0244(6) Uani 1 1 d . . . . .
N1A N 0.27863(10) 0.55745(7) 0.46274(14) 0.0230(3) Uani 1 1 d . . . . .
N1B N 0.25323(11) 0.18614(8) 0.32625(16) 0.0285(3) Uani 1 1 d . . . . .
O1A O 0.43828(8) 0.41990(6) 0.53345(12) 0.0215(2) Uani 1 1 d . . . . .
O1B O 0.43246(8) 0.29610(6) 0.48709(11) 0.0212(2) Uani 1 1 d . . . . .
O2A O 0.29377(9) 0.45420(6) 0.37363(13) 0.0239(2) Uani 1 1 d . . . . .
O2B O 0.30296(9) 0.29087(7) 0.28884(13) 0.0253(2) Uani 1 1 d . . . . .
 
loop_
 _atom_site_aniso_label
 _atom_site_aniso_U_11
 _atom_site_aniso_U_22
 _atom_site_aniso_U_33
 _atom_site_aniso_U_23
 _atom_site_aniso_U_13
 _atom_site_aniso_U_12
O1W 0.0588(11) 0.0451(11) 0.0511(11) -0.0062(8) 0.0083(9) 0.0035(8)
C1A 0.0214(6) 0.0173(6) 0.0176(6) -0.0005(4) 0.0029(4) 0.0009(4)
C1B 0.0196(6) 0.0183(6) 0.0177(6) -0.0012(4) 0.0040(4) -0.0012(4)
C2A 0.0264(7) 0.0216(7) 0.0213(7) -0.0038(5) -0.0002(5) -0.0001(5)
C2B 0.0250(6) 0.0202(7) 0.0226(7) 0.0003(5) 0.0024(5) 0.0031(5)
C3A 0.0271(7) 0.0282(8) 0.0208(7) -0.0022(6) -0.0024(5) 0.0017(5)
C3B 0.0265(7) 0.0280(8) 0.0235(7) 0.0012(6) -0.0004(5) 0.0055(6)
C4A 0.0243(6) 0.0176(6) 0.0183(6) -0.0022(5) 0.0014(5) 0.0012(4)
C4B 0.0295(7) 0.0166(6) 0.0179(6) -0.0013(5) 0.0044(5) -0.0041(5)
C5A 0.0229(6) 0.0193(6) 0.0162(6) -0.0007(5) 0.0021(4) -0.0006(4)
C5B 0.0280(7) 0.0225(7) 0.0163(6) -0.0027(5) 0.0053(5) -0.0057(5)
C6A 0.0289(7) 0.0254(8) 0.0260(8) -0.0009(6) -0.0053(6) 0.0016(6)
C6B 0.0327(8) 0.0323(9) 0.0244(8) -0.0044(6) 0.0058(6) -0.0063(6)
C7A 0.0274(6) 0.0230(6) 0.0240(6) -0.0044(5) -0.0014(5) 0.0032(5)
C7B 0.0236(10) 0.0148(9) 0.0184(10) 0.0019(7) -0.0001(7) -0.0035(7)
C8A 0.0249(7) 0.0291(8) 0.0279(8) 0.0021(6) -0.0017(6) 0.0010(6)
C8B 0.0259(7) 0.0476(12) 0.0227(8) -0.0044(7) 0.0048(6) -0.0031(7)
C9A 0.0272(6) 0.0310(7) 0.0285(7) -0.0028(5) 0.0049(5) -0.0003(5)
C9B 0.0286(10) 0.0197(10) 0.0440(14) -0.0024(9) -0.0022(9) -0.0032(7)
C9B' 0.050(4) 0.029(3) 0.020(3) 0.001(2) -0.001(3) -0.021(3)
C10A 0.0272(7) 0.0330(9) 0.0258(8) 0.0043(6) 0.0009(6) 0.0017(6)
C10B 0.0286(8) 0.0524(13) 0.0236(8) -0.0043(8) 0.0042(6) -0.0043(7)
C11A 0.0319(8) 0.0348(10) 0.0250(8) -0.0034(7) 0.0049(6) 0.0000(7)
C11B 0.0517(14) 0.0509(16) 0.0571(17) 0.0152(13) 0.0101(12) -0.0011(11)
C12A 0.0380(10) 0.0366(11) 0.0516(14) 0.0106(10) -0.0081(9) 0.0037(8)
C12B 0.0369(11) 0.085(2) 0.0361(12) -0.0155(12) 0.0064(9) -0.0229(12)
C13A 0.0375(10) 0.0533(14) 0.0284(10) -0.0018(9) 0.0106(8) 0.0016(9)
C13B 0.0375(15) 0.049(2) 0.0288(15) 0.0101(13) 0.0057(11) -0.0096(13)
C13X 0.046(5) 0.093(9) 0.045(5) 0.035(6) -0.004(4) -0.013(5)
Cl1 0.0379(2) 0.01984(18) 0.02211(19) -0.00351(12) 0.00912(14) -0.00448(13)
Li1 0.0321(14) 0.0212(14) 0.0194(13) -0.0024(10) 0.0026(10) -0.0022(10)
N1A 0.0267(6) 0.0214(6) 0.0192(6) -0.0022(4) -0.0018(4) 0.0029(4)
N1B 0.0357(8) 0.0268(7) 0.0225(7) -0.0005(5) 0.0031(5) -0.0103(6)
O1A 0.0316(5) 0.0158(5) 0.0162(5) -0.0015(4) 0.0008(4) 0.0032(4)
O1B 0.0294(5) 0.0162(5) 0.0174(5) -0.0005(4) 0.0016(4) -0.0046(4)
O2A 0.0295(5) 0.0203(5) 0.0205(5) -0.0032(4) -0.0008(4) 0.0004(4)
O2B 0.0305(6) 0.0229(6) 0.0216(6) -0.0008(4) 0.0011(4) -0.0036(4)
 
_geom_special_details
;
 All esds (except the esd in the dihedral angle between two l.s. planes)
 are estimated using the full covariance matrix.  The cell esds are taken
 into account individually in the estimation of esds in distances, angles
 and torsion angles; correlations between esds in cell parameters are only
 used when they are defined by crystal symmetry.  An approximate (isotropic)
 treatment of cell esds is used for estimating esds involving l.s. planes.
;
 
loop_
 _geom_bond_atom_site_label_1
 _geom_bond_atom_site_label_2
 _geom_bond_distance
 _geom_bond_site_symmetry_2
 _geom_bond_publ_flag
C1A O1A 1.3769(18) . ?
C1A C2A 1.384(2) . ?
C1A C1B 1.396(2) . ?
C1B O1B 1.3723(18) . ?
C1B C2B 1.388(2) . ?
C2A C3A 1.399(2) . ?
C2B C3B 1.392(2) . ?
C3A C3B 1.384(3) . ?
C4A O1A 1.4224(19) . ?
C4A C5A 1.525(2) . ?
C4B O1B 1.4234(19) . ?
C4B C5B 1.530(2) . ?
C5A O2A 1.2389(19) . ?
C5A N1A 1.341(2) . ?
C5B O2B 1.234(2) . ?
C5B N1B 1.339(2) . ?
C6A N1A 1.471(2) . ?
C6A C8A 1.520(3) . ?
C6B N1B 1.472(2) . ?
C6B C8B 1.526(3) . ?
C7A N1A 1.463(2) . ?
C7A C9A 1.538(3) . ?
C7B N1B 1.432(3) . ?
C7B C9B 1.583(4) . ?
C7B' C9B' 1.510(11) . ?
C7B' N1B 1.683(8) . ?
C8A C10A 1.528(2) . ?
C8B C10B 1.525(3) . ?
C9A C11A 1.521(3) . ?
C9B C11B 1.497(4) . ?
C9B' C11B 1.429(9) . ?
C10A C12A 1.530(3) . ?
C10B C12B 1.510(3) . ?
C11A C13A 1.518(3) . ?
C11B C13X 1.352(14) . ?
C11B C13B 1.510(4) . ?
Cl1 Li1 2.350(3) . ?
Li1 O2B 1.990(3) . ?
Li1 O2A 2.015(3) . ?
Li1 O1A 2.148(3) . ?
Li1 O1B 2.166(3) . ?
 
loop_
 _geom_angle_atom_site_label_1
 _geom_angle_atom_site_label_2
 _geom_angle_atom_site_label_3
 _geom_angle
 _geom_angle_site_symmetry_1
 _geom_angle_site_symmetry_3
 _geom_angle_publ_flag
O1A C1A C2A 124.92(14) . . ?
O1A C1A C1B 113.72(13) . . ?
C2A C1A C1B 121.36(14) . . ?
O1B C1B C2B 125.79(14) . . ?
O1B C1B C1A 113.85(13) . . ?
C2B C1B C1A 120.36(14) . . ?
C1A C2A C3A 118.11(15) . . ?
C1B C2B C3B 118.40(15) . . ?
C3B C3A C2A 120.58(16) . . ?
C3A C3B C2B 121.19(15) . . ?
O1A C4A C5A 104.87(12) . . ?
O1B C4B C5B 104.40(12) . . ?
O2A C5A N1A 122.62(14) . . ?
O2A C5A C4A 119.77(14) . . ?
N1A C5A C4A 117.61(13) . . ?
O2B C5B N1B 122.39(16) . . ?
O2B C5B C4B 119.80(14) . . ?
N1B C5B C4B 117.80(15) . . ?
N1A C6A C8A 114.65(15) . . ?
N1B C6B C8B 111.12(16) . . ?
N1A C7A C9A 112.56(15) . . ?
N1B C7B C9B 114.0(2) . . ?
C9B' C7B' N1B 107.2(6) . . ?
C6A C8A C10A 109.22(15) . . ?
C10B C8B C6B 112.69(17) . . ?
C11A C9A C7A 111.41(15) . . ?
C11B C9B C7B 111.3(2) . . ?
C11B C9B' C7B' 156.8(6) . . ?
C8A C10A C12A 112.50(17) . . ?
C12B C10B C8B 113.5(2) . . ?
C13A C11A C9A 112.36(18) . . ?
C13X C11B C9B' 131.9(7) . . ?
C9B C11B C13B 110.7(3) . . ?
O2B Li1 O2A 114.35(16) . . ?
O2B Li1 O1A 138.36(17) . . ?
O2A Li1 O1A 74.71(11) . . ?
O2B Li1 O1B 74.44(12) . . ?
O2A Li1 O1B 131.43(16) . . ?
O1A Li1 O1B 70.99(10) . . ?
O2B Li1 Cl1 110.59(14) . . ?
O2A Li1 Cl1 104.76(14) . . ?
O1A Li1 Cl1 105.28(13) . . ?
O1B Li1 Cl1 116.67(15) . . ?
C5A N1A C7A 122.42(13) . . ?
C5A N1A C6A 117.37(14) . . ?
C7A N1A C6A 119.09(14) . . ?
C5B N1B C7B 125.78(16) . . ?
C5B N1B C6B 119.52(16) . . ?
C7B N1B C6B 114.62(15) . . ?
C5B N1B C7B' 114.8(3) . . ?
C6B N1B C7B' 122.6(3) . . ?
C1A O1A C4A 117.45(12) . . ?
C1A O1A Li1 120.70(13) . . ?
C4A O1A Li1 118.13(13) . . ?
C1B O1B C4B 117.71(12) . . ?
C1B O1B Li1 120.22(12) . . ?
C4B O1B Li1 117.91(12) . . ?
C5A O2A Li1 121.01(14) . . ?
C5B O2B Li1 122.68(14) . . ?
 
_refine_diff_density_max    1.598
_refine_diff_density_min   -0.905
_refine_diff_density_rms    0.130

_shelx_res_file
;
TITL n-bu4licl_auto_a.res in P2(1)/c
    shelx.res
    created by SHELXL-2019/2 at 13:24:24 on 05-Nov-2025
CELL  0.71073  14.5238  19.8868  10.0302   90.000   98.965   90.000
ZERR     4.00   0.0004   0.0005   0.0003    0.000    0.003    0.000
LATT   1
SYMM  - X, 1/2 + Y, 1/2 - Z
SFAC  C    H    CL   LI   N    O
UNIT  104 184 4 4 8 20
MERG   2
OMIT     2   3   3
OMIT     1   2   1
OMIT    -5   4   3
OMIT     3  11   1
OMIT     1   2   2
OMIT    -6   8   4
OMIT    -5   2   2
OMIT     3   9   3
OMIT     1  13   0
OMIT     4   2   3
OMIT    -5   4   2
OMIT     1   5   6
OMIT     0   3   1
OMIT    -6   6   4
OMIT     5   9   5
OMIT    -2   9   3
OMIT    -2   1   3
OMIT    -6   7   1
OMIT    -5   2   5
OMIT     2  10   3
OMIT     1   7   3
OMIT     4   7   3
OMIT    -6   2   7
OMIT    -5   9   3
OMIT    -4   2   6
OMIT     7   5   1
OMIT     4   2   0
OMIT     0   6   3
OMIT     4  10   2
OMIT     1  10   1
OMIT     1   7   1
OMIT    -4   0   4
OMIT     2   1   1
OMIT   -21   1   4
OMIT     0   5   1
OMIT    -2   3   5
DFIX 0.96 0.02 O1W H1W O1W H1V
ISOR 0.001 C7A C9A
FMAP   2
PLAN   10
ACTA
BOND
LIST   4
L.S.  20
TEMP  -173.00
WGHT    0.184300    0.605900
FVAR       2.62929   0.76615
MOLE  1
O1W   6    0.375387   -0.009299    0.425031    11.00000    0.05877    0.04512 =
         0.05107   -0.00621    0.00833    0.00350
H1V   2    0.412443    0.019934    0.492859    11.00000   -1.50000
H1W   2    0.428774   -0.039440    0.419939    11.00000   -1.50000
MOLE  2
C1A   1    0.488879    0.381944    0.633976    11.00000    0.02141    0.01734 =
         0.01759   -0.00048    0.00292    0.00088
C1B   1    0.484729    0.312927    0.608516    11.00000    0.01959    0.01827 =
         0.01767   -0.00124    0.00401   -0.00116
C2A   1    0.540000    0.407647    0.750842    11.00000    0.02644    0.02159 =
         0.02125   -0.00377   -0.00019   -0.00006
AFIX  43
H2A   2    0.542838    0.454699    0.767332    11.00000   -1.20000
AFIX   0
C2B   1    0.531555    0.268138    0.701452    11.00000    0.02503    0.02021 =
         0.02262    0.00025    0.00238    0.00312
AFIX  43
H2B   2    0.528574    0.221073    0.685136    11.00000   -1.20000
AFIX   0
C3A   1    0.587396    0.362350    0.844034    11.00000    0.02712    0.02819 =
         0.02079   -0.00216   -0.00235    0.00171
AFIX  43
H3A   2    0.622904    0.378745    0.925085    11.00000   -1.20000
AFIX   0
C3B   1    0.582994    0.293861    0.819154    11.00000    0.02651    0.02804 =
         0.02352    0.00118   -0.00041    0.00548
AFIX  43
H3B   2    0.615660    0.263871    0.883551    11.00000   -1.20000
AFIX   0
C4A   1    0.401886    0.482259    0.571212    11.00000    0.02428    0.01762 =
         0.01830   -0.00215    0.00138    0.00124
AFIX  23
H4A1  2    0.449598    0.518102    0.576106    11.00000   -1.20000
H4A2  2    0.380686    0.478510    0.660063    11.00000   -1.20000
AFIX   0
C4B   1    0.388901    0.231794    0.476186    11.00000    0.02954    0.01664 =
         0.01791   -0.00135    0.00442   -0.00405
AFIX  23
H4B1  2    0.362983    0.220811    0.559183    11.00000   -1.20000
H4B2  2    0.433801    0.196334    0.460343    11.00000   -1.20000
AFIX   0
C5A   1    0.320097    0.497307    0.460417    11.00000    0.02291    0.01933 =
         0.01623   -0.00068    0.00212   -0.00059
C5B   1    0.311155    0.238344    0.355053    11.00000    0.02800    0.02254 =
         0.01625   -0.00269    0.00527   -0.00572
C6A   1    0.194124    0.569211    0.363903    11.00000    0.02887    0.02537 =
         0.02598   -0.00086   -0.00534    0.00157
AFIX  23
H6A1  2    0.139443    0.553466    0.403049    11.00000   -1.20000
H6A2  2    0.197897    0.541661    0.282722    11.00000   -1.20000
AFIX   0
C6B   1    0.179516    0.189478    0.207799    11.00000    0.03274    0.03226 =
         0.02445   -0.00444    0.00581   -0.00631
AFIX  23
H6B1  2    0.166626    0.237105    0.182858    11.00000   -1.20000
H6B2  2    0.121564    0.169454    0.230707    11.00000   -1.20000
AFIX   0
C7A   1    0.302868    0.605149    0.573668    11.00000    0.02745    0.02298 =
         0.02403   -0.00438   -0.00139    0.00320
AFIX  23
H7A1  2    0.300546    0.651377    0.536671    11.00000   -1.20000
H7A2  2    0.367532    0.596398    0.618034    11.00000   -1.20000
PART  1
AFIX   0
C7B   1    0.252349    0.126261    0.405357    10.65000    0.02358    0.01484 =
         0.01836    0.00189   -0.00010   -0.00350
AFIX  23
H7B1  2    0.314076    0.120995    0.462157    10.65000   -1.20000
H7B2  2    0.242700    0.087101    0.343823    10.65000   -1.20000
PART  2
AFIX   0
C7B'  1    0.292387    0.112934    0.397889    10.35000    0.04029
AFIX  23
H7B3  2    0.317570    0.084249    0.331392    10.35000   -1.20000
H7B4  2    0.342581    0.121296    0.474888    10.35000   -1.20000
PART  0
AFIX   0
C8A   1    0.178243    0.642096    0.320765    11.00000    0.02485    0.02907 =
         0.02788    0.00206   -0.00166    0.00104
AFIX  23
H8A1  2    0.235047    0.660340    0.290777    11.00000   -1.20000
H8A2  2    0.164713    0.669358    0.397999    11.00000   -1.20000
AFIX   0
C8B   1    0.208169    0.151996    0.087983    11.00000    0.02585    0.04758 =
         0.02269   -0.00441    0.00483   -0.00311
AFIX  23
H8B1  2    0.267203    0.171280    0.067382    11.00000   -1.20000
H8B2  2    0.219732    0.104223    0.112876    11.00000   -1.20000
AFIX   0
C9A   1    0.237080    0.600424    0.679497    11.00000    0.02721    0.03097 =
         0.02846   -0.00280    0.00488   -0.00026
AFIX  23
H9A1  2    0.172217    0.608582    0.635313    11.00000   -1.20000
H9A2  2    0.240201    0.554526    0.718157    11.00000   -1.20000
PART  1
AFIX   0
C9B   1    0.174572    0.125571    0.499800    10.75000    0.02861    0.01967 =
         0.04404   -0.00237   -0.00222   -0.00322
AFIX  23
H9B1  2    0.195606    0.152979    0.581252    10.75000   -1.20000
H9B2  2    0.116747    0.146001    0.451248    10.75000   -1.20000
PART  2
AFIX   0
C9B'  1    0.210707    0.078754    0.445886    10.25000    0.05002    0.02897 =
         0.02037    0.00138   -0.00105   -0.02077
AFIX  23
H9B3  2    0.160883    0.102882    0.385909    10.25000   -1.20000
H9B4  2    0.215559    0.035342    0.399174    10.25000   -1.20000
PART  0
AFIX   0
C10A  1    0.096260    0.645942    0.205324    11.00000    0.02719    0.03304 =
         0.02581    0.00428    0.00092    0.00166
AFIX  23
H10A  2    0.041423    0.623750    0.233620    11.00000   -1.20000
H10B  2    0.112313    0.621100    0.126553    11.00000   -1.20000
AFIX   0
C10B  1    0.134468    0.155832   -0.038003    11.00000    0.02861    0.05240 =
         0.02363   -0.00432    0.00416   -0.00432
AFIX  23
H10C  2    0.119331    0.203645   -0.058352    11.00000   -1.20000
H10D  2    0.160716    0.136891   -0.115280    11.00000   -1.20000
AFIX   0
C11A  1    0.262922    0.651317    0.792295    11.00000    0.03185    0.03476 =
         0.02496   -0.00340    0.00492   -0.00001
AFIX  23
H11A  2    0.328719    0.644354    0.833497    11.00000   -1.20000
H11B  2    0.257364    0.697236    0.753755    11.00000   -1.20000
AFIX   0
C11B  1    0.154459    0.055434    0.541326    11.00000    0.05165    0.05087 =
         0.05711    0.01520    0.01008   -0.00113
PART  1
AFIX  23
H11C  2    0.210522    0.036504    0.597601    11.00000   -1.20000
H11D  2    0.139161    0.026865    0.460061    11.00000   -1.20000
PART  0
AFIX   0
C12A  1    0.070711    0.718359    0.163319    11.00000    0.03799    0.03659 =
         0.05164    0.01057   -0.00807    0.00369
AFIX 137
H12A  2    0.057093    0.743686    0.241765    11.00000   -1.50000
H12B  2    0.015649    0.718338    0.093069    11.00000   -1.50000
H12C  2    0.123023    0.739443    0.128215    11.00000   -1.50000
AFIX   0
C12B  1    0.045757    0.118688   -0.024273    11.00000    0.03688    0.08469 =
         0.03609   -0.01551    0.00637   -0.02292
AFIX 137
H12D  2    0.060665    0.072165    0.003247    11.00000   -1.50000
H12E  2    0.004151    0.118914   -0.111151    11.00000   -1.50000
H12F  2    0.014881    0.140876    0.043996    11.00000   -1.50000
AFIX   0
C13A  1    0.201404    0.645649    0.901005    11.00000    0.03753    0.05328 =
         0.02842   -0.00184    0.01060    0.00163
AFIX 137
H13A  2    0.136886    0.656349    0.862358    11.00000   -1.50000
H13B  2    0.223126    0.677242    0.974150    11.00000   -1.50000
H13C  2    0.204478    0.599694    0.936702    11.00000   -1.50000
PART  1
AFIX   0
C13B  1    0.073933    0.054883    0.620136    10.70000    0.03752    0.04901 =
         0.02880    0.01007    0.00573   -0.00962
AFIX 137
H13D  2    0.087670    0.085138    0.697813    10.70000   -1.50000
H13E  2    0.064659    0.009131    0.651834    10.70000   -1.50000
H13F  2    0.017217    0.070021    0.561900    10.70000   -1.50000
PART  2
AFIX   0
C13X  1    0.084251    0.084724    0.594101    10.30000    0.04588    0.09332 =
         0.04542    0.03462   -0.00428   -0.01312
AFIX 137
H13G  2    0.093686    0.133522    0.598065    10.30000   -1.50000
H13H  2    0.083431    0.067344    0.685335    10.30000   -1.50000
H13I  2    0.024740    0.074541    0.537162    10.30000   -1.50000
PART  0
AFIX   0
CL1   3    0.464317    0.408216    0.185373    11.00000    0.03792    0.01984 =
         0.02211   -0.00351    0.00912   -0.00448
LI1   4    0.374008    0.373982    0.348297    11.00000    0.03209    0.02123 =
         0.01944   -0.00235    0.00265   -0.00219
N1A   5    0.278627    0.557455    0.462744    11.00000    0.02671    0.02136 =
         0.01919   -0.00222   -0.00180    0.00288
N1B   5    0.253234    0.186137    0.326252    11.00000    0.03571    0.02679 =
         0.02250   -0.00053    0.00314   -0.01035
O1A   6    0.438276    0.419901    0.533445    11.00000    0.03161    0.01580 =
         0.01615   -0.00151    0.00081    0.00323
O1B   6    0.432463    0.296099    0.487094    11.00000    0.02940    0.01617 =
         0.01738   -0.00053    0.00164   -0.00464
O2A   6    0.293771    0.454203    0.373632    11.00000    0.02947    0.02033 =
         0.02051   -0.00322   -0.00080    0.00038
O2B   6    0.302965    0.290871    0.288837    11.00000    0.03051    0.02289 =
         0.02155   -0.00078    0.00107   -0.00362
HKLF    4


REM  n-bu4licl_auto_a.res in P2(1)/c
REM wR2 = 0.3289, GooF = S = 1.030, Restrained GooF = 1.032 for all data
REM R1 = 0.1010 for 9918 Fo > 4sig(Fo) and 0.1788 for all 19017 data
REM 350 parameters refined using 14 restraints

END

WGHT      0.1834      0.6121

REM Highest difference peak  1.598,  deepest hole -0.905,  1-sigma level  0.130
Q1    1   0.1544  0.1213  0.5512  11.00000  0.05    1.60
Q2    1   0.3002  0.1650  0.3216  11.00000  0.05    1.50
Q3    1   0.4229  0.4084  0.1772  11.00000  0.05    1.46
Q4    1   0.5089  0.4091  0.1960  11.00000  0.05    1.42
Q5    1   0.4866  0.3813  0.1883  11.00000  0.05    1.20
Q6    1   0.4371  0.4374  0.1817  11.00000  0.05    1.18
Q7    1   0.2585  0.6359  0.6513  11.00000  0.05    1.14
Q8    1   0.4755  0.4374  0.1846  11.00000  0.05    1.07
Q9    1   0.4415  0.3830  0.1825  11.00000  0.05    1.05
Q10   1   0.2470  0.5803  0.7542  11.00000  0.05    0.93
;
_shelx_res_checksum   72978

_shelx_hkl_file
;
   0   0  -2 5672.22 584.255  19
   0   0   2 6063.68 586.766  17
   0   0   2 6063.30 585.969  19
   0   0   2 4847.33 582.520   8
   0   0  -2 5154.58 583.715   8
   0   0  -2 5766.87 580.549  11
   0   0   3 15.9485 59.2212  17
   0   0  -3 6.22953 29.6814  11
   0   0   3 24.0270 47.1638   8
   0   0   3 18.3044 53.8848  19
   0   0  -4 2961.96 338.570  16
   0   0  -4 4133.51 349.344  11
   0   0  -4 3561.94 340.211  13
   0   0   5 15.6211 67.9040   8
   0   0   5 12.7969 76.2876  19
   0   0   5 7.44538 92.8233  17
   0   0  -5 11.3303 23.4206   5
   0   0  -5 0.79781 18.9483  16
   0   0  -5 14.2058 15.3916  13
   0   0   6 42867.5 3601.14  17
   0   0  -6 32340.0 3565.45  13
   0   0   6 40218.5 3592.95  19
   0   0   6 40031.7 3590.92   9
   0   0   6 33956.3 3582.90   8
   0   0  -7 14.6033 10.0469   4
   0   0   7 66.6180 120.727  17
   0   0   7-7.24987 79.4963   8
   0   0   7-46.3999 103.702  19
   0   0   7 69.6015 94.8681   9
   0   0  -7-5.17554 19.3587  13
   0   0  -8 11666.5 1239.53  13
   0   0   8 11171.1 1264.31   8
   0   0   8 11329.7 1272.25   9
   0   0   9-41.4223 156.763  17
   0   0  -9-31.1177 33.1439  13
   0   0   9-23.1685 138.465   9
   0   0  10 1461.93 283.673  12
   0   0  10 2289.68 289.603  17
   0   0  11 80.0550 175.062  12
   0   0  11 130.336 166.365   9
   0   0 -11-12.3049 38.3342   1
   0   0  12 911.709 244.805   9
   0   0  12 976.564 234.102  12
   0   0  13 59.9055 210.301   9
   0   0  13-56.4506 202.283  12
   0   0  14 2463.36 361.946   9
   0   0  14 1681.81 381.331   7
   0   0  14 1830.87 353.835  12
   0   0  15-138.045 232.229   9
   0   0  15-76.0023 277.251   7
   0   0  16-221.577 248.571   9
   0   0  16-255.460 311.157   7
   0   0  17-76.0931 294.622   7
   0   0  18 823.527 322.560   7
   0   1  -2 2629.57 286.167  13
   0  -1  -2 2962.00 301.658  17
   0   1  -2 2895.52 285.880   5
   0  -1   2 2220.98 286.017  16
   0  -1   2 3091.80 297.028   8
   0   1   2 3008.48 296.597   8
   0  -1   2 3377.39 291.025  11
   0  -1   2 2958.44 286.302  13
   0  -1  -2 3831.65 303.017  19
   0  -1   2 3228.79 296.556  19
   0   1  -3 39135.0 4090.85   5
   0   1  -3 36149.8 4090.80  13
   0  -1   3 38506.0 4101.89  17
   0   1   3 48543.4 4107.70  17
   0   1   3 45975.3 4104.50  19
   0  -1   3 48412.2 4102.55  19
   0  -1  -3 44067.7 4103.74  19
   0  -1  -3 42427.9 4099.00  11
   0  -1   3 39151.3 4096.35  11
   0   1   3 38447.6 4099.46   8
   0  -1   3 37913.9 4098.84   8
   0   1   3 47068.4 4104.11   9
   0   1  -4 552.419 51.8500   5
   0   1  -4 399.083 48.8953   4
   0  -1  -4 609.445 89.3439  19
   0  -1   4 544.853 93.2726  17
   0  -1   4 584.702 73.1303  11
   0   1   4 431.906 85.3585   9
   0   1  -4 525.837 51.3701  13
   0   1  -5 4304.80 415.596   5
   0   1  -5 4201.71 415.652  13
   0  -1   5 5388.39 446.295  19
   0   1   5 5210.71 447.266  19
   0  -1   5 4164.43 434.566   8
   0   1   5 3860.12 433.538   8
   0   1  -5 3624.80 413.444   4
   0   1   5 4415.52 441.108   9
   0   1   5 5847.48 456.852  17
   0   1   6 246.247 88.7422   9
   0  -1  -6 200.072 56.5222  11
   0   1   6 319.311 94.6148  19
   0  -1   6 169.086 91.2551  19
   0   1  -6 136.298 28.2697  13
   0  -1  -6 215.298 31.4153  13
   0  -1  -6 167.328 28.2827  16
   0   1  -6 253.724 28.8139   5
   0   1   6 188.556 82.0104   8
   0  -1   6 197.964 76.1003   8
   0  -1   6 184.401 104.161  17
   0   1   6 418.230 118.742  17
   0  -1  -7 4388.84 439.454  11
   0  -1   7 5698.19 469.399  19
   0   1   7 5958.35 487.307  17
   0  -1   7 6494.21 487.405  17
   0   1  -7 4101.22 426.325   1
   0  -1   7 3820.72 449.854   8
   0  -1   7 5802.78 467.334   9
   0   1   7 5293.05 467.786   9
   0   1   7 3851.92 450.904   8
   0  -1  -7 4259.11 425.947  13
   0   1  -7 4025.07 425.775  13
   0  -1  -7 3437.87 423.902  16
   0  -1   8 13247.2 1273.24   9
   0   1   8 12243.9 1273.42   9
   0   1   8 13518.5 1286.61  17
   0  -1   8 14205.3 1288.13  17
   0  -1   8 13555.9 1276.59  19
   0  -1  -8 10925.4 1236.60  13
   0   1  -8 11885.4 1237.27   1
   0  -1   8 10329.9 1259.97   8
   0  -1  -8 12742.0 1239.16   5
   0  -1   9 9.29719 115.689   8
   0   1   9 97.4688 150.996  17
   0  -1   9-40.5526 153.859  17
   0  -1  -9 36.4438 30.8824   5
   0  -1  -9 32.2273 27.4723  13
   0  -1   9-56.4324 132.046   9
   0   1  -9 14.2342 33.6006   1
   0  -1  10 420.610 177.167  17
   0  -1 -10 409.350 50.9785   5
   0   1  10 292.303 168.233   9
   0   1  10 479.901 177.522  12
   0  -1  10 343.477 176.093  12
   0  -1 -10 348.646 61.7622   1
   0  -1 -10 339.274 54.1784  13
   0  -1  11 9947.04 1033.04   9
   0   1  11 10290.8 1038.10   9
   0  -1  11 9292.50 1032.63  12
   0   1  11 10223.2 1039.55  12
   0  -1 -11 9040.48 971.536   1
   0   1  12 624.241 209.553   9
   0  -1  12 325.041 204.352   9
   0   1  12 456.347 207.044  12
   0  -1  12 557.976 205.996  12
   0   1  13-60.5869 202.252   9
   0  -1  13-60.5319 199.375   9
   0   1  13 19.2693 218.168  12
   0  -1  13 55.0410 204.472  12
   0   1  14 2996.12 378.456   9
   0  -1  14 1892.88 351.523   9
   0  -1  14 2069.84 407.932   7
   0   1  14 1982.27 399.797   7
   0   1  14 2100.86 368.899  12
   0  -1  14 1813.92 359.187  12
   0  -1  15-50.2974 290.757   7
   0   1  15-101.070 290.672   7
   0  -1  15 114.013 233.080   9
   0   1  15 423.760 260.460   9
   0   1  16 25.3560 283.339   7
   0  -1  16-127.613 287.468   7
   0  -1  16 24.0331 239.886   9
   0   1  17 481.280 289.247   7
   0  -1  17 125.865 290.382   7
   0   1  18 50.2770 275.007   7
   0  -1  18 123.577 277.053   7
   0   2   1 12847.5 1334.67  10
   0  -2  -1 14468.1 1338.50   9
   0  -2  -1 11410.0 1338.14  17
   0  -2  -2 78781.9 9746.11  19
   0  -2  -2 109306. 9749.02  17
   0  -2  -2 90190.8 9744.94   9
   0   2   2 91818.1 9743.46   8
   0  -2   2 95254.3 9737.17   1
   0   2  -3 292.206 27.3253   1
   0  -2   3 138.907 50.3146   8
   0  -2  -3 143.607 64.3327  19
   0  -2   3 122.533 28.7943  16
   0  -2   3 200.870 37.1281  11
   0  -2   3 295.324 27.8960  13
   0  -2   3 212.691 29.1982   5
   0   2   4 7079.81 765.206   9
   0  -2   4 7148.43 762.796  17
   0   2  -4 6820.94 746.896   1
   0  -2   4 6815.33 754.058  11
   0  -2   4 7973.87 748.959   3
   0  -2  -4 8124.70 766.841  19
   0   2   5 47.6054 70.4633   8
   0  -2   5 88.8900 67.3880   8
   0  -2   5 59.6996 75.8325  19
   0  -2  -5 6.21070 74.5372  19
   0   2  -5 40.2658 17.1380   1
   0   2   5 117.581 100.004  17
   0  -2   5 61.5531 48.6250  11
   0   2  -6 16668.4 1755.11   1
   0  -2   6 20192.3 1784.26  19
   0  -2   6 15666.7 1771.90   8
   0   2   6 13564.4 1770.45   8
   0   2   6 18222.6 1782.28   9
   0  -2  -6 18067.0 1770.36  11
   0  -2   6 18069.3 1783.48  17
   0   2   6 20447.6 1794.62  17
   0  -2   7 4963.78 432.842  17
   0   2   7 4315.28 431.292  17
   0  -2   7 4684.93 418.832  19
   0  -2   7 3462.42 402.632   8
   0  -2  -7 3416.38 377.984  13
   0   2   7 3657.68 414.038   9
   0   2  -7 3410.15 375.992   1
   0  -2  -7 4086.88 395.710  11
   0  -2  -8 162.445 66.8731  11
   0  -2   8 228.605 120.073  19
   0   2   8 129.919 125.390   9
   0  -2   8 198.080 112.521   9
   0  -2   8-8.18627 100.667   8
   0   2  -8 127.284 29.1744   1
   0  -2  -8 71.0236 44.5203   5
   0  -2  -8 64.4110 29.3225  13
   0  -2  -8 38.3229 30.0080  16
   0  -2   8 36.2647 139.589  17
   0   2   8 154.953 138.684  17
   0  -2  -9 3333.32 366.163   5
   0   2  -9 3424.38 361.273   1
   0  -2   9 4102.26 424.268  19
   0  -2   9 3065.70 398.793   8
   0  -2  -9 3368.27 363.186  13
   0  -2   9 3717.88 413.771   9
   0  -2   9 4377.44 436.536  17
   0   2   9 4367.97 436.724  17
   0  -2 -10 5156.67 431.344   5
   0   2  10 5934.80 512.813   9
   0  -2 -10 4643.92 429.524  13
   0   2 -10 5559.02 428.539   1
   0   2  10 5409.15 514.863  12
   0  -2  10 5391.74 508.958  12
   0  -2 -10 3413.18 423.008   4
   0  -2  10 7143.09 523.368  17
   0  -2  11 619.047 197.066  12
   0   2  11 940.526 232.370  12
   0   2  11 1074.28 208.910   9
   0  -2  11 507.137 186.411   9
   0  -2 -11 558.979 79.9365  13
   0  -2 -11 668.709 77.0200   5
   0  -2 -11 588.721 87.0983   1
   0  -2  12 229.965 183.445  12
   0   2  12 161.585 195.853  12
   0   2  12 337.263 197.277   9
   0  -2  12 280.771 187.732   9
   0  -2  13 53.5819 204.447  12
   0   2  13-78.7814 218.454  12
   0  -2  13 278.108 219.139   9
   0   2  13 82.0878 198.040   9
   0  -2  14 231.169 227.162  12
   0   2  14 505.285 248.434  12
   0   2  14 527.839 269.388   7
   0   2  14 200.237 222.267   9
   0  -2  14 231.345 216.572   9
   0   2  15 227.092 290.432   7
   0  -2  15 248.740 286.338   7
   0   2  15 240.105 246.453   9
   0  -2  15 247.299 223.542   9
   0  -2  16 101.898 291.281   7
   0   2  16 656.701 298.232   7
   0  -2  16 424.373 251.615   9
   0  -2  17-224.234 283.640   7
   0   2  17 75.8307 271.052   7
   0  -2  18 24.3754 268.346   7
   0   2  18-303.390 293.888   7
   0   3   0 15.4548 28.0036   2
   0  -3   1 673.678 74.6159  15
   0  -3   1 587.171 76.6337   6
   0  -3  -1 732.481 96.4729  17
   0  -3  -1 687.212 85.4296   9
   0   3   1 649.609 82.1625  10
   0  -3   1 641.640 70.0497  20
   0  -3  -2 101550. 9163.73  17
   0   3   2 77576.6 9152.33  10
   0  -3  -2 95627.7 9159.63   9
   0  -3  -2 97552.0 9157.34   8
   0  -3   3 16785.9 1773.22   1
   0  -3  -3 19826.8 1791.00  17
   0  -3   3 16786.9 1773.64  13
   0  -3  -3 21538.1 1790.97  19
   0  -3   4 3474.62 421.133  16
   0  -3   4 4235.38 437.531  17
   0  -3  -4 4976.46 446.270  19
   0  -3   4 4060.94 420.946  13
   0  -3   4 4296.66 421.938   5
   0  -3   4 4944.66 428.477  11
   0  -3   5 763.861 104.332  11
   0  -3  -5 817.168 116.418  11
   0  -3  -5 974.456 132.715  19
   0  -3   5 856.201 93.3762   3
   0  -3   5 683.681 117.346   8
   0  -3  -6 19240.7 1842.40  19
   0   3   6 18634.9 1844.50   9
   0   3   6 19549.6 1854.64  17
   0  -3   6 20119.2 1845.35  17
   0  -3   6 14832.2 1825.29  11
   0  -3  -6 18063.2 1833.04  11
   0  -3   6 18971.7 1840.70  19
   0   3  -6 17426.0 1815.50   1
   0  -3   6 16550.2 1832.79   8
   0  -3   7 580.352 122.222   8
   0   3   7 716.879 140.502   9
   0   3  -7 632.821 73.6060   1
   0  -3  -7 775.524 109.682  11
   0  -3   7 789.195 139.935  19
   0  -3   7 772.792 147.812  17
   0   3   7 720.058 156.003  17
   0  -3   8 10508.6 1287.75   8
   0  -3   8 12579.1 1300.68  19
   0   3   8 12949.6 1306.48   9
   0  -3  -8 11284.1 1282.17  11
   0   3   8 13955.7 1316.26  17
   0  -3   8 14617.0 1313.24  17
   0  -3  -9 2316.66 214.948   5
   0  -3   9 2142.03 268.003   9
   0  -3  -9 1478.48 202.315  16
   0  -3   9 2530.97 283.277  12
   0  -3  -9 2145.92 206.707  13
   0  -3   9 2980.94 284.231  19
   0  -3  -9 2470.79 235.919  11
   0  -3   9 2160.64 284.557  17
   0  -3   9 2013.79 252.060   8
   0  -3 -10 19.3886 45.1686   5
   0  -3  10 54.2278 156.287  12
   0   3  10 63.2545 174.850  12
   0   3  10-78.1997 162.767   9
   0  -3  10-20.2406 119.855   8
   0  -3 -10 47.6691 32.4418  13
   0  -3  10 69.4438 156.058  17
   0  -3 -11-2.24177 40.2765   5
   0  -3  11 75.0363 158.523   9
   0   3  11-51.7205 171.503   9
   0  -3 -11-8.32950 34.8213  13
   0  -3  11 73.0051 157.862  12
   0   3  11 102.968 189.713  12
   0   3  11-9.49545 102.370  10
   0   3  12 1649.77 307.507  12
   0  -3  12 1219.74 283.164  12
   0  -3  12 1784.09 290.801   9
   0   3  13-222.738 247.366   7
   0  -3  13-138.769 206.875  12
   0   3  13-120.597 231.573  12
   0  -3  13-194.309 211.226   9
   0   3  13-83.7559 200.313   9
   0   3  14-217.465 279.873   7
   0   3  14 85.8968 235.448  12
   0  -3  14 18.6183 213.507  12
   0   3  14 181.420 230.832   9
   0  -3  14-62.4224 209.751   9
   0  -3  15-65.8315 229.020   9
   0   3  15-174.535 275.633   7
   0  -3  15 295.537 281.710   7
   0  -3  16 229.925 239.234   9
   0   3  16-226.825 290.472   7
   0  -3  16-75.6134 287.572   7
   0   3  17-25.2441 273.733   7
   0  -3  17-49.3730 275.145   7
   0  -3  18-120.227 275.280   7
   0   3  18-100.946 282.229   7
   0   4   0 129017. 16149.2  12
   0  -4   0 170292. 16149.9   2
   0   4   0 173603. 16149.4   2
   0   4  -1 105981. 10701.6   6
   0  -4   1 106469. 10702.5   6
   0   4   1 109368. 10704.4  10
   0  -4   1 85677.7 10702.9  15
   0  -4   1 108521. 10700.9  20
   0   4  -1 101789. 10700.4  20
   0  -4  -1 101744. 10709.1  17
   0   4   1 106032. 10704.9   7
   0   4  -1 94802.8 10699.6  14
   0  -4   1 116616. 10700.2  18
   0   4  -1 121630. 10703.7  15
   0  -4  -1 100944. 10706.7   9
   0   4   2 6476.86 735.304  10
   0  -4  -2 8704.88 743.932   9
   0  -4  -2 7086.35 744.572  17
   0   4   2 5309.47 740.180  17
   0   4   2 8377.53 745.024   9
   0  -4  -2 7450.18 739.133   8
   0  -4   3 174.836 20.6189   1
   0  -4  -3 28.3365 60.8644  19
   0   4   3 130.982 53.7960  10
   0  -4  -3 141.513 68.3817  17
   0  -4  -3 160.544 58.7723   8
   0  -4   4 3943.26 417.238   4
   0  -4   4 3296.05 419.314  16
   0  -4   4 4065.46 418.214  13
   0  -4   4 4344.98 417.519   5
   0  -4   5 67858.6 6201.15   8
   0  -4   5 52043.1 6184.95  16
   0  -4  -5 73816.1 6205.84  11
   0  -4  -5 83195.9 6217.34  19
   0  -4   5 63136.0 6191.89  11
   0  -4   5 57338.9 6185.00  13
   0  -4   5 72491.8 6190.85   3
   0   4   6 2200.73 254.408  17
   0  -4   6 2157.62 239.661  17
   0  -4   6 1950.75 233.035  19
   0  -4  -6 2411.36 244.900  19
   0  -4   6 1715.45 224.428   8
   0   4   6 1756.07 239.177   9
   0  -4   6 1580.86 211.325  11
   0  -4  -6 1736.28 224.432  11
   0  -4   6 1968.27 202.624   3
   0   4   7 1137.53 184.057   9
   0  -4  -7 1095.82 157.193  11
   0  -4   7 1038.88 186.085  17
   0   4   7 1553.00 203.793  17
   0  -4   7 1348.24 170.423   8
   0  -4   7 1135.03 175.529  19
   0  -4  -7 1005.05 174.272  19
   0   4   8 869.268 186.642   9
   0  -4   8 932.928 165.322   8
   0  -4  -8 1085.71 148.998  11
   0   4   8 778.704 192.153  17
   0  -4   8 1311.80 194.011  17
   0  -4   8 1069.11 180.441  19
   0  -4   9 15281.3 1714.23   8
   0  -4  -9 18316.1 1711.15  11
   0  -4   9 20509.8 1740.90  17
   0  -4   9 15910.6 1719.85   9
   0   4   9 16510.6 1738.48  12
   0  -4   9 17588.4 1731.81  12
   0  -4  -9 15039.1 1689.26  13
   0  -4   9 17784.5 1729.32  19
   0  -4  10 1182.64 205.472  19
   0  -4 -10 1013.88 125.737   5
   0   4  10 978.043 156.218  10
   0  -4  10 1305.07 214.878  17
   0  -4  10 941.413 174.205   8
   0   4  10 1110.88 212.642   9
   0   4  10 1357.37 234.113  12
   0  -4  10 1184.01 209.710  12
   0  -4 -10 917.457 114.121  13
   0  -4 -11 2.13770 34.4617  13
   0   4  11 75.4143 107.568  10
   0  -4 -11-66.7055 48.3643   5
   0   4  11-52.1706 177.590   9
   0  -4  11-29.3388 152.175   9
   0   4  11-104.734 197.127  12
   0  -4  11-14.0461 161.086  12
   0   4  12 930.203 230.410   9
   0  -4  12 734.931 204.975   9
   0  -4  12 514.705 207.413  12
   0   4  12 803.506 241.057  12
   0   4  13 1032.97 248.512   9
   0  -4  13 529.095 225.785   9
   0   4  13 538.234 270.139   7
   0   4  13 430.035 250.968  12
   0  -4  13 709.749 236.825  12
   0   4  14 1157.02 284.148   9
   0  -4  14 711.743 254.076   9
   0   4  14 1345.98 330.172   7
   0   4  14 1005.75 296.639  12
   0  -4  14 700.063 250.084  12
   0  -4  15 930.335 269.776   9
   0   4  15 1067.41 322.376   7
   0  -4  15 1244.16 341.449   7
   0  -4  16 67.9611 239.324   9
   0  -4  16-75.2938 293.593   7
   0   4  16-125.902 295.271   7
   0   4  17-25.3932 277.693   7
   0  -4  17-73.0417 278.543   7
   0  -4  18 189.328 275.077   7
   0   4  18 50.1443 275.934   7
   0   5   0-4.52208 33.3780  12
   0   5   0 60.9688 47.8518   2
   0  -5   0 34.5896 51.1056   2
   0   5   1 766.533 103.677  10
   0   5   1 915.064 103.057   7
   0   5  -1 884.332 100.177   6
   0   5  -1 865.503 90.3772  18
   0  -5  -1 871.274 113.971  17
   0  -5   1 786.719 94.5467  20
   0   5  -1 830.628 92.1824  20
   0   5  -1 834.613 101.304  15
   0   5   2 156.024 54.6351  10
   0  -5  -2 230.803 61.2108   9
   0  -5   2 239.435 39.4739   6
   0  -5   2 163.915 37.5611  15
   0  -5   2 207.786 28.4830  20
   0  -5  -2 159.562 72.2912  17
   0  -5   2 177.698 25.0238  14
   0   5   2 143.384 62.3592   7
   0  -5  -3 399.498 77.5395   8
   0  -5  -3 328.560 89.8602  17
   0   5   3 511.995 84.7917   9
   0  -5  -4 5252.57 575.179  19
   0  -5  -4 4289.58 573.924  17
   0  -5   4 5403.25 551.500   1
   0  -5   5 11808.1 1131.27   5
   0   5   5 10577.8 1140.27  10
   0  -5   5 10736.3 1129.58   4
   0  -5   5 9351.33 1132.34  16
   0  -5  -5 14297.3 1163.72  19
   0  -5   5 12797.7 1149.05   8
   0  -5   5 11220.8 1136.48  11
   0   5   6 21609.1 1720.13  17
   0  -5   6 18933.7 1700.56  17
   0  -5  -6 17133.2 1700.27   8
   0  -5   6 17237.1 1692.82   8
   0  -5   6 13684.5 1673.66  16
   0  -5   6 15458.9 1681.96  11
   0  -5  -6 15910.0 1695.10  11
   0   5   6 18356.3 1707.86   9
   0  -5   6 20338.9 1699.47  19
   0  -5  -6 19196.1 1707.55  19
   0  -5   6 19072.6 1680.69   3
   0  -5   7 8230.72 996.981  11
   0  -5  -7 13665.0 1021.21  11
   0  -5   7 12461.0 1027.80  17
   0   5   7 15322.2 1051.35  17
   0  -5   7 10958.2 1012.60   8
   0   5   7 8621.60 997.756  10
   0   5   7 10615.5 1027.85   9
   0  -5   7 11571.6 1021.42  19
   0  -5  -7 14335.9 1034.12  19
   0  -5  -7 7372.24 985.898   3
   0  -5   7 11669.3 989.952   3
   0  -5   8 7101.12 627.285  17
   0  -5   8 5949.02 617.934  19
   0  -5   8 5263.77 603.570   8
   0   5   8 5772.43 624.696   9
   0  -5  -8 6337.20 605.550  11
   0   5   8 4435.18 589.207  10
   0  -5   9 4729.53 552.706   8
   0   5   9 5317.58 584.975  12
   0  -5   9 4952.67 567.182  12
   0  -5   9 5833.52 570.790  19
   0  -5  -9 5741.86 552.580  11
   0   5   9 3915.20 535.357  10
   0  -5   9 6223.48 583.812  17
   0   5  10 160.717 107.854  10
   0  -5 -10 186.898 91.2715  11
   0  -5 -10 92.1489 61.1070   5
   0  -5  10 193.293 158.076  19
   0  -5  10-9.71820 119.001   8
   0  -5 -10 139.752 41.0752  13
   0  -5 -10 119.010 33.6402  16
   0   5  10 299.087 188.582  12
   0  -5  10 37.2021 153.831  12
   0   5  10 315.986 160.326   9
   0  -5  10 130.170 147.963  17
   0  -5  11 1842.93 254.658   9
   0   5  11 1849.52 270.953   9
   0  -5  11 1526.21 252.059  12
   0   5  11 1316.24 286.442  12
   0  -5 -11 1430.99 171.458   5
   0   5  11 1239.65 196.653  10
   0   5  12-39.2281 193.173   9
   0  -5  12 212.471 171.127   9
   0   5  12 20.5171 218.677   7
   0   5  12 16.3019 117.297  10
   0   5  12-96.1445 203.144  12
   0  -5  12 45.1818 176.194  12
   0  -5  13 723.024 234.673  12
   0   5  13 687.242 267.311  12
   0   5  13 1103.42 298.749   7
   0  -5  13 738.116 230.901   9
   0   5  13 1233.26 261.536   9
   0  -5  14 104.561 215.416  12
   0   5  14-118.754 272.385   7
   0  -5  14 82.1790 209.821   9
   0   5  15 438.148 276.140   7
   0  -5  15 72.2235 276.624   7
   0  -5  15 63.7752 221.195   9
   0   5  16-25.0243 285.017   7
   0  -5  16 24.7255 285.202   7
   0  -5  16 267.365 233.525   9
   0  -5  17-47.9163 284.412   7
   0   5  17-406.641 284.788   7
   0  -5  17-183.054 240.476   9
   0   5  18 24.9210 279.237   7
   0  -5  18 46.4361 258.779   7
   0   6   0 20203.7 2182.40  12
   0  -6   0 18119.8 2180.94   7
   0  -6   0 22235.2 2183.16   2
   0   6   0 22310.5 2181.91   2
   0  -6   0 24538.6 2185.62  10
   0   6   0 22846.4 2188.72  15
   0   6   1 4919.45 516.633   7
   0  -6  -1 4346.65 523.453  17
   0   6  -1 5399.97 517.055   6
   0   6   1 4108.14 516.732   2
   0  -6   1 4273.91 513.328   2
   0   6  -1 5508.15 511.948  18
   0   6  -1 4787.66 512.882  20
   0   6  -1 5451.52 518.676  15
   0  -6  -2 5862.08 649.432  10
   0  -6   2 6675.47 642.167  18
   0  -6   2 6727.08 646.303   6
   0  -6  -2 5406.15 656.735  17
   0   6   2 6436.70 653.221   7
   0  -6   2 5326.45 646.049  15
   0  -6   2 5955.70 642.469  20
   0  -6   3 340.966 51.3438  14
   0  -6  -3 460.778 97.2101  17
   0  -6   3 487.887 56.9319  15
   0  -6   3 342.061 55.0046   6
   0  -6   4 489.642 53.5125   1
   0  -6  -4 580.543 102.880   9
   0  -6  -4 418.097 102.866  19
   0   6   4 405.552 86.5627  10
   0  -6  -4 483.526 96.8547   8
   0  -6  -4 440.016 106.861  17
   0   6   5 48.5923 68.5542  10
   0  -6  -5 8.02806 89.5297  19
   0  -6  -6 12088.9 1117.68  19
   0  -6   6 9545.30 1088.86  11
   0  -6  -6 12853.2 1111.65  11
   0   6   6 9543.09 1092.93  10
   0   6   6 16525.2 1138.81  17
   0  -6   6 12822.2 1105.55   8
   0  -6  -6 13367.1 1117.27   8
   0   6   6 11878.4 1117.81   9
   0  -6   6 11688.4 1105.44  19
   0  -6   6 9205.93 1082.64   5
   0   6   7 17975.0 1525.20   9
   0  -6   7 15233.8 1512.31  17
   0   6   7 12373.9 1491.99  10
   0  -6  -7 17156.7 1518.19   8
   0  -6   7 15135.6 1503.98   8
   0  -6   7 13021.6 1482.26  13
   0  -6   7 16267.3 1487.77   3
   0  -6   7 11597.2 1489.72  11
   0  -6  -7 18674.3 1515.67  11
   0  -6  -7 16435.2 1519.55  19
   0  -6   7 15914.4 1510.36  19
   0  -6   8 234.568 104.223   8
   0  -6   8 157.827 116.902  19
   0  -6   8 165.937 130.976  17
   0   6   8 225.911 134.753   9
   0  -6  -8 59.8947 93.7135  11
   0   6   8 179.645 101.559  10
   0  -6   8 27.5477 123.421  12
   0  -6   9 1137.01 212.813  17
   0  -6  -9 1392.78 179.081  11
   0   6   9 947.661 226.192  12
   0  -6   9 1404.11 203.553  12
   0  -6   9 1127.16 180.786   8
   0   6   9 948.076 167.290  10
   0  -6   9 1134.73 199.624  19
   0  -6  10 542.743 145.735   8
   0  -6  10 615.222 177.459  17
   0  -6 -10 667.474 129.168  11
   0   6  10 637.694 135.307  10
   0  -6  10 614.455 174.948  12
   0   6  10 574.282 211.705  12
   0   6  10 923.768 200.511   9
   0  -6  10 543.325 171.775  19
   0   6  11 93.6654 111.737  10
   0   6  11 72.1273 170.243   9
   0  -6  11 28.3044 151.410   9
   0   6  11-55.7211 207.655   7
   0  -6 -11 131.345 100.638  11
   0   6  11-18.0832 200.017  12
   0  -6  11 290.703 171.757  12
   0  -6 -11 29.8407 64.0360   5
   0  -6  12-57.9472 176.832  12
   0   6  12-293.629 220.583  12
   0   6  12-11.9267 127.751  10
   0   6  12 144.495 233.807   7
   0  -6  12-143.734 168.837   9
   0   6  12-20.0324 189.107   9
   0   6  13 179.053 254.296   7
   0  -6  13 126.302 190.344   9
   0   6  13 42.3477 220.585  12
   0  -6  13 94.9333 193.302  12
   0   6  14 422.303 283.776   7
   0  -6  14 644.708 232.540   9
   0  -6  14 573.172 231.516  12
   0   6  15 48.3237 282.621   7
   0  -6  15 23.7353 273.558   7
   0  -6  15-20.9690 223.470   9
   0  -6  16 632.461 309.972   7
   0   6  16 197.753 274.926   7
   0  -6  16 743.889 263.418   9
   0  -6  17-94.1102 271.557   7
   0   6  17 203.329 276.736   7
   0  -6  17 289.661 249.409   9
   0  -6  18 181.844 268.625   7
   0   6  18 489.727 288.374   7
   0   7   0 36.3994 51.3284  15
   0  -7   0 11.3505 46.1985  10
   0   7   0 7.56171 29.8691  12
   0  -7   0-1.62150 47.8130   2
   0  -7   0 18.3969 27.5729   7
   0   7   1 1109.62 191.530  12
   0  -7  -1 1415.52 198.617  17
   0   7  -1 1544.73 190.374  15
   0   7  -1 1650.47 184.278  20
   0  -7   1 1605.89 186.649   2
   0   7  -1 2031.04 182.171  18
   0   7  -1 1911.77 192.336   6
   0  -7  -2 5605.60 605.246  10
   0  -7   2 5983.83 595.895  18
   0  -7  -2 5389.44 614.869  17
   0  -7   2 4383.43 601.777  15
   0   7   2 6832.88 608.092   7
   0  -7   2 5789.31 597.890  20
   0  -7   3 3914.46 405.131  20
   0  -7   3 3612.01 409.412  15
   0   7   3 4146.50 418.521  10
   0   7   3 4464.76 427.212   7
   0  -7  -3 3242.72 427.585  17
   0  -7  -3 4876.41 424.658   8
   0  -7  -3 4469.36 428.351   9
   0  -7   3 3701.85 403.027  14
   0  -7   3 4296.60 409.395   6
   0  -7  -4 43961.2 3684.49   8
   0  -7  -4 29066.8 3679.60  19
   0  -7  -4 37975.7 3689.28  17
   0  -7  -4 39085.0 3686.49   9
   0   7   4 33474.2 3671.56  10
   0  -7   4 34843.8 3666.33  15
   0  -7   5 566.481 63.4958   1
   0   7   5 559.400 96.9837  10
   0  -7  -5 530.741 118.835  19
   0  -7   5 527.337 95.2829  17
   0  -7  -5 798.415 115.455   8
   0  -7  -6 1339.04 165.535  19
   0  -7   6 808.585 92.6493   5
   0  -7   6 858.295 93.5613  13
   0  -7   6 844.513 90.9332   4
   0  -7   6 1061.61 134.226   8
   0  -7  -6 1200.26 155.143   8
   0  -7   6 793.225 102.919  11
   0   7   6 771.984 127.418  10
   0   7   6 1088.11 156.723   9
   0   7   7 639.116 147.542   9
   0  -7   7 543.270 63.7631  13
   0  -7  -7 675.184 143.787   8
   0  -7   7 361.776 112.142   8
   0  -7  -7 648.928 127.014  11
   0  -7   7 487.570 83.6998  11
   0  -7   7 554.292 120.667  19
   0  -7  -7 568.532 142.012  19
   0  -7   7 413.759 127.367  17
   0   7   7 589.977 113.516  10
   0   7   8 1039.71 141.467  10
   0  -7   8 783.497 160.586  19
   0  -7   8 946.749 168.836  17
   0  -7   8 1031.44 147.138   8
   0  -7   8 858.751 118.745  11
   0  -7  -8 1361.26 156.090  11
   0  -7  -8 592.575 94.2131   3
   0  -7   8 1330.55 167.371  12
   0  -7   9 15128.1 1539.31   8
   0  -7   9 15211.7 1545.59  12
   0   7   9 18677.5 1580.37  12
   0   7   9 12071.7 1523.16  10
   0  -7  -9 17225.9 1545.99  11
   0  -7   9 14207.2 1547.26  19
   0  -7   9 14077.3 1550.36  17
   0  -7  10 181.067 148.811  17
   0   7  10 182.824 114.212  10
   0  -7  10 99.9091 144.927  19
   0  -7  10 28.7197 113.945   8
   0  -7  10 11.1923 136.195  12
   0   7  10-17.1279 178.979  12
   0   7  10 131.198 154.969   9
   0  -7 -10 68.4756 97.7194  11
   0  -7 -11 689.135 137.941  11
   0   7  11 1017.28 216.558   9
   0  -7  11 426.086 171.834   9
   0  -7  11 668.244 188.996  19
   0   7  11 754.805 148.036  10
   0  -7 -11 531.230 102.403   5
   0   7  11 767.159 238.188   7
   0  -7  11 483.294 181.881  12
   0   7  11 676.145 233.989  12
   0  -7  11 662.896 156.216   8
   0   7  12 620.194 162.736  10
   0  -7 -12 795.939 99.1822  13
   0   7  12 725.203 266.479   7
   0  -7  12 642.585 204.471   9
   0   7  12 1070.63 233.909   9
   0   7  12 761.172 244.676  12
   0  -7  12 1009.85 214.539  12
   0  -7 -12 770.926 114.373   5
   0   7  13 154.701 254.093   7
   0  -7  13-158.043 198.841   9
   0   7  13 128.804 226.110  12
   0  -7  13 151.315 189.068  12
   0   7  14 1123.77 302.720   7
   0  -7  14 881.990 254.145   9
   0   7  15 167.635 266.312   7
   0  -7  15-23.3479 265.167   7
   0  -7  15 103.392 218.601   9
   0  -7  16 310.489 290.041   7
   0   7  16-99.0876 293.972   7
   0  -7  16-21.3866 223.241   9
   0   7  17 352.700 292.516   7
   0  -7  17 161.194 274.775   7
   0  -7  17 325.943 253.347   9
   0  -7  18 310.748 283.231   7
   0   8   0 973.508 115.702  12
   0   8   0 1047.78 131.068  15
   0  -8   0 850.611 113.042   7
   0  -8   0 1189.77 126.471   2
   0  -8   1 2928.14 373.568   2
   0  -8  -1 3502.45 387.487  17
   0   8  -1 3828.87 368.963  18
   0   8  -1 3734.82 371.784  20
   0   8  -1 3525.69 378.941  15
   0   8  -1 3511.32 377.897   6
   0   8   1 2891.69 378.490  12
   0   8  -2 1878.01 199.921  14
   0  -8  -2 1930.74 229.429  17
   0   8   2 1737.50 213.750  10
   0  -8   2 1836.15 204.621  20
   0   8   2 2277.02 215.851   7
   0   8   3 8763.65 989.970  10
   0  -8  -3 8455.55 997.826   9
   0  -8   3 8201.95 985.821  15
   0  -8   3 10081.5 981.086  18
   0  -8  -3 8141.93 1001.01  17
   0   8   3 11140.2 997.923   7
   0  -8   3 9912.79 985.413   6
   0  -8  -3 9374.29 994.775   8
   0  -8  -4 3970.68 368.555   9
   0  -8  -4 2712.98 364.055  17
   0  -8   4 2637.70 339.364  15
   0  -8   4 3172.55 333.937  14
   0  -8  -4 4044.92 361.957   8
   0   8   4 3850.96 354.619  10
   0  -8   4 3333.17 339.303   6
   0  -8   5 292.082 35.3435   1
   0   8   5 296.575 86.2322  10
   0  -8  -5 443.904 100.932   8
   0  -8   5 218.689 52.4647  15
   0   8   5 370.083 106.334   7
   0  -8  -5 293.604 104.132  19
   0  -8   6 441.239 66.8985  16
   0  -8   6 477.992 68.7449  15
   0  -8   6 480.146 57.0154  13
   0  -8   6 332.944 96.6789   8
   0  -8  -6 553.998 121.027   8
   0  -8   6 455.875 56.1855   4
   0   8   6 487.298 102.069  10
   0   8   6 664.140 123.739   9
   0  -8   7 4789.66 532.058  11
   0  -8   7 4807.96 549.625  19
   0  -8  -7 5226.08 567.818  19
   0   8   7 4504.66 542.298  10
   0  -8  -7 6952.84 567.475  11
   0  -8   7 4678.63 552.577  17
   0  -8   7 4889.11 526.241  16
   0  -8   7 4624.00 523.811   5
   0  -8   7 5637.57 552.502  12
   0  -8   7 5081.16 523.712  13
   0   8   7 7917.76 585.305   9
   0  -8  -7 5940.62 569.941   8
   0  -8   7 5470.00 550.069   8
   0  -8   8 265.625 78.3838  11
   0  -8  -8 430.191 124.055  11
   0  -8   8 442.586 113.109   8
   0  -8   8 371.523 49.1710  13
   0  -8   8 366.418 124.876  19
   0  -8  -8 228.593 59.9276   3
   0  -8   8 418.413 138.304  17
   0   8   8 415.747 115.257  10
   0   8   8 392.284 164.050  12
   0  -8   8 398.297 120.003  12
   0   8   9 14692.1 1869.32  10
   0  -8  -9 19772.2 1891.20  11
   0   8   9 24999.0 1925.54   9
   0  -8   9 18865.4 1884.72   8
   0  -8  -9 20488.8 1907.79  19
   0   8   9 23595.0 1928.41  12
   0  -8   9 18056.8 1888.06  12
   0  -8   9 15420.9 1888.74  19
   0   8   9 17514.3 1909.63   7
   0  -8   9 16093.9 1889.03  17
   0  -8 -10 262.187 112.809  11
   0  -8  10 124.233 137.228  19
   0   8  10 220.572 126.248  10
   0  -8  10 103.036 139.131  17
   0   8  10 68.9704 186.912  12
   0  -8  10 205.751 140.342  12
   0  -8  10 47.6986 117.982   8
   0   8  10 352.509 190.066   7
   0   8  10 457.940 178.084   9
   0   8  11 619.883 223.570   7
   0  -8  11 133.846 127.605   8
   0   8  11 210.866 127.037  10
   0  -8 -11 176.301 111.875  11
   0  -8  11 303.423 166.482  19
   0  -8  11 96.6914 153.895  12
   0   8  11 148.472 195.642  12
   0  -8  11-53.5922 148.323   9
   0  -8  12 537.376 206.734  12
   0   8  12 997.566 249.865  12
   0  -8  12 938.169 211.954   9
   0  -8 -12 662.770 123.126   5
   0   8  12 917.308 171.061  10
   0   8  12 959.780 273.275   7
   0  -8 -12 1296.83 168.284  11
   0  -8 -12 814.563 105.865  13
   0   8  13 326.651 248.477  12
   0  -8  13 481.982 200.486   9
   0   8  13 544.187 254.013   7
   0  -8  14 746.870 248.285   9
   0   8  14 909.672 291.647   7
   0  -8  15 265.728 222.643   9
   0   8  15-141.707 263.539   7
   0  -8  15 206.299 263.193   7
   0  -8  16 20.8104 215.870   9
   0   8  16 49.4484 282.815   7
   0  -8  16-23.4045 283.558   7
   0  -8  17 22.4844 273.048   7
   0   8  17-99.0000 278.787   7
   0   9   0 18.8745 36.5272  12
   0   9   0-24.2863 68.9631  15
   0  -9   0 6.70663 35.6930   7
   0   9  -1 7379.26 864.361  15
   0  -9  -1 7646.89 871.592  17
   0   9  -1 8916.40 855.640  18
   0   9  -1 9162.70 864.548   6
   0  -9   1 7922.58 860.842   2
   0   9  -1 8428.16 858.138  20
   0   9   1 6262.18 862.457  12
   0   9  -2 4997.40 506.114   6
   0  -9   2 4805.69 506.089   2
   0   9   2 6013.53 515.900   2
   0   9  -2 4705.42 501.655  14
   0  -9  -2 4771.83 526.615  17
   0   9   2 4675.97 511.592   7
   0  -9  -2 4264.68 518.930   9
   0  -9  -3 311.359 73.7188   8
   0  -9  -3 276.825 102.731  17
   0  -9   3 307.670 35.3540  18
   0  -9  -3 194.195 79.8887   9
   0  -9   3 172.575 37.8745  12
   0   9   3 149.602 73.9430   7
   0   9   3 267.031 74.4707  10
   0  -9   4 207.840 55.8036  15
   0  -9  -4 148.791 81.7818   9
   0   9   4 374.150 83.8046  10
   0  -9   4 158.990 53.5204  12
   0  -9  -4 339.569 99.2130  17
   0  -9  -4 329.562 87.8826   8
   0  -9  -5 1933.96 235.041   9
   0  -9   5 2048.14 197.970  14
   0  -9   5 1522.40 203.763  15
   0  -9  -5 2279.70 235.717   8
   0   9   5 1816.14 222.656  10
   0  -9   5 1546.25 210.599  12
   0  -9  -5 1624.44 234.459  19
   0   9   5 2387.53 247.483   7
   0   9   6 97.3844 94.4298  10
   0  -9  -6 20.6038 112.876  19
   0   9   6 56.2643 119.354   7
   0  -9   6 13.9137 46.6740  15
   0  -9   6 50.8448 77.7963   8
   0  -9  -6 256.429 108.164   8
   0  -9   6 78.6009 22.7219   1
   0  -9   7 1034.36 120.673  13
   0  -9   7 997.968 119.916   5
   0  -9   7 1138.86 142.103   3
   0  -9   7 994.173 127.625  16
   0  -9   7 973.316 130.858  15
   0  -9  -7 1228.14 174.184  11
   0   9   7 1235.42 170.377  10
   0  -9   7 1271.52 117.914   4
   0  -9   7 874.286 161.889  19
   0  -9  -7 1043.06 198.432  19
   0   9   7 1061.48 203.138   7
   0  -9   7 858.560 165.311  17
   0  -9  -7 1461.66 194.321   8
   0  -9   7 1242.24 163.982   8
   0  -9   7 1030.02 131.886  11
   0  -9   7 1047.35 162.011  12
   0   9   7 1478.75 208.838  12
   0  -9  -8 5406.38 423.293  11
   0   9   8 3651.83 393.596  10
   0  -9   8 3437.89 375.899  11
   0  -9   8 3637.61 405.664  17
   0  -9   8 3176.30 399.546  19
   0  -9   8 4392.36 379.225   3
   0  -9   8 3534.44 395.830  12
   0   9   8 5341.42 457.796  12
   0  -9   8 3054.17 363.239  13
   0  -9   8 3723.76 365.061  16
   0  -9   8 2776.59 366.718  15
   0  -9   8 4160.33 399.684   8
   0  -9  -9 143.551 113.696  11
   0  -9   9-102.368 111.678   8
   0  -9   9-10.2695 135.912  17
   0  -9   9 179.362 123.804  12
   0   9   9 161.453 180.550  12
   0  -9  -9 177.367 149.346  19
   0  -9   9 32.8557 131.670  19
   0   9   9-29.7316 183.871   7
   0  -9   9 81.7202 45.2990   3
   0  -9  -9 60.8844 40.5655   3
   0   9   9 114.827 126.265  10
   0  -9  10 2113.63 262.319   8
   0  -9  10 1597.30 272.098  19
   0   9  10 2755.72 330.034  12
   0  -9 -10 2279.41 266.231  11
   0  -9  10 1629.42 266.046  12
   0   9  10 1649.29 251.466  10
   0   9  10 2324.08 322.628   7
   0  -9  10 1866.63 271.207  17
   0   9  11 407.436 216.500   7
   0  -9  11 252.672 140.092   8
   0  -9  11 329.449 150.529   9
   0  -9 -11 325.709 128.963  11
   0  -9  11 95.4090 163.290  19
   0  -9  11 197.183 152.141  12
   0   9  11 187.874 205.240  12
   0   9  11 175.784 128.480  10
   0  -9 -12 325.116 124.305  11
   0  -9  12 177.529 168.543  12
   0   9  12 124.032 224.212  12
   0   9  12 79.9572 236.747   7
   0   9  12 117.752 133.413  10
   0  -9 -12-11.0238 91.3784   5
   0  -9  12 272.835 177.335   9
   0  -9 -12 241.429 58.5263  13
   0  -9  13 118.263 189.150   9
   0   9  13 677.440 256.435   7
   0   9  13 529.231 250.652  12
   0  -9  14 224.284 204.338   9
   0   9  14 180.080 247.046   7
   0  -9  15 445.051 231.506   9
   0  -9  15 269.507 277.330   7
   0   9  15 94.5321 267.106   7
   0  -9  16 45.7237 286.852   7
   0   9  16 24.4821 273.592   7
   0  -9  17 65.6522 261.620   7
   0   9  17-218.153 265.139   7
   0  10   0 13357.7 1348.36  15
   0 -10   0 12666.9 1338.23   7
   0  10  -1 1606.26 156.878  18
   0  10   1 1107.20 169.718  12
   0 -10  -1 1437.96 184.101  17
   0  10  -1 1085.85 172.044  15
   0  10  -1 1397.60 178.452   6
   0  10  -1 1573.55 163.582  20
   0  10   1 1597.02 175.304   2
   0 -10   1 1458.03 171.939   2
   0  10  -2 2005.73 208.187  14
   0 -10   2 1921.60 216.648   2
   0  10   2 1996.37 227.065   2
   0  10  -2 1925.33 215.550   6
   0  10   2 2198.47 220.464   7
   0 -10  -2 1660.32 231.144   9
   0 -10  -2 1984.27 240.372  17
   0 -10  -3 896.112 162.968  17
   0  10   3 1276.54 150.198   7
   0 -10  -3 833.004 154.370   9
   0 -10   3 1296.39 125.051  18
   0 -10  -3 893.115 145.859   8
   0  10   3 871.472 157.043  12
   0 -10   4 4760.97 552.513  12
   0  10   4 5576.69 566.207  10
   0 -10  -4 6578.98 576.749   8
   0 -10  -4 5949.16 580.790   9
   0 -10  -4 5347.88 582.223  17
   0 -10  -5 6895.07 598.997   8
   0 -10  -5 6137.98 600.958   9
   0 -10   5 4639.74 572.173  15
   0  10   5 7194.88 601.768   7
   0 -10   5 5798.42 564.171  14
   0 -10   5 4266.37 571.859  12
   0 -10  -5 4559.13 594.495  19
   0  10   5 4982.90 582.585  10
   0  10   6 1756.95 226.966  12
   0 -10  -6 2009.75 208.097   8
   0 -10   6 1073.18 160.206  15
   0  10   6 1809.24 216.322   7
   0 -10  -6 1453.92 209.604  19
   0  10   6 1584.94 191.546  10
   0 -10   7 262.563 67.1530  15
   0  10   7 515.522 154.417   7
   0 -10   7 361.857 46.7096  13
   0  10   7 409.631 119.416  10
   0 -10   7 268.713 59.9937  16
   0 -10   7 396.177 82.6979   3
   0 -10  -7 556.280 143.887   8
   0 -10   7 323.294 104.180   8
   0 -10   7 298.506 115.735  17
   0 -10   7 314.805 42.4117   5
   0  10   7 322.482 153.629  12
   0 -10   7 170.885 97.7281  12
   0 -10   7 348.530 43.5934   4
   0  10   8 6221.08 567.105  12
   0 -10   8 4529.29 482.546  13
   0 -10   8 4563.22 509.536  12
   0 -10  -8 5748.31 546.613  19
   0 -10   8 4362.99 514.961  19
   0 -10   8 3928.51 485.813  15
   0 -10   8 4765.32 493.619  11
   0  10   8 5174.05 511.279  10
   0 -10  -8 6234.94 537.954  11
   0 -10   8 4978.81 520.514  17
   0 -10   8 4191.10 482.160   5
   0 -10   8 5644.24 500.497   3
   0 -10   8 4832.33 485.357  16
   0 -10   8 4657.64 510.192   8
   0 -10   9 1631.46 207.896  11
   0 -10  -9 2253.52 253.908  11
   0 -10   9 2376.53 243.916   8
   0 -10   9 1941.82 252.216  19
   0 -10  -9 2366.14 280.284  19
   0  10   9 2130.71 294.994   7
   0 -10   9 1572.00 190.814  13
   0 -10   9 1515.21 236.305  12
   0  10   9 2106.72 299.554  12
   0 -10   9 1857.68 201.691   3
   0  10   9 1778.36 235.606  10
   0 -10   9 1732.41 246.046  17
   0  10  10 858.736 166.482  10
   0 -10  10 812.875 170.957  12
   0  10  10 844.847 238.077  12
   0 -10  10 852.992 165.640   8
   0 -10  10 841.543 194.231  19
   0  10  10 955.792 231.125   7
   0 -10 -10 1026.88 173.788  11
   0 -10  11-77.1550 156.659   9
   0  10  11 6.72669 130.962  10
   0 -10  11 238.325 150.772  12
   0  10  11-19.2572 204.748  12
   0 -10 -11 83.9064 119.855  11
   0 -10  11 213.390 163.915  19
   0 -10  11 108.889 128.265   8
   0  10  11-18.0999 206.107   7
   0 -10  12 1340.81 279.739   9
   0  10  12 1604.09 248.388  10
   0  10  12 1999.59 338.380   7
   0  10  12 2054.00 357.151  12
   0 -10 -12 2335.61 262.921  11
   0 -10  13-181.560 180.582   9
   0  10  13-42.1286 239.189   7
   0  10  13-44.8743 247.444  12
   0 -10 -13 97.3667 52.0334  13
   0  10  14 532.471 269.279   7
   0 -10  14 164.329 198.601   9
   0  10  15 94.2141 269.588   7
   0 -10  15 21.9406 263.574   7
   0 -10  15-297.103 222.706   9
   0  10  16 1536.15 329.007   7
   0 -10  16 375.300 295.020   7
   0 -10  17 126.918 259.872   7
   0  10  17 490.776 271.136   7
   0  11   0-19.3108 68.4907  15
   0 -11   0 28.7021 60.6167  17
   0 -11   0 8.60467 42.4105   7
   0 -11   1 4380.74 493.631  10
   0 -11  -1 4387.23 502.682  17
   0  11   1 3827.91 491.840  12
   0  11  -1 5495.18 496.298   6
   0  11  -1 4079.92 494.666  15
   0  11   1 3532.29 500.058  15
   0  11  -1 4876.02 482.367  18
   0  11  -1 4920.68 486.385  20
   0  11   1 4735.53 491.129   2
   0 -11   1 4723.03 491.455   2
   0 -11  -2 14130.7 1535.18   9
   0  11  -2 14319.5 1525.83  15
   0 -11  -2 13820.8 1537.90  17
   0  11  -2 15540.8 1521.75   6
   0  11  -2 14443.9 1515.97  14
   0  11   2 15783.7 1527.30   2
   0 -11   2 14461.9 1521.56   2
   0  11   3 17218.8 1539.97   2
   0  11   3 13359.8 1537.28   7
   0 -11  -3 15334.8 1551.89   9
   0 -11  -3 14321.9 1542.14   8
   0 -11  -3 13339.6 1550.26  17
   0 -11  -4 80.7728 99.7723  17
   0  11   4 70.3254 78.1446  10
   0 -11  -4-49.6364 88.9566   9
   0 -11  -4-19.5560 77.5604   8
   0  11   4 33.2486 95.1014  12
   0  11   5 3282.77 360.641  10
   0  11   5 3367.50 369.254   7
   0 -11  -5 3557.98 371.321   8
   0 -11  -5 2952.53 372.177   9
   0 -11   5 2837.55 343.103  12
   0 -11  -5 2794.91 373.483  19
   0 -11   5 3291.54 340.856  20
   0 -11  -6 3345.96 471.837  19
   0  11   6 4687.62 475.241   7
   0 -11  -6 4677.44 475.665   8
   0 -11   6 4530.70 437.895  20
   0 -11   6 3346.63 444.401  12
   0  11   6 4832.05 493.705  12
   0 -11   6 4226.59 432.733  14
   0  11   6 3425.04 455.040  10
   0  11   7 535.361 169.184  12
   0 -11  -7 488.737 151.110   8
   0 -11   7 433.597 114.505   8
   0 -11   7 356.105 53.1067  13
   0  11   7 435.981 125.769  10
   0 -11   7 528.220 70.7907  20
   0  11   7 519.425 150.630   7
   0 -11   7 341.354 70.0887  16
   0 -11   7 362.163 52.5083   4
   0 -11   8 198.807 71.2823   3
   0 -11   8 141.612 50.4157  16
   0  11   8 106.905 117.578  10
   0 -11   8 156.619 35.0849  13
   0 -11   8 71.5280 98.7668  12
   0  11   8 29.8862 161.431  12
   0 -11   8 168.782 73.1934   6
   0 -11   8 228.933 62.2405  11
   0 -11  -8 203.318 116.247  11
   0 -11   8 185.684 116.460  17
   0 -11   8 260.989 27.6822   4
   0 -11   8 193.492 115.985  19
   0 -11  -8 206.323 152.142  19
   0 -11   8 115.442 37.1332   5
   0 -11   8 65.2505 100.193   8
   0  11   9 1143.35 232.462  12
   0 -11   9 1090.75 166.548  12
   0 -11   9 1112.89 130.949   3
   0 -11  -9 997.073 182.587  11
   0 -11   9 894.341 131.489  11
   0  11   9 985.490 171.251  10
   0 -11   9 707.241 168.671  17
   0  11   9 1350.13 230.685   7
   0 -11   9 1105.10 112.154  16
   0 -11  -9 1360.43 218.904  19
   0 -11   9 902.723 177.088  19
   0 -11   9 773.792 109.485  13
   0 -11   9 1143.41 168.759   8
   0 -11 -10 12.6089 127.585  11
   0  11  10-13.6063 136.771  10
   0 -11 -10 142.685 155.635  19
   0 -11  10 62.0369 150.714  19
   0 -11  10 125.777 119.259   8
   0  11  10-176.214 184.212   7
   0 -11  10 35.9309 124.517  12
   0  11  10 71.0800 187.751  12
   0 -11 -11 1555.89 219.972  11
   0  11  11 1689.55 283.643   7
   0  11  11 985.835 206.287  10
   0 -11  11 1160.88 227.212   9
   0 -11  11 1529.89 210.992   8
   0 -11  11 1109.17 227.212  19
   0  11  11 1592.87 296.358  12
   0  11  12 1796.04 299.983   7
   0 -11  12 1251.74 242.535  19
   0 -11 -12 1377.25 213.979  11
   0 -11  12 1007.42 240.998   9
   0  11  12 933.551 304.151  12
   0 -11  13 161.607 190.118   9
   0 -11 -13 376.823 73.8684  13
   0 -11 -13 491.727 138.882  11
   0  11  13 434.247 196.619  15
   0  11  13 576.404 248.148   7
   0  11  14 211.024 184.683  15
   0 -11  14 267.366 195.979   9
   0  11  14 465.707 272.055   7
   0 -11  15 405.275 263.665   7
   0  11  15 184.948 260.113   7
   0 -11  16-191.074 263.605   7
   0  11  16 117.358 271.934   7
   0  11  17 573.154 274.165   7
   0  12   0 571.239 107.415  15
   0 -12   0 663.597 105.110  17
   0 -12   0 499.554 88.2088   7
   0  12   0 794.194 95.6510  20
   0  12  -1 5145.53 521.841  18
   0 -12   1 4962.21 534.746  10
   0 -12  -1 5081.27 544.615  17
   0  12  -1 3770.19 533.403  15
   0  12   1 4575.74 544.400  15
   0  12   1 4112.35 531.054  12
   0  12   1 5471.37 530.938   2
   0 -12   1 5494.46 532.297   2
   0  12  -1 5507.32 526.508  20
   0 -12  -2 325.837 90.5300   9
   0  12   2 271.823 91.5098   2
   0 -12   2 366.084 79.2112   2
   0  12  -2 323.213 44.2685  14
   0  12  -2 329.921 67.6153   6
   0  12  -2 303.329 71.0919  15
   0 -12  -2 308.874 101.906  17
   0  12  -2 390.197 54.0890  20
   0 -12  -3 166.295 77.4171   8
   0 -12  -3 126.011 87.6020   9
   0  12   3 180.201 66.0658   7
   0 -12  -3 66.1927 96.9441  17
   0 -12   3 164.169 63.5916   2
   0  12   3 193.058 95.6950   2
   0 -12   4 1151.45 144.451  20
   0 -12  -4 1436.27 172.185   8
   0  12   4 1252.21 177.504   2
   0  12   4 1177.73 178.355  12
   0 -12  -4 1519.72 192.552  17
   0 -12  -4 1092.86 175.223   9
   0 -12  -5 97.5911 109.569  19
   0  12   5 43.2348 101.452   7
   0 -12  -5 58.3915 102.737   9
   0  12   5-5.39131 93.9883  10
   0 -12  -5 8.05853 103.666   8
   0 -12   5 101.175 57.5983  20
   0  12   5 153.334 118.321  12
   0  12   6 605.845 168.065  12
   0 -12   6 514.343 99.7581  12
   0 -12  -6 775.847 152.630   8
   0  12   6 684.027 138.760  10
   0 -12   6 737.076 95.7303  20
   0 -12  -6 719.363 165.372  19
   0 -12   6 717.369 86.9612  18
   0  12   6 555.418 144.115   7
   0 -12   6 667.237 113.207  17
   0 -12   7 14260.7 1369.58   6
   0 -12   7 13073.0 1362.64  20
   0  12   7 16058.1 1402.13   7
   0 -12   7 10599.1 1376.52   8
   0  12   7 13946.8 1415.37  12
   0  12   7 12258.9 1378.83  10
   0 -12   8 6528.27 650.601  16
   0 -12   8 7208.77 667.745   3
   0 -12   8 6916.68 642.194   4
   0 -12   8 5408.78 643.951  13
   0 -12   8 5981.50 664.091  12
   0  12   8 8431.79 728.156  12
   0 -12   8 5556.79 650.675  11
   0 -12   8 8170.72 657.637   6
   0  12   8 6105.03 670.001  10
   0 -12  -8 5931.08 687.129  11
   0 -12   8 4975.90 642.172   5
   0 -12   8 5826.31 668.137   8
   0 -12  -8 6918.80 701.479   8
   0 -12  -8 6281.44 700.168  19
   0 -12   8 6659.69 673.844  17
   0 -12   8 5650.18 672.528  19
   0 -12   8 7263.99 647.782  20
   0  12   9 16.4420 184.839  12
   0 -12   9 188.307 66.6910   3
   0 -12  -9 340.951 133.488  11
   0  12   9-20.4544 127.614  10
   0  12   9 27.8590 165.595   7
   0 -12   9 168.215 44.3179  16
   0 -12   9 129.290 106.861   8
   0 -12   9 247.271 64.2402  20
   0 -12   9 52.0621 129.585  19
   0 -12  -9 108.352 156.263  19
   0 -12   9 117.431 35.0036  13
   0  12  10 351.346 139.090  10
   0  12  10 219.924 189.275   7
   0 -12  10 413.327 124.178   8
   0 -12  10 293.617 159.059  19
   0 -12 -10 572.103 186.500  19
   0 -12 -10 303.224 143.253  11
   0  12  10 145.410 197.444  12
   0  12  11-34.7388 205.134   7
   0 -12  11 141.886 124.783   8
   0 -12  11 13.0248 158.160  19
   0 -12 -11-53.2977 143.243  11
   0  12  11-139.816 236.452  12
   0 -12  12 184.827 169.526   9
   0  12  12-188.897 218.816   7
   0 -12  12-42.5357 170.243  19
   0 -12 -12-65.2094 128.462  11
   0  12  12-85.6470 225.521  12
   0  12  13 123.558 227.765   7
   0 -12  13 31.6729 178.047   9
   0 -12 -13 86.8480 127.302  11
   0  12  13 41.2995 189.208  15
   0  12  14 1228.78 300.604   7
   0  12  14 948.039 232.223  15
   0 -12  15 455.971 267.077   7
   0  12  15 113.387 264.300   7
   0  12  16 88.4929 246.061   7
   0  12  17 513.861 265.435   7
   0  13   0 61.4019 78.1335  15
   0 -13   0-19.2886 52.9037   7
   0 -13   0-10.4476 70.0825  17
   0  13   0-2.37719 66.2099  20
   0 -13   0 4.77512 81.2579  10
   0  13   1 1562.17 205.945  12
   0 -13  -1 2485.59 219.469  10
   0 -13   1 2120.98 217.152  10
   0 -13   1 1867.04 211.865   2
   0  13   1 1964.51 207.804   2
   0  13   1 1137.00 216.525  15
   0  13  -1 2250.35 201.292  20
   0 -13  -1 2079.99 228.191  17
   0 -13   1 1356.16 194.439   7
   0  13  -1 1877.48 192.379  18
   0  13  -1 1980.22 216.044  15
   0  13   2 10223.2 925.355   2
   0 -13   2 8796.41 920.724   2
   0  13  -2 8628.20 910.646  14
   0 -13  -2 8333.82 936.197  17
   0 -13  -2 8077.16 932.880   9
   0  13  -2 9109.81 914.032  20
   0  13  -2 7574.68 922.226  15
   0 -13  -2 9869.74 929.032  10
   0  13   3 10726.5 957.159   2
   0 -13   3 9214.50 946.417   2
   0 -13  -3 7324.19 955.614   8
   0 -13  -3 8605.48 966.942   9
   0 -13  -3 9332.06 970.485  17
   0 -13  -4 7179.48 762.523   8
   0  13   4 7433.94 757.273   2
   0  13   4 7416.50 756.457   7
   0  13   4 6507.44 767.937  12
   0 -13  -4 6560.61 767.596   9
   0 -13  -4 7132.98 773.304  17
   0  13   5 30.5956 121.705  12
   0 -13  -5 111.231 121.518  19
   0 -13  -5 99.1471 103.476   8
   0  13   5 186.903 98.6974   7
   0 -13  -5 40.7968 104.948   9
   0 -13   5 90.7414 65.4227  20
   0  13   6 3330.78 330.041   7
   0 -13   6 2755.79 285.715  18
   0 -13   6 2867.89 291.595  20
   0 -13  -6 2274.67 323.754   8
   0 -13   6 2202.83 298.107  17
   0  13   6 2499.99 344.414  12
   0 -13   7 224.793 97.8277   6
   0  13   7 328.589 126.042  10
   0  13   7 235.210 138.028   7
   0 -13   7 310.053 74.8073  20
   0 -13   7 541.778 110.650   8
   0 -13   7 289.495 62.2061  18
   0  13   7 188.701 160.794  12
   0 -13  -8 500.408 167.296   8
   0 -13   8 397.597 118.649   8
   0 -13   8 340.397 79.5141  16
   0 -13   8 690.955 108.243   3
   0 -13   8 443.482 63.2570  13
   0 -13   8 472.389 104.840   6
   0  13   8 225.381 183.887  12
   0 -13   8 678.922 84.6170  20
   0 -13   8 423.975 78.2652  11
   0 -13  -8 552.018 146.703  11
   0 -13   8 446.386 57.8752   5
   0 -13   8 575.677 82.3747  18
   0  13   8 467.140 134.962  10
   0 -13  -8 636.277 177.653  19
   0 -13   8 435.633 120.813  19
   0 -13   8 529.855 60.4377   4
   0  13   9 1243.60 250.641  12
   0 -13   9 1179.95 132.526  20
   0 -13  -9 1360.63 204.997  11
   0 -13   9 981.351 165.024   8
   0 -13   9 1000.27 124.356  16
   0 -13   9 964.175 116.928  13
   0 -13   9 1166.10 150.666   3
   0 -13  -9 988.846 210.642  19
   0 -13   9 903.373 179.710  19
   0  13   9 1048.10 220.427   7
   0  13   9 1010.68 182.361  10
   0  13  10 522.515 204.939   7
   0 -13  10 635.501 139.847   8
   0 -13 -10 604.569 170.559  11
   0 -13  10 561.220 174.080  19
   0 -13 -10 964.466 206.115  19
   0  13  10 259.405 217.271  12
   0  13  11-17.1653 207.971   7
   0 -13  11 202.868 128.869   8
   0  13  11-20.1690 215.577  12
   0 -13 -11-28.1460 140.945  11
   0 -13  11-128.790 157.799  19
   0  13  12 585.355 237.818   7
   0 -13  12 670.398 183.233   9
   0 -13 -12 457.064 162.565  11
   0  13  13 269.082 194.073  15
   0 -13 -13 235.582 143.718  11
   0  13  13 224.107 239.052   7
   0  13  14-94.3241 194.217  15
   0  13  14-170.870 252.672   7
   0 -13  14-191.576 248.770   7
   0  13  15 1017.79 289.769   7
   0  13  16 279.308 241.812   7
   0  13  17 44.4039 252.707   7
   0 -14   0 11934.7 1232.90  17
   0  14   0 13586.3 1231.53   6
   0  14   0 12157.2 1221.70  20
   0 -14   0 12963.9 1233.59  10
   0  14  -1 2024.29 193.680  20
   0  14   1 1417.47 195.638  12
   0 -14   1 1910.27 211.207  10
   0  14   1 2236.96 204.140   2
   0  14   1 1694.00 219.145  15
   0 -14   1 1769.01 201.979  17
   0 -14  -1 1815.19 218.361  17
   0 -14   1 1351.67 187.224   7
   0  14  -1 1646.25 208.393  15
   0  14  -1 1707.64 183.754  18
   0 -14  -1 2171.91 213.486  10
   0 -14   2 2048.45 244.764  10
   0 -14  -2 1935.87 248.597  10
   0 -14  -2 1773.01 251.000   9
   0  14  -2 1844.00 238.483  15
   0  14   2 2141.54 264.053  15
   0  14  -2 2199.70 226.273  20
   0  14   2 2294.18 245.362   2
   0 -14   2 2201.58 243.795   2
   0 -14  -2 2073.27 258.976  17
   0  14  -2 2104.44 220.326  14
   0 -14  -3 381.504 101.111   8
   0 -14  -3 404.735 117.902   9
   0 -14  -3 386.942 119.153  17
   0 -14   3 616.074 101.116   2
   0  14   3 515.055 119.860   2
   0 -14  -4 2884.85 373.774   9
   0 -14  -4 3226.87 381.152  17
   0 -14  -4 2434.21 362.948   8
   0  14   4 3543.49 359.109   7
   0 -14   4 3540.79 347.339   2
   0  14   4 3453.91 365.540   2
   0  14   4 2784.16 373.141  12
   0 -14  -5 3776.11 397.175   9
   0 -14   5 3058.72 354.419  17
   0  14   5 4035.26 378.402   7
   0 -14  -5 2494.38 378.796   8
   0  14   5 3552.66 398.996  12
   0 -14  -5 3073.21 391.197  19
   0  14   5 3902.74 382.162   2
   0 -14  -6 528.373 142.256   9
   0  14   6 518.561 155.912   2
   0 -14   6 520.079 94.7769  17
   0  14   6 391.026 130.017   7
   0 -14   6 524.863 66.8454  18
   0  14   6 511.835 169.936  12
   0 -14  -6 192.982 132.154   8
   0 -14   6 518.141 92.1633  20
   0 -14   7 1902.02 196.969  20
   0 -14   7 1534.54 180.783   1
   0 -14   7 1938.26 187.853  18
   0  14   7 1812.54 268.428  12
   0 -14   7 1673.40 217.907   8
   0 -14  -7 2086.93 273.791  19
   0 -14   8 453.366 104.880   3
   0  14   8 444.829 187.529  12
   0 -14  -8 441.484 146.118  11
   0 -14   8 299.137 116.319  19
   0 -14  -8 429.891 178.721  19
   0 -14  -8 626.326 173.376   8
   0 -14   8 375.966 109.967   8
   0 -14   8 483.865 87.6684  20
   0 -14   8 420.365 59.1992  13
   0 -14   8 435.746 73.6013  18
   0 -14   8 447.043 59.1768   4
   0 -14   8 285.518 77.7486  16
   0  14   9 8040.57 736.640  12
   0 -14   9 5154.91 640.036  13
   0 -14   9 6694.41 647.177  16
   0 -14  -9 7184.02 703.378  11
   0 -14   9 7137.42 647.613  18
   0 -14  -9 6443.38 709.270  19
   0 -14   9 5724.07 677.238  19
   0 -14   9 5148.49 663.788   8
   0  14   9 8503.47 716.252   7
   0 -14   9 6634.88 664.132   3
   0  14  10 244.313 208.488  12
   0 -14  10 50.2159 112.392   8
   0  14  10 199.764 185.516   7
   0 -14 -10-29.4413 145.697  11
   0 -14  10 140.796 155.003  19
   0 -14 -10 52.4638 172.414  19
   0  14  11 171.066 210.068   7
   0 -14 -11-176.664 151.792  11
   0  14  11 142.201 227.018  12
   0  14  12-74.9401 210.878  15
   0  14  12-74.1213 224.010   7
   0 -14 -12 29.0152 140.918  11
   0  14  12-66.5207 237.011  12
   0 -14 -13 480.060 156.437  11
   0  14  13 171.931 196.788  15
   0  14  13 257.764 228.935   7
   0  14  14-166.650 199.743  15
   0  14  14-81.7735 242.399   7
   0  14  15 906.065 274.320   7
   0  14  16 670.190 277.730   7
   0 -15   0 23.1651 85.7490  17
   0  15   0 12.6553 89.9236  15
   0  15   0-66.1394 73.7621  20
   0 -15   0-59.3253 95.7024  10
   0  15   0 67.2482 100.579   6
   0  15  -1 3238.24 286.254   6
   0  15  -1 2172.24 281.056  15
   0  15   1 2968.01 274.811   2
   0  15  -1 2870.29 267.319  20
   0 -15   1 2415.91 284.473  10
   0  15  -1 2215.28 257.592  18
   0 -15   1 2073.16 262.463   7
   0  15   1 2290.90 290.963  15
   0 -15   1 2649.06 277.354  17
   0 -15  -1 2495.34 289.790  17
   0 -15  -1 2446.52 285.345  10
   0  15  -2 7286.12 717.339   6
   0  15   2 6907.74 721.828   2
   0 -15   2 6649.14 720.318   2
   0 -15   2 6985.18 725.709  10
   0 -15  -2 7291.40 730.093  10
   0 -15  -2 5204.31 729.725   9
   0  15   2 5842.19 734.932  15
   0 -15  -2 5474.18 732.805  17
   0 -15   2 5958.94 715.589  17
   0  15  -2 7888.39 711.898  20
   0  15  -2 6022.00 721.981  15
   0  15  -2 6983.10 706.812  14
   0  15   3 146.379 125.311  15
   0 -15  -3 88.1952 87.7645   8
   0 -15  -3 64.9262 104.852   9
   0  15   3 87.8267 94.6622  12
   0 -15  -3 136.306 113.891  17
   0 -15   3 222.548 96.1411   2
   0  15   3 56.8698 113.741   2
   0 -15  -4 7.59482 98.8930   8
   0 -15  -4 10.3130 126.113  17
   0 -15  -4 30.1991 106.066   9
   0 -15   4 97.1536 84.5564   2
   0  15   4 20.1216 119.778   2
   0  15   4-26.7084 124.448  12
   0  15   5 5721.62 601.179  12
   0 -15   5 4343.87 555.326  17
   0  15   5 6052.36 579.030   7
   0 -15  -5 5071.65 585.149   8
   0 -15  -5 5404.04 594.762   9
   0 -15   5 5908.07 561.017   2
   0  15   5 6829.85 585.030   2
   0  15   6-7.63241 104.824   7
   0 -15   6 5.90870 67.9722  17
   0  15   6 152.972 144.871   2
   0 -15  -6 11.8900 125.221   9
   0  15   6-183.678 165.489  12
   0 -15   6-81.9825 81.8997  20
   0 -15   6 29.2523 40.1723  18
   0  15   7 976.271 215.571  12
   0 -15   7 1126.34 153.016   8
   0 -15   7 883.336 106.761   1
   0  15   7 1114.66 196.479   2
   0 -15  -7 895.933 208.381  19
   0 -15   7 1026.52 132.241  20
   0 -15   7 1085.49 113.778  18
   0 -15   8-71.5828 66.2783  16
   0 -15   8-128.151 81.1917  20
   0 -15   8 31.2474 47.3880  18
   0 -15   8 14.6122 33.9790  13
   0 -15   8 46.8925 96.7425   8
   0 -15  -8-28.5751 158.801   8
   0  15   8-125.210 177.661  12
   0 -15   8 8.66687 88.2213   3
   0  15   8-34.7003 147.549   7
   0 -15  -8 95.2093 177.316  19
   0 -15  -9 45.5877 144.157  11
   0 -15   9 50.0468 57.5367  16
   0 -15   9 173.131 89.0675   3
   0 -15   9 79.0901 122.238  19
   0 -15  -9-17.0258 171.852  19
   0 -15   9 104.287 34.2328  13
   0  15   9-17.3448 198.592  12
   0 -15   9 7.51575 107.502   8
   0  15   9 26.6231 162.238   7
   0 -15 -10 3647.91 553.497  19
   0  15  10 5430.32 561.874   7
   0 -15 -10 4601.44 545.146  11
   0  15  10 4832.29 589.278  12
   0  15  11 712.583 221.314   7
   0  15  11 125.683 224.469   2
   0  15  11 290.846 249.025  12
   0  15  11 335.199 208.758  15
   0 -15 -11 612.825 174.131  11
   0  15  12 125.304 210.001   7
   0  15  12 246.657 204.633  15
   0  15  12-376.830 246.256   2
   0 -15 -12 151.093 149.449  11
   0  15  13 587.478 241.860   7
   0  15  13 475.430 207.580  15
   0  15  14-19.4111 221.471   7
   0  15  14 14.3532 194.330  15
   0  15  15 20.7620 233.240   7
   0  15  16-21.2309 234.711   7
   0  16   0 556.732 140.152  15
   0  16   0 1030.87 151.891   6
   0 -16   0 961.940 146.969  10
   0  16   0 891.420 123.765  20
   0 -16   0 902.019 139.179  17
   0 -16   1 22.9307 108.280  10
   0 -16  -1 5.84582 103.521  10
   0 -16   1-115.387 60.4187   7
   0  16   1-90.1855 107.332  15
   0  16  -1-5.92669 87.2292  15
   0  16  -1-14.0035 103.780   6
   0  16  -1 18.4472 38.0346  18
   0 -16   1-23.8186 81.8263  17
   0 -16  -1-42.9752 101.121  17
   0  16  -1 34.1074 66.2474  20
   0  16  -2 13121.6 1229.10   6
   0 -16   2 12818.5 1232.63   2
   0  16   2 13443.8 1233.13   2
   0 -16  -2 11663.9 1247.69  17
   0 -16   2 11751.1 1229.17  17
   0 -16   2 11192.2 1236.05  10
   0 -16  -2 10784.3 1244.79   9
   0  16  -2 13063.2 1223.00  20
   0 -16   2 8343.82 1220.20   7
   0 -16  -2 13344.6 1242.40  10
   0  16   2 12053.2 1249.13  15
   0  16  -2 12548.9 1218.34  14
   0 -16  -3 1010.88 166.276   8
   0 -16  -3 1351.85 195.666  17
   0 -16   3 1095.92 142.736  17
   0 -16   3 1442.24 173.615  10
   0 -16  -3 1197.58 187.677   9
   0 -16   3 1558.16 174.460   2
   0  16   3 1272.04 177.183   2
   0  16   3 1014.45 176.563  12
   0  16   4 1601.99 230.289   2
   0 -16   4 1768.25 209.842   2
   0  16   4 1542.26 234.371  12
   0 -16  -4 1746.99 237.259   9
   0 -16  -4 1789.03 226.790   8
   0  16   5-6.05984 86.6264   7
   0 -16   5 208.663 90.0723   2
   0  16   5-92.4815 139.328   2
   0 -16  -5 145.325 122.917   8
   0 -16  -5 57.6767 126.986   9
   0  16   5-32.0852 145.989  12
   0 -16  -6 131.465 147.032  19
   0  16   6 145.199 107.855   7
   0  16   6 86.8588 148.145  12
   0  16   6 213.478 143.933   2
   0 -16   6 235.747 85.8600   2
   0 -16  -6 36.9879 124.550   9
   0  16   7-82.6207 157.940   2
   0 -16  -7-51.3471 143.855   8
   0 -16   7-79.2563 91.5327   8
   0 -16   7-19.9268 44.6670  18
   0  16   7-84.7035 167.939  12
   0 -16  -7 136.965 163.627  19
   0 -16   8 3770.88 465.367   3
   0 -16   8 4724.99 446.993  20
   0 -16  -8 3779.95 500.270   8
   0 -16   8 3563.94 457.492   8
   0 -16  -8 3996.15 507.321  19
   0  16   8 4159.41 520.555  12
   0  16   8 4804.63 486.707   7
   0  16   8 5216.02 489.786   2
   0 -16   8 3704.06 446.690  16
   0  16   9 17.4658 185.047  12
   0  16   9-388.384 201.207   2
   0  16   9-111.656 159.868   7
   0 -16   9-78.7781 63.3267  16
   0 -16   9-34.4347 91.7528   3
   0 -16  -9 17.5247 170.195  19
   0 -16   9-78.1704 125.917  19
   0 -16  -9 15.7812 149.991  11
   0 -16   9 34.1802 34.3694  13
   0  16  10 1174.64 301.689  12
   0  16  10 1686.92 275.828   2
   0  16  10 1431.92 275.855  15
   0 -16 -10 1316.05 291.564  19
   0 -16 -10 1591.88 257.533  11
   0  16  10 1797.75 274.716   7
   0  16  11 506.314 222.924  15
   0  16  11 608.062 234.238   2
   0  16  11 1070.66 233.937   7
   0 -16 -11 765.249 194.618  11
   0  16  11 668.123 263.854  12
   0 -16 -12 391.733 173.673  11
   0  16  12 339.394 207.111  15
   0  16  12 645.304 215.596   7
   0  16  13-106.589 199.628  15
   0  16  13-218.001 215.695   7
   0  16  14 132.363 193.539  15
   0  16  14 58.6542 217.552   7
   0  16  15 183.426 236.826   7
   0  16  16 20.5503 238.627   7
   0  17   0-57.2419 101.036  15
   0  17   0-5.46929 120.623   6
   0 -17   0 55.0687 94.1242  17
   0 -17   0 5.98321 103.357  10
   0  17   0 5.88353 76.0877  20
   0  17   0 49.2758 41.2589  18
   0 -17   1 38.1577 113.432  10
   0 -17  -1 205.446 115.939  10
   0 -17  -1 63.7434 95.7773   9
   0  17   1 55.1462 109.071  15
   0  17  -1 49.6564 88.9495  15
   0 -17  -1 153.410 106.671  17
   0 -17   1 100.974 82.0098  17
   0  17  -1 223.580 111.160   6
   0  17  -1 80.4313 39.3691  18
   0  17   1 61.9413 91.1623  20
   0  17  -1 166.313 67.2049  20
   0 -17   2 1781.63 221.308  10
   0  17  -2 2099.04 188.732  20
   0 -17   2 1440.81 195.965  17
   0 -17  -2 1565.61 226.887  17
   0  17  -2 2021.09 201.325   6
   0  17  -2 1771.35 179.712  14
   0  17   2 2054.09 213.084   2
   0 -17  -2 1398.95 222.119   9
   0 -17   2 1190.77 183.451   7
   0 -17   3 11143.4 1153.32  10
   0 -17  -3 10175.8 1155.07   8
   0 -17  -3 10448.7 1167.79   9
   0  17   3 11468.9 1160.93  12
   0 -17   3 13054.0 1149.28   2
   0  17   3 12939.5 1152.67   2
   0 -17  -3 11568.5 1169.73  17
   0 -17   3 9506.58 1136.82  17
   0  17   4 1543.77 283.018  15
   0  17   4 1724.66 273.348  12
   0 -17  -4 1819.77 264.752   8
   0 -17   4 1918.37 259.062  10
   0 -17  -4 1888.33 278.486   9
   0 -17   4 2815.07 258.216   2
   0  17   4 3077.55 278.778   2
   0 -17  -5 849.243 164.449   8
   0 -17  -5 814.617 179.270   9
   0  17   5 1157.11 183.940   2
   0 -17   5 1083.64 142.576   2
   0  17   5 786.910 183.825  12
   0  17   5 587.161 186.599  15
   0  17   6 63.1847 146.733  12
   0 -17   6 42.7397 90.5319   2
   0  17   6-124.725 153.662   2
   0 -17  -6 95.6392 151.856  19
   0 -17  -6-12.7502 132.663   9
   0  17   6-57.3117 97.8691   7
   0  17   7 343.543 187.063  12
   0 -17   7 838.709 120.489   2
   0  17   7 825.611 189.003   2
   0 -17  -7 645.918 199.370  19
   0 -17  -7 632.973 182.788   8
   0  17   8 227.947 142.924   7
   0 -17  -8-50.8063 169.608  19
   0 -17   8-29.5027 75.5231  16
   0 -17  -8 134.725 171.237   8
   0 -17   8 71.0660 99.6444   3
   0  17   8-96.5117 190.426  12
   0  17   8-98.8215 179.452   2
   0  17   9 713.395 231.177  12
   0 -17   9 477.378 92.4068  16
   0 -17  -9 739.284 182.739  11
   0 -17  -9 578.976 213.476  19
   0  17   9 416.487 207.078  15
   0 -17   9 355.391 117.875   3
   0  17   9 751.608 206.593   2
   0 -17   9 500.243 70.9218  13
   0  17   9 626.907 184.259   7
   0  17  10-139.030 213.398   2
   0 -17 -10 287.171 206.306  19
   0  17  10 262.846 174.883   7
   0  17  10 79.9839 199.513  15
   0 -17 -10 183.698 171.131  11
   0  17  10 97.1932 218.259  12
   0  17  11-492.148 225.536   2
   0 -17 -11 59.7032 200.239  19
   0  17  11-146.524 247.435  12
   0  17  11-76.7592 190.451   7
   0  17  11 31.9804 208.366  15
   0 -17 -11-82.5372 154.928  11
   0  17  12 31.9021 210.854  15
   0  17  12 337.451 202.964   7
   0  17  13 956.005 255.586  15
   0  17  13 1496.10 280.922   7
   0  17  14-75.7727 200.132  15
   0  17  14 500.064 242.312   7
   0  17  15-28.5632 192.422  15
   0  17  15 197.379 229.845   7
   0  17  16 154.303 218.392   7
   0 -18   0 1401.71 178.560  17
   0  18   0 1093.55 141.340  18
   0  18   0 1507.14 197.173   6
   0  18   0 1552.72 163.294  20
   0 -18  -1 15799.4 1608.69   9
   0  18  -1 21543.3 1602.49   6
   0  18   1 18621.2 1607.23   6
   0 -18   1 16305.5 1595.67  17
   0 -18  -1 16474.3 1606.89  17
   0  18  -1 12043.2 1581.03  18
   0  18  -1 13772.0 1600.11  15
   0  18  -1 18237.8 1587.57  20
   0 -18   2 3089.50 377.184  10
   0 -18   2 3303.65 357.139  17
   0 -18  -2 3084.76 382.931  17
   0 -18  -2 3269.10 385.802   9
   0 -18  -2 3051.24 370.638   8
   0 -18   2 2416.13 348.448   7
   0  18   2 3594.55 369.853   2
   0  18  -2 3718.93 345.242  14
   0  18  -2 3903.79 362.542   6
   0 -18   3 1311.59 178.956   2
   0  18   3 1499.16 178.201   2
   0 -18   3 1061.97 177.571  10
   0  18   3 1207.62 174.162  12
   0 -18  -3 1197.40 192.620   9
   0 -18  -3 938.223 168.695   8
   0  18   3 965.854 193.820  15
   0  18   4-57.2071 137.992  15
   0 -18  -4-45.5687 126.283   9
   0  18   4-18.5768 117.762  12
   0 -18   4 40.5466 112.845   2
   0  18   4 85.3056 128.165   2
   0 -18  -4-59.2732 114.857   8
   0  18   5 308.342 156.245  12
   0 -18  -5 782.778 168.333   9
   0  18   5 715.470 179.024  15
   0  18   5 715.533 164.155   2
   0 -18   5 889.710 136.382   2
   0  18   6 1563.01 225.154   2
   0 -18   6 1460.02 176.439   2
   0 -18  -6 1205.61 228.850  19
   0  18   6 1289.30 232.707  15
   0 -18  -6 972.171 218.499   9
   0  18   6 1107.99 228.254  12
   0 -18   7 1983.70 230.245   2
   0  18   7 2407.05 281.304   2
   0 -18  -7 2052.98 303.770  19
   0  18   7 1668.17 291.745  12
   0 -18  -7 1669.61 285.657   8
   0  18   7 1588.97 288.145  15
   0  18   8 377.193 191.184   2
   0 -18  -8 802.865 205.928  19
   0  18   8 568.406 205.327  15
   0 -18   8 575.064 134.979   3
   0 -18  -8 397.816 187.909   8
   0 -18   8 326.561 96.7817  16
   0  18   8 519.014 209.175  12
   0  18   8 612.312 159.504   7
   0  18   9-107.044 227.512  12
   0  18   9 303.183 212.123  15
   0 -18   9 110.820 102.774   3
   0 -18  -9 238.915 171.993  11
   0 -18   9 147.523 44.7938  13
   0  18   9 255.566 161.099   7
   0  18   9 83.4720 200.755   2
   0 -18  -9 148.679 186.603  19
   0 -18   9 65.1879 73.5416  16
   0  18  10 573.815 228.338   2
   0  18  10 549.924 224.936  15
   0  18  10 1043.92 210.829   7
   0  18  10 430.104 249.700  12
   0 -18 -10 548.884 230.692  19
   0 -18 -10 709.152 197.236  11
   0  18  11 2610.37 365.962   2
   0  18  11 1650.52 354.403  15
   0 -18 -11 2798.37 359.479  11
   0  18  11 3485.25 378.258   7
   0  18  11 2306.91 401.042  12
   0 -18 -11 2457.65 378.665  19
   0  18  12 1109.39 248.387   7
   0  18  12 652.567 241.219  15
   0  18  13 265.714 215.594   7
   0  18  13-176.086 209.964  15
   0  18  14-74.2381 212.835   7
   0  18  14 46.4582 202.326  15
   0  18  15 88.9849 196.607  15
   0  18  15 92.6920 213.332   7
   0  18  16-18.0506 211.145   7
   0  19   0-119.176 142.492   6
   0 -19   0-61.8073 97.0240  17
   0  19   0 36.4078 42.2044  18
   0  19  -1 1832.30 229.872  18
   0 -19  -1 2130.84 270.027   9
   0 -19   1 2412.35 251.851  17
   0 -19  -1 2387.10 268.963  17
   0  19  -2 103.446 40.8953  14
   0  19   2-49.5875 131.042  15
   0 -19  -2-19.2368 91.1269   8
   0 -19  -2 59.7604 112.141   9
   0 -19  -2 150.749 137.525  10
   0  19  -2 61.1168 82.7469   6
   0 -19  -3 551.506 152.480   9
   0  19   3 546.737 164.010  15
   0 -19  -3 411.726 130.728   8
   0  19   4 2084.57 243.099   2
   0 -19   4 2021.35 232.056   2
   0  19   4 1621.52 245.574  12
   0 -19  -4 1837.98 260.453   9
   0  19   4 1543.95 263.261  15
   0 -19  -4 1626.58 239.095   8
   0  19   5 115.936 152.626  15
   0  19   5-133.036 144.796  12
   0 -19  -5 192.203 139.859   9
   0 -19  -5 237.557 147.198  19
   0 -19   5 88.7762 117.369   2
   0  19   5 306.169 143.513   2
   0 -19   6 1133.91 170.251   2
   0  19   6 1351.63 208.678   2
   0  19   6 1256.59 220.699  15
   0 -19  -6 1146.45 221.038  19
   0  19   6 603.221 209.297  12
   0 -19  -6 1002.62 206.381   9
   0 -19  -6 1167.71 205.123   8
   0 -19  -7 656.264 205.396  19
   0  19   7 224.902 187.230  15
   0  19   7 495.527 200.080  12
   0 -19  -7 539.775 187.270   8
   0  19   7 535.827 188.432   2
   0 -19  -8 125.273 187.161   8
   0  19   8-220.825 201.766   2
   0  19   8 233.249 193.477  15
   0 -19  -8 323.298 201.270  19
   0 -19   8-101.157 86.2567  16
   0 -19   8 46.2337 114.660   3
   0  19   8 195.585 184.093  12
   0  19   8 244.882 137.163   7
   0 -19  -9 211.449 174.769  11
   0 -19   9 269.885 83.6464  16
   0  19   9 432.688 208.844   2
   0 -19  -9 305.090 208.871  19
   0  19   9 468.835 162.056   7
   0 -19   9 86.1473 114.875   3
   0  19   9 207.854 203.032  15
   0  19   9 72.0788 219.781  12
   0  19  10 1053.06 255.737   2
   0  19  10 1257.85 279.522  12
   0  19  10 1466.46 233.867   7
   0 -19 -10 1124.84 235.802  11
   0 -19 -10 1042.39 263.274  19
   0  19  10 462.877 242.956  15
   0  19  11-16.6779 203.489  15
   0 -19 -11-144.863 204.547  19
   0  19  11 265.478 182.360   7
   0  19  12 1809.15 352.128  15
   0  19  12 2996.41 362.987   7
   0  19  13 382.238 202.871   7
   0  19  13 164.495 212.579  15
   0  19  14 138.488 210.119   7
   0  19  14 109.858 206.630  15
   0  19  15 30.2327 200.568  15
   0 -20   0 5253.41 464.181  10
   0  20   0 3827.13 422.236  18
   0  20   1 296.677 135.239  15
   0 -20  -1 486.218 128.790   9
   0  20  -1 283.214 60.0945  18
   0  20  -1 566.060 119.343   6
   0 -20  -1 368.329 135.555  10
   0 -20  -2 1242.73 208.871   9
   0  20   2 1202.58 186.596  20
   0  20   2 915.974 203.979  15
   0  20  -2 1525.08 179.099   6
   0 -20  -2 1091.93 185.374   8
   0  20  -2 1539.08 153.503  14
   0 -20  -3 46.7721 108.755   8
   0  20   3 4.70299 115.121   2
   0  20   3 11.3912 136.446  15
   0 -20  -3-11.4580 130.070   9
   0  20   4 157.322 121.780  12
   0  20   4 359.523 134.011   2
   0 -20   4 106.880 130.140   2
   0  20   4 61.9736 143.437  15
   0 -20  -4 97.8599 140.174   9
   0 -20  -5 2105.22 324.362  19
   0 -20  -5 1896.58 311.530   9
   0  20   5 2828.14 302.746   2
   0 -20   5 2337.01 283.857   2
   0  20   5 2604.51 327.730  15
   0  20   5 2227.39 307.881  12
   0 -20  -6 91.4082 170.705  19
   0 -20  -6-12.4063 143.007   8
   0  20   6 43.0221 162.801  15
   0  20   6-179.248 164.400   2
   0  20   6 51.1434 153.515  12
   0 -20   6-90.1306 139.571  10
   0 -20  -7 157.606 188.409  19
   0 -20  -7-87.0505 166.971   8
   0  20   7-182.270 186.248  15
   0  20   7-120.884 177.448   2
   0  20   7-146.497 190.803  12
   0 -20   7-40.7344 132.547  10
   0 -20   8 424.459 150.087  10
   0 -20  -8 718.203 222.969  19
   0 -20  -8 799.247 219.606   8
   0 -20   8 614.610 117.304  16
   0  20   8 892.376 223.560  15
   0  20   8 868.562 221.842  12
   0  20   8 965.610 212.141   2
   0 -20   8 501.847 148.845   3
   0  20   9 466.249 217.260   2
   0 -20  -9 564.314 219.529  19
   0  20   9 430.200 218.496  15
   0  20   9 505.357 226.855  12
   0 -20   9 343.380 133.576   3
   0 -20  -9 400.809 183.476  11
   0 -20 -10 718.593 205.639  11
   0  20  10 838.620 261.447  12
   0  20  10 732.493 243.709   2
   0 -20 -10 757.109 246.970  19
   0  20  10 793.579 244.531  15
   0 -20 -11 189.416 214.966  19
   0  20  11 161.219 171.953   7
   0  20  11 171.374 216.647  15
   0  20  12 423.576 193.167   7
   0  20  12 17.0836 217.555  15
   0  20  13-50.2871 208.586  15
   0  20  14 16.3038 205.848  15
   0  20  15 45.9318 204.702  15
   0 -21   0-8.42614 134.629  10
   0  21   0 35.5027 121.691  15
   0 -21   0-27.1810 111.960   9
   0  21   0 182.392 49.3130  18
   0 -21   1 834.810 163.980  10
   0 -21  -1 845.747 165.707  10
   0  21   1 819.680 130.197  20
   0  21  -1 853.568 148.364  15
   0  21   1 701.130 159.410  15
   0 -21  -1 621.020 122.024   8
   0 -21  -1 814.833 152.891   9
   0  21  -1 508.018 86.5669  18
   0 -21   2 135.859 141.533  10
   0  21   2 76.9585 134.591  15
   0  21   2-23.9704 112.994  20
   0  21   2 51.7741 176.938   6
   0 -21  -2 76.8600 97.5739   8
   0  21  -2 123.689 86.9710   6
   0 -21  -2-55.7370 135.552   9
   0  21  -2 84.3121 46.9151  14
   0  21   3 1529.69 259.786  15
   0 -21  -3 1807.43 257.321   9
   0  21   3 2192.03 234.882   2
   0 -21  -3 1653.44 234.911   8
   0 -21   3 1551.43 250.807  10
   0  21   4 1131.35 217.813  15
   0 -21   4 1372.43 210.385  10
   0  21   4 1477.49 198.617   2
   0 -21  -4 999.831 211.913   9
   0 -21  -5 1117.94 235.524  19
   0  21   5 956.433 222.671  15
   0 -21  -5 1324.79 216.381   8
   0 -21   5 1208.07 209.399  10
   0  21   5 1808.03 216.320   2
   0  21   5 1301.64 213.931  12
   0 -21  -5 1217.08 220.571   9
   0  21   6 1269.01 235.953  15
   0 -21  -6 1167.97 219.679   8
   0 -21   6 978.439 198.698  10
   0  21   6 1815.58 222.194   2
   0  21   6 912.683 220.147  12
   0 -21  -6 1139.51 238.223  19
   0  21   7 62.3629 188.474  15
   0 -21   7 73.2181 140.974  10
   0  21   7 143.795 178.883   2
   0 -21  -7-162.825 179.756   8
   0  21   7-72.1110 171.555  12
   0 -21  -7 144.235 198.238  19
   0 -21  -8-226.854 199.143  19
   0  21   8-130.569 196.886  15
   0 -21  -8 114.279 192.393   8
   0 -21   8-56.9912 144.043  10
   0 -21   8 77.7131 128.488   3
   0 -21   8-101.011 95.3870  16
   0  21   8 32.8163 195.436   2
   0  21   8 32.5451 185.239  12
   0 -21  -9 178.920 207.139  19
   0  21   9 104.848 214.730   2
   0  21   9 53.7375 218.760  12
   0  21   9 118.362 204.688  15
   0 -21  -9 358.581 194.253  11
   0 -21   9 12.0710 126.460   3
   0  21  10-572.376 220.684  15
   0 -21 -10 227.512 231.072  19
   0  21  10-173.481 222.835  12
   0 -21 -11-85.4068 210.376  19
   0  21  11-52.4399 210.454  15
   0  21  12 471.547 236.349  15
   0  21  13-51.3343 213.386  15
   0  21  14 216.222 212.480  15
   0  21  15 217.320 202.471  15
   0  22   0 3447.73 429.449  18
   0  22   0 4236.21 470.557  15
   0 -22   0 4132.12 474.223  10
   0 -22   0 4016.49 467.056   9
   0  22   1 157.914 136.532  15
   0  22  -1 143.581 84.3554  20
   0  22   1 151.080 108.962  20
   0 -22  -1 110.656 97.4891   8
   0  22  -1 28.1840 53.8040  18
   0  22   1 102.569 55.3014  18
   0 -22  -1 133.708 126.373   9
   0 -22  -1 214.514 150.986  10
   0 -22   1 8.79481 146.851  10
   0  22   1 94.5177 175.465   6
   0 -22  -2 2961.16 368.752   9
   0  22   2 2494.77 369.312  15
   0 -22   2 2920.98 365.218  10
   0  22   2 3456.53 346.576  20
   0  22   2 3661.63 385.015   6
   0 -22  -2 2603.71 346.383   8
   0 -22  -3 843.051 179.442   9
   0  22   3 716.933 158.153  20
   0 -22  -3 778.345 159.582   8
   0  22   3 990.643 192.793  15
   0 -22   3 700.922 178.652  10
   0 -22  -4-26.1509 145.493   9
   0 -22   4 122.527 151.164  10
   0  22   4-13.3252 156.381  15
   0  22   4 385.233 139.470   2
   0 -22  -5 89.5408 166.877  19
   0  22   5 243.325 171.587  15
   0  22   5 277.067 148.974   2
   0 -22   5 51.7018 159.491  10
   0 -22  -5 110.695 154.400   9
   0 -22  -5 56.8326 145.345   8
   0  22   6 1002.10 226.066  15
   0 -22   6 815.936 192.990  10
   0  22   6 1389.34 207.300   2
   0 -22  -6 771.007 210.212   8
   0 -22  -6 1181.02 235.557  19
   0  22   6 743.321 197.091  12
   0  22   7-96.0788 184.165  15
   0 -22  -7 60.0581 182.798   8
   0 -22  -7-18.4913 195.392  19
   0 -22   7 63.3065 155.798  10
   0  22   7 13.8348 170.323  12
   0  22   7-150.298 180.507   2
   0 -22   7-147.229 155.603   3
   0  22   8 301.049 204.564  15
   0  22   8 285.563 201.204   2
   0 -22   8 466.453 146.741   3
   0 -22   8 332.033 106.506  16
   0 -22  -8 658.149 228.148  19
   0  22   8 342.541 200.837  12
   0 -22  -9 40.5569 207.074  19
   0  22   9 156.390 206.437   2
   0  22   9 17.1428 201.006  12
   0  22   9-51.8490 209.391  15
   0 -22  -9-77.6721 192.521  11
   0 -22 -10-63.0572 213.952  19
   0  22  10 53.1224 215.017  15
   0  22  11 250.353 223.482  15
   0  22  12 123.225 217.473  15
   0  22  13 158.796 220.103  15
   0  22  14 941.832 253.671  15
   0  22  15 78.2380 206.177  15
   0  23   0-10.0619 133.932  15
   0  23   0 44.8082 53.0084  18
   0  23   0 490.494 101.524  20
   0  23   0 233.659 150.584   6
   0 -23   0 28.5467 153.924  10
   0 -23   0-39.4450 127.028   9
   0  23   1 447.083 193.376  15
   0  23  -1 948.057 142.501  18
   0 -23   1 908.204 208.615  10
   0  23   1 1235.01 236.444   6
   0 -23  -1 802.861 194.013   9
   0  23  -1 1730.93 160.332  20
   0  23   1 2257.42 182.707  20
   0 -23  -2 969.591 174.847   8
   0  23   2 1223.44 216.205  15
   0 -23   2 833.449 207.393  10
   0  23   2 1446.17 233.873   6
   0  23   2 1302.30 177.170  20
   0 -23  -2 1176.47 211.057   9
   0  23   3 665.820 186.019  15
   0  23   3 664.180 151.813  20
   0  23   3 644.924 212.443   6
   0 -23  -3 453.139 165.947   9
   0 -23   3 284.494 163.709  10
   0  23   4 240.753 143.300   2
   0  23   4 166.256 164.324  15
   0 -23  -4 175.507 153.249   9
   0 -23   4 264.727 162.624  10
   0 -23  -5 61.5968 168.101  19
   0 -23  -5 127.834 163.158   9
   0 -23   5 215.261 162.000  10
   0 -23  -5 46.9167 147.914   8
   0  23   5 342.258 155.296   2
   0  23   5 73.8883 169.695  15
   0  23   6 1286.77 281.203  15
   0 -23   6 1654.53 267.654  10
   0 -23  -6 2022.77 281.746   8
   0 -23  -6 1647.01 293.397  19
   0  23   6 1884.69 258.517   2
   0  23   7 82.5255 204.945  15
   0 -23  -7 136.697 196.706   8
   0 -23  -7 188.592 204.274  19
   0 -23   7 186.386 171.692  10
   0  23   7 282.630 183.709   2
   0 -23   7 230.521 145.778   3
   0 -23  -8 1223.32 242.904  11
   0  23   8 1171.56 220.979   2
   0 -23  -8 674.342 168.323   3
   0 -23   8 1040.44 188.813   3
   0  23   8 928.740 252.654  15
   0 -23   8 479.406 135.641  16
   0  23   8 950.221 232.934  12
   0 -23  -8 788.173 251.784  19
   0  23   9 215.900 200.339  12
   0 -23  -9 329.259 220.151  19
   0  23   9 355.352 214.504  15
   0 -23 -10 318.042 218.398  19
   0  23  10-18.0632 217.366  15
   0  23  11 1569.24 307.274  15
   0  23  12 510.982 238.718  15
   0  23  13-17.8724 228.920  15
   0  23  14 101.904 211.088  15
   0  24   0 174.917 141.615  15
   0  24   0 419.876 103.747  20
   0 -24   0 173.328 161.402  10
   0  24   0-7.16935 149.390   6
   0 -24   0 10.2238 132.864   9
   0  24   1 2463.31 357.657  15
   0  24   1 3303.42 334.938  20
   0  24  -1 3487.97 320.787  20
   0 -24  -1 2344.64 359.315   9
   0 -24   1 2085.14 345.257   9
   0 -24   1 1918.79 356.292  10
   0  24  -1 3194.04 342.535   6
   0  24   1 3040.53 377.875   6
   0  24   2 175.192 158.771  15
   0  24   2 583.588 133.227  20
   0 -24  -2 121.939 149.319   9
   0 -24   2 68.0554 171.447  10
   0  24   2 263.682 195.977   6
   0  24   3 189.212 163.386  15
   0  24   3 325.099 139.703  20
   0 -24  -3 502.854 162.733   9
   0 -24   3 303.531 166.214  10
   0  24   3 97.6142 217.322   6
   0 -24  -4 215.522 167.711  19
   0 -24  -4 323.084 154.239   8
   0  24   4 389.889 226.139   6
   0  24   4 223.615 152.877  20
   0 -24   4 295.853 166.856  10
   0  24   4 145.667 176.478  15
   0 -24  -4 248.552 158.173   9
   0 -24  -5 1252.11 236.753   8
   0  24   5 1193.33 251.052  15
   0 -24  -5 1126.15 259.420  19
   0 -24   5 926.372 229.461  10
   0 -24  -5 1282.33 240.728   9
   0 -24  -6 533.070 194.523   8
   0  24   6 143.958 195.838  15
   0  24   6 775.592 185.433   2
   0 -24  -6 421.952 211.315  19
   0 -24   6 351.150 175.046  10
   0 -24  -7 246.611 199.005   8
   0  24   7 348.008 184.745   2
   0 -24   7 127.520 153.011   3
   0  24   7 252.944 204.917  15
   0 -24  -7 364.606 226.402  19
   0 -24   7 227.466 169.835  10
   0 -24  -8 498.198 148.540   3
   0 -24   8 497.983 169.211   3
   0 -24   8 347.786 119.772  16
   0 -24  -8 704.083 241.291  19
   0  24   8 596.031 228.294  15
   0 -24  -9 250.605 223.869  19
   0  24   9 90.2768 211.890  15
   0 -24 -10 299.605 224.225  19
   0  24  10 91.4764 215.947  15
   0  24  11 130.989 217.703  15
   0  24  12-185.929 228.100  15
   0  24  13-89.7855 217.754  15
   0  24  14 102.384 223.191  15
   0 -25   0-31.9098 134.393   9
   0  25   0 50.8687 151.478   6
   0 -25   0 10.9209 180.397  10
   0  25   1 71.7516 152.566  15
   0  25   1 491.932 119.911  20
   0 -25  -1 23.7038 147.824   9
   0 -25   1 41.8118 175.384  10
   0  25  -1 505.589 130.033   6
   0  25   1 379.829 194.123   6
   0  25   2 42.6726 207.939   6
   0  25   2 178.946 164.939  15
   0  25   2 86.2307 125.237  20
   0 -25  -2 74.4116 146.033   9
   0 -25   2 215.318 168.806  10
   0  25   2 55.6720 67.8195  18
   0 -25  -3 131.854 153.899   9
   0  25   3-271.191 223.522   6
   0 -25   3-80.9212 178.563  10
   0  25   3 210.585 172.420  15
   0  25   3-167.869 140.219  20
   0 -25  -4-28.0409 167.640   9
   0  25   4-221.197 230.632   6
   0 -25  -4 14.9208 183.702  19
   0  25   4 60.0469 182.374  15
   0  25   4-20.2869 149.927  20
   0 -25   4-186.500 172.597  10
   0 -25  -5 700.119 221.899  19
   0 -25  -5 668.652 196.897   8
   0 -25   5 449.783 187.709  10
   0 -25  -5 791.439 200.461   9
   0  25   5 687.716 221.806  15
   0  25   6 906.417 233.186  15
   0 -25  -6 889.372 221.255   8
   0 -25  -6 1037.24 249.758  19
   0  25   6 1182.63 206.269   2
   0 -25   6 557.314 203.839  10
   0 -25   7-65.9034 161.205   3
   0 -25   7 134.829 171.769  10
   0 -25  -7 233.491 213.819  19
   0  25   7 252.364 183.738   2
   0  25   7 438.214 220.384  15
   0 -25  -8 531.957 235.988  19
   0  25   8 306.822 212.406  15
   0 -25   8 203.165 115.192  16
   0 -25  -8 387.909 152.899   3
   0 -25   8 472.301 161.924   3
   0  25   9 74.7666 230.522  15
   0 -25  -9-42.2379 227.036  19
   0  25  10 591.618 252.701  15
   0 -25 -10 837.394 271.858  19
   0  25  11 19.0788 224.253  15
   0  25  12-74.9879 229.811  15
   0  25  13 145.167 218.860  15
   0  26   0 227.189 106.437  20
   0  26   0 21.9039 150.374   6
   0  26   1 2112.81 272.398   6
   0  26   1 1359.87 254.148  15
   0  26   1 1461.68 213.051  20
   0  26  -1 1794.28 224.128   6
   0 -26   1 1270.15 269.086  10
   0  26   2 1604.01 266.689   6
   0  26   2 1138.85 230.047  15
   0  26   2 906.479 184.373  20
   0 -26  -2 1205.01 223.113   9
   0 -26   2 1118.98 231.545  10
   0  26   3-179.480 233.046   6
   0  26   3 72.2778 173.185  15
   0  26   3 24.7198 142.060  20
   0 -26   3 31.8046 184.336  10
   0 -26  -3 148.677 159.672   9
   0 -26  -4 42.4551 164.799   9
   0  26   4-113.831 240.904   6
   0  26   4-15.4995 178.704  15
   0  26   4-75.1069 158.835  20
   0 -26   4-41.6917 183.236  10
   0 -26  -4-108.259 185.733  19
   0  26   5 562.703 253.825   6
   0  26   5 443.059 217.037  15
   0  26   5 582.975 179.071  20
   0 -26   5 468.045 193.586  10
   0 -26  -5 469.174 210.562  19
   0 -26   6-90.7528 165.381   3
   0  26   6-425.460 283.444   6
   0 -26   6 29.5385 180.859  10
   0  26   6 155.961 206.112  15
   0 -26  -6 325.553 194.398   8
   0 -26  -6-94.2670 210.673  19
   0 -26   7 367.555 182.853  10
   0 -26   7 204.337 156.474   3
   0  26   7 487.705 225.457  15
   0 -26  -7 254.634 217.050  19
   0  26   8 578.958 242.416  15
   0 -26  -8 698.462 254.141  19
   0  26   9 229.576 226.535  15
   0 -26  -9-106.432 219.492  19
   0  26  10-38.6614 230.477  15
   0 -26 -10 107.064 222.814  19
   0  26  11 19.2545 227.944  15
   0  26  12 548.675 242.107  15
   0  26  13 89.8869 224.786  15
   0  27   0 718.674 245.208   6
   0  27   0 2338.88 221.716  20
   0  27   1 668.530 208.114   6
   0  27   1 629.339 201.828  15
   0  27   1 1220.67 166.994  20
   0  27   2 524.763 228.144   6
   0 -27   2 310.338 204.173  10
   0  27   2 500.607 195.576  15
   0  27   2 494.082 150.180  20
   0  27   3 1374.82 275.906  15
   0 -27  -3 1226.85 263.452  19
   0  27   3 2212.03 320.987   6
   0 -27   3 896.919 260.873  10
   0 -27  -3 1028.40 250.517   9
   0  27   3 2615.53 244.342  20
   0  27   4 731.159 219.211  15
   0  27   4 503.637 170.306  20
   0 -27  -4 529.645 184.956   9
   0 -27   4 608.266 200.842  10
   0 -27  -4 533.964 205.540  19
   0  27   4 679.082 261.443   6
   0  27   5 16.8964 196.692  15
   0 -27  -5-51.7563 199.350  19
   0  27   5 199.943 170.045  20
   0 -27   5-85.0710 185.687  10
   0  27   5 14.0042 250.579   6
   0  27   6 282.452 214.728  15
   0 -27  -6 342.090 218.079  19
   0  27   6-16.6556 190.145  20
   0  27   6 226.541 269.138   6
   0 -27   6 466.830 186.610   3
   0 -27   6 369.969 191.192  10
   0 -27  -7 59.2913 212.484  19
   0 -27   7-39.4956 186.149  10
   0  27   7-239.642 285.268   6
   0 -27  -7 16.1159 148.623   3
   0  27   7-55.2729 205.351  15
   0  27   8 208.972 214.101  15
   0 -27  -8-61.4359 214.510  19
   0  27   9 116.090 224.868  15
   0 -27  -9 464.807 239.097  19
   0  27  10 273.895 238.598  15
   0 -27 -10 256.383 226.000  19
   0  27  11-155.538 236.628  15
   0  27  12-93.7824 317.055   6
   0  27  12-56.6881 230.592  15
   0  28   0 4714.40 477.587  20
   0  28   0 3731.73 496.645   6
   0  28   1 851.587 148.288  20
   0  28   1 336.221 194.398   6
   0  28   2 531.663 145.159  20
   0 -28   2 85.2516 203.734  10
   0  28   2 352.838 185.185  15
   0  28   2-130.847 222.763   6
   0 -28   3 35.3124 194.299  10
   0  28   3-50.6660 239.260   6
   0  28   3 50.5416 144.061  20
   0 -28  -3 14.8325 178.951  19
   0  28   3 152.592 188.249  15
   0 -28   4 136.312 197.619  10
   0  28   4 547.694 259.056   6
   0  28   4 161.753 159.999  20
   0 -28  -4 336.734 201.546  19
   0  28   4 400.181 205.391  15
   0 -28   5-164.296 193.243  10
   0  28   5 43.7582 258.902   6
   0  28   5-160.676 176.625  20
   0 -28  -5 178.432 203.190  19
   0  28   5-136.924 200.815  15
   0 -28   6 63.5326 187.683  10
   0  28   6-15.3203 271.094   6
   0 -28  -6 76.1010 213.684  19
   0  28   6 199.026 212.166  15
   0  28   6 328.284 188.592  20
   0  28   7-81.6620 295.041   6
   0 -28  -7 79.3737 218.309  19
   0  28   7 206.954 214.254  15
   0  28   7 45.0800 198.951  20
   0  28   8-68.4052 311.923   6
   0 -28  -8 184.322 227.408  19
   0  28   8 135.413 224.460  15
   0  28   8 181.684 206.463  20
   0  28   9 195.654 303.430   6
   0  28   9 98.3575 238.943  15
   0 -28  -9-41.9006 231.680  19
   0  28  10-220.130 309.284   6
   0  28  10 138.017 232.298  15
   0  28  11 765.245 346.649   6
   0  28  11 559.722 254.199  15
   0  28  12-148.054 220.135  15
   0  29   0 301.615 149.717   6
   0  29   1 280.005 185.884   6
   0  29   1 571.369 135.193  20
   0  29   2 94.5165 199.347   6
   0  29   2 237.958 132.630  20
   0  29   3 203.529 149.712  20
   0  29   3 94.2354 189.499  15
   0  29   3 25.6633 237.032   6
   0 -29   4 926.543 264.756  10
   0  29   4 1675.30 315.002   6
   0  29   4 1424.15 229.535  20
   0 -29  -4 1476.49 279.810  19
   0  29   4 1529.04 289.575  15
   0 -29   5 1030.69 249.636  10
   0  29   5 1003.64 215.295  20
   0 -29  -5 1116.41 280.193  19
   0  29   5 670.586 253.035  15
   0 -29   6 320.379 211.496  10
   0  29   6 392.272 185.617  20
   0  29   6-269.703 283.795   6
   0 -29  -6 227.413 217.682  19
   0  29   6 271.795 217.983  15
   0  29   7-235.098 207.320  20
   0  29   7-413.184 302.818   6
   0 -29  -7 219.409 234.614  19
   0  29   7 56.6878 223.873  15
   0  29   8-229.261 215.776  20
   0  29   8-34.5874 311.877   6
   0 -29  -8-61.2738 227.918  19
   0  29   8-77.4525 219.535  15
   0  29   9-149.542 226.519  20
   0  29   9-216.122 320.259   6
   0 -29  -9-61.7800 219.510  19
   0  29   9 235.432 233.942  15
   0  29  10 330.893 239.135  15
   0  29  10-55.3960 320.787   6
   0  29  10 153.669 220.825  20
   0  29  11 379.661 234.436  15
   0  29  11 52.1948 225.952  20
   0  29  11 149.424 332.343   6
   0  30   0 460.707 163.212   6
   0  30   1 120.431 170.726   6
   0  30   1 278.326 122.273  20
   0  30   2-123.430 205.256   6
   0  30   2 137.415 129.982  20
   0  30   3 496.188 160.691  20
   0  30   3 491.286 241.191   6
   0  30   3 378.626 203.576  15
   0  30   4 162.674 160.056  20
   0  30   4 246.741 265.562   6
   0  30   4 340.566 213.615  15
   0  30   5 2067.88 281.316  20
   0  30   5 1578.56 331.933  15
   0  30   5 1879.66 369.934   6
   0 -30   6 115.922 211.600  10
   0  30   6 108.376 180.672  20
   0  30   6-83.6409 293.117   6
   0  30   6 294.045 222.685  15
   0 -30  -6 245.384 226.611  19
   0  30   7 905.567 235.505  20
   0  30   7 1206.31 346.091   6
   0  30   7 996.299 273.420  15
   0 -30  -7 1540.49 292.398  19
   0  30   8-255.266 209.797  20
   0  30   8-53.1737 307.143   6
   0  30   8 57.6610 229.197  15
   0 -30  -8 121.206 225.185  19
   0  30   9 29.6711 217.619  20
   0  30   9-254.081 314.509   6
   0  30   9 406.680 244.513  15
   0 -30  -9 302.913 220.153  19
   0  30  10 252.750 227.423  15
   0  30  10-294.034 224.330  20
   0  30  10 129.736 319.345   6
   0  31   1 710.483 142.262  20
   0  31   1 523.074 186.989   6
   0  31   2 2733.09 333.089  20
   0  31   2 2876.48 375.675   6
   0  31   3 186.405 151.365  20
   0  31   3 396.962 223.047   6
   0  31   4 152.889 201.511  15
   0  31   4 112.247 160.906  20
   0  31   4 110.477 247.161   6
   0  31   5 430.439 231.844  15
   0  31   5 338.123 177.242  20
   0  31   5 327.737 282.035   6
   0  31   6 94.9645 221.115  15
   0  31   6 33.2470 180.539  20
   0  31   6-33.0227 294.222   6
   0  31   7-194.254 232.547  15
   0  31   7-273.443 196.817  20
   0  31   7-17.7092 307.899   6
   0  31   8 452.096 209.573  20
   0  31   8 310.267 319.714   6
   0  31   8 810.553 272.380  15
   0 -31  -8 646.359 248.856  19
   0  31   9 143.981 207.995  20
   0  31   9-18.5376 315.018   6
   0 -31  -9 315.590 228.297  19
   0  31   9 19.8609 234.386  15
   0  31  10-127.765 214.415  20
   0  31  10 335.539 242.968  15
   0  32   1 123.511 160.438   6
   0  32   2 1315.16 200.375  20
   0  32   2 1301.18 250.935   6
   0  32   3 666.109 171.516  20
   0  32   3 1067.47 238.694   6
   0  32   4 444.803 163.428  20
   0  32   4 168.217 243.578   6
   0  32   5 37.9776 167.212  20
   0  32   5 143.404 222.264  15
   0  32   5 193.642 265.876   6
   0  32   6 81.6974 177.387  20
   0  32   6 74.5788 215.508  15
   0  32   6-33.5770 292.870   6
   0  32   7-201.034 199.203  20
   0  32   7 518.033 241.229  15
   0  32   7-138.358 309.122   6
   0  32   8 137.494 197.034  20
   0  32   8 253.164 231.951  15
   0  32   8-162.355 315.893   6
   0  32   9-206.224 205.372  20
   0  32   9-97.3803 222.266  15
   0  33   2 42.6704 125.910  20
   0  33   2 169.375 180.055   6
   0  33   3 1002.42 186.918  20
   0  33   3 1144.52 243.798   6
   0  33   4 79.0132 145.578  20
   0  33   4-186.055 222.387   6
   0  33   5 1279.35 218.271  20
   0  33   5 903.062 301.613   6
   0  33   6 48.2702 182.745  20
   0  33   6 440.374 294.115   6
   0  33   7 110.313 186.464  20
   0  33   7 56.9563 230.016  15
   0  33   7-290.044 313.082   6
   0  33   8 79.9855 193.339  20
   0  33   8 134.149 243.845  15
   0  33   8 268.348 309.581   6
   0  34   2 299.177 184.052   6
   0  34   3 94.3683 194.174   6
   0  34   3 268.057 139.152  20
   0  34   4 322.363 228.138   6
   0  34   4 378.976 156.995  20
   0  34   5-26.2951 237.215   6
   0  34   5 175.189 158.984  20
   0  34   6 737.892 274.768   6
   0  34   6 406.731 188.886  20
   0  34   7 1294.42 335.901   6
   0  34   7 962.399 225.648  20
   0  35   3 465.585 200.064   6
   0  35   3 430.921 144.144  20
   0  35   4 775.769 246.578   6
   0  35   4 1087.26 188.755  20
   0  35   5 163.510 228.555   6
   0  35   5 286.886 161.618  20
   0  35   6 180.851 168.002  20
   0  36   3 66.6836 176.317   6
   0  36   4 196.872 144.142  20
   0  36   4 326.763 204.967   6
   0  36   5 84.5386 147.320  20
  -1   0  18 1199.09 335.308   7
  -1   0  17-171.104 278.737   7
  -1   0  16 460.915 286.368   7
  -1   0  15 90.7218 236.179   9
  -1   0  15 95.4292 261.752   7
  -1   0  14 125.386 227.693   9
  -1   0  14 301.748 274.921   7
  -1   0  14 398.667 226.856  12
  -1   0  13-154.431 208.886   9
  -1   0  13-64.1641 263.336   7
  -1   0  13-18.7098 211.455  12
  -1   0  12 428.486 212.433  12
  -1   0  12 720.791 208.310   9
  -1   0  11 15.6591 174.070  12
   1   0 -11-33.2668 38.8495   1
  -1   0  11 16.2011 171.160   9
   1   0 -10 10815.2 1112.56   1
  -1   0  10 9654.59 1142.88   8
  -1   0  10 11227.4 1164.29  12
  -1   0   9 113.754 149.979  12
  -1   0   9 38.3922 117.070   8
  -1   0   9 81.1558 135.281   9
   1   0  -9-6.42875 29.5227  13
  -1   0   8 101.151 130.358  12
  -1   0   8 68.6833 100.412   8
  -1   0   8-30.1768 120.952   9
   1   0  -8 69.2980 23.4860  13
   1   0  -7 1.09173 17.5107  13
  -1   0   7-37.7697 85.5259   8
  -1   0   7-38.4069 104.107  12
   1   0  -7 19.4249 47.5999  11
  -1   0   7 17.3274 93.4044   9
   1   0  -7 13.6202 23.5785   5
  -1   0   7 19.6137 105.728  17
  -1   0   6 10916.3 986.135  17
   1   0  -6 8916.57 952.521  13
  -1   0   6 11355.5 982.094   9
   1   0  -6 9089.89 954.238   5
  -1   0   6 8887.11 972.211   8
   1   0  -5 10.7766 69.2941  19
  -1   0   5-11.9374 74.5692   9
   1   0  -5-4.16572 14.1508  13
  -1   0   5-5.26841 69.0994   8
   1   0  -4 2614.34 283.630   3
  -1   0   4 3281.03 303.982   9
   1   0  -4 2368.95 298.542  19
   1   0  -4 2777.62 302.546  17
   1   0  -4 2973.74 292.016  11
  -1   0   3 18.2338 60.0143  12
  -1   0   3 3.42885 48.4709   9
   1   0  -3 48.2620 51.4104  19
   1   0  -3 6.08165 32.7729  11
   1   0  -3 78.5161 60.1679  17
  -1   0   3 49.1452 59.9563  17
   1   0  -2 28217.2 2692.47  19
  -1   0   2 26471.6 2692.27   9
   1   0  -2 25550.0 2691.11   9
  -1   0   2 22760.6 2691.59  12
   1   0  -2 27425.1 2694.23  17
  -1   0  -1 7.28995 6.62742  13
  -1   0  -1 8.12230 9.14982   5
   1   0   1 6.38699 9.18072   5
   1   0   2 85692.8 9238.57  11
  -1   0  -2 89129.6 9234.71  13
  -1   0  -2 86870.8 9239.51   8
  -1   0  -2 92300.2 9235.63   5
   1   0   3 3.57472 51.2955  19
  -1   0  -3-6.92124 18.1138   5
   1   0   3 19.8001 36.3784  11
  -1   0  -3 29.1615 49.1914   8
   1   0   3 14.4330 41.6221   8
  -1   0  -3-10.4326 12.2607  13
  -1   0  -4 105.197 26.2266   5
  -1   0  -4 157.360 66.1440   8
   1   0   4 115.381 48.1968  11
  -1   0  -4 81.0909 18.9315  13
   1   0   5-49.8358 80.8187  17
  -1   0  -5-17.7110 17.3471  13
   1   0   5 40.4832 78.1573  19
  -1   0  -5 4.75457 18.8481  16
   1   0   5-45.0114 63.8042   8
   1   0   6 9015.70 696.002  19
  -1   0  -6 5510.91 656.565  16
   1   0   6 8222.26 698.369  17
  -1   0  -6 6810.40 657.674  13
  -1   0  -7-2.98949 21.2045  13
   1   0   7-9.63665 103.297  19
  -1   0  -7 5.68412 11.9609   4
  -1   0  -7-16.8844 32.4517  16
   1   0   7-66.1002 118.090  17
  -1   0  -8 9954.49 1110.61   4
   1   0   8 13521.7 1157.11   9
  -1   0  -8 10929.6 1114.49  13
   1   0   8 14178.6 1173.17  17
  -1   0  -8 11242.5 1113.60   5
   1   0   8 14632.4 1164.27  19
   1   0   9-151.409 180.516  17
   1   0   9-101.283 141.103  19
  -1   0  -9-6.21009 34.0357  13
   1   0  10 7783.80 913.952   9
   1   0  10 8952.68 930.448  17
   1   0  11-136.369 187.989  17
   1   0  11-16.4510 175.897  12
   1   0  11 16.4038 164.889   9
   1   0  12-18.0324 201.497  12
   1   0  12 18.6730 181.341   9
   1   0  13 37.6659 207.693  12
   1   0  13 63.2807 202.011   9
   1   0  14 405.972 241.966  12
   1   0  14 780.698 264.505   9
   1   0  15-180.963 285.859   7
   1   0  15 23.8231 234.683   9
   1   0  16 643.543 318.117   7
   1   0  16 348.429 265.003   9
   1   0  17-26.2695 290.414   7
   1   0  18 25.3105 281.329   7
  -1  -1  18 339.205 286.854   7
  -1   1  18-195.977 278.102   7
  -1  -1  17-121.016 272.605   7
  -1   1  17 98.7903 273.029   7
  -1  -1  16 289.243 277.542   7
  -1   1  16 195.384 276.931   7
  -1  -1  15 238.034 271.911   7
  -1   1  15 142.380 266.201   7
  -1  -1  15 44.4408 225.118   9
  -1   1  14 1135.48 311.121   7
  -1  -1  14 805.459 301.681   7
  -1   1  14 711.657 262.893  12
  -1  -1  14 974.270 272.984  12
  -1   1  14 771.081 253.897   9
  -1  -1  14 1077.39 262.415   9
  -1  -1  13 190.530 245.385   7
  -1   1  13 21.5625 245.566   7
  -1  -1  13 18.2685 223.021  12
  -1   1  13 306.968 232.626  12
  -1   1  13 39.4574 204.223   9
  -1  -1  13 37.9020 196.797   9
  -1  -1  12 417.562 202.525  12
  -1   1  12 263.294 204.343  12
  -1  -1  12 122.629 178.355   9
  -1   1  12 213.778 180.731   9
  -1  -1  11 1087.05 225.565   9
  -1   1  11 1533.80 242.373   9
   1  -1 -11 1174.82 136.884   1
   1   1 -11 1186.26 131.951   1
  -1   1  11 994.581 239.079  12
  -1  -1  11 1142.86 231.963  12
  -1  -1  10 62.5696 118.715   8
   1  -1 -10 7.44824 46.1470   1
   1  -1 -10 28.6195 25.5019   5
   1  -1 -10 35.1043 29.4665  13
  -1  -1  10 176.207 161.621  12
  -1   1  10-71.8660 165.268  12
   1  -1  -9 18909.8 1969.38   5
  -1  -1   9 20268.6 2001.02   8
  -1   1   9 17374.6 2005.84   9
  -1  -1   9 19205.1 2006.21   9
   1  -1  -9 18682.7 1968.85  13
  -1  -1   9 23783.4 2019.92  12
  -1   1   9 19590.5 2015.17  12
  -1   1   9 18175.1 1997.72   8
   1  -1  -8 9.29860 21.9168  13
  -1  -1   8 21.7953 122.744  17
   1   1  -8 13.7640 30.5433   1
  -1  -1   8 60.0309 100.316   8
  -1   1   8-34.7135 100.773   8
  -1  -1   8-58.4534 113.126   9
  -1   1   8-83.7981 127.482   9
   1  -1  -8 19.5302 60.2231  11
  -1  -1   8 32.8639 126.889  12
  -1   1   8 69.5728 123.938  12
  -1   1   7 6994.67 754.512  12
   1  -1  -7 6707.01 719.513  13
  -1  -1   7 7453.29 754.655  12
   1   1  -7 6847.45 717.988   5
  -1  -1   7 6854.11 744.135   8
  -1   1   7 6857.28 743.603   8
   1   1  -7 6554.93 719.311  13
  -1  -1   7 8327.96 760.137  17
  -1   1   7 8601.03 762.301  17
   1   1  -7 7031.71 721.290   1
   1  -1  -7 8438.70 736.075  11
  -1  -1   7 6318.90 746.939   9
  -1   1   7 7452.71 752.938   9
   1   1  -6 4466.48 499.278   1
   1  -1  -6 5275.93 512.367  11
  -1  -1   6 5375.30 526.131   9
  -1   1   6 4374.78 523.228   9
  -1   1   6 4539.63 519.474   8
  -1  -1   6 4655.05 519.034   8
   1  -1  -6 5906.46 526.055  19
   1   1  -6 4976.38 496.936   5
  -1  -1   6 4936.75 529.245  17
  -1   1   6 5539.22 532.733  17
  -1  -1   6 5559.65 527.299  19
   1   1  -6 4422.54 497.369  13
   1   1  -5 33192.0 3205.21  11
  -1   1   5 29909.5 3214.13   8
  -1  -1   5 30310.4 3214.40   8
   1   1  -5 31481.9 3198.67   5
  -1  -1   5 33639.6 3217.27   9
  -1   1   5 37495.1 3222.27   9
   1  -1  -5 40551.7 3222.31  19
  -1   1   5 39219.6 3227.28  17
   1   1  -5 28664.4 3198.49  13
   1   1  -5 29049.2 3200.21   1
   1   1  -4 46.6140 11.0768  13
  -1  -1   4 51.2867 59.3573  19
   1  -1  -4 74.1352 62.9246  19
   1  -1  -4 9.48820 42.3209  11
   1   1  -4 42.9889 29.4841  11
  -1   1   4 10.0177 67.0790   9
   1  -1  -4 32.4189 66.9091  17
  -1  -1   4 5.14884 69.3285  17
  -1  -1   4-29.9574 56.8209   9
   1   1  -4 44.8078 13.8073   5
   1   1  -4 26.0633 17.9605   1
   1   1  -3 14479.4 1262.08  19
   1   1  -3 11054.3 1250.91  13
  -1  -1   3 10943.4 1260.93  12
  -1   1   3 10817.5 1262.74  12
   1   1  -3 11546.3 1253.73   3
  -1   1   3 10253.0 1261.57   9
  -1  -1   3 12970.8 1261.36   9
   1   1  -3 11549.9 1254.53  11
   1   1  -3 12888.4 1251.17   5
   1  -1  -3 13952.4 1264.75  19
  -1  -1   3 13973.3 1262.51  19
   1  -1  -3 13199.8 1266.42  17
   1   1  -3 15946.8 1265.36  17
  -1  -1   3 14104.9 1265.96  17
  -1   1   3 12768.4 1262.23   8
  -1   1   3 14186.6 1266.76  17
   1   1  -3 11459.9 1252.27   1
  -1  -1   2 68762.6 6877.18  12
   1  -1  -2 64754.1 6877.65   9
  -1  -1   2 70944.0 6876.59   9
   1   1  -2 57819.6 6872.57  11
  -1  -1   2 75780.4 6877.58  19
   1   1  -2 65096.1 6876.85  19
   1  -1  -2 78398.0 6881.58  17
   1   1  -2 62458.1 6878.21  17
  -1   1   2 63043.0 6877.07   8
   1   1  -2 64457.0 6871.36   1
  -1   1   2 82827.4 6880.33   9
   1   1  -2 69346.3 6873.47   3
   1   1  -1 38554.1 3710.94   3
  -1  -1   1 35973.4 3711.29   7
  -1  -1   1 34959.9 3708.74   1
  -1  -1  -1 9160.59 1031.98  10
   1  -1   1 9940.39 1031.25   4
  -1   1  -1 10406.7 1031.67   4
   1   1   1 11097.5 1034.18  15
   1   1   1 9341.37 1032.73   3
  -1   1  -1 9692.48 1032.03  16
   1  -1   1 9828.57 1031.68  16
  -1  -1  -1 9763.90 1035.24  11
  -1   1  -1 11377.1 1033.78   8
   1   1   2 12692.2 1269.50  11
  -1   1  -2 11972.4 1261.40   4
   1  -1   2 12574.1 1262.17  13
   1  -1   2 12257.5 1267.07   8
   1  -1   2 13170.8 1262.91   5
  -1   1  -2 13196.0 1268.16   8
  -1   1  -2 10809.2 1262.26  16
  -1  -1  -2 11690.0 1268.08  11
  -1   1  -2 12451.1 1262.11  13
   1  -1   3 31027.2 3151.43   8
  -1   1  -3 33548.0 3153.85   8
  -1  -1  -3 33582.6 3154.39   8
  -1   1  -3 30835.8 3143.76   5
  -1   1  -3 27174.1 3144.01  16
  -1   1  -3 29710.9 3143.88  13
  -1   1  -3 29541.0 3142.82   4
   1   1   3 33607.8 3153.87  11
   1  -1   3 37361.0 3150.90  11
  -1  -1  -3 34168.3 3151.96  11
  -1  -1  -4 15135.9 1357.17   8
  -1   1  -4 13002.9 1341.30  13
  -1   1  -4 11535.4 1341.47  16
   1  -1   4 14864.7 1351.46  11
  -1   1  -4 12557.2 1339.74   4
  -1   1  -4 14143.7 1341.34   5
  -1  -1  -5 3258.71 327.354  11
   1  -1   5 3543.99 332.197  11
   1  -1   5 4134.73 346.084  19
   1  -1   5 3241.21 334.181   8
  -1   1  -5 2909.45 312.902   4
  -1   1  -5 3108.90 315.208  13
  -1   1  -5 2903.95 314.620   5
  -1   1  -5 2604.65 315.384  16
   1  -1   5 4200.71 349.664  17
   1   1   5 4536.15 356.925  17
   1  -1   6 25.5284 101.215  17
   1   1   6 28.5520 95.9439  17
  -1  -1  -6 1.55747 20.4067  13
  -1   1  -6 1.37414 18.7598  13
   1  -1   6-23.5286 72.3890   8
   1  -1   6 40.0536 81.8057  19
   1   1   6 8.33558 86.9997  19
  -1   1  -6 15.3804 13.5354   4
   1   1   7 524.897 125.061  19
   1  -1   7 532.478 127.699  19
  -1   1  -7 430.548 60.1433  13
   1   1   7 731.595 153.524  17
   1  -1   7 587.207 139.311  17
   1   1   7 271.403 118.663   9
  -1  -1  -7 584.268 61.0952  13
  -1  -1  -7 497.227 65.6837   5
  -1  -1  -7 470.842 60.5550  16
  -1  -1  -8 2156.08 198.128   5
   1  -1   8 2343.51 258.474  19
   1   1   8 2179.49 259.221  19
   1   1   8 1844.92 249.285   9
   1  -1   8 1833.07 244.976   9
   1  -1   8 2377.06 274.838  17
   1   1   8 2706.55 290.186  17
  -1   1  -8 1539.39 195.423  13
  -1  -1  -8 1845.52 190.261   4
  -1  -1  -8 1909.36 195.492  13
  -1   1  -8 1962.37 195.020   1
  -1  -1  -8 1371.82 194.340  16
  -1   1  -9 3023.51 294.284   1
  -1  -1  -9 2995.58 295.787   5
   1  -1   9 3240.39 360.312  19
  -1  -1  -9 2493.22 290.192   4
   1  -1   9 3635.75 379.740  17
   1   1   9 4157.20 394.091  17
  -1  -1  -9 2961.68 295.767  13
  -1  -1 -10 273.719 51.7080  13
   1   1  10 609.438 186.012  17
   1  -1  10 489.035 186.058  17
   1   1  10 177.103 156.592   9
   1  -1  10 266.850 157.473   9
  -1   1 -10 345.689 47.9223   1
  -1  -1 -11 9251.62 970.966   1
   1  -1  11 8223.84 1022.06   9
   1   1  11 10659.9 1043.15   9
   1   1  11 9987.26 1039.63  12
   1  -1  11 8345.49 1035.82  12
   1   1  11 9307.86 1036.27  17
   1  -1  11 10399.0 1038.45  17
   1  -1  12 879.693 254.128  12
   1   1  12 1069.65 262.683  12
   1  -1  12 1316.25 259.191   9
   1   1  12 1555.45 269.351   9
   1   1  13 731.757 240.432  12
   1  -1  13 421.973 229.410  12
   1  -1  13 595.281 229.805   9
   1   1  13 748.925 234.311   9
   1   1  14 1163.20 298.475  12
   1  -1  14 1148.16 295.646  12
   1   1  14 990.860 276.263   9
   1  -1  14 1295.28 290.230   9
   1   1  15 494.095 317.502   7
   1  -1  15 615.242 318.057   7
   1  -1  15 582.850 259.985   9
   1   1  15 1012.27 271.684   9
   1   1  16-133.764 318.994   7
   1  -1  16-241.830 317.383   7
   1  -1  16 196.129 246.391   9
   1   1  16-76.1389 260.048   9
   1   1  17-235.528 300.282   7
   1  -1  17 26.4049 296.019   7
   1  -1  18-202.252 290.502   7
   1   1  18-329.295 298.290   7
  -1  -2  18 264.707 282.169   7
  -1   2  18 392.141 278.851   7
  -1   2  17 1716.52 366.926   7
  -1  -2  17 1315.56 361.767   7
  -1   2  16-146.279 274.350   7
  -1  -2  16-166.998 287.521   7
  -1   2  15 23.6352 271.839   7
  -1  -2  15 23.7667 267.102   7
  -1  -2  15 151.689 224.225   9
  -1  -2  14 363.992 283.418   7
  -1   2  14 528.675 270.444   7
  -1  -2  14 607.952 245.880  12
  -1   2  14 540.661 256.557  12
  -1  -2  14 895.435 257.394   9
  -1   2  14 832.073 255.312   9
  -1   2  13-86.8045 251.393   7
  -1   2  13 19.6197 209.738  12
  -1  -2  13-159.440 213.207  12
  -1  -2  13-74.8373 198.258   9
  -1   2  13 119.398 197.337   9
  -1   2  12 256.487 218.113   7
  -1  -2  12-139.164 175.364   9
  -1   2  12 18.2339 190.308   9
  -1  -2  12 275.405 192.241  12
  -1   2  12-197.672 207.637  12
   1  -2 -11 1143.01 137.235  13
   1  -2 -11 1343.37 145.280   1
  -1   2  11 1332.02 249.708  12
  -1  -2  11 1556.11 248.996  12
  -1   2  11 1403.81 240.379   9
  -1  -2  11 1792.47 240.582   9
  -1  -2  11 851.077 196.461   8
  -1  -2  10 587.354 146.303   8
   1  -2 -10 445.775 61.6133  13
  -1   2  10 736.848 184.778  12
  -1  -2  10 432.653 163.575  12
   1  -2 -10 530.492 65.7846   5
  -1   2   9 34271.0 3679.38  12
  -1  -2   9 41402.5 3681.22  12
   1  -2  -9 32795.8 3636.81  13
  -1  -2   9 31642.7 3662.06   8
  -1  -2   9 43166.9 3678.90   9
   1  -2  -9 40350.9 3654.98  11
   1  -2  -9 36807.4 3640.17   5
  -1   2   9 30943.6 3662.80   8
   1  -2  -8 5316.30 532.510  11
  -1  -2   8 4289.30 546.280   9
  -1   2   8 5257.11 559.499   9
  -1  -2   8 4302.82 542.104   8
  -1   2   8 4599.10 543.194   8
  -1  -2   8 5774.94 561.175  17
   1  -2  -8 4947.67 514.139  13
  -1   2   8 5934.21 569.533  12
  -1  -2   8 5301.25 558.064  12
   1   2  -8 4787.83 513.484   1
  -1  -2   7 11134.0 902.718  19
  -1  -2   7 10460.9 899.038   9
  -1   2   7 11862.7 909.174   9
   1   2  -7 9647.50 865.961   1
  -1  -2   7 8786.74 890.022   8
  -1   2   7 9969.17 894.607   8
   1  -2  -7 6958.93 862.505  16
   1  -2  -7 11351.0 900.978  19
  -1  -2   7 10990.8 904.760  12
  -1   2   7 10096.4 907.957  12
   1  -2  -7 9538.86 883.749  11
  -1  -2   7 11579.9 909.468  17
  -1  -2   6 19088.0 1724.09  17
  -1   2   6 19353.5 1727.10  17
  -1  -2   6 15685.4 1711.58   8
  -1   2   6 15787.3 1712.66   8
  -1  -2   6 16543.7 1714.41   9
  -1   2   6 18063.7 1721.60   9
  -1  -2   6 19221.6 1718.91  19
   1  -2  -6 19097.6 1720.35  19
  -1  -2   6 17140.7 1717.88  12
   1   2  -6 15388.2 1693.95   1
   1  -2  -6 14208.3 1705.48  11
  -1   2   5 6756.00 677.308  17
   1  -2  -5 6728.70 675.059  17
   1   2  -5 5969.19 649.163   1
  -1  -2   5 6247.50 666.613   8
  -1   2   5 5818.34 666.483   8
   1  -2  -5 7215.89 674.313  19
  -1   2   5 7355.62 676.035   9
  -1   2   4 8380.37 674.450   9
  -1  -2   4 7818.71 671.503  17
   1  -2  -4 8605.04 677.391  17
  -1  -2   4 9082.03 670.606  19
   1  -2  -4 9569.73 677.064  19
   1   2  -4 6882.01 650.363   1
   1  -2  -3 44971.7 3825.38  19
  -1  -2   3 43561.8 3820.99  19
   1  -2  -3 46900.8 3829.85  17
  -1  -2   3 34558.6 3821.60  17
   1   2  -3 36083.3 3810.98   1
   1  -2  -3 43525.6 3823.77   9
  -1  -2   3 34546.7 3810.27  13
  -1  -2   3 33811.6 3819.10  12
  -1  -2   3 38776.5 3813.54   3
  -1   2   3 42854.1 3825.45   9
   1  -2  -2 121.131 64.2762   9
  -1   2   2 73.7206 59.7002   8
  -1  -2   2 37.2915 52.4071  12
  -1  -2   2 180.536 21.4420   1
  -1  -2   2 162.138 38.0533   3
  -1  -2   2 148.556 50.8038  19
  -1  -2   2 89.5919 53.4469  17
   1   2  -2 68.4978 51.9925  17
   1  -2  -2 28.8900 71.2390  17
  -1  -2   1 12846.1 1153.88   3
   1   2  -1 10449.4 1149.53  14
  -1  -2   1 10871.0 1149.23  14
  -1   2   1 12031.9 1153.26   8
   1  -2  -1 12389.5 1155.28  12
   1  -2  -1 10962.1 1153.04   7
  -1  -2   0 599.296 81.7851   3
  -1   2   0 861.520 81.2878  10
  -1  -2  -1 466.733 64.3236  11
  -1  -2  -1 448.372 59.0352  10
   1   2   1 483.028 67.3882  19
  -1  -2  -1 500.751 68.5908  19
   1   2   1 622.012 66.5177  15
  -1  -2  -1 466.350 58.6114   3
   1  -2   2 1474.47 153.183   4
  -1  -2  -2 1357.98 157.534   3
   1  -2   2 1506.25 153.793  13
  -1  -2  -2 1641.84 169.606  11
   1   2   2 1403.45 160.610  10
   1  -2   2 1695.30 165.013   8
  -1  -2  -2 1698.60 173.535  19
   1  -2   2 1328.84 155.030  16
  -1  -2  -3 53655.0 4792.35  11
   1  -2   3 48959.8 4782.53   5
  -1  -2  -3 42626.9 4782.23   3
  -1  -2  -3 46608.3 4793.77  19
   1  -2   3 45160.9 4781.72  13
   1  -2   3 48246.3 4789.04   8
  -1   2  -4 12048.8 1242.77   1
   1  -2   4 11734.7 1251.25  11
  -1  -2  -4 11921.8 1258.09   8
   1  -2   5 8139.41 891.052   8
   1  -2   5 7698.94 876.443   3
   1  -2   5 9280.45 889.156  11
   1  -2   5 10998.7 901.352  19
  -1  -2  -5 10402.1 893.146  11
  -1   2  -5 8510.67 875.967   1
   1   2   6 110.418 107.507  17
   1  -2   6 128.885 93.9126  17
  -1   2  -6 104.594 21.8878   1
   1   2   6 111.738 90.0566   9
  -1  -2  -6 118.042 88.3970   8
   1  -2   6 122.146 71.2731   8
   1  -2   6 138.761 88.1547  19
   1   2   6 154.732 89.2557  19
   1  -2   6 95.1912 59.5676  11
  -1  -2  -6 44.2019 51.8975  11
  -1   2  -7 1524.32 172.696   1
  -1  -2  -7 1682.72 181.507   5
  -1  -2  -7 1799.53 196.136  11
   1   2   7 1862.90 231.274  19
   1  -2   7 2043.83 225.890  19
   1   2   7 1442.36 219.195   9
   1  -2   7 1553.69 205.846   8
   1  -2   7 1987.23 232.636  17
   1   2   7 2174.13 250.922  17
  -1  -2  -7 1628.67 176.458  13
   1   2   8 5934.23 553.292  17
   1  -2   8 5756.40 540.309  17
  -1  -2  -8 4950.75 484.051  13
  -1  -2  -8 5030.29 487.947   5
   1  -2   8 6297.07 536.982  19
  -1  -2  -8 4086.93 481.162  16
   1   2   8 5077.01 530.166   9
  -1   2  -8 4459.51 480.391   1
  -1  -2  -9 2140.27 281.492  16
   1   2   9 3138.94 373.333  17
   1  -2   9 4256.91 380.334  17
  -1  -2  -9 2803.75 283.449  13
  -1  -2  -9 2796.55 286.116   5
   1  -2   9 4273.91 361.510  19
  -1   2  -9 2731.81 279.458   1
   1  -2  10 2597.27 320.306   9
   1   2  10 3022.62 334.378   9
   1   2  10 1785.84 263.654  10
   1  -2  10 2921.56 327.450  19
  -1  -2 -10 2128.72 246.866  13
  -1  -2 -10 2483.81 248.377   5
   1  -2  10 2842.00 344.923  17
   1   2  10 2666.54 341.138  17
   1   2  11 1078.41 221.152   9
   1  -2  11 1126.05 211.828   9
   1  -2  11 1140.68 229.365  17
   1   2  11 696.274 138.876  10
   1   2  11 929.364 226.286  12
   1  -2  11 828.059 214.695  12
   1  -2  12 390.122 202.202  12
   1   2  12 131.899 204.425  12
   1  -2  12 106.551 178.207   9
   1   2  12 493.614 204.128   9
   1   2  13 59.0078 212.063  12
   1  -2  13-180.572 205.508  12
   1   2  13 21.1435 204.619   9
   1  -2  13 180.333 205.916   9
   1   2  14-63.4083 236.182  12
   1  -2  14-231.368 224.430  12
   1   2  14 182.711 222.580   9
   1  -2  14 89.2753 223.513   9
   1  -2  15 23.0988 229.083   9
   1   2  15-72.8021 234.074   9
   1  -2  15-76.2099 298.633   7
   1   2  15-130.402 289.929   7
   1   2  16 181.406 258.564   9
   1  -2  16 145.314 243.351   9
   1   2  16 320.062 311.853   7
   1  -2  16 159.934 298.516   7
   1  -2  17-199.798 248.212   9
   1  -2  17-78.6077 283.820   7
   1   2  17-209.064 302.437   7
   1   2  18-127.258 285.910   7
   1  -2  18 125.154 277.458   7
  -1  -3  18 616.554 294.501   7
  -1   3  18 905.587 311.081   7
  -1   3  17-25.0053 265.077   7
  -1  -3  17 213.446 278.230   7
  -1  -3  16 317.436 242.362   9
  -1   3  16 242.095 281.039   7
  -1  -3  16-23.7039 277.894   7
  -1  -3  15-148.963 214.192   9
  -1   3  15 519.837 266.999   7
  -1  -3  15 544.697 294.125   7
  -1  -3  14 368.566 225.271  12
  -1   3  14 530.617 252.469  12
  -1  -3  14 634.657 231.620   9
  -1  -3  14 585.102 275.122   7
  -1   3  14 413.087 260.319   7
  -1  -3  13 51.3539 192.386  12
  -1   3  13 159.394 209.918  12
  -1   3  13-20.4070 196.869   9
  -1  -3  13-18.6772 199.712   9
  -1   3  13 153.017 235.742   7
  -1   3  12 2268.76 339.358  10
  -1  -3  12 3381.65 406.704   9
  -1   3  12 3144.30 431.280   7
  -1   3  12 4189.08 420.946   9
  -1   3  12 3489.81 422.874  12
  -1  -3  12 3208.95 405.888  12
  -1   3  11 449.350 183.477   9
  -1  -3  11 519.099 177.061   9
   1  -3 -11 431.577 58.2873  13
  -1  -3  11 282.288 142.773   8
   1  -3 -11 418.340 61.8139   5
  -1  -3  11 402.509 185.384  12
  -1   3  11 84.1017 199.961  12
   1  -3 -10 214.008 55.3551   5
   1  -3 -10 282.799 43.0883  13
  -1   3  10 103.544 167.914   9
  -1  -3  10 177.666 131.687   8
   1  -3 -10 358.064 90.2596  11
  -1   3  10 256.710 167.303  12
  -1  -3  10 243.691 159.441  12
   1  -3  -9 4493.24 431.295  11
  -1   3   9 4008.60 470.797  12
  -1  -3   9 3828.21 457.567  12
   1  -3  -9 3691.81 405.916  13
  -1  -3   9 4193.15 452.804   9
  -1  -3   9 3771.91 443.945   8
   1  -3  -8 9571.67 749.975  11
   1  -3  -8 9967.75 767.550  19
  -1  -3   8 8525.37 761.223   9
   1   3  -8 8300.48 721.824   1
  -1  -3   8 9105.17 770.620  17
  -1  -3   8 7741.24 754.472   8
  -1   3   8 9685.47 776.520   9
  -1   3   8 7822.64 755.621   8
  -1  -3   8 9418.71 770.286  12
  -1   3   8 8643.03 778.490  12
   1  -3  -8 5645.51 718.117  16
  -1  -3   8 10221.8 771.899  19
  -1  -3   7 3280.37 351.030   9
   1   3  -7 2816.65 316.820   1
  -1  -3   7 2816.71 343.229   8
  -1   3   7 3247.62 365.323  12
  -1  -3   7 3243.77 358.202  12
   1  -3  -7 3079.58 338.663  11
  -1   3   7 2504.66 343.236   8
  -1   3   7 3676.41 365.399   9
  -1  -3   7 3854.66 366.952  17
  -1  -3   7 3559.77 354.741  19
   1  -3  -7 3864.07 360.766  19
   1   3  -6 19527.7 2099.26   1
  -1   3   6 16711.2 2115.67   8
  -1  -3   6 19167.5 2117.46   8
  -1  -3   6 21220.0 2122.39  12
   1  -3  -6 20562.9 2116.15  11
  -1   3   6 22216.9 2128.33   9
  -1  -3   6 25472.9 2131.19  17
  -1  -3   6 22532.1 2122.84  19
   1  -3  -6 23703.2 2127.88  19
  -1   3   5 698.855 113.092   8
   1  -3  -5 991.477 129.351  19
   1   3  -5 852.388 79.3105   1
   1  -3  -5 1056.77 135.368  17
  -1  -3   5 619.770 77.4690  16
   1  -3  -4 16214.2 1420.32  19
  -1  -3   4 15812.0 1413.65  19
  -1  -3   4 13340.5 1412.07  12
  -1  -3   4 12563.7 1398.67  13
  -1  -3   4 15387.8 1403.75   3
  -1   3   4 13942.6 1418.09   9
  -1  -3   4 12111.5 1403.88  11
  -1  -3   4 16905.5 1417.07  17
   1  -3  -4 14155.1 1421.31  17
  -1  -3   3 23868.2 2146.62   3
  -1  -3   3 20662.1 2141.14   1
  -1  -3   3 19329.8 2147.65  19
  -1  -3   3 18344.7 2149.34  17
   1  -3  -3 28404.0 2164.34  17
  -1  -3   3 21404.4 2149.50  12
   1  -3  -3 21622.7 2152.99   8
  -1  -3   3 19032.2 2142.49  11
   1  -3  -2 43663.9 4076.19   8
  -1   3   2 37616.4 4073.68   8
   1  -3  -2 47826.2 4078.33   9
  -1  -3   2 30905.2 4070.14  17
   1  -3  -2 45087.4 4080.05  17
  -1   3   2 35381.9 4074.73   7
  -1  -3   2 43920.8 4071.97  12
  -1   3   2 43180.7 4078.61  12
   1  -3  -1 26524.0 2868.82   8
  -1   3   1 28657.2 2868.68   8
   1   3  -1 24280.8 2864.88  14
   1  -3  -1 31648.1 2871.53  12
  -1   3   1 29812.1 2868.89   7
   1  -3  -1 29249.6 2869.65   7
  -1   3   1 31381.0 2871.30  12
  -1  -3   1 30163.7 2865.54  18
   1  -3   0 24597.8 2201.35  10
   1  -3   0 20215.8 2201.06   6
   1   3   0 20589.2 2199.46  20
  -1  -3   0 20256.3 2200.62   9
  -1   3   0 23555.5 2201.09  10
   1   3   0 18889.2 2201.43  15
   1   3   1 4515.41 428.288  15
  -1  -3  -1 3984.59 423.746  10
   1   3   1 4176.99 424.401   2
  -1  -3  -1 3787.22 427.440  19
   1   3   1 3554.94 426.610   9
  -1  -3  -1 3693.93 426.047   9
   1   3   1 3758.37 428.373  17
   1  -3   1 4157.88 418.954  20
   1   3   2 5681.55 687.812  17
  -1  -3  -2 7318.32 680.719  10
   1   3   2 5629.86 685.536   9
  -1  -3  -2 6996.34 688.362  19
   1   3   2 5636.85 685.456  19
   1   3   2 6422.90 679.989  10
   1  -3   2 7041.42 680.910   8
   1   3   3 12185.0 1395.00  10
   1  -3   3 15057.8 1399.59   8
   1  -3   3 13677.3 1391.14   4
  -1  -3  -3 13503.9 1405.36  19
   1  -3   3 14095.5 1392.12  13
   1  -3   3 12390.0 1392.61  16
   1   3   4-16.0720 52.0593  10
  -1  -3  -4 87.8189 73.5186  19
   1  -3   4 18.6900 14.4008  13
   1  -3   4 2.33462 20.3595   5
  -1  -3  -4 27.8533 23.2684   3
   1  -3   5 2371.89 236.738  11
  -1  -3  -5 1962.55 253.729  19
   1  -3   5 2398.03 248.107  19
   1  -3   5 1841.79 242.258   8
  -1  -3  -5 1962.11 241.613  11
   1  -3   6 30398.4 3407.53  19
   1  -3   6 32625.8 3403.65   8
  -1  -3  -6 36674.1 3413.07   8
   1   3   6 36902.5 3417.42   9
  -1  -3  -6 37960.6 3406.88  11
   1  -3   6 30137.7 3386.94   3
   1  -3   6 35495.4 3400.51  11
   1  -3   6 36649.4 3413.70  17
   1   3   6 38676.5 3427.46  17
   1  -3   7 416.572 118.290  19
  -1  -3  -7 397.903 114.125   8
   1   3   7 381.027 119.228   9
   1  -3   7 328.974 121.022  17
   1   3   7 354.042 146.708  17
   1  -3   7 154.678 90.2675   8
   1  -3   7 316.825 77.8228  11
  -1  -3  -7 288.644 80.6536  11
   1   3   8 1641.64 235.381  10
   1   3   8 2216.34 277.577   9
  -1  -3  -8 2369.81 245.478  11
  -1  -3  -8 2038.58 221.532  13
  -1  -3  -8 1849.75 226.628   5
   1  -3   8 1956.13 256.026   8
   1  -3   8 2692.80 293.094  17
   1   3   8 2467.52 302.286  17
   1  -3   8 3096.95 290.908  19
   1   3   9 4085.35 532.156  10
  -1  -3  -9 5602.42 523.792  13
   1   3   9 6113.58 597.403  17
   1  -3   9 6702.84 596.299  17
  -1  -3  -9 4332.20 519.714  16
  -1  -3  -9 5706.40 529.010   5
   1  -3   9 7166.11 584.878  19
  -1  -3 -10 213.851 50.7574   5
   1   3  10 268.688 181.412  17
   1  -3  10 79.1413 179.693  17
  -1  -3 -10 231.529 42.7004  13
   1   3  10 98.5380 96.0705  10
   1   3  10 251.517 167.573   9
   1  -3  10 398.174 160.232  19
   1   3  11 707.668 151.616  10
   1  -3  11 1041.07 223.515  17
   1  -3  11 1053.53 236.406  12
   1   3  11 966.328 237.055  12
   1  -3  11 1062.67 222.657   9
   1   3  11 1098.94 236.466   9
  -1  -3 -11 1111.40 120.904   5
   1   3  12 3393.88 415.573   9
   1   3  12 3055.78 425.277  12
   1  -3  12 2634.72 391.499   9
   1  -3  12 2496.20 396.016  12
   1  -3  13 474.037 214.238  12
   1   3  13 140.373 234.683  12
   1  -3  13 176.830 211.425   9
   1   3  13 320.206 215.776   9
   1   3  14 24.5787 281.236   7
   1  -3  14 393.518 231.293  12
   1  -3  14 459.558 235.216   9
   1   3  14 395.062 240.680   9
   1   3  15 78.7073 298.572   7
   1  -3  15-159.778 243.963   9
   1   3  15 148.591 233.633   9
   1   3  16-53.1249 305.577   7
   1  -3  16 52.6767 295.302   7
   1  -3  16-239.120 242.872   9
   1  -3  17-104.392 304.590   7
   1   3  17 104.391 284.628   7
   1  -3  17-146.922 255.641   9
   1  -3  18-74.7283 271.601   7
   1   3  18 102.372 281.383   7
  -1  -4  18 139.918 262.709   7
  -1   4  18-24.3267 272.611   7
  -1  -4  17 23.3653 264.538   7
  -1   4  17-24.9514 272.816   7
  -1  -4  16-93.5370 282.583   7
  -1   4  16-170.213 276.588   7
  -1  -4  16-243.109 228.522   9
  -1  -4  15 186.969 283.727   7
  -1   4  15 1063.68 290.699   7
  -1  -4  15 397.837 229.480   9
  -1  -4  14-133.661 263.285   7
  -1   4  14-45.2237 255.546   7
  -1  -4  14 71.1531 202.173  12
  -1   4  14 108.172 236.766  12
  -1  -4  14 371.494 208.009   9
  -1   4  13 108.079 240.251   7
  -1   4  13-20.4236 216.379  12
  -1  -4  13-99.9642 197.698  12
  -1   4  13 189.118 204.785   9
  -1  -4  13-74.3423 198.646   9
  -1   4  12 918.310 249.929  12
  -1  -4  12 1233.18 238.546  12
  -1   4  12 1262.25 240.447   9
  -1  -4  12 972.932 232.496   9
  -1   4  12 847.996 170.899  10
  -1   4  12 1459.95 282.165   7
  -1  -4  11-138.869 176.059  12
  -1   4  11-34.3515 204.291  12
  -1  -4  11-111.912 138.921   8
  -1   4  11 101.986 174.125   9
  -1  -4  11-86.1087 159.514   9
   1  -4 -11 36.8879 33.2799  13
  -1   4  11-162.025 222.023   7
   1  -4 -11 2.95690 52.9697   5
  -1  -4  10 1611.50 238.937   8
  -1   4  10 1957.61 283.609  12
  -1  -4  10 1955.18 263.489  12
   1  -4 -10 2177.97 222.094  11
   1  -4 -10 1699.52 187.521  13
   1  -4 -10 1543.56 194.796   5
  -1   4  10 1931.83 271.543   9
  -1  -4   9 2619.72 244.279   9
  -1  -4   9 2217.85 230.720   8
  -1   4   9 2990.58 278.163  12
  -1  -4   9 2629.80 254.754  12
   1  -4  -9 2782.20 216.244  11
  -1  -4   8 610.213 139.803   8
  -1  -4   8 909.750 156.994  17
  -1   4   8 648.370 163.224   9
  -1  -4   8 651.398 141.599   9
   1  -4  -8 749.441 120.585  11
   1  -4  -8 953.823 157.998  19
  -1  -4   8 866.165 155.485  19
  -1   4   8 469.616 162.850  12
  -1  -4   8 429.525 150.517  12
  -1  -4   7 4198.20 517.886   8
  -1  -4   7 5321.95 533.578  17
  -1   4   7 5895.89 538.877   9
  -1   4   7 3817.12 517.546   8
   1  -4  -7 5071.34 519.407  11
  -1  -4   7 5080.95 527.441  19
   1  -4  -7 5188.08 532.817  19
  -1  -4   7 4249.98 524.529  12
  -1   4   7 4723.83 537.292  12
  -1   4   6 33.8981 92.1527   9
  -1   4   6 112.603 79.5299   8
  -1  -4   6-18.7918 77.4304   8
   1  -4  -6-33.0879 88.9344  19
  -1  -4   6 34.6955 84.2695  19
  -1   4   6-27.9651 89.8966  12
  -1  -4   6-6.79134 81.1652  12
  -1  -4   6 7.48775 93.5548  17
  -1  -4   5 1925.94 222.945  11
  -1   4   5 2084.72 239.430   8
  -1  -4   5 1680.44 216.020  16
  -1  -4   5 2536.90 222.760   3
  -1  -4   5 2195.29 215.226  13
   1  -4  -5 2387.87 255.464  17
   1  -4  -5 2427.30 252.786  19
  -1  -4   4 18920.4 2040.32  11
  -1  -4   4 19321.1 2036.39   5
   1  -4  -4 21505.4 2057.26  19
  -1  -4   4 20701.8 2049.14  19
  -1  -4   4 19820.3 2049.88  17
   1  -4  -4 29372.4 2070.04  17
  -1   4   4 19137.4 2051.21   8
  -1  -4   4 19306.0 2038.09   1
   1  -4  -4 23931.5 2058.50   9
  -1  -4   4 23652.7 2045.17   3
  -1  -4   4 20489.7 2049.59  12
  -1  -4   4 18622.6 2037.22  13
   1  -4  -3 1663.26 184.093   8
  -1  -4   3 1579.46 164.328   1
   1  -4  -3 1994.34 197.292  17
  -1  -4   3 1241.98 173.673  17
  -1   4   3 1572.52 188.479   7
  -1   4   3 1791.53 190.164  12
  -1  -4   3 1530.89 174.176  12
  -1   4   2 99515.3 9419.18  12
  -1  -4   2 84730.0 9408.83   6
   1  -4  -2 110995. 9417.94   8
   1  -4  -2 108587. 9419.96   9
  -1   4   2 105177. 9415.96   8
  -1  -4   2 83683.0 9410.53  17
  -1  -4   2 89257.7 9410.79  12
  -1  -4   2 88716.2 9408.39  14
  -1   4   2 101040. 9417.02   7
   1  -4  -1 51370.0 6034.15  12
  -1   4   1 50737.1 6033.51  12
  -1  -4   1 55453.6 6029.15  20
  -1  -4   1 47296.0 6031.23  15
   1   4  -1 56113.7 6028.33  14
   1  -4  -1 64923.1 6033.88   7
  -1  -4   1 65669.2 6028.97  18
   1   4  -1 66442.8 6029.41  18
   1  -4  -1 52066.5 6032.28   8
  -1   4   1 61860.0 6032.93  10
   1  -4   0 28613.7 2930.45  10
  -1   4   0 27653.0 2931.08   6
  -1   4   0 27714.7 2928.48   2
   1   4   0 25634.7 2930.74  17
   1   4   0 32404.2 2932.72  15
  -1   4   0 29694.6 2930.36  10
   1   4   0 27937.9 2928.53  20
  -1  -4  -1 31515.4 3265.60   9
   1  -4   1 31552.7 3260.85   6
  -1   4  -1 33766.0 3258.65  20
   1  -4   1 30872.1 3258.98   2
   1   4   1 32796.0 3262.07   2
  -1  -4  -1 33626.7 3262.92  10
   1   4   1 21394.3 3263.68  15
   1   4   1 30102.3 3265.20   9
   1   4   1 28782.9 3266.80  17
   1   4   2 12935.5 1508.04  17
   1   4   2 15327.5 1510.43   9
  -1  -4  -2 14746.5 1501.05  10
  -1  -4  -2 13954.6 1507.32  19
   1   4   2 14754.0 1500.79  10
   1   4   3 3443.93 392.503   9
   1  -4   3 3667.60 371.168   1
  -1  -4  -3 3837.81 391.311  19
   1  -4   3 2970.12 374.722  16
   1  -4   3 4215.08 382.675   8
   1   4   3 3421.44 379.955  10
   1  -4   4 7215.76 718.820   5
  -1  -4  -4 7810.54 742.876  19
   1  -4   4 6977.36 717.816   4
   1  -4   4 6133.30 719.819  16
  -1  -4  -4 9100.37 741.354  11
   1  -4   4 6772.38 718.978  13
  -1  -4  -5 44391.4 5317.22   3
  -1  -4  -5 66970.8 5344.86  19
   1  -4   5 55875.9 5317.75   5
  -1  -4  -5 60725.3 5335.80  11
   1  -4   5 56371.6 5330.04   8
   1  -4   5 46305.6 5321.51  11
  -1  -4  -6 9095.95 857.038   8
   1  -4   6 7899.91 846.986   8
  -1  -4  -6 7427.63 847.490  11
   1   4   6 6359.60 835.052  10
   1   4   6 7640.28 858.687   9
   1  -4   6 9238.09 853.541  19
  -1  -4  -6 7196.96 853.990  19
   1  -4   6 8198.80 839.961  11
   1   4   6 11448.2 881.608  17
   1  -4   6 10301.0 859.620  17
  -1  -4  -7 10595.0 1048.22   8
   1  -4   7 10143.6 1037.91   8
   1  -4   7 9737.85 1045.09  19
   1   4   7 7989.61 1023.25  10
   1   4   7 11185.9 1055.51   9
  -1  -4  -7 10015.7 1037.15  11
   1  -4   7 9166.70 1029.38  11
   1  -4   7 11424.0 1052.42  17
   1   4   8 922.723 184.536   9
   1  -4   8 757.522 150.697   8
   1  -4   8 774.402 173.958  19
   1  -4   8 1095.54 187.895  17
   1   4   8 1245.04 217.298  17
  -1  -4  -8 1234.94 145.084  11
   1   4   8 767.899 137.764  10
  -1  -4  -9 7803.66 772.751  11
  -1  -4  -9 6955.17 751.549  13
   1   4   9 6200.33 760.233  10
   1   4   9 9414.45 824.122  17
   1  -4   9 8312.44 810.202  17
  -1  -4  -9 7317.54 757.693   5
   1  -4   9 7805.18 799.902  19
   1   4  10 273.265 106.849  10
   1   4  10 325.747 162.531   9
  -1  -4 -10 236.644 50.7784  16
   1  -4  10 444.390 163.030  19
  -1  -4 -10 358.671 67.7725   5
  -1  -4 -10 349.957 52.5819  13
   1   4  10 406.164 184.264  17
   1  -4  10 641.292 181.502  17
  -1  -4 -11 37.4419 43.3038   5
   1   4  11-73.5321 187.723   9
   1  -4  11-135.836 165.030   9
   1  -4  11-29.7776 168.574  12
   1   4  11 17.9218 200.267  12
   1  -4  11-47.4568 171.521  17
   1   4  11-27.7596 102.440  10
   1  -4  11 179.982 170.693  19
   1   4  12 59.2618 187.063   9
   1  -4  12 17.0247 171.070   9
   1   4  12-117.484 211.712  12
   1  -4  12-63.5518 180.824  12
   1   4  13 411.427 224.038   9
   1  -4  13 325.956 215.260   9
   1  -4  13 137.203 210.334  12
   1   4  13 142.828 222.751  12
   1   4  14 770.267 250.123   9
   1  -4  14 213.493 230.851   9
   1   4  14 296.430 284.890   7
   1  -4  14 567.397 237.064  12
   1   4  15 599.122 304.097   7
   1  -4  15 616.896 254.734   9
   1   4  15 1033.86 283.326   9
   1  -4  16 286.575 293.378   7
   1   4  16 156.262 287.071   7
   1  -4  16 163.875 249.605   9
   1  -4  17 128.781 302.606   7
   1   4  17 388.840 284.072   7
   1  -4  17 310.493 256.854   9
   1  -4  18-73.6569 271.419   7
   1   4  18 102.473 283.203   7
  -1  -5  18-205.690 273.549   7
  -1   5  18-260.831 273.000   7
  -1  -5  17 229.701 271.973   7
  -1   5  17 148.798 265.008   7
  -1  -5  16 23.0212 268.673   7
  -1   5  16 440.200 279.073   7
  -1  -5  16-172.515 232.542   9
  -1  -5  15-92.8721 266.467   7
  -1   5  15 235.318 276.788   7
  -1  -5  15 164.624 219.559   9
  -1  -5  14 288.950 214.069   9
  -1  -5  14-109.906 279.971   7
  -1   5  14 583.945 253.068   7
  -1  -5  14 274.131 209.310  12
  -1  -5  13 309.531 205.996   9
  -1  -5  13 402.396 204.382  12
  -1   5  13 436.971 244.482  12
  -1   5  13-42.7948 253.720   7
  -1   5  12 242.440 130.659  10
  -1   5  12 368.010 195.489   9
  -1  -5  12 723.308 195.047   9
  -1  -5  12 579.130 199.422  12
  -1   5  12 516.292 212.856  12
  -1   5  12 282.101 229.205   7
  -1   5  11 8392.59 840.104   7
   1  -5 -11 8718.12 782.918  11
  -1   5  11 8635.71 828.051   9
  -1  -5  11 7346.67 794.440   8
  -1   5  11 6248.11 770.799  10
  -1  -5  11 6644.72 802.411   9
  -1  -5  11 8575.77 816.880  12
   1  -5 -11 6700.03 752.542  13
  -1   5  11 8800.30 837.312  12
   1  -5 -11 7308.64 759.138   5
   1  -5 -10 4666.38 454.071  11
  -1  -5  10 4234.15 476.901  12
   1  -5 -10 3764.48 421.824  13
  -1   5  10 3854.67 491.996  12
  -1  -5  10 3979.73 463.117   8
  -1   5  10 4319.18 490.464   9
  -1   5  10 4438.22 505.453   7
  -1  -5   9 73.9447 116.524   8
  -1  -5   9 69.8751 113.963   9
  -1   5   9 42.9383 160.833  12
  -1  -5   9-73.5938 139.273  12
  -1  -5   9 10.8866 132.551  19
   1  -5  -9 74.2233 92.4876  11
  -1  -5   8 67.9447 100.602   9
  -1   5   8 263.454 129.682   9
  -1  -5   8 208.439 122.532  17
  -1  -5   8 146.162 105.454   8
   1  -5  -8 231.016 90.9462  11
  -1  -5   8 272.244 118.508  19
   1  -5  -8 42.2465 120.715  19
  -1   5   8 194.510 141.038  12
  -1  -5   8 234.920 121.086  12
  -1   5   7-30.3226 107.231   9
  -1  -5   7-7.27143 89.2631   8
  -1  -5   7 109.417 113.057  17
   1  -5  -7 45.0960 81.4544  11
  -1  -5   7 54.1672 99.6702  12
  -1   5   7 146.185 114.599  12
   1  -5  -7 107.350 105.961  19
  -1  -5   7 81.5468 101.815  19
  -1  -5   6 8722.22 738.445   3
   1  -5  -6 9122.43 774.302  17
  -1  -5   6 6163.12 738.470  11
  -1   5   6 8956.54 770.128   9
  -1  -5   6 7814.32 755.032   8
  -1  -5   6 5886.13 731.545  16
   1  -5  -6 8911.09 771.354  19
  -1  -5   6 8404.32 758.942  19
  -1   5   6 7752.64 770.172  12
  -1  -5   6 8359.65 759.155  12
  -1  -5   5 25337.6 2757.81  11
   1  -5  -5 30660.5 2780.95  19
  -1   5   5 27489.5 2771.35   8
  -1  -5   5 34758.0 2763.25   3
   1  -5  -5 34607.2 2788.17  17
  -1  -5   5 28117.3 2770.11  17
  -1  -5   5 25628.3 2753.33  13
   1  -5  -5 34632.1 2781.30   9
  -1  -5   5 24744.0 2753.02   5
   1  -5  -4 13747.0 1346.00   9
   1  -5  -4 14992.6 1346.61   8
  -1  -5   4 10254.9 1333.83  12
  -1   5   4 13990.9 1347.97   7
  -1  -5   4 14478.3 1335.28   3
  -1  -5   4 9771.96 1333.86  17
   1  -5  -4 18303.1 1360.60  17
  -1   5   4 12739.9 1340.04   8
  -1  -5   4 12923.4 1325.65   1
   1  -5  -3 3956.04 341.462   8
  -1  -5   3 2550.38 328.215  17
   1  -5  -3 3499.65 349.750  17
  -1   5   3 3785.46 343.100   7
  -1  -5   3 2908.30 328.563  12
  -1   5   2 9338.16 830.393   7
  -1  -5   2 8841.50 821.267  18
   1  -5  -2 8395.34 829.862   8
  -1   5   2 7870.27 831.611  12
  -1  -5   2 7268.40 819.407  14
  -1  -5   1 3893.91 427.797  20
   1   5  -1 3851.43 426.785  20
  -1  -5   1 3869.83 431.810  15
   1  -5  -1 3756.28 431.189   8
   1   5  -1 4844.42 426.909  18
  -1   5   1 4450.66 433.174  10
  -1   5   1 3241.80 432.498  12
   1  -5  -1 4312.86 432.783   7
  -1   5   0 12348.0 1243.09   2
   1   5   0 12414.1 1243.03  20
   1  -5   0 10642.7 1243.56  12
  -1  -5   0 9396.97 1246.44  15
   1   5   0 10372.6 1246.02  15
   1  -5   0 14541.3 1246.34  10
  -1   5   0 12655.9 1244.97  10
  -1   5   0 13569.8 1246.77   6
  -1  -5  -1 4266.97 527.515   9
   1   5   1 5356.28 530.400  15
   1   5   1 4755.49 530.513  17
   1  -5   1 5571.46 525.601   6
  -1   5  -1 5179.46 519.795  20
  -1  -5  -1 4702.47 525.010  10
   1  -5   1 4741.80 520.638   2
   1   5   1 5304.02 524.962   2
   1   5   2 10485.6 1168.23  17
  -1  -5  -2 10522.3 1165.80  19
   1   5   2 10627.0 1165.77   9
  -1  -5  -2 11328.6 1160.35  10
  -1  -5  -2 10380.6 1164.45   9
   1  -5   2 11426.0 1153.96  20
  -1  -5  -3 16040.9 1700.17  19
   1  -5   3 18616.8 1691.63   8
   1   5   3 17099.5 1703.48   9
   1  -5   3 15260.5 1685.43  15
   1  -5   4 71.3233 31.1339  16
   1  -5   4 103.522 21.4338   4
  -1  -5  -4 140.550 85.3633  19
  -1  -5  -4 147.213 68.5746  11
   1  -5   5 2537.73 267.589   5
  -1  -5  -5 2224.42 271.799   3
   1  -5   5 2563.74 265.440   4
  -1  -5  -5 2974.56 302.489  19
  -1  -5  -5 3318.46 297.510  11
   1  -5   6 305.249 56.3573  11
  -1  -5  -6 105.310 77.7214  11
   1  -5   6 149.241 38.3676   5
   1   5   6 151.108 73.8433  10
   1   5   6 162.876 112.554  17
   1  -5   6 245.785 82.9937   8
  -1  -5  -6 178.110 93.8439   8
  -1  -5  -6 346.241 95.6774  19
   1  -5   6 245.963 84.2921  19
   1  -5   6 215.235 32.5692  13
   1   5   6 193.390 105.568   9
  -1  -5  -6 205.406 37.5963   3
   1   5   7 53.0218 109.310   9
   1  -5   7 122.275 109.681  17
   1   5   7 27.3093 137.463  17
   1  -5   7 85.0974 90.1520   8
  -1  -5  -7 187.311 109.617   8
   1   5   7 77.9234 78.7430  10
   1  -5   7 92.9241 99.8966  19
  -1  -5  -7 59.9091 77.6713  11
   1  -5   7 62.9604 63.3625  11
   1  -5   7 85.1928 35.2567   3
   1   5   8-28.2824 87.4932  10
  -1  -5  -8-54.9634 82.4492  11
   1  -5   8 105.993 76.1840  11
   1  -5   8-30.8065 120.698  19
   1   5   8-12.0737 137.052   9
   1  -5   8 22.5535 93.1218   8
   1  -5   8-43.0339 126.756  17
   1   5   8 117.433 156.894  17
   1  -5   9-24.5935 141.828  19
  -1  -5  -9 111.012 85.1705  11
   1   5   9 13.0625 96.2248  10
   1   5   9 15.8585 164.079  17
   1  -5   9 25.8669 153.203  17
   1  -5   9 85.7457 111.063   8
   1  -5  10 6298.00 610.683  17
  -1  -5 -10 6123.20 547.406   5
  -1  -5 -10 4455.00 533.016  16
   1  -5  10 5224.33 593.420  19
  -1  -5 -10 5866.68 539.611  13
   1   5  10 6448.23 618.709   9
   1   5  10 4837.88 551.685  10
  -1  -5 -11 1083.47 135.058   5
   1   5  11 928.824 169.439  10
   1  -5  11 1026.19 217.325  19
   1  -5  11 996.293 209.576   9
   1   5  11 1539.99 246.158   9
   1  -5  11 1244.03 236.240  17
   1  -5  11 1042.96 232.857  12
   1   5  11 1046.00 263.529  12
   1  -5  12 100.366 175.382   9
   1   5  12 180.074 195.775   9
   1   5  12 177.726 220.212  12
   1  -5  12 198.734 174.152  12
  -1  -5 -12 306.813 53.2781  13
   1   5  13 572.679 225.717   9
   1  -5  13 262.777 207.659   9
   1   5  13 205.854 259.557   7
   1   5  13 393.526 237.829  12
   1  -5  13 132.954 205.618  12
   1  -5  14-20.8231 205.235   9
   1   5  14 214.503 222.483   9
   1   5  14 98.8984 268.970   7
   1  -5  14 70.8885 212.935  12
   1   5  15 77.1138 294.156   7
   1  -5  15-182.061 236.225   9
   1  -5  16 154.239 298.712   7
   1   5  16 102.689 283.261   7
   1  -5  16 91.9309 234.224   9
   1  -5  17 409.379 306.219   7
   1   5  17 281.560 284.998   7
   1  -5  17 583.074 262.420   9
   1  -5  18-168.925 275.186   7
  -1   6  18 694.826 284.729   7
  -1  -6  18 647.999 288.249   7
  -1  -6  17 157.554 257.808   7
  -1   6  17 98.0333 276.366   7
  -1   6  16 1322.93 333.699   7
  -1  -6  16 723.845 306.646   7
  -1  -6  16 669.923 256.204   9
  -1   6  15-163.038 262.475   7
  -1  -6  15-22.8499 276.344   7
  -1  -6  15-60.1340 214.419   9
  -1  -6  14 779.147 244.793   9
  -1   6  14 1116.73 287.087   7
  -1  -6  14 303.263 287.523   7
  -1  -6  14 1156.14 250.640  12
  -1  -6  13 106.622 194.993   9
  -1  -6  13-31.0144 188.459  12
  -1   6  13 84.5632 220.102  12
  -1   6  13 231.713 243.509   7
  -1   6  12 2826.45 375.031   7
  -1  -6  12 2778.04 345.406  12
  -1  -6  12 2211.76 339.072   9
  -1  -6  12 2457.36 313.420   8
  -1   6  12 1867.17 285.860  10
  -1   6  12 3015.01 381.594  12
  -1   6  11 1592.18 288.380  12
  -1  -6  11 2016.71 259.970  12
   1  -6 -11 1837.78 210.643  11
  -1  -6  11 1447.96 243.450   9
  -1   6  11 1936.34 285.487   9
   1  -6 -11 1490.46 167.668  13
  -1  -6  11 1407.49 228.329   8
  -1   6  11 1405.71 286.086   7
   1  -6 -11 1455.81 179.596   5
  -1   6  11 1052.63 207.603  10
  -1   6  10 3821.91 448.471   7
  -1  -6  10 3543.68 415.058  12
  -1   6  10 3653.66 443.111  12
   1  -6 -10 4277.37 401.541  11
  -1  -6  10 3046.21 402.338   8
  -1   6  10 2546.71 384.354  10
  -1   6  10 4382.58 445.234   9
  -1  -6   9 1661.71 214.542  19
   1  -6  -9 1430.08 186.217  11
  -1  -6   9 1151.10 196.577   9
  -1   6   9 1241.10 230.543  12
  -1  -6   9 1232.53 208.712  12
  -1   6   9 1174.60 183.146  10
  -1  -6   9 1104.58 192.413   8
  -1  -6   8 5132.58 592.897   8
  -1  -6   8 5037.35 599.867  19
  -1  -6   8 4982.24 597.783  17
  -1   6   8 6530.87 629.489  12
  -1  -6   8 5304.52 598.547  12
  -1   6   8 6240.99 616.220   9
  -1   6   8 5239.79 615.219   7
   1  -6  -8 5567.40 595.081  11
   1  -6  -7 192.323 111.439  19
  -1  -6   7 127.638 99.1105  19
  -1  -6   7 29.2661 95.0032   8
  -1   6   7 81.8535 122.455  12
  -1  -6   7-36.1348 108.590  12
  -1  -6   7 95.9318 105.132  17
  -1   6   7 123.307 113.423   9
   1  -6  -7-24.1283 95.0671  11
  -1  -6   7 114.967 26.5533  16
  -1  -6   6 7.52656 29.7776  16
   1  -6  -6 127.697 103.002  19
  -1  -6   6-62.8440 75.6207  19
   1  -6  -6 9.71617 101.096  17
  -1  -6   6-8.39067 40.0061  11
  -1   6   6-9.01849 93.5483   9
  -1   6   6 62.9155 110.118   7
  -1   6   6 39.8058 96.6439  12
  -1  -6   5 1370.91 163.989  11
   1  -6  -5 1414.87 192.895   9
  -1  -6   5 1177.90 181.664  17
   1  -6  -5 1507.96 205.952  17
   1  -6  -5 1869.43 204.104  19
   1  -6  -5 1709.58 198.399   8
  -1  -6   5 1593.23 160.906   1
  -1   6   5 1741.57 201.552   7
   1  -6  -4 21057.8 1867.21  17
  -1  -6   4 14177.4 1845.00  17
  -1   6   4 19028.5 1858.52   7
   1  -6  -4 19284.7 1856.80   8
  -1  -6   4 14846.9 1844.61  12
  -1  -6   4 18562.4 1838.00   1
   1  -6  -4 21883.9 1862.87   9
   1  -6  -3 10730.5 836.375   8
  -1  -6   3 7526.45 817.769  14
  -1  -6   3 7222.88 822.358  17
   1  -6  -3 10202.6 847.023  17
  -1  -6   3 8314.04 819.862   6
  -1   6   3 8866.73 834.174   7
  -1  -6   3 7097.74 821.880  12
  -1   6   2 32258.4 4328.65  12
  -1  -6   2 46040.5 4321.40  18
   1  -6  -2 46884.5 4330.38   8
  -1  -6   2 39685.5 4321.16  20
  -1  -6   2 36745.7 4324.37  15
  -1   6   2 48919.9 4329.51   7
   1   6  -1 5572.22 497.221  18
  -1  -6   1 3655.80 501.986  15
   1  -6  -1 4576.69 501.930   8
   1  -6  -1 4099.79 501.703   7
   1   6  -1 4881.74 497.854  20
  -1  -6   1 4833.14 498.933  20
  -1   6   1 4296.39 503.602  12
   1  -6   0 35787.4 3610.09  10
  -1   6   0 37566.1 3607.30   2
  -1  -6   0 30052.9 3607.52   2
   1  -6   0 31112.1 3608.21  12
   1   6   0 38408.1 3607.61  20
  -1  -6   0 34054.4 3610.07  17
  -1   6   0 38738.6 3611.00   6
   1   6   0 33503.2 3611.64  15
   1  -6   1 145.527 41.0725   2
   1  -6   1 147.712 46.2254  10
  -1   6  -1 151.624 31.3569  20
  -1   6  -1 151.106 21.5448  18
  -1  -6  -1 151.816 53.6162   9
   1  -6   1 231.025 51.0243   6
  -1   6  -1 219.003 39.1020   6
   1   6   1 164.442 58.3751  17
  -1  -6  -1 93.4443 56.8536  17
   1   6   1 147.461 55.4049  15
  -1   6  -1 199.025 46.4813  15
   1   6   1 167.918 46.4793   7
   1  -6   2 6553.63 689.785  18
  -1   6  -2 8245.67 694.277  15
   1  -6   2 6631.38 690.636  20
   1   6   2 5429.26 705.147  17
  -1  -6  -2 6141.44 697.161  10
   1  -6   2 6507.96 693.330   6
   1   6   2 6054.47 702.133   9
   1   6   3 190.090 71.5829   9
  -1  -6  -3 271.447 82.2477  19
   1  -6   4 7290.06 785.572  15
  -1  -6  -4 7620.53 807.658  19
   1  -6   4 7620.85 782.190   1
   1  -6   5 352.624 43.8413   5
   1   6   5 296.284 82.6108  10
  -1  -6  -5 355.139 105.031  19
   1  -6   5 396.366 44.0842   4
  -1  -6  -6 25750.0 2078.44  11
   1   6   6 19219.8 2056.84  10
   1  -6   6 23017.4 2066.36   8
  -1  -6  -6 24076.2 2076.81   8
   1  -6   6 18378.2 2048.68   5
   1   6   6 28312.7 2091.96   9
  -1  -6  -6 16146.9 2050.77   3
   1  -6   6 20787.1 2048.50  13
   1   6   6 33071.3 2112.64  17
   1  -6   6 18514.9 2054.33  11
  -1  -6  -6 17334.7 2071.66  19
   1   6   7 4006.45 437.222  10
  -1  -6  -7 4898.41 457.133  11
  -1  -6  -7 5054.57 467.847   8
   1  -6   7 4600.96 448.767   8
  -1  -6  -7 4075.49 460.683  19
   1  -6   7 4652.31 459.944  17
   1   6   7 5687.08 493.406  17
   1  -6   7 4275.11 428.281   3
  -1  -6  -7 3250.81 421.116   3
   1  -6   7 3940.29 434.407  11
   1   6   7 5235.99 479.205   9
   1  -6   7 4582.06 456.262  19
   1  -6   7 4190.44 423.240  13
   1  -6   8 2200.97 268.562  19
   1  -6   8 1994.47 215.761   3
   1   6   8 1725.98 239.310  10
   1  -6   8 1648.37 232.815  11
   1  -6   8 2248.94 254.267   8
   1   6   8 2725.61 307.616  17
   1  -6   8 2333.76 273.227  17
  -1  -6  -8 2324.56 255.242  11
  -1  -6  -9 11291.9 1020.73  11
   1  -6   9 9821.89 1030.85  19
   1  -6   9 9274.37 1014.58   8
   1   6   9 8124.21 1000.45  10
   1   6   9 9925.73 1048.99  17
   1  -6   9 10669.2 1037.58  17
  -1  -6 -10 270.871 97.9517  11
  -1  -6 -10 18.5805 67.9605   5
   1  -6  10 198.916 155.845  12
   1  -6  10-114.371 165.368  17
   1  -6  10 53.3007 148.708  19
   1   6  10 96.0598 113.766  10
   1   6  10 16.4953 161.507   9
  -1  -6 -11 396.808 82.5475   5
   1  -6  11 327.338 178.984  17
   1   6  11 267.202 121.042  10
   1   6  11 845.516 200.117   9
   1  -6  11 315.491 156.199   9
   1  -6  11 427.480 167.780  19
   1   6  11 150.318 203.260  12
   1  -6  11 277.028 177.192  12
   1   6  12 60.0445 214.643  12
   1  -6  12 249.203 183.485  12
   1   6  12 573.804 205.236   9
   1  -6  12 445.950 177.884   9
  -1  -6 -12 271.898 55.1682  13
  -1  -6 -12 269.890 68.3900   5
   1  -6  13-73.7477 190.671   9
   1   6  13-222.946 214.230   9
  -1  -6 -13-20.1277 42.5930  13
   1  -6  13 32.0678 196.460  12
   1   6  13-42.0448 222.079  12
   1   6  13 22.9992 260.408   7
   1   6  14 1240.43 336.689   7
   1  -6  14 791.434 251.590  12
   1  -6  14 675.389 260.046   9
   1   6  15 1545.51 357.833   7
   1  -6  15 1183.81 304.073   9
   1  -6  16-50.7023 295.109   7
   1   6  16 153.488 302.135   7
   1  -6  16 22.5846 230.650   9
   1   6  17 153.313 288.967   7
   1  -6  17 100.602 286.644   7
   1  -6  17 183.388 239.021   9
  -1  -7  18 195.964 264.496   7
  -1   7  18-294.816 258.193   7
  -1   7  17 48.5388 266.863   7
  -1  -7  17-110.018 272.579   7
  -1   7  16 219.225 272.491   7
  -1  -7  16 44.3310 259.590   7
  -1  -7  16 122.360 219.611   9
  -1  -7  15 246.889 271.442   7
  -1   7  15 210.539 260.150   7
  -1  -7  15-97.7123 210.862   9
  -1   7  14 399.258 267.600   7
  -1  -7  14 553.803 275.518   7
  -1  -7  14 601.406 225.489   9
  -1   7  13-83.1219 236.489   7
  -1  -7  13 14.8240 180.812  12
  -1   7  13 151.011 227.200  12
  -1  -7  13-68.8826 191.915   9
  -1  -7  12 1142.93 228.178   9
  -1   7  12 1008.29 185.151  10
  -1   7  12 1192.78 273.672   7
  -1   7  12 910.530 270.293  12
  -1  -7  12 1204.78 231.315  12
  -1  -7  12 1064.37 202.378   8
   1  -7 -12 1074.18 173.032  11
  -1  -7  11 66.7140 151.891   9
  -1   7  11-18.2464 200.091  12
  -1  -7  11 37.1949 155.268  12
  -1   7  11-36.1230 211.297   7
   1  -7 -11 48.8869 103.347  11
  -1  -7  11 43.9403 130.402   8
  -1   7  11 43.5413 124.329  10
  -1   7  10-35.5833 113.143  10
  -1  -7  10 250.619 145.890  19
  -1  -7  10 33.0523 138.228  12
  -1   7  10-115.701 182.223  12
  -1   7  10-49.1362 189.242   7
   1  -7 -10 19.7229 103.235  11
  -1  -7  10-60.9815 128.052   8
  -1  -7   9 620.820 134.798   9
  -1   7   9 655.315 125.324  10
  -1   7   9 932.495 193.309  12
  -1  -7   9 663.809 148.904  12
  -1  -7   9 672.314 151.322  19
   1  -7  -9 952.005 177.706  19
   1  -7  -9 776.905 131.980  11
  -1  -7   9 544.808 131.692   8
   1  -7  -9 341.910 53.2376   3
   1  -7  -8 2400.34 274.832  11
  -1   7   8 2596.94 306.117   9
  -1   7   8 1831.84 259.886  10
  -1   7   8 2459.78 308.396   7
  -1  -7   8 1848.05 275.485  19
  -1  -7   8 2551.63 281.429  12
  -1   7   8 2527.59 306.095  12
  -1  -7   8 2165.08 270.407   8
  -1  -7   8 1959.10 275.291  17
  -1  -7   7 1839.34 231.864  11
  -1  -7   7 2044.94 257.599  19
   1  -7  -7 2994.62 285.315  19
  -1  -7   7 1692.89 256.529  17
  -1  -7   7 2048.10 257.737   8
  -1   7   7 2590.54 294.494  12
  -1  -7   7 2113.85 258.649  12
  -1   7   7 2344.15 280.586   7
  -1   7   7 2014.30 249.576  10
  -1   7   7 2807.25 285.606   9
   1  -7  -6 6443.01 707.453  19
  -1  -7   6 6040.61 693.061  19
   1  -7  -6 9864.78 726.982  17
   1  -7  -6 8250.28 710.332   8
  -1   7   6 8909.87 725.583  12
  -1   7   6 8194.25 715.593   7
  -1  -7   6 6136.55 672.668   5
  -1  -7   6 6279.68 679.094  11
  -1   7   6 6418.76 689.413  10
  -1   7   5 7.53515 95.5826   7
   1  -7  -5 79.3843 85.3983  19
  -1   7   5 11.9027 74.5775  10
   1  -7  -5 38.8957 81.0026   9
  -1  -7   5 40.2350 18.2768   1
   1  -7  -5-9.06553 91.1420  17
  -1  -7   5 17.8979 62.3932  17
   1  -7  -5 21.4837 83.6215   8
  -1  -7   5-23.6542 61.0434  12
  -1   7   5 8.69775 91.6570  12
  -1  -7   4 7875.03 841.241  17
   1  -7  -4 11190.3 871.255  17
   1  -7  -4 10026.3 856.048   8
  -1  -7   4 6279.82 834.648   6
  -1  -7   4 7724.49 840.067  12
  -1  -7   4 8739.52 834.135  14
  -1   7   4 8390.20 844.662  10
   1  -7  -4 9899.97 860.783   9
  -1  -7   3 36737.5 4050.75  14
  -1  -7   3 37680.5 4056.33  15
   1  -7  -3 48316.1 4072.81   9
  -1  -7   3 45274.1 4053.54  18
   1  -7  -3 38603.5 4072.72  17
  -1  -7   3 34392.2 4054.17  17
  -1   7   3 38788.8 4060.04  10
   1  -7  -3 46403.1 4067.29   8
  -1   7   3 46082.6 4066.65   7
  -1   7   2 25287.1 2272.48   7
  -1  -7   2 22798.7 2264.96  20
  -1  -7   2 17981.6 2268.49  15
   1   7  -2 21637.8 2263.50  14
  -1  -7   2 24170.8 2263.88  18
   1  -7  -2 17696.2 2275.29  17
   1  -7  -2 23414.0 2273.38   8
  -1   7   2 18099.8 2272.76  12
   1   7  -2 21009.7 2264.53   6
   1  -7  -1 47666.0 5000.89   7
   1   7  -1 45522.2 5000.98  15
  -1  -7   1 47189.6 4997.26  17
   1   7  -1 49671.2 4996.51  20
  -1   7   1 38945.9 5000.67  12
  -1  -7   1 33666.0 5000.14  15
   1   7  -1 59115.7 4996.13  18
  -1   7   0 9715.48 946.071   2
  -1  -7   0 9381.20 947.859   2
  -1  -7   0 9272.52 949.993  17
   1   7   0 8080.41 950.771  15
   1  -7   0 7415.48 946.485  12
  -1   7   0 9558.40 950.397   6
   1   7   0 8854.62 945.882  20
   1  -7   0 11410.9 951.551  10
  -1   7  -1 422.261 61.7739   6
  -1   7  -1 425.368 45.2800  18
   1  -7   1 402.526 66.0379  10
   1   7   1 239.783 71.4436  15
  -1   7  -1 456.447 69.7756  15
  -1  -7  -1 393.492 74.2292  17
  -1  -7  -1 412.182 72.2836   9
   1   7   1 317.001 60.9439   7
  -1   7  -1 389.037 52.5924  20
   1  -7   1 433.409 63.8055   2
   1  -7   2 366.392 39.1903  18
   1   7   2 223.383 83.1686  17
  -1   7  -2 287.432 52.9904  15
   1  -7   2 294.161 68.6970   6
  -1  -7  -2 267.156 68.6850  10
   1  -7   3 828.066 86.5952  20
   1   7   3 840.261 108.885  10
   1   7   3 835.598 120.002   9
  -1  -7  -3 980.792 121.232   9
  -1  -7  -3 703.515 120.631  19
   1  -7   3 732.640 81.6736  14
   1  -7   4 29241.0 3426.92  15
  -1  -7  -4 43087.2 3446.06   8
   1   7   4 36454.6 3433.93  10
  -1  -7  -4 32982.1 3445.80  19
  -1  -7  -5 1589.68 187.722  19
   1   7   5 1269.37 165.080  10
   1   7   5 1711.34 191.748   9
   1  -7   5 1257.84 141.640   4
   1  -7   5 1359.04 141.893  13
   1   7   5 1842.70 203.701  17
  -1  -7  -5 1988.68 186.012   8
   1  -7   5 1114.85 143.485  15
   1  -7   6 2299.16 243.158  13
  -1  -7  -6 3054.43 291.308  19
   1   7   6 2976.55 305.703  17
   1   7   6 2395.33 268.341  10
  -1  -7  -6 2640.33 279.564  11
   1   7   6 2822.69 292.852   9
   1  -7   6 2437.84 240.804   4
  -1  -7  -6 2056.42 251.047   3
   1  -7   6 2228.75 242.677   5
   1  -7   6 2006.65 245.820  16
   1  -7   6 2076.88 244.298  15
   1  -7   6 2719.36 268.789   8
  -1  -7  -6 2485.44 279.001   8
   1  -7   7 6667.17 695.032  13
   1  -7   7 5704.79 703.336  11
  -1  -7  -7 10626.1 740.733  11
   1   7   7 6877.10 711.693  10
   1  -7   7 6054.48 695.627   5
   1  -7   7 6700.39 721.242  19
  -1  -7  -7 9444.78 742.301   8
   1  -7   7 8493.47 721.933   8
   1   7   7 11402.6 772.434  17
   1  -7   7 6285.32 721.541  17
   1   7   7 7974.48 742.224   9
  -1  -7  -7 5539.12 696.889   3
  -1  -7  -7 8642.35 740.549  19
   1  -7   7 6734.38 694.245  15
   1   7   8 29.2812 148.067  17
   1  -7   8 39.9487 117.385  17
   1  -7   8 21.9496 90.6252   8
   1   7   8-9.90573 103.225  10
  -1  -7  -8-83.2071 96.4891  11
   1  -7   8 5.24431 68.1152  11
   1  -7   8 19.4031 117.004  19
   1  -7   9 4406.28 499.641  19
   1  -7   9 4591.20 484.343   8
   1   7   9 5017.77 522.268   9
  -1  -7  -9 5494.38 493.940  11
   1  -7   9 4222.31 502.765  17
   1  -7   9 3648.79 468.643  11
   1   7   9 3866.55 474.634  10
   1  -7  10-26.7851 148.463  19
   1   7  10-117.843 166.351   9
   1   7  10-26.7071 111.506  10
   1   7  10-69.2784 183.501  12
   1  -7  10-11.9785 149.659  12
  -1  -7 -10 56.9266 98.7333  11
   1  -7  10-13.8208 162.453  17
  -1  -7 -11 1637.44 183.775   5
   1  -7  11 1438.42 251.573  17
  -1  -7 -11 1572.15 168.708  13
   1   7  11 2162.82 288.959   9
   1  -7  11 1133.32 234.804   9
   1   7  11 1245.07 203.330  10
   1   7  11 1462.36 300.849  12
   1  -7  11 916.519 242.859  12
   1  -7  11 1089.43 248.970  19
   1  -7  12 1389.54 284.689  19
   1   7  12 1884.49 328.573  12
   1  -7  12 1588.06 285.001  12
   1   7  12 1433.13 336.057   7
   1  -7  12 1474.79 274.330   9
   1   7  12 2544.92 325.651   9
  -1  -7 -12 1821.71 195.302  13
  -1  -7 -12 1696.09 206.786   5
   1   7  13 22.8154 222.129   9
   1  -7  13 198.680 205.626   9
   1   7  13 21.5742 234.445  12
   1  -7  13 92.2965 194.850  12
  -1  -7 -13 166.826 47.3224  13
   1   7  13 68.9999 256.120   7
   1  -7  14 700.736 232.225   9
   1   7  14 439.509 292.993   7
   1  -7  15 262.711 239.454   9
   1   7  15 568.399 280.537   7
   1  -7  16 132.683 230.971   9
   1   7  16 379.295 295.404   7
   1  -7  16 573.340 309.805   7
   1  -7  17 112.283 237.099   9
   1   7  17 561.908 297.609   7
   1  -7  17 148.013 291.701   7
  -1  -8  18 253.715 257.493   7
  -1  -8  17 128.001 250.748   7
  -1   8  17-164.583 261.327   7
  -1   8  16-71.9887 268.210   7
  -1  -8  16 195.049 267.929   7
  -1  -8  15-134.048 214.198   9
  -1   8  15 93.6270 261.031   7
  -1  -8  15-197.856 272.470   7
  -1  -8  14 1603.04 308.720   9
  -1   8  14 2128.31 350.372   7
  -1  -8  14 1631.27 347.377   7
  -1  -8  13-16.8107 185.487   9
  -1   8  13 327.014 252.376  12
  -1   8  13 290.363 243.688   7
   1  -8 -12 4.89057 79.4730   5
  -1  -8  12-46.0229 146.256   8
  -1   8  12 38.3218 212.452   7
   1  -8 -12 76.5865 47.5537  13
  -1   8  12 158.363 133.120  10
  -1  -8  12-29.7647 168.134   9
   1  -8 -12 61.3178 108.389  11
  -1  -8  12 26.1162 168.001  12
  -1   8  12-40.4807 227.425  12
  -1   8  11-70.9112 197.572   7
  -1   8  11-32.2101 124.468  10
  -1  -8  11 32.3950 129.644   8
  -1  -8  11 183.493 150.308   9
   1  -8 -11-10.6426 111.757  11
  -1  -8  11-141.748 161.665  12
  -1   8  11-92.9095 214.167  12
  -1   8  10 1269.47 250.758   7
  -1  -8  10 1093.76 190.091   8
  -1  -8  10 1094.63 203.099  12
  -1   8  10 1032.68 254.721  12
  -1   8  10 1038.82 180.899  10
  -1  -8  10 1049.96 205.411  19
   1  -8 -10 1388.07 225.584  19
   1  -8 -10 1606.50 193.737  11
   1  -8  -9 2440.37 341.393   3
  -1  -8   9 3957.45 386.475   8
  -1  -8   9 5172.48 401.761  12
  -1   8   9 4477.68 433.646  12
  -1   8   9 3614.49 372.645  10
  -1  -8   9 3386.36 390.739  19
   1  -8  -9 5091.51 425.183  19
   1  -8  -9 4727.98 395.699  11
   1  -8  -8 832.949 140.568  11
  -1   8   8 709.427 137.404  10
  -1  -8   8 546.701 135.914  17
  -1  -8   8 709.942 137.219   8
  -1  -8   8 649.797 138.789  12
  -1   8   8 828.486 179.348  12
  -1  -8   8 554.113 75.4715  13
  -1  -8   8 868.540 91.2492   3
  -1  -8   8 616.923 141.291  19
  -1  -8   7 1867.91 195.263   3
  -1  -8   7 1167.15 210.544  17
  -1  -8   7 1524.53 189.213  11
  -1   8   7 1624.76 213.344  10
  -1  -8   7 1730.09 174.924   4
  -1  -8   7 1727.82 215.963   8
  -1   8   7 1850.66 247.686   7
  -1  -8   7 1775.53 213.681  12
  -1   8   7 1965.54 259.112  12
  -1  -8   7 1543.63 177.989  13
   1  -8  -7 1910.51 240.656  19
  -1  -8   7 1535.38 216.895  19
  -1  -8   6 21.7939 32.7788  11
  -1   8   6 4.68010 85.1448  10
   1  -8  -6 94.3319 114.941  17
  -1   8   6-88.8880 113.409   7
   1  -8  -6 8.53539 98.8891   8
   1  -8  -6-9.51160 98.9912  19
  -1  -8   6-22.9985 75.4430  19
  -1   8   6 116.028 109.097  12
  -1  -8   6 56.5922 52.0406   3
  -1   8   5 19755.4 2358.50  10
   1  -8  -5 27839.1 2380.25   9
   1  -8  -5 29904.6 2377.68   8
  -1  -8   5 21204.4 2356.71  12
  -1   8   5 29382.4 2385.94  12
   1  -8  -5 19165.6 2369.88  19
  -1  -8   5 21674.6 2349.19   6
  -1   8   5 29365.7 2377.11   7
   1  -8  -5 28447.0 2386.28  17
  -1  -8   5 20417.9 2357.86  17
   1  -8  -4 4446.15 399.609   9
  -1   8   4 3950.49 384.622  10
  -1  -8   4 3571.63 374.800  15
   1  -8  -4 4775.42 396.018   8
  -1  -8   4 3301.39 373.881  12
  -1  -8   4 3846.82 372.718   6
  -1  -8   4 3446.24 376.179  17
   1  -8  -4 3396.39 401.554  17
  -1  -8   4 3201.42 367.538  14
  -1  -8   3 5738.28 514.562  18
  -1   8   3 5632.18 527.465  10
  -1  -8   3 4138.71 515.010  17
   1  -8  -3 4421.88 540.299  17
  -1   8   3 5161.84 528.814   7
  -1  -8   3 3985.85 519.501  15
   1  -8  -3 4867.46 534.386   9
   1  -8  -3 6020.52 532.975   8
   1   8  -2 3256.69 329.495   6
  -1   8   2 3589.36 339.657  10
   1  -8  -2 2785.86 337.660   8
  -1  -8   2 3533.76 326.249  18
  -1   8   2 2690.34 340.808  12
  -1   8   2 3279.01 334.718   7
   1   8  -2 2892.00 325.198  14
  -1  -8   2 2650.95 333.972  15
   1  -8  -2 2870.72 345.516  17
   1   8  -1 27473.5 2683.64  20
   1  -8  -1 21161.7 2686.78   7
  -1  -8   1 23920.9 2684.78  17
   1   8  -1 28388.6 2690.43  15
  -1  -8   1 25007.0 2684.44   2
  -1   8   1 20894.7 2687.34  12
   1   8  -1 29849.4 2682.64  18
   1  -8   0 182.120 60.7598  10
  -1  -8   0 173.504 56.8226  17
   1   8   0 222.660 60.0514  15
   1   8   0 188.723 49.1878  20
  -1   8   0 210.563 64.3496   6
  -1  -8   0 221.852 63.2291   2
  -1   8  -1 10585.9 997.781   6
   1  -8   1 10380.4 999.275  10
   1   8   1 7619.18 995.029   7
  -1  -8  -1 8417.18 1001.37   9
  -1   8  -1 10841.4 991.419  18
   1  -8   1 8068.58 993.119  12
   1   8   1 8843.28 1004.04  15
  -1   8  -1 7977.32 998.754  15
  -1  -8  -1 8626.94 1003.25  17
  -1   8  -1 10733.0 993.855  20
   1  -8   1 9840.42 995.807   2
  -1   8  -2 21.2636 43.5043  15
   1   8   2-58.9831 67.6528   7
   1   8   2 22.3259 71.0511   2
   1  -8   2 19.9980 43.0999   2
  -1  -8  -2 12.2162 63.4615  10
  -1  -8  -2 5.30460 71.6950  17
  -1  -8  -3 5026.00 645.334  19
   1   8   3 4822.63 648.308  17
   1  -8   3 6312.56 628.958  20
  -1  -8  -3 6888.06 640.852  10
  -1  -8  -3 5533.79 646.552   9
   1  -8   3 6057.01 627.705  18
  -1  -8  -4 12415.6 1332.60  19
   1  -8   4 12431.3 1307.98  14
   1   8   4 12578.4 1320.00  10
  -1  -8  -4 15511.2 1331.69   8
   1  -8   4 12641.1 1309.30  20
   1   8   5 67.6847 78.6674  10
  -1  -8  -5 21.4068 79.6276   8
   1  -8   5 70.6663 15.4782   1
   1   8   5 102.493 108.819  17
   1   8   5 8.58237 85.6720   9
  -1  -8  -5 96.1182 94.2032  19
   1  -8   6 1930.60 256.411  15
   1   8   6 2126.76 304.663  17
   1  -8   6 2377.94 258.926  16
  -1  -8  -6 3633.07 302.324  11
   1   8   6 1984.64 274.502  10
  -1  -8  -6 2451.72 298.305  19
   1  -8   6 2949.27 280.604   8
  -1  -8  -6 2938.61 296.488   8
   1  -8   6 2439.48 253.510   5
   1  -8   6 2494.45 255.251  13
   1   8   6 2935.08 305.180   9
   1  -8   6 2461.11 253.324   4
   1  -8   7 5130.04 526.685  13
   1  -8   7 3840.38 525.962  15
   1  -8   7 5402.02 528.096  16
   1  -8   7 5099.63 536.030  11
  -1  -8  -7 6371.10 578.186  19
   1   8   7 7006.39 583.023   9
   1  -8   7 4964.72 527.449   5
  -1  -8  -7 6739.36 573.650   8
   1  -8   7 6662.57 554.743   8
   1   8   7 5197.63 545.544  10
  -1  -8  -7 7134.18 572.129  11
   1   8   7 5373.96 581.842  17
   1  -8   7 4703.93 554.526  17
  -1  -8  -8-39.5082 103.711  11
   1  -8   8 14.7489 64.9785  11
   1  -8   8 47.7838 121.410  19
   1  -8   8-105.898 122.304  17
   1   8   8-10.1747 100.963  10
   1  -8   8-7.19182 96.6645   8
  -1  -8  -8 10.1163 34.4338   3
   1  -8   8 16.2137 30.3707  13
   1  -8   8-1.13540 37.0624  15
   1   8   9 1477.91 220.203  10
   1  -8   9 1589.70 206.127  11
   1  -8   9 1565.49 241.650  12
   1  -8   9 1786.54 255.258  17
   1   8   9 1853.03 260.963   9
   1  -8   9 1756.44 224.542   8
  -1  -8  -9 1968.33 233.373  11
   1  -8   9 1578.82 244.279  19
   1  -8  10 1786.07 276.163  19
   1  -8  10 1660.70 290.953  17
   1  -8  10 1741.20 276.157  12
   1   8  10 2239.24 324.816  12
  -1  -8 -10 2392.61 262.374  11
   1   8  10 1604.66 245.796  10
  -1  -8 -11 121.774 108.982  11
   1   8  11 272.572 218.968  12
   1  -8  11 111.509 150.822  12
   1  -8  11 374.410 172.831  17
   1  -8  11 234.112 154.658   9
   1   8  11 164.934 121.510  10
   1   8  11 324.557 187.656   9
   1  -8  11-28.6589 168.353  19
  -1  -8 -11-32.6521 81.0232   5
   1   8  12 761.189 260.904   7
  -1  -8 -12 748.779 95.5590  13
   1  -8  12 633.429 201.074   9
   1   8  12 1337.19 262.969   9
   1   8  12 594.340 244.538  12
   1  -8  12 604.958 199.433  12
   1  -8  12 345.292 197.040  19
  -1  -8 -12 624.329 112.075   5
   1   8  13-205.589 267.400   7
   1  -8  13-17.7338 187.616   9
  -1  -8 -13 126.830 50.1289  13
   1   8  13 44.0166 239.523  12
   1  -8  14 313.273 221.592   9
   1   8  14 715.372 290.182   7
   1  -8  15 300.069 238.562   9
   1   8  15 97.8134 283.359   7
   1  -8  16 130.563 230.623   9
   1  -8  16-48.8903 281.804   7
   1   8  16-298.542 306.207   7
   1  -8  17 167.473 290.774   7
   1   8  17 279.721 291.052   7
  -1  -9  17 372.897 252.317   7
  -1   9  17 22.2883 247.170   7
  -1   9  16 941.871 315.662   7
  -1  -9  16 865.822 295.255   7
  -1  -9  15 242.886 223.945   9
  -1   9  15 209.173 264.154   7
  -1  -9  15 213.232 256.448   7
  -1  -9  14-164.316 211.866   9
  -1   9  14-286.158 259.044   7
  -1  -9  14 143.456 248.061   7
  -1   9  13 748.646 291.097  12
  -1  -9  13 1150.13 235.117   9
   1  -9 -13 1165.63 182.176  11
  -1   9  13 1037.64 272.383   7
  -1   9  12 551.469 231.499   7
  -1   9  12 304.616 150.968  10
  -1  -9  12 427.012 173.782  12
  -1   9  12 350.259 235.301  12
  -1  -9  12 102.144 164.232   9
   1  -9 -12 308.651 129.653  11
  -1  -9  12 463.005 151.384   8
  -1   9  11 569.847 208.240   7
  -1   9  11 104.533 138.803  10
  -1  -9  11 231.371 151.132   9
   1  -9 -11 396.510 132.254  11
  -1   9  11 94.3051 200.601  12
  -1  -9  11 212.963 151.864  12
  -1  -9  11 339.820 145.710   8
  -1  -9  10 301.562 145.378  19
   1  -9 -10 481.402 163.048  19
  -1   9  10 330.077 132.608  10
   1  -9 -10 291.524 126.073  11
  -1   9  10 266.399 180.754   7
  -1   9  10 155.120 191.684  12
  -1  -9  10 396.398 138.906  12
  -1  -9  10 246.570 125.804   8
   1  -9  -9 1012.57 222.574  19
  -1  -9   9 1202.04 201.954  19
  -1   9   9 1245.99 192.527  10
  -1   9   9 1655.98 246.545   7
  -1  -9   9 1113.07 191.893   8
   1  -9  -9 1354.81 199.865  11
  -1  -9   9 1646.66 206.435  12
  -1   9   9 1192.03 243.177  12
  -1   9   8 344.494 158.181  12
  -1  -9   8 453.465 120.683  12
  -1  -9   8 387.758 119.464   8
   1  -9  -8 389.041 123.843  11
  -1  -9   8 326.401 46.5608  13
  -1   9   8 451.414 120.061  10
  -1  -9   8 425.215 70.2802   3
  -1  -9   8 498.120 129.060  19
  -1  -9   8 310.326 54.8940  16
  -1  -9   7 1219.61 119.223   4
  -1  -9   7 1074.39 120.006   5
  -1   9   7 1066.98 166.287  10
  -1  -9   7 1475.07 147.098   3
  -1  -9   7 1068.79 120.968  13
   1  -9  -7 1444.97 205.626  19
  -1  -9   7 1257.37 168.735  19
  -1   9   7 1077.29 196.634   7
  -1  -9   7 1216.23 161.535  12
  -1   9   7 1211.00 201.030  12
  -1  -9   7 988.627 131.480  11
  -1  -9   7 853.094 128.054  16
   1  -9  -6 432.441 127.243   8
  -1   9   6 506.322 132.574   7
   1  -9  -6 303.836 134.803  17
  -1  -9   6 641.643 92.1285   3
  -1   9   6 585.456 141.979  12
  -1   9   6 545.108 115.103  10
   1  -9  -6 582.126 127.697   9
   1  -9  -6 443.423 137.112  19
   1  -9  -5-14.7655 86.9860   8
  -1   9   5 14.1880 85.9495   7
  -1  -9   5-1.79499 50.4484   6
  -1   9   5 4.59778 78.5131  10
   1  -9  -5 19.6497 99.3661  17
  -1  -9   5 3.76521 61.0680  17
  -1   9   5-126.769 101.454  12
  -1  -9   5 6.27306 51.3846  12
   1  -9  -5-43.2642 86.6572   9
   1  -9  -4 122.732 83.0128   9
  -1   9   4 326.978 81.6976  10
   1  -9  -4 221.319 107.801  17
  -1  -9   4 223.414 55.9027  17
   1  -9  -4 349.147 84.3360   8
  -1   9   3 34060.2 3028.88   7
   1  -9  -3 29352.8 3034.40   9
   1  -9  -3 23728.0 3034.57  17
  -1   9   3 27946.0 3025.98  10
   1  -9  -3 29443.1 3029.52   8
   1   9  -2 1970.15 204.019  14
   1  -9  -2 1589.43 227.462  17
   1  -9  -2 1900.15 218.186   8
   1   9  -2 2016.84 211.271   6
  -1   9   2 1862.54 220.733  10
  -1  -9   1 593.258 87.2421   2
  -1  -9   1 527.714 81.5911  17
   1  -9  -1 417.306 85.0894   7
   1   9  -1 569.515 89.7706  15
  -1   9   1 493.286 86.5070  12
   1   9  -1 677.244 78.3242  20
   1   9  -1 686.912 69.4857  18
  -1  -9   0 3628.61 394.926   2
  -1  -9   0 3197.47 395.757  17
  -1   9   0 3833.52 399.124   6
   1   9   0 3388.39 398.995  15
   1   9   0 3869.36 391.178  20
   1  -9   0 4215.25 398.418  10
   1  -9   1 71.2442 61.0290   2
   1   9   1 67.8268 60.7853   2
   1  -9   1 16.9983 59.4986  10
   1   9   1 69.6833 71.4484  15
  -1   9  -1-23.5261 57.1392  15
  -1   9  -1 40.6415 40.4145  20
   1  -9   1 18.1630 32.8405  12
   1   9   1 44.4272 37.7529   7
  -1   9  -1 46.6483 18.4483  18
  -1  -9  -1 39.3289 67.1282  17
  -1   9  -1 33.1892 58.9862   6
  -1  -9  -2 31971.9 3391.34  17
   1   9   2 28093.0 3382.37   7
  -1   9  -2 36581.7 3381.73  15
   1   9   2 31384.4 3381.37   2
   1  -9   2 33522.1 3376.89   2
   1   9   3 22599.6 2593.46   7
   1   9   3 23197.1 2587.76   2
  -1  -9  -3 21449.6 2595.75   9
   1  -9   3 24342.2 2580.92  20
   1  -9   3 26438.8 2579.20  18
  -1  -9  -4 12099.0 1268.57   8
  -1  -9  -4 12039.7 1272.83   9
  -1  -9  -4 11998.7 1275.03  19
  -1  -9  -5 14.7103 81.6396   8
   1   9   5 150.451 96.0493   9
   1  -9   5 28.3233 31.5205  14
  -1  -9  -5 101.082 104.125  19
   1   9   5 38.2800 75.5857  10
  -1  -9  -6 2332.45 263.454  11
   1   9   6 1867.56 245.007  10
   1   9   6 2659.64 273.727   9
   1  -9   6 2040.61 240.305   8
  -1  -9  -6 2209.81 261.834   8
  -1  -9  -6 1757.71 263.504  19
   1  -9   6 1998.01 225.613  16
   1  -9   6 2211.09 219.645   4
   1  -9   6 1910.21 219.529  13
   1  -9   7 113.620 28.6623  13
   1   9   7 90.0943 98.4368  10
  -1  -9  -7 10.2233 106.202  11
   1  -9   7 200.283 104.833  17
   1  -9   7 137.083 21.5456   4
  -1  -9  -7 187.275 120.670   8
   1  -9   7 92.2674 89.6548   8
   1  -9   7 148.166 30.0355   5
   1  -9   7 69.3721 40.7044  16
   1   9   7 205.363 124.048   9
   1  -9   8 7835.20 939.374   5
   1  -9   8 8274.93 968.791  17
   1  -9   8 8532.03 969.204  19
   1  -9   8 8430.73 949.259  11
   1  -9   8 10665.6 951.345   3
   1  -9   8 9037.07 939.379  13
   1   9   8 9569.55 957.244  10
  -1  -9  -8 12370.4 987.940  11
   1  -9   8 11445.1 967.474   8
   1  -9   9 1152.44 198.452  12
   1   9   9 1004.38 181.014  10
   1  -9   9 1093.58 209.897  17
   1  -9   9 1060.20 160.470  11
  -1  -9  -9 1434.64 198.824  11
   1  -9   9 1625.77 188.812   8
   1  -9   9 1136.72 204.759  19
   1   9   9 1959.36 243.048   9
   1   9  10 5419.91 529.418  12
   1  -9  10 3227.37 456.315  12
   1  -9  10 3482.84 468.018  17
   1   9  10 6540.96 518.969   9
   1   9  10 3435.06 438.355  10
  -1  -9 -10 4904.89 464.268  11
   1  -9  10 3026.87 465.632  19
  -1  -9 -11 1085.41 162.682  11
   1  -9  11 656.801 182.337  12
   1   9  11 1160.53 258.673  12
   1  -9  11 485.453 182.351  19
   1   9  11 498.741 237.849   7
   1  -9  11 513.664 173.972  17
   1   9  11 526.262 148.502  10
   1   9  11 1202.99 234.715   9
   1   9  12 1427.61 268.986  15
   1  -9  12 1665.52 282.947  19
  -1  -9 -12 1792.29 196.468  13
   1   9  12 1332.23 346.594   7
  -1  -9 -12 1697.93 211.931   5
   1  -9  12 1917.85 287.441   9
   1   9  12 1961.87 342.292  12
   1  -9  12 1588.71 273.627  12
   1   9  13 289.878 237.080  12
  -1  -9 -13 336.533 64.2318  13
   1   9  13 270.899 167.455  15
   1  -9  13 156.725 186.259   9
   1   9  13 292.294 242.505   7
   1  -9  14 134.148 209.200   9
   1   9  14 46.4793 262.628   7
   1  -9  15-20.8734 221.168   9
   1   9  15-48.2706 274.688   7
   1  -9  16 171.407 233.464   9
   1  -9  16 215.193 284.538   7
   1   9  16 521.071 288.159   7
   1   9  17-49.7844 276.192   7
   1  -9  17-186.586 284.107   7
  -1  10  17 743.146 278.120   7
  -1 -10  17 661.844 275.318   7
  -1 -10  16 183.531 262.895   7
  -1  10  16 638.636 273.179   7
  -1 -10  15-83.2868 266.616   7
  -1  10  15-228.700 258.742   7
  -1 -10  14 53.3171 192.697   9
  -1  10  14 263.989 244.284   7
  -1 -10  14 160.196 251.120   7
  -1 -10  13 32.0772 184.934   9
  -1  10  13-67.0427 240.303  12
   1 -10 -13 78.5555 113.264  11
  -1  10  13 101.981 220.589   7
  -1  10  12 133.583 141.287  10
  -1 -10  12 56.8998 168.292   9
  -1 -10  12 88.7567 139.845   8
  -1  10  12-125.761 238.743  12
   1 -10 -12 166.653 131.613  11
  -1  10  12 149.202 219.434   7
   1 -10 -11-72.7680 123.054  11
  -1  10  11 97.9830 139.802  10
  -1 -10  11 75.5151 142.864   9
  -1 -10  11 31.0532 142.912  12
  -1  10  11 38.3289 201.228  12
  -1 -10  11 12.6208 155.649  19
  -1  10  11-85.4996 192.092   7
  -1 -10  11-42.0540 134.660   8
  -1 -10  10 1460.09 219.137   8
  -1  10  10 1393.27 220.699  10
  -1 -10  10 1026.92 220.637  19
   1 -10 -10 1842.69 265.047  19
   1 -10 -10 1533.70 225.439  11
  -1  10  10 1667.16 271.905   7
  -1  10  10 1529.88 282.264  12
  -1 -10  10 1729.46 224.161  12
  -1 -10   9 3286.24 338.096  12
  -1 -10   9 3036.64 347.474  19
   1 -10  -9 3153.80 367.007  19
  -1 -10   9 3103.84 335.133   8
  -1 -10   9 2886.13 293.445  16
  -1  10   9 2733.71 331.642  10
   1 -10  -9 3698.64 352.687  11
  -1 -10   9 2929.44 306.804  14
  -1 -10   9 2233.44 292.836  13
  -1  10   9 3614.71 397.465  12
  -1  10   8 3684.16 393.850  10
  -1 -10   8 3341.34 372.063  11
  -1 -10   8 4012.95 379.862   3
  -1 -10   8 3475.62 400.020  19
  -1 -10   8 3095.08 366.075  16
  -1 -10   8 3723.39 372.108  14
  -1 -10   8 4039.89 402.860   8
  -1 -10   8 3250.93 362.316  13
  -1  10   8 4442.48 446.991  12
  -1 -10   8 4010.79 395.118  12
  -1 -10   7 901.298 104.831   5
  -1  10   7 1390.82 190.557   7
  -1 -10   7 1384.72 139.642   3
  -1  10   7 1523.93 206.952  12
  -1 -10   7 935.222 116.967  11
   1 -10  -7 1314.37 189.674   8
  -1 -10   7 1004.19 108.525  13
  -1  10   7 1051.90 157.384  10
  -1 -10   7 922.287 150.494  19
  -1 -10   6 718.385 122.990  17
   1 -10  -6 616.842 162.568  17
  -1  10   6 697.827 137.693  10
   1 -10  -6 1019.18 160.639   8
  -1 -10   6 830.021 121.501   3
   1 -10  -6 909.358 153.289   9
   1 -10  -6 932.696 159.536  19
  -1  10   6 1026.44 171.467  12
  -1  10   6 964.214 157.913   7
   1 -10  -5 3067.59 399.999   9
   1 -10  -5 3585.23 398.446   8
   1 -10  -5 3121.37 406.810  17
  -1 -10   5 2985.40 377.566  17
  -1 -10   5 3772.71 371.909  18
  -1  10   5 3901.32 399.063   7
  -1 -10   5 3429.64 370.494  20
  -1  10   5 3517.59 389.974  10
   1 -10  -4 6522.97 672.366   8
   1 -10  -4 5205.51 679.429  17
  -1 -10   4 5653.31 654.408  17
  -1  10   4 6541.43 668.321  10
   1 -10  -4 7520.23 684.655   9
  -1 -10   4 6579.26 653.399  20
  -1  10   4 6348.11 676.876  12
  -1  10   3 15714.6 1653.26  10
   1 -10  -3 14558.4 1655.14   8
   1 -10  -3 15632.4 1661.59   9
  -1  10   3 14676.8 1659.04  12
  -1  10   3 18548.9 1655.01   7
   1 -10  -3 15413.2 1667.10  17
  -1  10   2 12368.6 1289.21   2
   1 -10  -2 11033.5 1289.69   8
   1  10  -2 13182.9 1285.02   6
   1  10  -2 12149.0 1279.14  14
  -1  10   2 13995.1 1292.56  10
   1 -10  -2 11752.5 1299.47  17
   1  10  -1 4079.50 442.779  15
   1  10  -1 4724.93 434.189  20
  -1 -10   1 4024.75 436.654  17
   1 -10  -1 3283.26 437.920   7
  -1 -10   1 3095.72 429.652   7
  -1  10   1 5252.12 442.100   2
  -1 -10   1 4661.97 438.418   2
   1  10  -1 5172.57 431.267  18
   1  10   0 80806.0 8434.15  20
   1  10   0 76515.4 8441.63  15
  -1 -10   0 91249.6 8436.98   2
  -1 -10   0 73807.9 8438.93  17
   1 -10   0 90866.3 8440.62  10
   1  10   0 69723.0 8434.30  12
  -1  10   0 96427.1 8440.76   6
   1 -10   1 544.707 93.7303  10
  -1 -10  -1 587.937 102.135  17
  -1  10  -1 603.979 77.7845  20
  -1  10  -1 653.516 90.5969   6
  -1  10  -1 433.431 92.1149  15
   1  10   1 669.370 106.033  15
   1  10   1 649.462 92.0436   2
   1 -10   1 511.062 92.9746   2
  -1  10  -1 590.550 65.5203  18
  -1  10  -2 10257.9 1058.43  15
   1  10   2 9284.12 1068.95  15
   1  10   2 10472.8 1059.48   2
   1 -10   2 11128.6 1054.82   2
  -1 -10  -2 9137.16 1068.13  17
   1  10   2 9882.52 1059.25   7
  -1 -10  -2 8812.38 1066.57   9
   1  10   3 5012.47 656.019   2
   1 -10   3 6727.99 645.034  18
  -1 -10  -3 5262.29 664.757   9
  -1 -10  -3 5573.04 657.888  10
   1  10   3 6046.60 661.447   7
   1 -10   4 47.0267 25.6338  18
  -1 -10  -4 45.6903 81.1180   9
  -1 -10  -4 161.705 75.5670   8
  -1 -10  -4 23.7399 89.5435  19
  -1 -10  -5 2448.68 295.715   8
  -1 -10  -5 2309.15 302.367  19
   1  10   5 2787.34 306.809   7
   1  10   6-39.2999 94.3162  10
   1 -10   6 38.5121 37.0645  14
  -1 -10  -6-31.3711 121.421  19
   1 -10   6-30.7005 48.8372  16
   1 -10   6-45.3497 75.1613   8
  -1 -10  -6 44.2144 112.802   8
   1 -10   6 0.71619 18.6333   1
   1 -10   6 26.6057 61.8056   6
   1 -10   7 840.872 97.4214  13
   1 -10   7 901.144 107.266  16
  -1 -10  -7 598.329 117.072   3
  -1 -10  -7 1009.79 163.655  11
   1 -10   7 840.445 95.3428   5
   1 -10   7 816.984 146.588  17
   1  10   7 778.050 145.040  10
   1 -10   7 897.289 94.4824   4
   1 -10   7 937.384 138.504   8
  -1 -10  -7 1106.34 172.863   8
   1  10   7 1089.99 184.688   9
  -1 -10  -8 1064.31 197.652  19
   1 -10   8 839.661 167.470  19
   1 -10   8 989.062 159.602  12
   1 -10   8 977.692 129.218  11
   1 -10   8 1000.35 132.991   3
   1 -10   8 914.914 109.798  13
  -1 -10  -8 1328.50 178.059  11
   1 -10   8 920.408 112.519   5
   1 -10   8 1013.26 173.995  17
   1 -10   8 1054.09 114.648  16
   1  10   8 1112.69 160.892  10
   1 -10   8 910.371 152.041   8
   1  10   9-16.5639 178.069  12
   1 -10   9-108.495 127.630  12
   1 -10   9 24.8384 54.2098   3
   1  10   9 5.85748 111.144  10
  -1 -10  -9 172.337 160.910   8
   1 -10   9 23.4145 101.382   8
   1 -10   9-53.7832 132.666  17
   1  10   9-60.9044 187.783   7
   1 -10   9 11.7934 33.4920  13
   1 -10   9 43.6822 128.055  19
   1 -10   9 43.0618 73.6799  11
  -1 -10  -9 46.4174 119.633  11
   1 -10  10 980.120 199.354  17
   1  10  10 826.547 233.025   7
  -1 -10 -10 991.249 171.281  11
   1 -10  10 682.204 184.614  19
   1  10  10 1120.70 249.313  12
   1 -10  10 806.849 169.264  12
   1  10  10 617.361 155.535  10
   1  10  11-211.071 237.171   7
   1 -10  11-45.1432 150.871  12
   1  10  11 157.171 206.923  12
   1 -10  11 14.2622 160.233  19
   1 -10  11 87.2615 153.422  17
  -1 -10 -11 81.5090 121.551  11
   1  10  12 268.261 254.965   7
  -1 -10 -12 30.4610 95.8658   5
   1 -10  12 91.3911 168.187   9
   1  10  12 166.729 230.292  12
  -1 -10 -12 450.621 131.411  11
   1  10  12-11.8467 173.675  15
   1 -10  12 292.861 183.990  19
   1  10  13-261.999 247.858   7
   1  10  13-67.8252 173.859  15
  -1 -10 -13 51.0808 52.9007  13
   1 -10  13 154.578 186.782   9
   1  10  14 1974.70 368.617   7
   1 -10  14 1540.24 311.108   9
   1  10  15-118.544 274.616   7
   1 -10  15 61.0052 216.714   9
   1  10  16 764.824 301.491   7
   1 -10  16 326.547 300.419   7
   1  10  17 316.691 274.884   7
   1 -10  17 314.934 282.930   7
  -1  11  17 452.461 264.263   7
  -1  11  16 21.5863 242.524   7
  -1 -11  16 59.0174 239.985   7
  -1  11  15-22.2733 253.536   7
  -1 -11  15-80.0889 247.525   7
  -1 -11  14-175.188 258.239   7
  -1  11  14 237.079 249.021   7
   1 -11 -13 1148.65 192.860  11
  -1 -11  13 875.364 230.338   9
  -1  11  13 1122.75 284.937   7
  -1  11  12 2003.53 319.944   7
  -1 -11  12 1590.78 243.977   8
  -1 -11  12 1083.56 254.370   9
   1 -11 -12 1919.34 248.766  11
  -1  11  12 1550.77 330.568  12
  -1  11  12 1572.38 241.946  10
   1 -11 -11 1293.64 202.397  11
  -1  11  11 1488.72 260.825   7
  -1 -11  11 1081.57 194.636   8
  -1 -11  11 918.251 204.685   9
  -1  11  11 957.420 266.645  12
   1 -11 -11 1120.21 235.648  19
  -1 -11  11 799.353 207.583  19
  -1  11  11 1117.00 194.612  10
  -1  11  10 635.758 201.047   7
  -1 -11  10 413.854 143.012   8
  -1 -11  10 314.216 148.965  19
   1 -11 -10 815.958 191.618  19
  -1  11  10 908.657 223.813  12
  -1 -11  10 558.847 140.537  12
  -1  11  10 410.413 157.985  10
   1 -11 -10 782.264 162.950  11
  -1 -11   9 41.1351 29.5562  13
  -1  11   9 66.5232 134.752  10
  -1 -11   9 79.5402 103.836  12
  -1  11   9 177.857 175.455  12
   1 -11  -9 174.806 124.001  11
  -1  11   9-67.2713 153.282   7
  -1 -11   9 99.0736 56.5971   3
  -1 -11   9 77.2106 112.094   8
  -1 -11   9 90.2879 38.2947  16
  -1 -11   9 20.6037 125.015  19
   1 -11  -9 122.090 146.282  19
  -1 -11   9 93.7231 74.4724  14
  -1 -11   8 101.473 62.5605  14
  -1 -11   8 85.7438 26.3068  13
  -1  11   8 240.140 127.992  10
  -1 -11   8 64.5341 52.4868  11
  -1 -11   8 34.6208 29.1906   5
  -1 -11   8 129.143 105.480   8
  -1 -11   8 166.265 66.7747   3
  -1 -11   8 119.351 87.3929  12
  -1  11   8 144.702 163.261  12
  -1 -11   8 49.3891 49.7765  16
  -1 -11   8 116.322 19.1192   4
   1 -11  -8 168.921 145.882  19
  -1 -11   8 42.8069 113.560  19
  -1 -11   7 102.016 91.8760  19
  -1 -11   7 19.3613 70.7332   3
  -1  11   7-28.9626 124.248   7
  -1  11   7 155.014 119.785  10
  -1  11   7-50.9721 152.353  12
   1 -11  -7 73.3607 132.129   8
  -1  11   6 4222.53 409.375  10
   1 -11  -6 3207.26 414.409   9
   1 -11  -6 2663.02 416.908  17
  -1 -11   6 2906.75 386.596  17
   1 -11  -6 2700.23 413.055  19
   1 -11  -6 3817.75 417.638   8
  -1 -11   6 3576.95 378.330  20
  -1  11   6 4290.26 417.524   7
  -1  11   6 3740.16 427.140  12
  -1 -11   6 4077.38 380.568  18
   1 -11  -5 3535.62 418.086   9
  -1 -11   5 4012.47 384.982  18
   1 -11  -5 3436.82 427.228  17
  -1 -11   5 3376.58 390.695  17
  -1  11   5 2942.00 402.568  10
  -1  11   5 3926.76 426.132  12
  -1  11   5 3866.94 410.628   7
  -1 -11   5 3609.93 385.947  20
   1 -11  -5 3608.91 413.069   8
   1 -11  -4 3585.89 355.969   8
  -1 -11   4 3593.63 333.583  20
  -1  11   4 3089.87 348.790  10
  -1  11   4 3172.11 361.221  12
   1 -11  -4 3319.11 368.970  17
  -1 -11   4 2650.33 329.957  17
   1 -11  -4 3327.97 362.027   9
   1 -11  -3 15098.4 1677.26   8
  -1  11   3 15785.6 1672.54   7
  -1  11   3 17013.7 1676.50  10
   1 -11  -3 14165.3 1681.81   9
   1 -11  -3 13915.8 1687.56  17
  -1 -11   3 17327.0 1666.47  20
  -1 -11   2 125.869 38.5697  17
   1 -11  -2 338.375 96.8998  17
   1  11  -2 198.304 63.6104   6
   1  11  -2 218.145 37.5023  14
  -1  11   2 126.216 78.6036   2
  -1 -11   2 190.026 65.4340   2
   1 -11  -2 124.151 61.7405   8
  -1  11   1 14257.5 1181.70   2
  -1 -11   1 13052.9 1180.34   2
  -1 -11   1 11055.2 1178.85  17
   1  11  -1 13116.0 1173.67  18
  -1 -11   1 8619.31 1172.38   7
   1  11  -1 10984.0 1184.06  15
   1  11  -1 12020.5 1175.95  20
   1 -11   0 8713.40 749.664  10
  -1  11   0 8384.73 740.494   2
  -1 -11   0 8177.07 745.466   2
  -1 -11   0 7563.74 747.536  17
   1  11   0 6534.87 749.466  15
   1  11   0 6369.26 739.563  12
   1 -11   0 5285.18 738.136   7
   1  11   0 7431.32 740.746  20
   1  11   1 19583.8 1836.58   2
  -1  11  -1 16811.3 1829.39  18
  -1  11  -1 18765.5 1832.93  20
   1  11   1 16512.5 1845.27  15
  -1  11  -1 16382.4 1840.72  15
   1 -11   1 18046.1 1840.34  10
  -1  11  -1 19526.7 1838.26   6
  -1 -11  -1 16270.5 1843.61  17
  -1  11  -2 6969.46 731.272  14
   1  11   2 6372.94 753.557  15
  -1  11  -2 7018.04 742.683  15
   1 -11   2 7371.69 743.874  10
  -1 -11  -2 6396.01 752.014   9
   1  11   2 6634.64 740.845   7
   1 -11   2 7337.20 739.134   2
   1  11   2 8273.61 744.954   2
  -1  11  -2 7201.94 733.899  20
  -1 -11  -2 6640.62 753.724  17
   1  11   3 24132.9 2487.24   7
   1  11   3 25924.7 2484.89   2
   1 -11   3 23318.3 2476.33   2
  -1 -11  -3 24769.3 2486.57  10
  -1 -11  -3 21285.1 2493.08   9
  -1 -11  -4 259.035 88.2722   8
   1 -11   4 238.096 35.2243  18
  -1 -11  -4 224.730 104.376  19
   1 -11   4 251.755 81.5592   6
   1  11   4 293.992 101.385   2
  -1 -11  -4 256.798 92.9089   9
  -1 -11  -5 7942.95 1095.55   8
   1  11   5 11854.5 1108.61   7
  -1 -11  -5 8878.13 1105.09  19
   1 -11   5 11944.1 1086.92   6
  -1 -11  -6 7659.22 855.351  19
   1 -11   6 8929.84 824.077   6
   1 -11   6 8860.16 817.604  20
   1  11   6 11079.1 864.633   7
   1 -11   6 8345.88 813.034  14
  -1 -11  -6 8201.99 850.067   8
   1 -11   6 7156.85 829.349   8
   1 -11   6 6801.48 812.867   1
   1 -11   7 4697.59 545.178  13
   1 -11   7 4243.36 561.806  12
   1 -11   7 4966.75 550.430  16
   1 -11   7 5247.05 552.405   6
  -1 -11  -7 7346.84 600.487  11
   1  11   7 6047.01 598.738   7
   1 -11   7 4816.95 567.740  17
   1 -11   7 5626.52 546.214  20
   1 -11   7 5182.06 565.421   8
   1 -11   7 5484.80 544.341   4
   1 -11   8 834.986 121.862   3
  -1 -11  -8 812.306 113.412   3
   1 -11   8 771.703 92.5930  13
   1 -11   8 847.939 114.833   6
   1 -11   8 840.172 159.070  17
   1 -11   8 817.583 145.157  12
   1 -11   8 832.912 110.978  11
  -1 -11  -8 826.762 160.817  11
   1 -11   8 683.352 92.8513   5
   1 -11   8 846.617 156.740  19
  -1 -11  -8 848.613 184.462  19
   1 -11   8 785.978 139.683   8
  -1 -11  -8 847.274 185.578   8
   1  11   8 585.867 146.768  10
   1 -11   8 1006.63 102.282  16
   1  11   9-101.433 180.699  12
   1 -11   9-24.5127 116.121  12
   1 -11   9-4.97157 60.6733   3
   1 -11   9-53.2266 101.844   8
  -1 -11  -9 161.924 164.501   8
   1 -11   9-92.8751 138.970  17
   1 -11   9-22.6449 33.0236  13
  -1 -11  -9 173.089 149.169  19
   1 -11   9 32.3332 124.853  19
   1  11   9-30.5459 177.352   7
   1 -11   9-35.7876 70.2445  11
  -1 -11  -9-61.2038 116.354  11
   1 -11  10 1451.73 240.167  17
   1 -11  10 1450.63 247.034  19
   1  11  10 2065.94 299.864   7
   1 -11  10 1172.11 223.682  12
   1  11  10 1551.17 290.512  12
  -1 -11 -10 2045.95 243.572  11
   1  11  11 1834.12 323.359   7
   1  11  11 1228.91 304.338  12
   1 -11  11 1420.08 268.480  19
  -1 -11 -11 1956.01 250.089  11
  -1 -11 -12 24.1058 117.109  11
   1  11  12-20.0394 230.990   7
   1 -11  12-14.9264 161.880   9
   1  11  12-191.717 226.380  12
   1  11  12-111.081 183.037  15
   1 -11  12-15.1018 176.254  19
   1 -11  13-50.7261 188.959   9
  -1 -11 -13-24.0400 57.3657  13
   1  11  13 23.7532 178.753  15
   1  11  13-106.664 237.757   7
   1 -11  14 294.290 221.271   9
   1  11  14 359.687 265.671   7
   1 -11  15 1073.98 290.080   9
   1  11  15 1749.65 351.178   7
   1  11  16 96.5121 267.212   7
   1 -11  16-386.136 292.541   7
   1  11  17 189.621 269.745   7
   1 -11  17-130.389 278.904   7
  -1  12  17 493.505 257.758   7
  -1  12  16 153.789 240.075   7
  -1  12  15-21.2269 242.949   7
  -1 -12  15 172.944 251.195   7
  -1  12  14 1493.70 286.327  15
  -1  12  14 2238.45 345.587   7
  -1 -12  14 1210.67 323.725   7
  -1  12  13 120.019 237.068   7
   1 -12 -13 291.804 140.315  11
  -1  12  12 457.118 157.522  10
  -1 -12  12 300.788 153.066   8
  -1 -12  12 352.943 182.147   9
  -1  12  12 762.857 244.767   7
  -1  12  12 448.715 234.595  12
   1 -12 -12 453.155 155.020  11
  -1  12  11 3334.37 459.656  10
   1 -12 -11 5137.27 489.110  11
  -1 -12  11 3407.00 476.647  19
   1 -12 -11 4600.88 509.225  19
  -1 -12  11 3439.68 463.408   8
  -1  12  11 5143.13 519.727   7
  -1  12  11 4465.70 533.899  12
  -1 -12  11 4189.65 479.092   9
  -1  12  10 60.8226 173.490   7
  -1 -12  10 18.9293 119.993   8
   1 -12 -10-17.0024 162.185  19
  -1 -12  10 22.1764 132.810  19
  -1  12  10 30.1261 136.424  10
   1 -12 -10 40.5016 141.758  11
  -1  12  10-180.650 191.956  12
   1 -12  -9-39.1287 119.400  11
  -1 -12   9 33.3847 27.7589  13
  -1 -12   9 111.752 64.7728   3
  -1  12   9 67.2841 158.229   7
  -1 -12   9 60.2379 124.435  19
   1 -12  -9 127.278 162.523  19
  -1 -12   9 59.7283 106.693   8
  -1  12   9 116.675 130.414  10
  -1 -12   9 47.5506 42.5302  16
  -1  12   9-197.116 201.298  12
  -1 -12   8 205.818 63.0684  16
  -1 -12   8 313.339 45.7588  13
  -1 -12   8 393.380 87.7925   3
  -1 -12   8 455.227 71.5479  20
  -1  12   8 486.390 179.982  12
  -1 -12   8 272.365 63.7944  11
  -1 -12   8 260.163 42.6351   5
  -1 -12   8 376.065 43.1206   4
  -1  12   8 416.838 133.000  10
   1 -12  -8 528.093 169.736  19
  -1 -12   8 282.778 119.838  19
  -1 -12   8 351.153 118.084   8
  -1  12   7 2338.55 294.024  10
  -1 -12   7 2133.33 253.626   1
  -1 -12   7 2696.84 262.210  20
  -1 -12   7 2074.35 281.662  19
  -1  12   7 2883.26 311.860   7
  -1 -12   7 2750.95 263.909  18
  -1  12   7 3093.05 336.642  12
  -1 -12   7 2540.51 282.963   3
  -1  12   6 24.6470 107.576   7
   1 -12  -6-119.400 137.980  17
  -1  12   6-148.154 130.384  12
   1 -12  -6-85.3975 122.294   8
  -1 -12   6 60.5887 46.6828  18
  -1  12   6 104.892 111.792  10
  -1 -12   6 24.5986 25.1230   1
   1 -12  -6-43.7763 124.574  19
  -1 -12   6 65.7049 55.8522  20
  -1 -12   6 32.6545 75.5348  15
   1 -12  -6-10.9371 116.244   9
  -1  12   5 39.0781 112.421  12
  -1 -12   5-8.76731 77.9319  15
  -1  12   5-45.3657 94.2716  10
  -1 -12   5 60.3884 35.4892  18
  -1 -12   5 61.1305 56.9630  20
   1 -12  -5 47.2879 100.858   8
   1 -12  -5 109.676 106.057   9
  -1  12   5 31.6910 82.9511   7
   1 -12  -5 97.7850 122.149  17
  -1  12   4 2630.55 287.657  10
   1 -12  -4 2376.21 299.584   9
   1 -12  -4 2368.24 307.133  17
  -1 -12   4 2700.76 269.781  20
  -1  12   4 2104.55 295.149  12
   1 -12  -4 2635.86 290.560   8
  -1  12   4 2540.87 283.227   7
  -1 -12   4 2107.10 281.615  15
   1 -12  -3 5762.69 678.439  17
   1 -12  -3 5894.51 665.292   8
  -1  12   3 6874.20 664.598   2
   1 -12  -3 5772.86 672.521   9
  -1  12   3 6510.99 665.437  10
   1 -12  -2 1240.14 180.402   8
  -1 -12   2 1549.98 178.618   2
  -1  12   2 1707.68 191.305   2
   1  12  -2 1638.22 164.049  14
   1  12  -2 1737.60 179.126   6
   1 -12  -2 1561.42 205.293  17
  -1 -12   2 1345.74 167.517  17
  -1  12   1 26.5251 68.7590   2
  -1 -12   1-2.75565 74.1647   2
   1 -12  -1 12.9915 74.3359  10
  -1 -12   1-22.5622 51.5247  17
   1  12  -1 22.2658 25.7849  18
   1  12  -1 126.780 46.4954  20
   1  12  -1 35.2538 61.1189  15
   1  12  -1-22.8778 72.6090   6
  -1 -12   0 3399.31 354.582   2
  -1  12   0 3814.83 346.565   2
  -1 -12   0 3318.29 353.433  17
   1  12   0 3025.30 344.992  12
   1  12   0 2727.33 356.448  15
  -1  12   0 2584.98 357.841  15
   1 -12   0 2488.38 343.360   7
   1  12   0 4323.14 349.452  20
   1 -12   0 3744.57 357.051  10
   1 -12   1 1833.08 197.237  10
  -1 -12  -1 1712.65 199.412  17
  -1  12  -1 1931.16 181.879  20
   1  12   1 1674.14 201.505  15
  -1  12  -1 1416.50 192.305  15
  -1 -12  -1 1539.77 196.461   9
   1  12   1 1322.38 189.423  12
   1  12   1 1587.16 187.602   2
  -1  12  -1 1612.04 172.642  18
   1 -12   2 544.976 94.1071  10
  -1 -12  -2 529.058 99.4138  10
  -1  12  -2 673.315 67.6484  20
  -1 -12  -2 503.890 104.865  17
   1 -12   2 585.954 92.3149   2
   1  12   2 628.470 98.4393   2
   1  12   2 401.257 74.3463   7
  -1 -12  -2 471.105 105.344   9
  -1  12  -2 452.967 57.2316  14
  -1  12  -2 400.337 83.3503  15
   1  12   2 424.464 108.317  15
  -1 -12  -3 5498.62 515.841  10
  -1 -12  -3 4153.69 519.030   9
   1  12   3 3724.19 520.507  15
   1  12   3 3988.18 508.644   7
   1  12   3 5722.12 515.095   2
   1 -12   3 5058.94 502.000   2
  -1 -12  -4 255.935 92.4613   8
  -1 -12  -4 186.304 98.8451   9
  -1 -12  -4 293.797 108.095  19
   1 -12   4 212.428 61.8798   2
   1  12   4 331.201 104.099   2
   1 -12   5 150.257 63.1669  12
   1  12   5 157.587 121.608   2
   1  12   5 275.921 111.166   7
   1 -12   5 402.740 96.1692   6
  -1 -12  -5 128.745 114.832  19
  -1 -12  -5 489.758 116.929   8
  -1 -12  -6 68.1064 136.638  19
   1 -12   6 119.524 74.8517  12
   1 -12   6 61.1788 42.0112  18
   1 -12   6 3.48053 95.0038   6
   1  12   6-56.0337 129.441   7
  -1 -12  -6-9.36353 119.990   8
   1 -12   6-4.93617 78.8195   8
   1 -12   6 3.48290 56.8430  20
   1 -12   7 8721.54 947.242  16
   1 -12   7 10620.3 950.777   6
   1 -12   7 8154.87 956.122   8
  -1 -12  -7 9669.27 983.458  11
   1 -12   7 9628.61 941.962   4
   1  12   7 11427.7 991.506   7
   1 -12   7 7490.34 941.104  13
   1 -12   7 9965.27 942.691  20
   1 -12   7 7975.72 958.496  17
   1 -12   8 6350.21 679.206  16
  -1 -12  -8 7154.18 733.681  19
   1 -12   8 5783.30 674.327  13
   1  12   8 7471.51 748.785  12
   1 -12   8 5232.83 691.839  12
  -1 -12  -8 5737.38 686.546   3
   1 -12   8 7450.50 684.994   6
  -1 -12  -8 7531.55 726.627  11
   1 -12   8 5675.60 673.159   5
   1 -12   8 5964.72 702.346  17
  -1 -12  -8 6626.90 726.280   8
   1 -12   8 6595.98 698.011   8
   1 -12   8 7088.78 671.875   4
   1 -12   8 7360.13 676.815  20
   1 -12   9 166.933 36.8880  13
   1 -12   9 29.2665 134.518  17
   1 -12   9 161.044 72.0735   3
  -1 -12  -9 59.6399 146.017  19
   1 -12   9 32.0528 126.700  19
   1 -12   9 193.806 42.9310  16
   1  12   9 52.0636 191.345  12
   1  12   9-208.434 185.764   7
  -1 -12  -9-60.4415 158.356   8
   1 -12   9 82.0300 104.314   8
   1 -12   9 93.1820 66.3966  11
  -1 -12  -9 91.0850 128.503  11
   1  12  10 111.845 201.628  12
   1  12  10-99.9156 205.904   7
   1 -12  10-24.8914 149.875  19
  -1 -12 -10 198.238 132.045  11
   1  12  11 51.5214 185.835  15
   1  12  11 453.457 228.163   7
   1  12  11 219.048 218.046  12
   1 -12  11 255.805 172.141  19
  -1 -12 -11 475.785 150.788  11
   1  12  12 481.878 198.629  15
   1 -12  12 527.516 189.863   9
   1  12  12 86.7166 239.438  12
   1  12  12 587.204 248.868   7
  -1 -12 -12 685.444 158.364  11
   1 -12  12 254.219 195.414  19
   1  12  13-49.7074 178.917  15
   1 -12  13 49.8050 186.524   9
  -1 -12 -13-39.1579 60.4746  13
   1  12  13-20.8816 237.053   7
   1  12  14 980.510 296.486   7
   1 -12  14 792.617 252.375   9
   1  12  15-117.290 273.320   7
   1 -12  16-307.775 272.904   7
   1  12  16 282.886 262.732   7
   1  12  17-22.4096 246.392   7
  -1  13  17 240.460 254.419   7
  -1  13  16 65.8382 237.372   7
  -1  13  15 521.237 253.209   7
  -1  13  14 779.398 249.227   7
  -1  13  14 268.737 211.943  15
   1 -13 -13 13.4025 133.788  11
  -1  13  13-58.3928 223.780   7
  -1 -13  13 119.549 218.309   7
  -1 -13  12 1018.88 190.602   8
  -1  13  12 582.283 251.330   7
   1 -13 -12 1004.94 196.094  11
  -1  13  12 1144.83 291.603  12
  -1  13  12 956.755 193.674  10
  -1  13  11 474.289 156.003  10
   1 -13 -11 351.269 159.235  11
  -1  13  11 384.854 206.871   7
  -1 -13  11 466.522 157.296   9
  -1  13  11 342.843 228.908  12
   1 -13 -11 347.227 190.438  19
  -1 -13  11 480.050 151.471   8
  -1  13  10 3887.02 401.788   7
   1 -13 -10 2784.71 393.408  19
  -1 -13  10 2038.28 354.120  19
  -1 -13  10 3186.04 319.755  20
  -1  13  10 3841.62 430.540  12
  -1  13  10 2627.21 354.473  10
   1 -13 -10 3610.09 383.753  11
  -1 -13  10 2256.17 350.035   8
  -1 -13   9 671.869 82.7072  13
  -1 -13   9 922.103 120.872   3
  -1 -13   9 860.345 104.585  20
  -1  13   9 815.931 229.366  12
   1 -13  -9 710.476 165.751  11
  -1  13   9 1245.13 203.062   7
  -1 -13   9 610.309 157.213  19
   1 -13  -9 884.752 202.773  19
  -1 -13   9 677.105 106.332  18
  -1 -13   9 583.871 93.2380  16
  -1 -13   9 580.283 141.694   8
  -1  13   9 651.329 156.726  10
  -1 -13   8 701.132 128.503   8
  -1 -13   8 359.189 78.9572  16
  -1 -13   8 593.096 85.5619  20
  -1 -13   8 414.534 60.0322  13
  -1 -13   8 474.313 72.8881  11
  -1  13   8 434.064 188.345  12
   1 -13  -8 336.062 178.153  19
  -1 -13   8 391.658 121.136  19
  -1 -13   8 469.312 60.1013   4
  -1 -13   8 529.372 82.2620  18
  -1 -13   8 454.491 54.6426   5
  -1  13   8 516.613 143.598  10
  -1 -13   8 615.908 106.088   3
  -1 -13   7 501.648 62.0802   1
  -1  13   7 408.523 138.221  10
  -1  13   7 521.484 143.948   7
  -1 -13   7 487.971 77.4212  18
  -1 -13   7 577.486 110.267   3
  -1 -13   7 446.223 103.416  15
  -1  13   7 332.713 166.230  12
  -1 -13   7 575.513 88.1319  20
  -1  13   6 7572.36 910.210   7
  -1 -13   6 6671.92 898.845  15
  -1  13   6 8965.76 911.081  10
   1 -13  -6 7222.11 921.783   9
  -1 -13   6 9164.99 889.640  18
   1 -13  -6 8133.07 921.100   8
  -1 -13   6 9091.51 892.861  20
  -1  13   6 10570.3 941.344  12
  -1 -13   5 873.851 111.519  20
  -1  13   5 786.471 140.020  10
  -1 -13   5 855.223 95.5139  18
   1 -13  -5 812.141 148.234   8
   1 -13  -5 870.783 170.324  17
  -1  13   5 607.549 156.157  12
  -1  13   5 707.836 136.602   7
   1 -13  -5 561.926 151.755   9
   1 -13  -4 4756.19 534.076  17
  -1  13   4 4686.14 510.422   7
   1 -13  -4 4849.52 519.087   8
  -1  13   4 4695.11 514.535  10
  -1 -13   4 5179.83 501.991  20
  -1  13   4 3953.34 523.838  12
   1 -13  -4 4146.82 527.411   9
   1 -13  -3 64.2431 81.4164   8
  -1 -13   3 82.3670 69.2658   2
  -1  13   3-80.3314 96.9530   2
   1 -13  -3 40.8408 89.8805   9
   1 -13  -3 9.28951 107.128  17
   1 -13  -2 5851.26 734.917   8
   1 -13  -2 6090.48 749.519  17
  -1 -13   2 7296.58 731.863   2
  -1  13   2 8856.14 739.342   2
   1  13  -2 7471.58 732.643   6
   1  13  -2 5817.90 724.553  18
   1  13  -2 7493.09 722.797  14
   1 -13  -1 1524.65 173.349  10
   1  13  -1 1367.74 146.445  18
  -1 -13   1 1353.26 169.224   2
  -1  13   1 1401.55 165.247   2
   1  13  -1 1214.45 168.269  15
  -1 -13   1 1327.68 157.942  17
   1 -13  -1 1205.25 176.481  17
   1  13  -1 1339.56 154.515  20
  -1 -13   0 300.470 84.0267  10
   1 -13   0 394.158 92.0400  10
  -1  13   0 214.700 96.2118   6
   1  13   0 383.532 87.3052  15
  -1  13   0 318.563 89.2256  15
  -1 -13   0 377.081 81.5687  17
   1  13   0 267.043 58.7203  12
   1  13   0 338.277 72.9666  20
   1 -13   1 4803.57 404.833  10
  -1 -13  -1 4007.55 402.378  10
  -1  13  -1 4453.46 387.646  20
  -1  13  -1 3403.63 380.560  18
   1  13   1 2589.85 400.188  15
  -1  13  -1 3026.73 396.745  15
   1  13   1 4026.24 392.174   2
  -1 -13  -1 4014.13 403.924   9
   1  13   1 3196.75 393.362  12
  -1 -13  -1 3662.68 402.735  17
   1 -13   2 19021.1 1941.39  10
  -1 -13  -2 20243.3 1944.69  10
  -1  13  -2 18050.2 1940.13  15
  -1  13  -2 19361.9 1930.86  20
  -1 -13  -2 17427.5 1949.69   9
   1 -13   2 19973.5 1936.38   2
   1  13   2 20197.1 1939.15   2
   1  13   2 13454.7 1945.27  15
  -1  13  -2 18365.5 1927.50  14
   1  13   3 4554.60 441.115   2
   1 -13   3 4415.55 431.260   2
   1  13   3 3504.63 451.080  15
   1 -13   3 3779.21 435.420  10
  -1 -13  -3 3834.89 449.777   9
  -1 -13  -3 4212.62 442.570  10
   1  13   3 3665.44 434.388   7
  -1 -13  -4 1319.76 212.992  19
   1  13   4 1682.96 207.432   2
   1 -13   4 1652.35 181.062   2
  -1 -13  -4 1558.08 213.259   9
  -1 -13  -4 1483.15 205.457   8
   1 -13   5 1023.28 138.381  12
  -1 -13  -5 1665.26 201.740  19
   1  13   5 1460.05 181.716   7
  -1 -13  -5 1169.02 180.582   8
   1  13   5 1613.35 190.182   2
   1 -13   6 20.2589 37.1415  18
   1  13   6-208.990 151.321  12
   1 -13   6-124.850 107.333   6
   1  13   6-131.094 143.591   2
   1 -13   6-12.2928 63.3592  12
   1  13   6-123.759 119.737   7
   1 -13   6-4.85804 79.6551   8
  -1 -13  -6-76.9742 126.000   8
   1 -13   6-98.2636 72.4781  20
   1  13   7 6550.12 606.379   7
   1  13   7 7819.06 633.327  12
   1 -13   7 6512.02 559.025  18
   1 -13   7 5337.60 577.024  17
  -1 -13  -7 6323.96 608.586  11
   1 -13   7 7315.20 576.034   6
   1 -13   7 4136.13 551.798   1
   1 -13   7 5415.55 574.617   8
   1 -13   7 5705.79 565.649  16
   1 -13   7 7001.90 561.450  20
   1 -13   8 1535.40 219.782  17
   1 -13   8 1825.89 184.521  16
   1 -13   8 1402.33 172.622  13
   1 -13   8 2181.38 208.748   6
   1  13   8 1736.75 278.525  12
  -1 -13  -8 1066.59 190.613   3
  -1 -13  -8 1701.15 242.591  11
   1 -13   8 1410.85 170.241   5
  -1 -13  -8 1828.48 253.253   8
   1 -13   8 1536.37 207.196   8
   1 -13   8 1702.48 170.251   4
   1 -13   8 1770.89 181.660  18
  -1 -13  -8 1444.19 252.510  19
   1 -13   8 1867.51 182.762  20
   1  13   9 122.032 198.085  12
   1 -13   9 247.684 85.0316   3
  -1 -13  -9 479.750 151.315  11
   1 -13   9 167.764 128.281  19
  -1 -13  -9 509.391 176.711  19
   1 -13   9 236.902 45.1767  13
  -1 -13  -9 402.359 176.701   8
   1 -13   9 144.843 105.685   8
   1 -13   9 258.137 55.5244  16
   1  13   9 457.062 184.801   7
   1  13  10 175.977 192.807   7
   1 -13  10-24.5632 155.764  19
   1  13  10 117.261 175.458  15
   1 -13  10 111.581 44.2841  13
   1  13  10-93.5513 196.761  12
  -1 -13 -10 235.693 142.890  11
   1 -13  11-14.1645 170.920  19
  -1 -13 -11 13.8891 140.576  11
   1  13  11-121.778 232.226  12
   1  13  11 13.3521 184.749  15
   1  13  11-248.130 220.549   7
   1 -13  12 880.705 206.224   9
   1  13  12 654.832 243.906   2
   1 -13  12 736.187 212.193  19
   1  13  12 548.383 276.251  12
   1  13  12 642.005 203.981  15
   1  13  12 1551.76 283.813   7
  -1 -13 -12 1405.60 201.654  11
   1 -13  13 113.712 180.328   9
   1  13  13-12.8961 177.693  15
   1  13  13-144.952 244.746   7
  -1 -13 -13 243.203 138.732  11
   1  13  14-49.7767 179.491  15
   1  13  14-44.2425 253.084   7
   1 -13  15 83.4267 268.389   7
   1  13  15 295.910 268.892   7
   1  13  16 22.4535 247.552   7
   1  13  17 87.2658 252.231   7
  -1  14  17-106.666 239.268   7
  -1  14  16-21.4641 237.289   7
  -1  14  15 14.2033 207.929  15
  -1  14  15 357.326 240.898   7
  -1  14  14-30.5076 213.198  15
  -1  14  14-58.9210 219.510   7
  -1  14  13 180.491 209.094   7
   1 -14 -13-113.437 145.305  11
  -1  14  12-109.537 242.190  12
  -1  14  12 209.674 207.346   7
   1 -14 -12-14.6815 143.598  11
   1 -14 -11-89.2897 150.591  11
  -1  14  11 162.250 198.848   7
  -1  14  11 130.472 146.595  10
   1 -14 -11 131.679 192.158  19
  -1  14  11-40.4786 229.796  12
  -1 -14  11 48.9250 132.340   8
   1 -14 -10 148.701 145.933  11
   1 -14 -10 126.032 175.470  19
  -1 -14  10 43.5536 141.150  19
  -1 -14  10-61.4821 74.7053  18
  -1  14  10 87.7255 148.357  10
  -1  14  10-88.0399 177.374   7
  -1 -14  10 27.5481 118.570   8
  -1  14  10 131.436 193.563  12
  -1 -14   9 1144.74 143.577  13
  -1 -14   9 1695.05 179.823   3
  -1 -14   9 993.323 188.596   8
  -1  14   9 1973.24 282.685  12
   1 -14  -9 1501.26 226.125  11
  -1  14   9 1112.85 205.261  10
  -1 -14   9 1228.52 155.294  16
  -1 -14   9 1603.44 160.808  18
  -1 -14   9 1555.27 163.088  20
  -1 -14   9 1037.79 204.244  19
   1 -14  -9 1402.85 243.709  19
  -1  14   9 1899.22 245.169   7
  -1 -14   8 449.866 68.1934  13
  -1 -14   8 569.485 110.821   3
  -1 -14   8 412.638 124.294   8
  -1  14   8 609.369 156.767  10
  -1  14   8 741.861 170.248   7
  -1 -14   8 427.368 128.384  19
   1 -14  -8 461.015 187.711  19
  -1  14   8 763.862 200.142  12
  -1 -14   8 673.332 96.9576  20
  -1 -14   8 622.432 83.1536  18
  -1 -14   7 3752.32 437.056   1
   1 -14  -7 4264.01 498.940  19
  -1 -14   7 4931.68 472.852   3
  -1 -14   7 4454.59 442.151  18
  -1  14   7 5796.08 516.269  12
  -1 -14   7 4717.57 447.899  20
  -1  14   7 3849.11 469.952  10
   1 -14  -6 5490.64 677.878   9
  -1  14   6 5287.96 660.346  10
   1 -14  -6 6211.52 676.934   8
  -1  14   6 6676.26 666.881   7
  -1  14   6 7358.23 694.057  12
  -1 -14   6 6639.38 644.859  20
  -1 -14   6 5865.49 637.848  18
  -1  14   5 1825.86 234.674  10
   1 -14  -5 1592.40 251.587  17
   1 -14  -5 1383.93 245.678   9
  -1 -14   5 1992.62 198.278  18
  -1  14   5 1680.13 226.478   7
   1 -14  -5 1697.68 239.771   8
  -1 -14   5 1845.22 210.063  20
  -1  14   5 1654.45 251.205  12
   1 -14  -4 4540.77 544.077   8
   1 -14  -4 4524.43 555.562   9
   1 -14  -4 4288.32 559.148  17
  -1 -14   4 5240.81 528.111   2
  -1  14   4 5550.07 546.207   2
  -1  14   4 5090.09 554.012  12
   1 -14  -3 4897.53 587.674   9
   1 -14  -3 5305.88 596.266  17
   1 -14  -3 4609.64 577.669   8
  -1 -14   3 5437.34 568.045   2
  -1  14   3 6492.54 581.529   2
   1 -14  -2 7866.68 758.361  17
   1  14  -2 6642.90 726.082  18
  -1 -14   2 5109.88 722.847   7
   1  14  -2 8776.22 724.063  14
  -1 -14   2 8711.08 736.790   2
  -1  14   2 9213.57 741.216   2
   1 -14  -2 6871.16 738.469   8
   1 -14  -1 216.862 91.1380  10
  -1 -14   1 194.906 86.0215  10
   1  14  -1 162.871 77.9629  15
  -1  14   1 299.703 105.394  15
   1  14  -1 131.694 35.4349  18
  -1 -14   1 107.211 91.4653   2
  -1  14   1 141.906 82.6668   2
   1  14  -1 103.256 57.7797  20
  -1 -14   1 185.985 60.6344  17
   1 -14  -1 190.393 95.5145  17
  -1 -14   0 207.077 75.6857  17
   1  14   0 107.026 81.5973  15
  -1  14   0 55.5851 89.1498  15
  -1  14   0 155.776 73.6502  20
   1  14   0 164.781 66.3889  20
  -1  14   0 273.036 103.615   6
   1 -14   0 150.409 89.0650  10
  -1 -14   0 195.666 87.4382  10
  -1 -14  -1 8024.06 757.746  10
   1 -14   1 8147.40 756.681  10
  -1 -14  -1 7058.72 757.776   9
  -1 -14  -1 7626.26 758.981  17
  -1  14  -1 6453.02 736.998  18
  -1  14  -1 8687.70 751.694   6
  -1  14  -1 6627.36 753.197  15
   1  14   1 5510.84 755.726  15
   1  14   1 6014.05 747.594  12
  -1  14  -1 8672.89 743.480  20
  -1 -14  -2 82.7391 85.5386   9
   1 -14   2 19.9733 91.5158   2
   1  14   2 237.953 86.2306   2
  -1  14  -2 108.824 28.1031  14
  -1  14  -2 125.757 68.2715  15
   1  14   2 81.4486 99.6741  15
   1 -14   2 133.229 87.9627  10
  -1 -14  -2 83.9392 86.0046  10
  -1  14  -2 134.920 46.1320  20
  -1 -14  -3 7064.90 706.171  10
  -1 -14  -3 5911.75 710.904   9
   1  14   3 6128.18 695.422   7
   1 -14   3 6327.10 698.919  10
   1  14   3 7189.99 717.673  15
   1 -14   3 6859.70 694.357   2
   1  14   3 6743.29 700.614   2
   1 -14   4 2461.25 254.651   2
   1  14   4 2718.98 278.867   2
   1  14   4 2210.20 287.865  12
  -1 -14  -4 1977.83 282.759  19
   1  14   4 2041.73 263.626   7
   1  14   4 2630.37 292.268  15
  -1 -14  -4 2269.71 285.309   9
  -1 -14  -4 1891.27 269.749   8
   1 -14   5 9848.00 960.865   2
   1  14   5 10590.1 979.587   2
   1  14   5 9841.41 981.912   7
  -1 -14  -5 8069.42 989.196  19
   1  14   5 11042.3 1002.09  12
   1 -14   6 961.563 141.074   8
   1  14   6 639.687 192.999  12
   1 -14   6 733.014 119.563  12
   1  14   6 992.581 180.017   2
   1 -14   6 1084.53 110.526  18
   1  14   6 1297.50 177.376   7
   1  14   7-86.4355 168.505  12
   1 -14   7-143.070 110.744   6
   1 -14   7-80.3192 60.7554  16
   1 -14   7-124.481 74.1122  20
   1  14   7-57.9720 154.033   2
   1 -14   7 21.8057 85.3418   8
   1 -14   7 106.554 42.4326  18
  -1 -14  -7 137.751 144.639  19
  -1 -14  -8 252.505 155.687   8
   1 -14   8 326.272 103.824   8
   1 -14   8 254.866 67.2265  16
  -1 -14  -8 313.349 165.266  19
  -1 -14  -8 205.249 85.1388   3
   1 -14   8 305.793 48.5773  13
   1 -14   8 286.273 111.746   6
   1  14   8 399.252 186.337  12
  -1 -14  -8 434.968 143.939  11
   1 -14   8 296.626 41.4714   5
   1 -14   8 177.068 76.9359  20
   1 -14   8 275.830 44.3357   4
   1  14   8 219.372 166.284   2
   1 -14   8 266.070 61.9623  18
   1  14   9 3855.96 410.628   7
  -1 -14  -9 3291.45 408.990  19
   1  14   9 3589.33 428.225  12
   1 -14   9 2724.99 328.328  13
   1  14   9 3489.03 404.518  15
   1 -14   9 3384.02 354.624   3
  -1 -14  -9 4368.28 405.054  11
   1 -14   9 3074.24 358.013   8
   1 -14   9 2813.04 371.989  19
   1  14   9 3336.23 389.621   2
  -1 -14  -9 3635.47 413.680   8
   1 -14   9 3147.38 333.810  16
   1  14  10 180.122 196.460   2
   1  14  10 191.241 190.182  15
   1  14  10 281.106 208.020  12
   1 -14  10 12.1713 157.020  19
  -1 -14 -10 130.510 145.474  11
   1  14  10 78.0948 200.527   7
   1 -14  10 201.803 46.8650  13
   1  14  11 69.0475 203.463   7
  -1 -14 -11 43.4418 136.738  11
   1 -14  11 41.8805 166.926  19
   1  14  11-82.0759 185.972  15
   1  14  11-288.590 241.773  12
   1  14  11-283.630 217.446   2
   1  14  12-357.995 228.948   2
   1  14  12-56.9178 221.955   7
   1  14  12-54.6373 186.313  15
   1 -14  12 99.3709 163.249   9
  -1 -14 -12 42.3085 134.583  11
   1  14  12-110.385 235.308  12
   1  14  13-82.2292 241.766   7
   1  14  13-80.1385 183.950  15
   1  14  14 43.0112 243.510   7
   1  14  14-77.4307 183.108  15
   1  14  15 1559.96 335.093   7
   1  14  16 403.126 259.262   7
  -1  15  16 146.741 244.481   7
  -1  15  15 185.857 242.395   7
  -1  15  15-276.160 202.029  15
  -1  15  14 297.006 228.002   7
  -1  15  14 122.440 204.477  15
  -1  15  13 276.032 217.605   7
  -1  15  13 342.588 221.582  15
   1 -15 -12-107.433 152.192  11
  -1  15  12 88.4825 237.133  12
  -1  15  12 33.4323 197.908   7
  -1  15  11-184.743 241.846  12
   1 -15 -11 171.299 156.469  11
  -1  15  11 15.0785 175.086   7
   1 -15 -11-154.897 198.972  19
  -1  15  10 2629.56 303.592   7
  -1 -15  10 1456.04 255.470   8
   1 -15 -10 1799.88 312.067  19
  -1  15  10 2976.16 352.607  12
   1 -15 -10 1840.39 287.822  11
  -1 -15   9 848.009 113.745  13
  -1 -15   9 1173.08 150.168   3
  -1 -15   9 1106.03 168.533   8
   1 -15  -9 1106.07 199.898  11
  -1  15   9 1273.63 191.576  10
  -1 -15   9 787.765 127.697  16
  -1 -15   9 1301.58 129.384  18
  -1 -15   9 1196.67 142.249  20
  -1  15   9 1192.65 243.908  12
  -1 -15   9 1029.15 180.570  19
   1 -15  -9 1049.83 235.386  19
  -1  15   9 1298.71 205.393   7
  -1 -15   8 270.981 97.4866   3
  -1 -15   8 315.038 119.847   8
  -1  15   8 107.766 134.873  10
   1 -15  -8 230.824 169.901  19
  -1 -15   8 71.8446 112.363  19
  -1  15   8 374.514 144.046   7
  -1 -15   8 251.685 58.7549  18
  -1 -15   8 147.994 84.1564  20
  -1  15   8 186.629 169.691  12
  -1  15   7 3971.45 420.589  10
   1 -15  -7 3009.96 436.625  19
  -1 -15   7 3373.46 380.842   1
  -1 -15   7 4020.44 418.480   3
  -1 -15   7 3696.10 384.184  18
  -1 -15   7 4196.44 394.147  20
  -1  15   7 3973.65 456.144  12
   1 -15  -6 1235.08 221.971   9
  -1 -15   6 1443.56 164.040  18
   1 -15  -6 1299.22 220.936   8
  -1 -15   6 1689.50 182.600  20
  -1  15   6 1437.35 240.054  12
  -1  15   6 1541.00 203.065   7
   1 -15  -5 1623.06 279.023  17
   1 -15  -5 2048.10 262.843   8
  -1  15   5 2417.64 280.961  12
   1 -15  -5 2044.87 278.034   9
  -1  15   5 2151.77 268.268   2
  -1 -15   4 1379.90 160.107   2
  -1  15   4 1371.08 188.925   2
   1 -15  -4 1147.13 203.952  17
   1 -15  -4 1144.35 193.842   9
   1 -15  -4 1139.91 176.854   8
  -1  15   4 1177.44 195.629  12
  -1 -15   3 2895.57 323.583   2
  -1  15   3 3609.90 340.224   2
   1 -15  -3 2710.32 345.114   9
   1 -15  -3 3044.41 357.258  17
   1 -15  -3 2705.67 332.369   8
  -1  15   3 2686.29 335.434  12
  -1  15   2 14881.8 1154.87   2
  -1 -15   2 13574.0 1152.32   2
   1  15  -2 14469.9 1138.75  14
   1 -15  -2 13184.4 1175.24  17
  -1 -15   2 8148.23 1137.36   7
   1  15  -2 9609.00 1140.12  18
   1 -15  -2 10340.6 1152.83   8
  -1 -15   1 14148.2 1441.06  10
   1 -15  -1 13252.3 1441.92  10
   1 -15  -1 14555.3 1452.54  17
   1  15  -1 11536.0 1425.80  18
   1  15  -1 14875.2 1430.56  20
  -1  15   1 14976.3 1434.34   2
  -1 -15   1 15016.8 1437.97   2
   1  15  -1 12990.5 1441.85  15
  -1  15   1 12334.0 1448.38  15
  -1  15   1 16625.7 1446.40   6
   1  15  -1 16634.9 1441.04   6
   1  15   0 2049.04 333.063  15
  -1  15   0 3855.71 343.254   6
  -1 -15   0 3153.83 338.412  10
  -1  15   0 2577.18 336.850  15
   1 -15   0 3422.68 339.711  10
   1  15   0 3060.25 323.711  20
  -1  15   0 2926.83 322.311  20
  -1  15  -1 77.7085 30.5006  18
   1  15   1 152.417 102.840  15
  -1  15  -1 28.2791 85.3207  15
  -1  15  -1 194.210 87.5277   6
  -1 -15  -1 241.896 93.2528   9
  -1 -15  -1 225.772 101.143  10
   1 -15   1 128.435 94.9986  10
   1  15   1 117.260 83.4911  20
  -1  15  -1 97.3409 59.5984  20
  -1  15  -2 192.417 52.2491  20
  -1 -15  -2 87.8056 95.1169   9
  -1 -15  -2 50.8932 99.9669  10
   1 -15   2 121.158 97.4857  10
   1  15   2 154.998 103.399  15
  -1  15  -2 89.8481 78.2043  15
  -1  15  -2 108.797 30.4948  14
   1  15   2 315.067 96.7780   2
   1  15   2-5.89745 95.1504  12
   1 -15   3 23.7773 92.4598  10
  -1 -15  -3 52.7656 106.959  10
   1 -15   3 108.692 91.8768   2
   1  15   3 141.900 109.489   2
   1  15   3 17.2023 113.689  15
   1  15   3-180.702 108.570  12
  -1 -15  -3-8.78047 105.666   9
  -1 -15  -4 5602.66 634.806   9
   1  15   4 5207.21 634.955  12
   1  15   4 5456.36 615.996   7
   1 -15   4 5403.22 615.014  10
  -1 -15  -4 5676.59 636.151  19
   1  15   4 7290.80 625.365   2
   1 -15   4 6632.43 610.128   2
  -1 -15  -4 4216.35 620.324   8
  -1 -15  -5 2280.94 328.088   8
   1  15   5 2643.01 343.581  12
   1  15   5 2587.76 320.063   7
  -1 -15  -5 2721.68 335.565   9
   1  15   5 3101.97 333.143   2
   1 -15   5 2929.42 303.219   2
   1  15   6 8316.95 820.300   2
   1 -15   6 7986.50 797.562   2
   1  15   6 8987.18 827.181   7
   1 -15   6 6777.03 804.010   8
   1  15   6 8500.78 849.582  12
   1  15   7 657.820 201.669  12
   1 -15   7 711.592 124.358   8
  -1 -15  -7 768.557 177.864   8
   1 -15   7 793.173 90.9696  18
   1 -15   7 743.929 111.830  16
   1  15   7 309.406 173.625  15
  -1 -15  -7 855.619 189.431  19
   1  15   7 835.060 181.733   2
   1 -15   8 1025.10 116.738  13
  -1 -15  -8 1080.81 217.991  19
  -1 -15  -8 1097.15 200.122  11
   1 -15   8 998.973 153.160   8
  -1 -15  -8 1282.42 219.084   8
   1  15   8 935.455 214.261  15
  -1 -15  -8 703.967 145.845   3
   1  15   8 1311.75 210.233   7
   1  15   8 1095.23 233.745  12
   1 -15   8 927.259 131.649  16
   1  15   8 1159.93 206.563   2
   1 -15   9 248.459 47.1120  13
   1 -15   9 337.401 137.449  19
  -1 -15  -9 181.732 172.032  19
  -1 -15  -9 487.762 194.465   8
   1  15   9 453.106 178.743  15
   1 -15   9 239.673 96.1742   3
   1  15   9 260.409 190.793  12
  -1 -15  -9 436.366 152.241  11
   1  15   9-61.6859 191.793   2
   1 -15   9 298.928 64.5481  16
   1  15   9 247.298 183.006   7
   1  15  10 16.4860 196.085   2
   1  15  10-96.0684 220.289  12
   1  15  10 247.740 194.023   7
   1  15  10 239.579 182.579  15
  -1 -15 -10 166.361 158.554  11
   1 -15  10 205.497 152.720  19
   1  15  11 228.953 241.084  12
   1  15  11 84.5567 188.019  15
  -1 -15 -11 90.4519 146.403  11
   1  15  11-475.829 225.399   2
   1  15  11 34.3960 210.236   7
   1  15  12-28.1980 183.526  15
  -1 -15 -12-132.592 152.829  11
   1  15  12-63.0637 221.695   2
   1  15  12-243.474 233.799   7
   1  15  13 13.8519 188.560  15
   1  15  13-19.9477 241.125   7
   1  15  14 106.801 184.369  15
   1  15  14-269.585 246.688   7
   1  15  15 383.633 248.911   7
   1  15  16-211.777 247.480   7
  -1  16  16 1263.97 298.085   7
  -1  16  15-14.8391 205.618  15
  -1  16  15-60.3225 228.859   7
  -1  16  14 331.484 209.583  15
  -1  16  14 581.993 239.891   7
  -1  16  13-150.094 220.589  15
  -1  16  13 403.922 224.116   7
  -1  16  12 238.366 204.453   7
   1 -16 -12-47.7887 152.021  11
  -1  16  12-379.251 254.384   2
   1 -16 -11 648.686 195.289  11
   1 -16 -11 697.315 231.382  19
  -1  16  11 1266.34 288.197  12
  -1  16  11 726.927 212.773   7
   1 -16 -10 2946.00 410.640  11
  -1  16  10 3465.57 417.209   7
   1 -16 -10 3070.30 434.007  19
  -1  16  10 3551.69 453.870  12
   1 -16  -9-15.6079 137.642  11
  -1 -16   9 8.48197 86.4254   3
   1 -16  -9-18.0287 178.182  19
  -1 -16   9-149.928 68.5104  16
  -1 -16   9 143.491 114.452   8
  -1  16   9 161.298 152.398   7
  -1  16   9 139.171 185.976  12
   1 -16  -8 4039.52 528.782  19
  -1 -16   8 4127.14 488.871  19
  -1 -16   8 4239.15 460.881  18
  -1 -16   8 4049.86 490.317   3
  -1 -16   8 4806.45 470.914  20
  -1  16   8 4946.03 541.574  12
  -1 -16   8 3608.20 484.204   8
  -1  16   7 1853.01 327.151  12
  -1 -16   7 2688.64 302.094   3
  -1 -16   7 2167.66 258.518   1
   1 -16  -7 2622.40 327.091   9
   1 -16  -7 2342.39 335.116  19
  -1 -16   7 2701.09 263.920  18
  -1 -16   7 2787.35 278.026  20
  -1  16   7 3005.48 323.452   2
   1 -16  -7 2551.95 327.821   8
  -1  16   6 875.404 187.412   2
   1 -16  -6 909.094 179.532   9
   1 -16  -6 894.649 193.152  19
  -1  16   6 1187.90 202.070  12
  -1  16   6 874.558 153.391   7
   1 -16  -5 1502.37 233.397   9
  -1  16   5 1679.18 237.919  12
  -1  16   5 1586.22 230.610   2
  -1 -16   5 1806.73 195.861   2
   1 -16  -5 1272.50 222.204   8
  -1 -16   4 1152.95 152.237   2
  -1  16   4 1032.52 182.410   2
   1 -16  -4 1335.53 202.502  17
   1 -16  -4 1209.59 188.211   9
  -1  16   4 976.603 178.013  12
   1 -16  -4 819.640 164.758   8
  -1 -16   3 1056.51 155.232   2
  -1  16   3 1261.64 172.361   2
   1 -16  -3 1061.83 179.940  17
   1 -16  -3 854.920 151.341   8
   1 -16  -3 962.162 168.089   9
  -1  16   3 963.674 153.951  12
  -1  16   2 17649.9 1689.12   2
  -1 -16   2 16790.8 1688.02   2
   1 -16  -2 15112.9 1705.70  17
  -1  16   2 13210.6 1701.66  15
   1  16  -2 17580.4 1686.37   6
   1  16  -2 17391.5 1676.05  14
   1 -16  -2 12437.2 1688.36   8
   1 -16  -2 14102.8 1700.36   9
  -1 -16   2 14067.4 1690.35  10
  -1 -16   1 2095.98 258.229  10
   1 -16  -1 2311.71 263.423  10
   1 -16  -1 2084.76 267.794  17
   1  16  -1 1908.57 254.179  15
   1  16  -1 2507.09 258.126   6
  -1  16   1 2453.78 268.203   6
  -1  16   1 1818.98 261.859  15
   1  16  -1 1774.41 227.151  18
   1  16  -1 2393.32 236.389  20
  -1  16   1 2700.91 247.092   2
  -1 -16   1 2388.76 261.531   2
   1 -16   0 3259.41 362.323  10
   1  16   0 2715.90 361.072  15
   1 -16   0 3055.16 360.891  17
  -1  16   0 3972.31 368.675   6
  -1 -16   0 3808.89 367.718  10
   1  16   0 3099.15 346.830  20
  -1  16   0 3291.10 346.813  20
  -1  16   0 2549.12 360.293  15
   1  16   1 10920.8 1272.23  15
  -1  16  -1 10919.0 1266.81  15
  -1  16  -1 15940.7 1265.43   6
  -1 -16  -1 12340.7 1272.56   9
  -1 -16  -1 14104.9 1271.23  10
   1 -16   1 14802.2 1270.83  10
   1  16   1 13454.9 1260.10  20
  -1  16  -1 14844.5 1255.94  20
  -1  16  -1 9661.78 1248.60  18
  -1 -16  -2-16.8468 99.0416   9
   1  16   2 112.221 95.9185   2
   1 -16   2 11.4907 110.879  10
  -1 -16  -2-6.01438 104.113  10
  -1  16  -2 46.4583 81.7257  15
   1  16   2 73.2135 119.219  15
  -1  16  -2 389.809 63.0890  20
  -1  16  -2 97.0825 33.2852  14
  -1 -16  -3-55.3237 108.643   9
   1  16   3-99.4572 108.000  12
   1  16   3 68.2385 105.031   2
   1 -16   3 50.4570 104.688   2
  -1 -16  -3 132.048 111.576  10
   1 -16   3 15.7249 100.190  10
  -1 -16  -4 4788.55 554.576  19
   1 -16   4 4672.73 534.125  10
  -1 -16  -4 4473.69 541.030   8
   1  16   4 4406.12 550.133  12
   1  16   4 4640.82 529.731   7
  -1 -16  -4 4951.97 555.208   9
   1 -16   4 5592.58 531.258   2
   1  16   4 5583.20 541.003   2
  -1 -16  -5 529.824 136.167   8
  -1 -16  -5 441.120 138.982   9
   1 -16   5 411.436 111.704  10
   1  16   5 263.160 145.592  12
   1  16   5 483.667 112.524   7
   1 -16   5 526.648 106.795   2
   1  16   5 565.415 147.494   2
   1  16   5 310.638 150.970  15
   1 -16   6 475.278 101.177   8
  -1 -16  -6 801.131 182.021  19
   1  16   6 480.649 173.903  12
   1  16   6 431.723 127.898   7
   1 -16   6 671.669 106.904   2
   1  16   6 692.411 163.903   2
   1  16   6 401.253 163.465  15
  -1 -16  -7 324.385 170.688  19
   1  16   7 273.373 163.286   2
   1 -16   7 458.548 91.5167   2
   1  16   7 285.351 173.804  12
   1  16   7 465.434 170.776  15
  -1 -16  -7 175.921 144.988   8
   1 -16   8 54.9054 38.8657  13
   1  16   8-29.3200 171.709   2
  -1 -16  -8 198.670 144.860  11
   1 -16   8 22.6726 67.9622  16
  -1 -16  -8 111.489 168.868  19
   1  16   8 70.3962 155.206   7
  -1 -16  -8 112.336 87.7403   3
   1  16   8 47.5465 193.425  12
   1  16   8 204.949 170.825  15
  -1 -16  -8 59.1724 161.882   8
   1 -16   9 19.2876 34.2746  13
   1  16   9-94.1395 185.520   2
   1 -16   9-80.4545 58.5884  16
  -1 -16  -9-17.1090 181.265  19
   1 -16   9-30.3517 121.743  19
   1  16   9-13.4594 168.510   7
   1 -16   9 8.69599 93.4887   3
  -1 -16  -9 116.492 190.842   8
   1  16   9-28.3631 174.517  15
   1  16   9-53.2983 199.578  12
  -1 -16  -9-94.1575 150.785  11
   1  16  10-30.3023 192.876   7
   1  16  10 208.297 199.358   2
  -1 -16 -10 94.2257 154.644  11
   1  16  10-228.446 187.984  15
   1  16  10-135.664 214.246  12
  -1 -16 -10 71.9953 189.557  19
   1  16  11 1506.50 260.700   2
   1  16  11 1704.49 275.357   7
   1  16  11 1127.98 291.116  12
  -1 -16 -11 1003.93 221.956  11
   1  16  11 744.992 241.095  15
  -1 -16 -12 739.825 184.703  11
   1  16  12 350.490 217.864  15
   1  16  12 701.415 243.732   7
   1  16  13-158.176 199.179  15
   1  16  13-151.205 230.065   7
  -1 -16 -14 30.2861 67.5910  13
   1  16  14 83.2943 192.707  15
   1  16  14 76.1963 218.484   7
   1  16  15 244.249 241.135   7
   1  16  16 395.951 249.498   7
  -1  17  15-136.684 204.876  15
  -1  17  15 150.023 212.867   7
  -1  17  14 94.4025 217.092   7
  -1  17  14-16.0749 208.822  15
  -1  17  13 1892.29 290.386   7
  -1  17  13 729.486 262.946  15
  -1  17  12 334.133 209.801   7
  -1  17  12 293.819 227.594  15
   1 -17 -12 297.035 168.820  11
  -1  17  11 1190.42 240.193   7
  -1  17  11 858.678 250.034   2
   1 -17 -11 642.169 200.746  11
  -1  17  11 665.870 269.047  12
   1 -17 -11 775.667 247.681  19
  -1  17  10 756.717 199.541   7
   1 -17 -10 548.164 225.740  19
  -1  17  10 214.994 221.793   2
  -1  17  10 579.714 237.027  12
   1 -17 -10 626.432 191.004  11
  -1 -17   9 204.095 99.6528   3
  -1 -17   9 106.176 72.7198  16
   1 -17  -9 167.474 195.491  19
  -1  17   9 426.008 168.849   7
  -1  17   9 265.158 209.908  12
  -1  17   9-67.4143 204.847   2
  -1 -17   8 1620.04 266.925   8
  -1  17   8 2450.15 332.583  12
  -1  17   8 2835.01 299.293   7
   1 -17  -8 1778.37 317.101  19
  -1 -17   8 2284.07 277.969   3
  -1 -17   8 2341.30 255.123  20
  -1  17   8 2149.94 308.375   2
  -1 -17   7 298.205 46.9126   1
   1 -17  -7 297.896 160.972   8
  -1  17   7 297.584 163.861  12
  -1 -17   7 216.335 111.104   3
  -1  17   7 42.9696 168.121   2
   1 -17  -7 290.328 167.277  19
   1 -17  -7 280.365 153.044   9
  -1 -17   6 29.4616 90.3277   2
  -1  17   6 97.7184 148.513   2
  -1  17   6-12.4844 144.033  12
   1 -17  -6 39.7776 138.112   9
   1 -17  -6 219.152 144.829  19
   1 -17  -5 3494.29 441.494   9
  -1  17   5 3789.56 444.126  12
   1 -17  -5 3571.02 432.459   8
  -1  17   5 4342.21 434.899   2
  -1 -17   5 3663.61 408.574   2
  -1 -17   4 12301.4 1143.92   2
  -1  17   4 11896.9 1155.04   2
   1 -17  -4 9747.82 1168.88  17
   1 -17  -4 11053.9 1170.80   9
   1 -17  -4 9424.81 1154.37   8
  -1  17   4 9579.47 1158.42  12
   1 -17  -3 3082.37 280.727   8
  -1  17   3 4281.78 289.025   2
  -1 -17   3 4361.00 282.989   2
   1 -17  -3 3513.89 313.630  17
   1 -17  -3 3696.12 306.090   9
  -1  17   2 130.313 102.844   2
  -1 -17   2 3.89572 113.310   2
   1 -17  -2 72.9781 102.685   9
   1 -17  -2 39.9379 85.9315   8
   1  17  -2 139.371 44.0659  14
  -1 -17   2 5.69747 102.736  10
   1 -17  -2 93.0099 122.625  17
   1  17  -2 95.9375 83.3621   6
   1 -17  -1 1041.71 146.382   8
   1 -17  -1 1147.16 174.963  17
   1  17  -1 836.737 121.732  18
   1  17  -1 1238.32 161.384  15
  -1  17   1 898.393 173.359  15
   1  17  -1 1351.44 136.155  20
  -1  17   1 1316.16 177.923   6
   1  17  -1 1405.44 170.501   6
  -1 -17   1 1158.51 169.796  10
   1 -17  -1 1275.68 173.099  10
   1 -17   0 597.745 135.477  17
  -1  17   0 729.820 88.5811  18
   1  17   0 713.759 92.0241  18
  -1  17   0 678.174 140.670  15
   1  17   0 583.931 135.161  15
  -1 -17   0 772.934 149.934  10
   1 -17   0 965.966 146.533  10
  -1  17   0 860.174 114.641  20
   1  17   0 610.497 114.101  20
  -1  17   0 1096.72 151.920   6
   1  17   0 781.882 149.208   6
   1 -17   1 2225.24 240.871  10
  -1 -17  -1 1835.60 238.614  10
  -1  17  -1 1831.20 233.023  15
  -1  17  -1 1666.43 201.007  18
  -1  17  -1 2433.77 229.888   6
   1 -17   1 1931.11 229.683  17
  -1  17  -1 2344.01 214.624  20
   1  17   1 1517.73 222.714  20
  -1 -17  -1 1818.61 237.649   9
  -1  17  -2 38.7763 88.4530  15
  -1 -17  -2 88.3078 109.972   9
   1  17   2 213.580 100.002   2
  -1  17  -2 296.613 59.2605  20
   1 -17   2 148.098 114.834  10
  -1  17  -2 80.5043 36.1253  14
   1  17   3 20098.8 2388.39  12
  -1 -17  -3 20963.3 2395.16   9
   1  17   3 27131.5 2382.28   2
   1 -17   3 21730.4 2383.23  10
  -1 -17  -4 2802.33 339.797   9
   1  17   4 3384.46 327.989   2
   1 -17   4 3092.06 313.422   2
  -1 -17  -4 2499.21 341.650  19
   1  17   4 2473.13 335.315  12
   1 -17   4 2901.11 320.608  10
  -1 -17  -4 2260.87 323.723   8
   1  17   4 2222.67 336.143  15
   1  17   5-122.554 146.705  12
   1  17   5 170.120 135.408   2
   1 -17   5 12.2994 102.246   2
  -1 -17  -5 22.8554 131.068   9
   1 -17   5 31.6352 104.397  10
   1  17   5 67.8502 93.5328   7
   1  17   5-46.1356 146.846  15
   1  17   6 86.0953 147.710  15
   1  17   6 99.2075 109.433   7
   1  17   6 85.0817 149.880   2
   1 -17   6 193.871 96.2281   2
  -1 -17  -6 408.530 174.734  19
   1 -17   6 137.910 106.334  10
   1  17   6 38.2953 146.016  12
  -1 -17  -7-39.0584 147.477   8
  -1 -17  -7 15.2735 158.006  19
   1  17   7-53.0607 157.844  15
   1  17   7-131.020 170.756  12
   1  17   7-64.5660 164.809   2
   1 -17   7 21.1400 88.2064   2
   1 -17   7-109.350 107.042  10
  -1 -17  -8 60.9479 93.7174   3
   1  17   8 15.2581 178.275   2
  -1 -17  -8 206.312 148.446  11
   1 -17   8 43.5056 103.924  10
  -1 -17  -8 122.722 171.773   8
   1 -17   8 73.3491 72.9106  16
   1  17   8 151.314 172.575  15
   1  17   8 32.5936 143.199   7
   1  17   8 178.503 176.789  12
   1 -17   8 138.059 44.0391  13
  -1 -17  -8 82.3173 176.312  19
   1 -17   9 2336.05 280.299   3
   1  17   9 2570.25 325.412   2
  -1 -17  -9 2465.09 341.581   8
   1 -17   9 2275.58 252.706  16
   1  17   9 1945.34 317.844  15
   1  17   9 3278.32 331.045   7
   1 -17   9 1996.75 240.290  13
  -1 -17  -9 2372.16 337.136  19
   1  17   9 2315.23 355.458  12
  -1 -17  -9 2673.25 325.381  11
  -1 -17 -10 36.8677 188.205  19
   1  17  10 233.096 192.368   7
   1  17  10 128.604 205.782   2
   1  17  10 178.118 193.343  15
   1  17  10-58.4802 213.640  12
  -1 -17 -10 259.841 162.215  11
   1  17  11 505.920 206.945   7
   1  17  11-144.000 225.484   2
   1  17  11 63.5188 230.277  12
   1  17  11 15.0466 202.303  15
  -1 -17 -11 342.881 171.363  11
   1  17  12 210.248 200.097  15
   1  17  12 219.823 205.142   7
   1  17  13 192.468 198.319  15
   1  17  13 357.356 223.008   7
   1  17  14-29.0304 188.619  15
   1  17  14-96.5658 228.161   7
   1  17  15 240.458 242.395   7
   1  17  16 60.0476 224.341   7
  -1  18  15-61.9286 211.226  15
  -1  18  14 559.796 221.233   7
  -1  18  14 16.4201 210.872  15
  -1  18  13 50.7316 186.946   7
  -1  18  13-85.1611 225.537  15
  -1  18  12 511.759 202.402   7
  -1  18  12-175.829 234.930  15
   1 -18 -11 2096.26 362.616  19
  -1  18  11 2957.33 349.889   7
  -1  18  11 1484.66 351.904  15
  -1  18  11 2382.22 354.572   2
   1 -18 -11 2221.21 334.509  11
  -1  18  11 3042.63 405.434  12
  -1  18  10 1867.26 306.171  12
  -1  18  10 773.113 254.862   2
  -1  18  10 1783.35 246.144   7
   1 -18 -10 1267.93 281.554  19
   1 -18 -10 997.701 239.607  11
  -1 -18   9 2262.02 302.957  16
  -1  18   9 2960.11 398.813  12
  -1 -18   9 2972.91 330.806   3
  -1  18   9 3863.99 361.749   7
  -1  18   9 2866.85 365.210   2
   1 -18  -9 2389.09 381.174  19
   1 -18  -8 163.550 184.069  19
  -1  18   8 80.1990 190.283  12
  -1  18   8 300.108 183.385   2
  -1 -18   8 164.800 114.330   3
  -1  18   7 452.308 181.213   2
   1 -18  -7 375.412 165.658   9
  -1 -18   7 473.785 135.521   3
   1 -18  -7 727.706 196.225  19
  -1  18   7 414.279 180.602  12
   1 -18  -7 823.984 184.765   8
   1 -18  -6 114.253 147.823  19
  -1  18   6 33.8069 152.444   2
  -1 -18   6 58.4550 99.2713   2
   1 -18  -6 27.4314 135.677   9
  -1  18   6 87.6569 151.506  12
   1 -18  -5 253.253 132.592   8
  -1  18   5 546.780 158.770   2
  -1 -18   5 460.096 115.796   2
   1 -18  -5 395.016 147.387   9
  -1  18   5 630.387 154.737  12
   1 -18  -4 440.217 143.802   9
   1 -18  -4 155.232 110.162   8
  -1  18   4 231.569 136.390   2
  -1 -18   4 219.440 117.359   2
   1 -18  -4 264.281 148.492  17
  -1  18   4 254.359 118.615  12
   1 -18  -3 1136.03 173.533   8
   1 -18  -3 1062.43 196.698  17
   1 -18  -3 1069.22 189.102   9
  -1 -18   3 1182.71 175.425   2
  -1  18   3 1425.95 184.791   2
   1 -18  -2 23.8126 94.5274   8
  -1 -18   2-59.5631 131.341   2
  -1  18   2 59.0886 105.571   2
   1 -18  -2 56.9287 121.771  17
   1  18  -2 235.517 48.9519  14
   1 -18  -2 95.7277 117.008   9
   1  18  -2 78.1220 89.8087   6
   1  18  -1 224.882 106.090  15
   1 -18  -1 279.334 126.531  17
   1 -18  -1 190.033 84.4739   8
  -1  18   1 124.098 103.899  20
   1  18  -1 235.625 76.1120  20
   1  18  -1 296.082 60.3680  18
  -1  18   1 302.157 142.481   6
   1  18  -1 133.844 120.765   6
   1  18   0 3376.35 333.971   6
  -1  18   0 3672.28 334.994   6
   1  18   0 2721.13 295.818  18
  -1  18   0 2441.30 293.499  18
  -1  18   0 3377.59 309.585  20
  -1 -18   0 2742.68 322.472   9
   1 -18   0 2826.05 327.510  17
  -1  18   0 2531.10 326.490  15
   1 -18   1 13958.9 1369.75  10
  -1  18  -1 15410.6 1363.36   6
   1 -18   1 14815.9 1369.64  17
  -1 -18  -1 14224.8 1376.14   9
  -1  18  -1 10068.8 1347.08  18
  -1  18  -1 19353.3 1357.66  20
  -1  18  -1 12565.4 1368.99  15
  -1 -18  -2 120.331 115.802   9
  -1  18  -2 218.853 97.1165  15
   1 -18   2 111.392 83.5444  17
   1 -18   2 6.09911 115.918  10
  -1  18  -2 175.762 45.2507  14
   1 -18   3-6.42693 120.528  10
   1  18   3 4.49563 109.122   2
   1  18   3 38.8076 106.666  12
   1  18   3 20.3607 129.122  15
  -1 -18  -3 140.865 123.333   9
   1  18   4 11.0484 136.463  15
   1 -18   4 88.8609 110.717  10
   1 -18   4 7.01267 111.914   2
   1  18   4 277.243 125.096   2
  -1 -18  -4 94.2342 115.740   8
  -1 -18  -4 176.603 127.753   9
   1  18   4 171.520 121.375  12
  -1 -18  -5-23.6636 129.105   9
   1 -18   5-5.68639 114.847  10
   1  18   5-67.2783 143.996  12
   1  18   5-158.911 135.335   2
   1 -18   5-30.0436 105.238   2
   1  18   5-35.9355 137.108  15
  -1 -18  -6 2291.23 320.676  19
  -1 -18  -6 1869.76 298.611   8
   1  18   6 1943.70 308.171  15
   1 -18   6 2805.09 266.801   2
   1  18   6 2702.92 297.857   2
   1 -18   6 1803.35 271.300  10
   1  18   6 1905.28 312.501  12
   1  18   6 2291.32 276.986   7
  -1 -18  -7 3589.87 486.309   8
   1  18   7 3214.08 493.967  12
   1  18   7 4114.08 494.915  15
   1  18   7 5043.13 482.634   2
  -1 -18  -7 4417.71 506.391  19
   1 -18   8-42.1346 77.4998  16
  -1 -18  -8-49.5124 160.278  11
  -1 -18  -8 152.414 178.352  19
  -1 -18  -8-62.8344 172.233   8
   1  18   8-10.7581 140.553   7
  -1 -18  -8 46.7085 95.0888   3
   1  18   8-32.7048 194.039  12
   1  18   8 118.960 187.990   2
   1  18   8 86.2016 172.874  15
   1 -18   9 152.459 45.7601  13
   1  18   9-144.008 207.481  12
   1  18   9 194.085 180.258  15
   1  18   9-92.8438 202.967   2
  -1 -18  -9 144.087 174.927  19
   1 -18   9 176.681 75.3219  16
  -1 -18  -9 104.307 195.341   8
  -1 -18  -9 152.366 167.371  11
   1 -18   9 101.208 106.028   3
   1  18   9 291.169 168.157   7
   1  18  10 312.060 219.371   2
  -1 -18 -10 245.434 206.561  19
   1  18  10 256.676 241.785  12
  -1 -18 -10 442.854 181.217  11
   1  18  10 436.538 186.041   7
   1  18  10 275.231 194.244  15
   1  18  11-27.9569 232.030   2
   1  18  11 85.1974 244.864  12
   1  18  11 453.241 196.601   7
  -1 -18 -11 406.522 180.066  11
   1  18  11 123.766 204.384  15
   1  18  12 581.745 218.805   7
   1  18  12 310.784 202.025  15
   1  18  13-90.0285 220.121   7
   1  18  13 120.909 195.541  15
   1  18  14 962.824 254.899   7
   1  18  14 402.484 208.315  15
   1  18  15 134.799 217.339   7
  -1  19  15-15.6527 204.108  15
  -1  19  14-133.199 210.662  15
  -1  19  13 173.035 218.286  15
  -1  19  12 297.917 191.887   7
  -1  19  12 264.113 227.424  15
   1 -19 -11 299.508 226.768  19
   1 -19 -11 343.249 187.305  11
  -1  19  11 393.715 224.510  15
  -1  19  11 341.539 180.293   7
   1 -19 -10 494.605 232.168  19
  -1  19  10 462.940 233.445  15
  -1  19  10 325.696 228.346  12
   1 -19 -10 326.116 180.584  11
  -1  19  10 263.220 220.952   2
   1 -19  -9 1435.16 274.407  19
  -1  19   9 1025.85 266.930  15
  -1  19   9 1419.32 261.021   2
  -1  19   9 1188.18 273.622  12
  -1 -19   9 1348.43 199.523   3
  -1  19   8 112.355 186.460  12
   1 -19  -8-93.6768 195.021  19
  -1  19   8-64.8161 187.311   2
  -1 -19   8-93.6849 120.100   3
  -1  19   7 3686.29 441.395  12
   1 -19  -7 3160.48 438.194  19
   1 -19  -7 2886.60 423.534   8
  -1  19   7 3863.10 423.022   2
  -1 -19   7 3629.54 415.068   3
   1 -19  -6 1042.56 203.551   9
   1 -19  -6 850.332 198.082   8
  -1  19   6 1451.89 211.654   2
  -1  19   6 847.963 196.693  12
   1 -19  -6 875.386 208.488  19
  -1  19   5 1615.94 258.356  15
   1 -19  -5 1463.23 240.048   9
  -1 -19   5 1524.74 207.686   2
  -1  19   5 2147.81 237.247   2
  -1  19   5 1145.50 223.953  12
   1 -19  -4 1999.05 327.106   8
   1 -19  -4 2362.09 346.204   9
  -1  19   4 2275.40 352.085  15
  -1  19   4 3822.10 341.643   2
  -1 -19   4 3444.61 328.121   2
   1 -19  -3 250.768 112.315   8
   1 -19  -3 126.915 132.741  17
   1 -19  -3 273.297 134.237   9
  -1  19   3 551.444 153.886  15
  -1 -19   3 363.458 128.025   2
  -1  19   3 395.961 127.258   2
   1 -19  -2 113.019 95.2202   8
  -1  19   2 32.0814 107.404   2
  -1  19   2-20.3392 138.248  15
   1 -19  -2 20.1772 111.305   9
   1  19  -2 114.623 88.5571   6
   1 -19  -2 29.0367 121.786  17
   1  19  -2 121.294 45.0154  14
   1  19  -1 1228.35 150.938  18
   1 -19  -1 1241.05 172.152   8
   1 -19  -1 1470.12 202.528  17
   1 -19   0 74.1531 107.319  17
   1  19   0-213.631 135.462   6
  -1  19   0 109.744 131.418   6
  -1  19   0 58.8515 39.3821  18
   1  19   0 38.6057 45.0124  18
  -1 -19   0-37.8244 102.673   9
  -1 -19  -1 905.798 169.954   9
  -1  19  -1 1248.09 162.418   6
  -1  19  -1 827.740 125.880  18
   1 -19   1 1121.80 167.408  17
  -1 -19  -2-28.9325 112.534   9
  -1  19  -2-30.2623 87.9616  15
   1  19   2 39.7308 119.245  15
  -1  19  -2-3.62894 36.1438  14
  -1 -19  -2-61.8412 122.483  10
   1 -19   2 24.7869 87.8677  17
   1 -19   3 125.392 75.9559  17
  -1 -19  -3 198.956 123.690   9
  -1 -19  -3 153.329 103.460   8
   1  19   3 249.593 113.844  12
   1  19   3 450.845 115.316   2
   1  19   3 318.646 136.285  15
   1  19   4 791.293 172.611  12
   1  19   4 857.327 181.407  15
  -1 -19  -4 561.620 162.373   9
   1  19   5 373.418 154.360  15
   1  19   5 273.015 151.036  12
  -1 -19  -5 379.796 168.467  19
   1  19   5 507.869 147.449   2
   1 -19   5 347.371 121.523   2
   1  19   6 411.728 167.731   2
   1 -19   6 440.145 128.464   2
   1  19   6 400.485 169.219  15
   1  19   6 495.880 175.992  12
  -1 -19  -6 649.465 160.922   8
  -1 -19  -6 422.675 176.823  19
   1  19   7-191.293 173.195   2
   1  19   7-207.178 187.352  12
   1  19   7-14.1068 171.049  15
  -1 -19  -7 130.016 177.832  19
  -1 -19  -7-13.8149 159.372   8
  -1 -19  -8-9.96635 108.080   3
   1  19   8-70.9704 186.601   2
  -1 -19  -8 273.963 168.624  11
  -1 -19  -8 17.3984 184.885  19
   1 -19   8-72.8438 85.9453  16
   1  19   8 230.830 143.353   7
   1  19   8 214.259 195.120  12
   1  19   8-14.8000 181.737  15
  -1 -19  -8 48.8311 187.610   8
   1 -19   9 1188.37 194.146   3
   1  19   9 1688.70 257.930   2
  -1 -19  -9 1420.16 267.700  19
   1 -19   9 1362.31 164.197  16
  -1 -19  -9 921.261 252.737   8
   1  19   9 1718.10 239.390   7
   1  19   9 1474.64 258.672  15
   1 -19   9 1134.60 144.732  13
  -1 -19  -9 1454.74 247.057  11
   1  19   9 950.251 275.244  12
  -1 -19 -10-38.5411 210.259  19
   1  19  10-99.0766 227.365  12
   1  19  10 141.483 200.681  15
   1  19  10 8.98792 215.569   2
  -1 -19 -10 140.932 170.049  11
   1  19  10 203.846 182.148   7
   1  19  11 1774.27 284.146   7
   1  19  11 1165.92 276.556  15
   1  19  12 1654.10 276.658   7
   1  19  12 749.472 253.007  15
   1  19  13 556.045 220.295   7
   1  19  13 189.840 208.066  15
   1  19  14 18.1222 209.447   7
   1  19  14 76.2966 202.885  15
   1  19  15 17.9815 206.211   7
  -1  20  15 334.833 219.406  15
  -1  20  14-33.8755 211.184  15
  -1  20  13-17.5410 214.913  15
  -1  20  12-269.637 230.062  15
  -1  20  11 53.6595 210.597  15
   1 -20 -11 346.912 226.408  19
   1 -20 -10 1008.63 260.043  19
  -1  20  10 1100.02 263.730  15
  -1  20  10 1227.02 270.191  12
   1 -20 -10 1009.81 230.854  11
  -1  20  10 765.279 254.259   2
  -1 -20   9 2560.11 309.468   3
  -1  20   9 1811.85 356.124  15
  -1  20   9 2408.27 363.329  12
  -1  20   9 2787.54 353.589   2
   1 -20  -9 2254.24 371.962  19
  -1 -20   8-124.018 123.593   3
  -1  20   8-108.215 177.721  12
  -1  20   8-16.9785 198.990  15
  -1  20   8-227.596 206.700   2
   1 -20  -8-115.715 203.497  19
  -1 -20   7 779.173 173.657   3
   1 -20  -7 1018.49 212.534   8
  -1  20   7 749.901 217.803   2
   1 -20  -7 1017.68 220.227  19
  -1  20   7 562.731 205.430  12
  -1  20   7 958.067 228.589  15
  -1  20   6 777.948 209.356  15
   1 -20  -6 723.616 185.744   9
   1 -20  -6 547.346 181.079   8
  -1  20   6 803.873 188.443   2
  -1  20   6 713.644 174.575  12
   1 -20  -6 447.859 188.313  19
  -1  20   5-71.1271 167.601  15
  -1 -20   5 7.15838 129.925  10
   1 -20  -5 95.2718 147.150   9
  -1  20   5-38.0539 150.694   2
   1 -20  -4 591.116 151.614   8
  -1  20   4 1047.20 191.982  15
  -1 -20   4 680.846 166.428  10
   1 -20  -4 639.548 173.834   9
  -1  20   4 869.954 166.506   2
   1 -20  -3 1667.35 254.966  17
   1 -20  -3 1751.19 236.783   8
  -1 -20   3 1621.81 246.038  10
  -1  20   3 1539.76 257.860  15
   1 -20  -3 1989.64 263.245   9
  -1  20   3 2202.93 237.017   2
   1  20  -2 667.137 77.8930  14
   1 -20  -2 390.966 116.375   8
  -1 -20   2 496.212 147.986  10
   1  20  -2 580.086 111.379   6
   1 -20  -2 368.143 143.098  17
  -1  20   2 412.604 149.550  15
   1 -20  -2 490.740 142.891   9
   1 -20  -1 832.490 141.477   8
  -1 -20   1 871.289 176.121  10
   1  20  -1 1324.17 170.544   6
   1 -20  -1 1157.85 171.666  17
  -1  20   1 891.231 177.499  15
   1  20  -1 893.666 114.846  18
  -1 -20   0 363.916 113.351   9
   1 -20   0 176.811 86.4375   8
   1 -20   0 332.423 122.304  17
   1  20   0 328.196 133.572  15
   1  20   0 284.126 138.920   6
   1 -20   0 171.472 139.610  10
  -1 -20   0 329.545 137.986  10
   1  20   0 586.771 66.4323  18
  -1  20   0 286.333 55.8343  18
   1  20   1 109.797 98.5284  20
  -1 -20  -1-46.3946 119.173   9
  -1  20  -1 38.6585 42.7495  18
  -1  20  -1 142.661 101.016   6
  -1 -20  -1 89.5466 134.411  10
   1  20   1-18.9791 119.895  15
   1 -20   1 6.15741 93.4516  17
  -1 -20  -2 30.1020 114.298   9
   1  20   2 249.969 134.817  15
  -1  20  -2 85.7990 40.1124  14
  -1 -20  -2 100.138 126.131  10
   1 -20   2 130.178 86.9722  17
   1  20   2 37.2965 107.285  20
   1  20   3-44.7853 132.230  15
  -1 -20  -3-7.87817 106.280   8
  -1 -20  -3 54.3390 122.086   9
   1  20   3 29.6237 100.455  12
  -1 -20  -4-11.8016 128.699   9
   1  20   4-143.678 130.409  12
   1  20   4 12.0775 138.168  15
   1  20   4 79.9205 124.589   2
  -1 -20  -5 3958.89 475.369   8
   1  20   5 4643.29 462.722   2
  -1 -20  -5 3696.21 485.012  19
   1  20   5 3350.31 474.642  12
   1  20   5 4439.07 485.036  15
   1  20   6 27.5791 164.406  15
   1  20   6-59.4849 155.657   2
   1  20   6 65.5533 161.344  12
  -1 -20  -6-25.1514 155.776   8
  -1 -20  -6 94.4397 183.669  19
   1  20   7 1209.70 273.060  15
   1  20   7 1354.98 289.195  12
   1  20   7 2245.68 270.711   2
  -1 -20  -7 2153.34 298.798  19
  -1 -20  -7 1722.05 274.122   8
   1  20   8 240.763 135.402   7
  -1 -20  -8 137.311 111.741   3
  -1 -20  -8 364.994 201.106   8
   1  20   8-30.5139 180.458  15
  -1 -20  -8 425.598 173.396  11
   1  20   8 132.650 196.398  12
  -1 -20  -8 356.999 190.744  19
   1 -20   8 172.083 90.5312  16
   1  20   8 111.411 191.150   2
   1  20   9 698.405 175.309   7
  -1 -20  -9 509.000 216.353  19
  -1 -20  -9 614.166 229.631   8
   1  20   9 426.748 215.981   2
   1 -20   9 394.089 98.6063  16
   1  20   9 742.478 224.140  15
   1  20   9 290.499 217.057  12
  -1 -20  -9 796.980 214.042  11
  -1 -20 -10 345.249 182.266  11
   1  20  10 314.768 187.794   7
  -1 -20 -10 235.638 207.415  19
   1  20  10 197.983 230.982  12
   1  20  10 292.121 203.342  15
   1  20  10 160.674 216.591   2
   1  20  11 295.165 208.081  15
   1  20  11 608.745 203.881   7
   1  20  12 213.176 217.765  15
   1  20  12 617.928 214.344   7
   1  20  13 228.181 220.782  15
   1  20  13 81.0564 194.301   7
   1  20  14 15.5575 198.889  15
   1  20  14 49.7931 194.172   7
   1  20  15 273.458 198.644  15
  -1  21  15-48.9701 206.579  15
  -1  21  14 85.4174 228.939  15
  -1  21  13-178.601 222.468  15
  -1  21  12 601.231 241.043  15
  -1  21  11 36.6675 231.589  15
   1 -21 -11 110.172 214.113  19
  -1  21  10 200.174 212.375  12
   1 -21 -10-128.569 215.336  19
  -1  21  10-180.828 213.083  15
  -1  21   9 648.852 257.950  15
   1 -21  -9 1105.52 236.375  11
  -1  21   9 1122.36 257.250  12
  -1 -21   9 1256.72 199.042   3
  -1  21   9 1464.54 269.314   2
   1 -21  -9 1010.23 267.033  19
  -1  21   8-118.956 205.036   2
   1 -21  -8-59.3383 206.515  19
  -1  21   8-121.310 185.461  12
  -1  21   8-136.802 215.528  15
  -1 -21   8-14.7078 144.330  10
  -1 -21   8 13.0988 127.344   3
  -1  21   7-7.76925 181.205   2
  -1  21   7 130.420 190.798  15
   1 -21  -7-35.2393 190.067  19
  -1  21   7 67.2604 160.129  12
  -1 -21   7 81.9488 125.111   3
  -1 -21   7 97.4670 142.920  10
  -1  21   6 1141.86 203.219   2
  -1  21   6 817.597 210.042  15
  -1 -21   6 616.480 172.444  10
   1 -21  -6 801.503 218.377  19
   1 -21  -6 773.005 199.430   9
   1 -21  -6 1126.73 201.237   8
  -1 -21   5 511.351 149.998  10
  -1  21   5 687.440 166.394   2
   1 -21  -5 210.646 165.753   9
  -1  21   5 443.416 177.982  15
  -1 -21   4 411.592 155.568  10
  -1  21   4 913.695 162.001   2
   1 -21  -4 646.952 172.671   9
  -1  21   4 544.456 184.963  15
   1 -21  -3 2825.90 346.096   9
  -1  21   3 2102.93 340.624  15
  -1  21   3 3436.07 359.218   6
   1 -21  -3 2365.46 319.225   8
  -1  21   3 3024.25 321.001   2
  -1 -21   3 2618.48 333.615  10
   1 -21  -2 965.051 193.733   9
  -1 -21   2 1316.02 210.208  10
  -1  21   2 916.905 203.488  15
  -1  21   2 1042.25 177.016  20
   1  21  -2 1448.47 139.909  14
   1  21  -2 1147.97 165.664   6
  -1  21   2 1500.63 224.556   6
   1 -21  -2 969.371 172.642   8
   1 -21  -2 845.603 195.914  17
   1 -21  -1 1814.38 239.723  17
   1 -21  -1 2180.00 250.055   9
  -1 -21   1 1484.03 226.020   9
  -1  21   1 1612.00 245.145  15
   1 -21  -1 1372.32 212.773   8
  -1 -21   1 1824.15 246.629  10
   1  21  -1 1605.59 192.815  18
  -1 -21   0 1707.51 238.804  10
   1 -21   0 1964.07 247.618  10
  -1  21   0 1660.19 238.600  15
   1  21   0 1857.48 232.942  15
   1 -21   0 1611.71 203.557   8
  -1 -21   0 1868.53 229.709   9
   1 -21   0 1794.59 227.733  17
   1  21   0 1364.88 184.935  18
  -1  21   0 1639.77 183.722  18
  -1  21  -1 184.752 59.1691  18
   1 -21   1 270.611 107.316  17
  -1 -21  -1 330.209 133.454   9
   1 -21   1 332.271 146.854  10
  -1 -21  -1 112.570 145.225  10
   1  21   1 325.228 133.149  15
  -1 -21  -2 197.812 125.284   9
   1 -21   2 79.5557 142.115  10
  -1 -21  -2 393.578 147.829  10
   1  21   2 278.301 116.693  20
   1  21   2 305.343 148.241  15
  -1 -21  -3 393.661 150.336   9
   1 -21   3 660.958 156.454  10
   1  21   3 477.372 134.779  20
   1  21   3 606.138 164.757  15
   1  21   4 455.128 133.758   2
   1  21   4 138.893 154.813  15
   1  21   4 194.052 130.705  12
  -1 -21  -4 96.6516 135.234   9
  -1 -21  -4 12.7102 152.340  19
   1 -21   4 143.535 144.691  10
  -1 -21  -5 2359.66 399.305   8
   1 -21   5 3096.55 395.236  10
   1  21   5 3556.34 413.096  12
   1  21   5 2859.28 415.873  15
  -1 -21  -5 3687.41 428.649  19
   1  21   6 387.146 179.242  15
  -1 -21  -6 64.9065 180.624  19
   1 -21   6 227.873 146.709  10
  -1 -21  -6 90.4924 155.923   8
   1  21   6 278.529 163.957   2
   1  21   6 197.497 176.279  12
   1  21   7 90.7284 180.291  15
   1 -21   7 81.1647 148.780  10
   1  21   7 378.289 175.789   2
  -1 -21  -7-188.748 194.787  19
  -1 -21  -7-74.1695 175.204   8
   1  21   7-134.067 178.022  12
   1  21   8 116.291 198.662  12
   1  21   8 126.323 192.838  15
  -1 -21  -8 91.0198 200.099  19
   1 -21   8 213.199 94.6708  16
  -1 -21  -8 202.818 208.999   8
  -1 -21  -8 201.236 120.217   3
  -1 -21  -8 311.808 181.166  11
   1 -21   8 291.851 129.112   3
   1  21   8 63.1746 188.093   2
   1  21   9 135.341 200.903   2
  -1 -21  -9 192.537 212.638  19
  -1 -21  -9 149.330 174.569  11
   1  21   9 163.179 208.535  15
   1  21   9-54.6582 210.362  12
   1  21  10 66.6945 203.923  15
   1  21  10 198.125 229.571  12
  -1 -21 -10-39.9341 196.721  19
   1  21  11 104.934 167.489   7
   1  21  11 417.622 218.574  15
   1  21  12 511.272 221.571  15
   1  21  13-33.2181 211.463  15
   1  21  14 79.4863 205.421  15
   1  21  15 100.930 191.570  15
  -1  22  15 32.8024 209.671  15
  -1  22  14 485.877 235.211  15
  -1  22  13-72.2063 226.123  15
  -1  22  12-166.000 228.116  15
  -1  22  11-204.354 236.564  15
   1 -22 -11 402.053 232.472  19
  -1  22  10 18.3646 227.519  15
   1 -22 -10-109.080 222.113  19
  -1 -22   9 1188.53 205.671   3
   1 -22  -9 1175.60 281.219  19
  -1  22   9 1480.39 274.575  15
  -1  22   9 1449.45 263.544   2
   1 -22  -9 926.270 240.125  11
   1 -22  -8 201.876 210.732  19
  -1  22   8-17.3970 208.414  15
  -1 -22   8 82.4106 131.084   3
  -1  22   8 67.8148 207.522   2
  -1 -22   8-70.6754 162.965  10
   1 -22  -7 1070.40 247.801  19
  -1  22   7 847.816 240.084  15
  -1 -22   7 1050.32 197.655   3
  -1  22   7 1163.73 224.422   2
  -1 -22   7 854.054 192.092  10
  -1  22   6 110.344 178.656  15
  -1  22   6 49.1376 165.707   2
  -1 -22   6 15.2707 142.672   3
  -1 -22   6 221.703 145.458  10
   1 -22  -6-133.066 181.036  19
   1 -22  -6 89.9357 159.691   8
   1 -22  -6 197.081 169.597   9
   1 -22  -5 1130.18 225.068   9
  -1  22   5 1248.61 235.951  15
   1 -22  -5 908.080 204.960   8
  -1 -22   5 1088.36 209.449  10
  -1  22   5 1487.64 209.028   2
  -1 -22   4 448.757 165.756  10
  -1  22   4 574.541 181.695  15
  -1  22   4 940.701 164.769   2
   1 -22  -4 434.541 172.545   9
  -1  22   3 398.427 192.271   6
   1 -22  -3 649.840 168.722   9
  -1  22   3 427.927 166.718  15
  -1 -22   3 556.578 170.721  10
  -1  22   3 619.973 138.370   2
   1 -22  -3 284.029 128.436   8
  -1  22   2 580.760 184.073  15
   1 -22  -2 795.870 177.196  17
  -1  22   2 1080.33 217.349   6
   1 -22  -2 640.921 178.748   9
   1 -22  -2 764.529 154.923   8
  -1 -22   2 679.827 187.909  10
  -1 -22   1-17.5988 142.047  10
  -1  22   1 74.1611 138.212  15
  -1  22   1 135.692 165.643   6
   1 -22  -1 106.825 124.419   9
  -1 -22   1 16.0737 107.509   9
  -1  22   1-6.31531 48.2896  18
   1  22  -1-2.36111 55.6028  18
   1 -22  -1-5.86548 93.8919   8
   1 -22  -1-42.6015 120.346  17
  -1  22   1 101.718 108.158  20
   1  22  -1 308.713 82.3710  20
   1 -22   0 2398.68 325.070  10
  -1 -22   0 2079.61 318.607  10
   1 -22   0 2604.00 303.927  17
  -1 -22   0 2324.50 309.077   9
  -1  22   0 3047.88 315.525   6
  -1  22   0 2486.83 316.845  15
   1  22   0 2244.43 314.963  15
  -1  22   0 1905.66 267.917  18
   1  22   0 2543.59 272.372  18
   1  22   0 3456.31 290.421  20
   1  22   1-64.9063 175.685   6
   1 -22   1 198.259 145.275  10
  -1 -22  -1 146.630 140.986  10
  -1 -22  -1-30.1395 126.033   9
   1  22   1 215.397 133.713  15
  -1  22  -1 144.926 120.078  15
   1  22   1 139.353 107.611  20
  -1 -22  -2 1968.59 277.543  10
   1 -22   2 1914.26 272.999  10
  -1 -22  -2 1936.86 271.817   9
   1  22   2 1695.92 279.519  15
  -1 -22  -2 1561.02 249.650   8
   1 -22   3-140.531 144.650  10
   1  22   3 12.4022 141.865  15
  -1 -22  -3 46.6665 134.464   9
   1  22   3 33.8291 135.143  20
   1  22   4 614.062 185.429  15
   1  22   4 789.057 152.054  12
   1 -22   4 537.363 164.780  10
  -1 -22  -4 918.294 182.418   9
  -1 -22  -4 596.108 181.351  19
   1  22   5 98.2814 160.600  15
   1  22   5-98.1685 144.434  12
   1  22   5 6.05250 143.723   2
  -1 -22  -5-117.347 168.210  19
  -1 -22  -5 95.1594 151.424   8
   1 -22   5 23.4201 141.692  10
   1  22   6 355.018 185.782  15
   1  22   6 195.035 171.747  12
   1  22   6 545.719 168.048   2
  -1 -22  -6 316.963 194.606  19
  -1 -22  -6 290.329 170.870   8
   1 -22   6 229.705 154.493  10
   1  22   7 62.1326 183.891  15
  -1 -22  -7-52.7783 197.637  19
  -1 -22  -7-39.0297 125.912   3
   1  22   7 187.966 171.883   2
   1  22   7 14.7558 174.275  12
   1 -22   7 44.7582 147.804  10
  -1 -22  -7-61.0255 181.894   8
  -1 -22  -8 510.425 201.096  11
   1  22   8 372.286 209.504  15
   1 -22   8 695.060 164.456   3
   1  22   8 493.965 202.038   2
   1  22   8 412.528 215.395  12
   1 -22   8 520.664 118.166  16
  -1 -22  -8 496.528 220.315   8
  -1 -22  -8 669.524 224.714  19
  -1 -22  -8 616.332 148.080   3
  -1 -22  -9 518.077 195.171  11
   1  22   9 274.656 209.900   2
   1  22   9 414.851 226.738  12
   1  22   9 418.026 205.562  15
  -1 -22  -9 622.517 225.626  19
   1  22  10 171.562 214.471  15
  -1 -22 -10 323.355 219.972  19
   1  22  11 333.204 226.796  15
   1  22  12 139.264 220.710  15
   1  22  13 84.3349 211.796  15
   1  22  14 385.407 226.405  15
  -1  23  14 106.355 216.967  15
  -1  23  13-199.286 231.078  15
  -1  23  12 74.9620 225.116  15
  -1  23  11 584.190 255.300  15
   1 -23 -11 1235.83 284.957  19
  -1  23  10 671.687 250.609  15
   1 -23 -10 796.027 267.006  19
  -1 -23   9 92.6275 132.619   3
  -1  23   9 36.6965 218.297  15
   1 -23  -9-42.8094 216.538  19
   1 -23  -8 123.334 222.217  19
  -1  23   8 300.357 212.192   2
  -1 -23   8 259.957 149.791   3
  -1 -23   8 126.573 168.115  10
  -1  23   8 354.515 223.624  15
   1 -23  -7 716.386 237.287  19
  -1  23   7 1021.16 219.986   2
  -1 -23   7 668.084 184.173   3
  -1  23   7 1086.48 239.397  15
  -1 -23   7 700.644 189.715  10
   1 -23  -6 852.911 207.653   9
  -1  23   6 1036.07 205.456   2
  -1 -23   6 1100.96 204.404   3
   1 -23  -6 771.384 210.991   8
   1 -23  -6 923.820 231.921  19
  -1  23   6 790.599 226.994  15
  -1 -23   6 691.282 197.290  10
  -1 -23   5 498.578 174.942  10
  -1  23   5 615.785 166.727   2
   1 -23  -5 328.288 179.203   9
   1 -23  -5 560.285 174.472   8
  -1  23   5 317.172 184.943  15
  -1  23   4 3575.28 331.897   2
  -1  23   4 1960.62 348.795  15
  -1 -23   4 2068.96 349.237  10
   1 -23  -4 2663.64 357.101   9
  -1  23   4 2972.59 374.706   6
  -1  23   3 1644.57 228.059  20
   1 -23  -3 1878.76 258.456   9
  -1  23   3 1901.98 280.320   6
   1 -23  -3 1574.98 224.240   8
  -1  23   3 1302.95 251.384  15
  -1 -23   3 1571.49 251.002  10
   1 -23  -2 196.012 148.378   9
  -1  23   2 219.111 195.798   6
  -1 -23   2-18.4817 151.900  10
  -1  23   2 36.4437 157.472  15
   1  23  -1 2047.96 176.122  20
  -1  23   1 1795.99 192.009  20
   1 -23  -1 1132.06 210.769   9
  -1 -23   1 1274.11 199.446   9
  -1  23   1 1799.99 236.335   6
   1  23  -1 1124.28 159.138  18
  -1  23   1 1191.31 155.626  18
  -1  23   1 1431.66 224.187  15
  -1 -23   1 1277.98 220.255  10
   1  23   0 1130.57 146.175  20
  -1  23   0 1330.06 147.346  20
  -1  23   0 780.936 113.708  18
  -1 -23   0 710.883 173.769   9
  -1 -23   0 734.395 191.731  10
  -1  23   0 1150.95 181.404  15
  -1  23   0 1458.03 187.433   6
   1  23   0 1203.03 202.972   6
   1  23   1 2139.52 350.503  15
  -1  23  -1 2160.75 337.069  15
  -1  23  -1 3203.22 333.813   6
   1  23   1 3171.45 368.620   6
  -1  23  -1 3411.78 314.961  20
   1  23   1 3350.17 329.176  20
  -1 -23  -1 2280.18 351.942  10
  -1 -23  -1 2263.20 344.346   9
   1 -23   1 2329.88 355.503  10
   1 -23   2 888.435 187.316  10
   1  23   2 615.362 207.060   6
  -1 -23  -2 653.494 162.983   9
   1  23   2 506.320 169.977  15
   1  23   2 780.081 148.294  20
  -1 -23  -3 330.435 171.918  19
   1 -23   3 475.225 168.541  10
  -1 -23  -3 625.531 172.099   9
   1  23   3 543.019 178.186  15
   1  23   3 642.933 153.718  20
  -1 -23  -4 533.615 170.480   9
   1 -23   4 369.207 166.640  10
   1  23   4 629.871 160.504  20
  -1 -23  -4 584.422 183.947  19
  -1 -23  -4 399.181 153.094   8
   1  23   4 594.974 181.124  15
   1  23   5-44.2752 167.969  15
   1 -23   5 66.5568 149.487  10
  -1 -23  -5 30.5694 178.797  19
  -1 -23  -5 85.0900 156.649   8
   1  23   5-30.5739 145.132   2
   1  23   6 574.191 198.906  15
   1 -23   6 481.067 169.763  10
  -1 -23  -6 136.149 200.713  19
   1  23   6 759.955 180.317   2
  -1 -23  -6 613.814 189.780   8
   1  23   6 443.814 181.540  12
   1  23   7 96.7748 189.027  15
  -1 -23  -7 125.506 198.015  19
   1  23   7 457.311 183.669   2
  -1 -23  -7 108.638 131.938   3
   1 -23   7-77.3068 163.257  10
  -1 -23  -7 126.259 199.190   8
   1  23   7 57.0661 179.752  12
   1  23   8 1132.62 257.335  12
   1 -23   8 1124.18 180.507  16
  -1 -23  -8 1385.15 265.287  11
  -1 -23  -8 1304.42 265.474  19
  -1 -23  -8 1335.65 212.060   3
  -1 -23  -8 1367.26 267.688   8
   1  23   8 1173.77 259.266  15
   1  23   8 1635.29 244.198   2
   1 -23   8 1315.04 218.272   3
   1  23   9 191.559 207.470  15
   1  23   9-52.4811 207.433  12
  -1 -23  -9 237.096 219.925  19
   1  23  10 303.326 217.950  15
   1  23  11 519.549 232.487  15
   1  23  12 654.236 244.574  15
   1  23  13 206.008 226.166  15
   1  23  14 191.881 204.936  15
  -1  24  14 70.9717 216.539  15
  -1  24  13-112.257 233.532  15
  -1  24  12 112.554 225.504  15
  -1  24  11 382.951 243.161  15
   1 -24 -11 653.530 242.630  19
  -1  24  10-95.1533 229.522  15
   1 -24 -10 156.954 236.852  19
  -1  24   9 465.393 239.768  15
   1 -24  -9 544.525 250.153  19
  -1 -24   8 990.437 202.322   3
  -1  24   8 1168.08 238.937   2
  -1  24   8 884.862 257.941  15
  -1 -24   8 847.207 214.459  10
   1 -24  -8 1274.31 280.525  19
  -1 -24   7 557.875 169.783   3
  -1  24   7 520.156 214.762  15
  -1  24   7 439.385 198.178   2
  -1 -24   7 315.445 183.179  10
   1 -24  -7 272.792 227.872  19
  -1  24   6 675.948 227.057  15
   1 -24  -6 915.948 237.916  19
   1 -24  -6 1009.45 221.147   9
  -1 -24   6 993.406 212.084  10
  -1  24   6 963.122 207.816   2
  -1 -24   6 811.603 197.994   3
  -1 -24   5 10.1885 177.526  10
  -1  24   5 220.410 156.030   2
   1 -24  -5-64.3195 176.812  19
   1 -24  -5 60.9492 164.765   9
  -1  24   5 38.1537 225.195   6
  -1  24   5-62.3282 180.952  15
   1 -24  -5-46.9858 157.615   8
   1 -24  -4 474.589 174.878   9
  -1  24   4 270.866 212.319   6
  -1 -24   4 278.640 178.410  10
  -1  24   4 203.584 181.851  15
  -1 -24   3 19.4585 159.148  10
   1 -24  -3 54.6091 149.869   9
  -1  24   3-89.0953 218.331   6
  -1  24   3 229.636 138.942  20
  -1  24   3 27.2027 166.433  15
  -1 -24   2-9.81096 165.428  10
   1 -24  -2 65.1430 154.614   9
  -1  24   2-253.794 207.175   6
  -1  24   2 41.0350 128.795  20
  -1  24   2-50.4061 153.720  15
  -1 -24   1 1368.91 281.452  10
   1 -24  -1 1480.12 278.482   9
   1  24  -1 2036.36 262.633   6
  -1  24   1 2209.94 295.834   6
   1  24  -1 2237.88 239.353  20
  -1  24   1 3070.12 259.734  20
  -1  24   1 1218.74 278.661  15
  -1 -24   0 650.860 183.501  10
  -1 -24   0 577.644 166.281   9
   1 -24   0 402.386 168.397   9
  -1  24   0 860.796 175.547   6
   1  24   0 1115.68 202.774   6
  -1  24   0 727.217 134.086  20
   1  24   0 1406.12 142.948  20
  -1  24   0 661.602 170.966  15
   1 -24   1 1291.41 289.607  10
  -1 -24  -1 1163.23 288.482  10
  -1 -24  -1 1332.51 274.064   9
  -1  24  -1 2303.88 264.905   6
   1  24   1 2138.52 308.700   6
   1  24   1 2192.14 258.513  20
  -1  24  -1 3125.88 246.544  20
   1  24   1 1665.33 284.153  15
   1 -24   2 859.092 205.057  10
  -1 -24  -2 1091.39 201.339   9
   1  24   2 1410.62 241.125   6
   1  24   2 978.085 173.044  20
   1  24   2 1034.07 213.818  15
   1  24   3 53.6023 160.208  15
   1 -24   3 46.5302 165.884  10
  -1 -24  -3 12.2855 141.679   9
   1  24   3 11.7863 131.268  20
   1  24   3-185.024 212.748   6
  -1 -24  -3 292.936 158.174  19
  -1 -24  -4 33.4686 136.428   8
   1  24   4 79.5954 147.491  20
   1  24   4 14.3778 167.808  15
   1 -24   4 72.9975 164.650  10
  -1 -24  -4 64.7562 146.678   9
  -1 -24  -4-70.3713 172.089  19
   1  24   5 3173.09 379.910  15
  -1 -24  -5 2596.16 354.505   8
   1 -24   5 2442.04 346.917  10
  -1 -24  -5 2723.70 379.066  19
  -1 -24  -6 983.775 249.215  19
   1  24   6 789.575 228.573  15
  -1 -24  -6 717.928 213.250   8
   1 -24   6 496.632 190.122  10
   1  24   6 1471.50 207.727   2
  -1 -24  -7 2691.11 422.453  19
   1  24   7 4022.09 390.466   2
  -1 -24  -7 2925.84 418.674  11
   1  24   7 3085.94 419.771  15
  -1 -24  -7 2719.17 417.290   8
  -1 -24  -7 2767.95 384.074   3
  -1 -24  -8 537.664 216.780  19
   1 -24   8 300.026 150.099   3
  -1 -24  -8 299.549 140.525   3
  -1 -24  -8 333.176 207.324   8
   1  24   8 297.267 211.125  15
   1 -24   8 129.358 103.061  16
  -1 -24  -9 318.087 220.359  19
   1  24   9 448.447 220.423  15
   1  24  10 72.8203 224.152  15
   1  24  11 36.4464 216.270  15
   1  24  12 269.908 227.947  15
   1  24  13 34.3933 209.782  15
   1  24  14 15.9468 198.383  15
  -1  25  13 150.351 224.684  15
  -1  25  13-91.9916 312.438   6
  -1  25  12 19.2966 236.944  15
  -1  25  11 19.1751 227.060  15
   1 -25 -11-113.266 232.854  19
  -1  25  10 173.569 235.561  15
   1 -25 -10 565.956 246.895  19
  -1  25   9 19.0026 223.197  15
   1 -25  -9 263.701 237.950  19
  -1 -25   8 279.492 155.792   3
  -1  25   8-73.8832 220.627  15
   1 -25  -8 359.111 221.397  19
   1 -25  -7 140.269 215.301  19
  -1  25   7-124.362 220.074  15
  -1 -25   7 90.4621 185.395  10
  -1  25   7 398.169 187.393   2
  -1 -25   7 182.582 157.280   3
   1 -25  -6 307.139 212.655  19
  -1 -25   6 394.306 170.029   3
  -1  25   6 169.000 195.870  15
  -1 -25   6 141.912 186.484  10
   1 -25  -6 304.409 179.903   9
  -1  25   6 563.914 185.586   2
  -1  25   6 155.439 251.913   6
  -1  25   5 778.721 259.576   6
   1 -25  -5 533.683 214.805  19
  -1 -25   5 489.418 188.010  10
  -1  25   5 1118.07 185.165   2
  -1 -25   5 376.977 181.936   3
   1 -25  -5 571.663 197.303   9
  -1  25   5 557.573 206.080  15
  -1  25   4 240.234 187.112  15
  -1 -25   4 222.659 174.819  10
  -1  25   4 174.087 149.958  20
   1 -25  -4 234.256 172.487   9
  -1  25   4 98.0643 224.326   6
  -1  25   3-28.3205 181.412  15
  -1 -25   3 91.5694 170.181  10
  -1  25   3-90.0927 138.246  20
   1 -25  -3-41.8303 158.326   9
  -1  25   3-141.873 219.117   6
  -1  25   2-13.0576 164.048  15
  -1 -25   2-94.0718 173.325  10
  -1  25   2-84.7010 127.686  20
   1 -25  -2-187.596 164.028   9
  -1  25   2 53.6059 206.387   6
  -1  25   1 140.938 155.839  15
  -1 -25   1 42.5974 172.263  10
  -1  25   1 280.910 119.423  20
   1 -25  -1 108.736 144.326   9
  -1  25   1 237.552 171.441   6
   1  25  -1 228.304 140.346   6
  -1  25   0 1364.06 228.516  15
  -1 -25   0 970.398 237.548  10
  -1  25   0 1446.16 180.238  20
   1  25   0 1238.20 178.817  20
   1 -25   0 1097.06 215.156   9
   1  25   0 1496.13 230.412   6
  -1  25   0 1589.99 214.688   6
   1  25   1 341.599 167.330  15
  -1 -25  -1 246.791 185.609  10
  -1  25  -1 718.993 107.770  20
   1  25   1 706.575 132.325  20
  -1 -25  -1 270.186 152.299   9
   1  25   1 371.378 203.146   6
   1  25   2 83.1576 212.872   6
   1  25   2 285.728 176.356  15
   1 -25   2 275.218 174.645  10
  -1 -25  -2 175.102 155.644   9
   1  25   2 205.105 77.4116  18
  -1 -25  -3-66.0456 162.266  19
   1  25   3-56.6256 215.523   6
   1  25   3 254.964 136.029  20
  -1 -25  -3-37.3272 147.028   9
   1 -25   3 29.3727 172.873  10
   1  25   3 54.6076 161.305  15
   1 -25   4-239.407 173.666  10
  -1 -25  -4-159.311 174.300  19
   1  25   4 44.6568 180.373  15
  -1 -25  -4 79.5010 148.994   8
   1  25   4 80.6462 151.323  20
   1 -25   5 355.436 183.513  10
  -1 -25  -5 574.726 211.193  19
   1  25   5 426.063 212.279  15
   1  25   5 587.860 177.434  20
  -1 -25  -5 722.971 192.715   8
  -1 -25  -6 139.970 198.430  19
   1  25   6 381.282 207.531  15
  -1 -25  -6 595.634 191.223   8
   1 -25   6 342.577 176.181  10
  -1 -25  -6-47.1976 159.777   3
  -1 -25  -7 232.555 141.408   3
   1  25   7 207.866 211.227  15
  -1 -25  -7 277.443 204.918   8
  -1 -25  -7 410.704 216.416  19
   1  25   8 125.319 210.515  15
  -1 -25  -8 19.4580 209.270  19
   1 -25   8-81.9576 107.094  16
   1 -25   8-139.205 155.023   3
   1  25   9 54.9365 210.456  15
  -1 -25  -9 219.807 218.321  19
   1  25  10 1314.67 293.085  15
   1  25  11-18.5486 218.020  15
   1  25  12 108.747 218.878  15
   1  25  13-68.4545 209.788  15
  -1  26  13 299.347 242.103  15
  -1  26  12 518.052 321.316   6
  -1  26  12 428.948 256.757  15
  -1  26  11 79.3647 239.413  15
  -1  26  11-311.278 322.220   6
   1 -26 -11 339.149 245.955  19
  -1  26  10 312.908 224.285  15
  -1  26  10 124.977 302.854   6
   1 -26 -10 22.6837 229.235  19
  -1  26   9-76.4564 223.777  15
  -1  26   9-154.757 301.031   6
   1 -26  -9-66.0974 232.925  19
  -1  26   8 1787.79 319.052  15
   1 -26  -8 1557.73 328.626  19
  -1  26   8 1949.02 368.092   6
  -1  26   7-123.946 283.194   6
  -1  26   7 251.507 207.582  15
  -1 -26   7-189.888 163.480   3
   1 -26  -7 82.9283 232.294  19
  -1 -26   7 9.93937 181.868  10
  -1  26   6-248.032 259.421   6
  -1 -26   6-142.072 161.816   3
  -1  26   6 17.3560 200.036  15
  -1  26   6 206.901 168.245   2
  -1 -26   6 143.009 182.580  10
   1 -26  -6 18.5726 203.073  19
  -1  26   5 13.5793 249.684   6
  -1 -26   5-74.4132 170.196   3
   1 -26  -5 51.6349 192.339  19
   1 -26  -5 31.1830 172.841   9
  -1 -26   5 72.4547 189.575  10
  -1  26   5 90.5945 176.840  20
  -1  26   5 16.5911 195.017  15
  -1  26   4 78.3278 188.843  15
  -1  26   4 210.606 251.833   6
   1 -26  -4 179.991 172.380   9
  -1  26   4 75.3792 161.680  20
  -1 -26   4 52.9336 179.063  10
  -1  26   3 14.5497 180.975  15
   1 -26  -3 227.092 176.977   9
  -1  26   3 375.448 149.282  20
  -1 -26   3 130.268 183.730  10
  -1  26   3 119.565 226.509   6
  -1  26   2 3915.09 418.470  20
  -1  26   2 4373.42 464.980   6
  -1  26   2 3808.08 458.378  15
  -1 -26   2 2729.69 446.647  10
   1 -26  -2 3484.09 451.669   9
  -1  26   1 146.088 166.915  15
   1 -26  -1-25.5018 164.981   9
   1  26  -1 240.933 138.067   6
  -1  26   1 465.050 180.731   6
  -1 -26   1-122.337 187.560  10
  -1  26   0 176.798 152.477  15
   1 -26   0 233.600 157.668   9
  -1 -26   0 310.021 186.861  10
  -1  26   0 385.389 110.095  20
   1  26   0 440.534 115.115  20
  -1  26   0 258.084 151.135   6
   1  26   0 167.943 159.778   6
   1  26   1 1333.84 172.485  20
   1  26   1 524.389 235.798   6
   1  26   2 11.0470 221.303   6
   1  26   2-40.2816 169.124  15
   1  26   2 360.843 77.1289  18
   1 -26   2 32.6366 192.285  10
  -1 -26  -2-97.7723 166.208  19
   1  26   2 116.475 133.465  20
   1  26   3 326.996 185.664  15
   1  26   3-174.017 228.900   6
  -1 -26  -3-50.2722 151.917   9
   1 -26   3-73.4067 177.306  10
  -1 -26  -3 13.5680 174.430  19
   1  26   3 417.095 147.393  20
   1  26   4 151.183 183.320  15
   1 -26   4 131.189 172.679  10
   1  26   4-203.100 246.881   6
  -1 -26  -4 165.429 181.534  19
   1  26   4 47.7150 154.735  20
   1  26   5 291.773 195.625  15
   1 -26   5 155.394 186.568  10
  -1 -26  -5 354.119 208.506  19
  -1 -26  -5 129.642 167.395   8
   1  26   5-53.1106 176.621  20
   1  26   6-188.802 177.812  20
  -1 -26  -6-97.6494 157.001   3
  -1 -26  -6 150.912 188.592   8
   1  26   6 119.614 199.925  15
   1 -26   6-9.39319 183.779  10
  -1 -26  -6-141.377 196.999  19
  -1 -26  -7 74.5139 207.626  19
  -1 -26  -7 45.0108 143.150   3
   1 -26   7-121.798 167.208   3
   1  26   7-142.176 211.401  15
  -1 -26  -7 16.3201 197.299   8
  -1 -26  -8 98.2000 221.237  19
   1  26   8 348.401 223.338  15
  -1 -26  -9 519.850 240.919  19
   1  26   9 505.804 243.834  15
   1  26  10 75.4759 220.847  15
   1  26  11-37.4021 231.670  15
   1  26  12 520.107 226.220  15
   1  26  13 103.572 222.247  15
  -1  27  12 213.858 233.039  15
  -1  27  12-111.840 323.090   6
   1 -27 -11 224.596 230.245  19
  -1  27  11-139.555 233.362  15
  -1  27  11 222.524 307.990   6
   1 -27 -10 157.826 240.360  19
  -1  27  10 200.452 243.481  15
  -1  27  10-288.787 326.329   6
   1 -27  -9-88.2952 231.147  19
  -1  27   9 19.8634 234.654  15
  -1  27   9-104.715 302.441   6
   1 -27  -8-86.0755 236.808  19
  -1  27   8-77.6545 222.298  15
  -1  27   8-151.082 297.709   6
  -1  27   7 187.865 214.199  15
  -1  27   7 143.026 276.084   6
   1 -27  -7 294.149 238.117  19
  -1 -27   7 164.143 188.776  10
  -1 -27   6 480.028 185.325   3
  -1  27   6 359.783 220.966  15
  -1 -27   6 349.417 195.727  10
  -1  27   6 687.076 272.543   6
   1 -27  -6 363.200 218.170  19
   1 -27  -5 31.5105 173.823   9
  -1 -27   5-190.954 190.075   3
  -1  27   5-86.4461 263.162   6
  -1  27   5 119.661 196.639  15
  -1  27   5-168.584 176.760  20
  -1 -27   5 119.673 193.757  10
   1 -27  -5-193.667 202.517  19
   1 -27  -4 656.822 195.704   9
  -1 -27   4 414.802 189.681   3
  -1  27   4 1082.62 274.501   6
  -1  27   4 608.976 228.475  15
  -1  27   4 613.815 176.542  20
   1 -27  -4 421.441 210.350  19
  -1 -27   4 502.828 196.635  10
  -1  27   3 1792.47 307.034   6
  -1  27   3 1931.07 237.449  20
   1 -27  -3 1401.58 267.662   9
  -1 -27   3 1154.02 273.091  10
  -1  27   3 1366.69 276.329  15
  -1  27   2 2014.18 253.605  20
   1 -27  -2 1492.00 280.434   9
  -1  27   2 1703.22 289.722  15
  -1 -27   2 1431.96 293.297  10
  -1 -27   1-140.785 190.640  10
  -1  27   1 185.647 118.103  20
  -1  27   1 295.897 183.494  15
   1  27  -1 77.9741 130.887   6
  -1  27   1 85.7641 166.272   6
  -1  27   0 4898.40 481.277   6
   1  27   0 4796.78 489.022   6
   1  27   0 3790.19 456.760  20
  -1  27   0 4370.10 457.377  20
   1  27   1 861.955 256.980   6
   1  27   1 1555.21 197.553  20
   1  27   2 345.977 137.464  20
   1  27   2 68.3195 176.227  15
   1  27   2 33.9042 217.377   6
   1  27   3 4244.23 408.498  20
   1  27   3 5007.22 481.908   6
  -1 -27  -3 3048.84 436.101  19
   1  27   3 4430.84 464.434  15
   1  27   3 3088.45 376.196  18
   1 -27   3 2628.95 430.968  10
   1  27   4 13.0849 246.655   6
   1  27   4 171.394 192.456  15
  -1 -27  -4 450.484 200.451  19
   1  27   4-98.1783 162.907  20
   1 -27   4 107.766 189.280  10
  -1 -27  -5 727.287 198.232   3
   1  27   5 1071.30 276.953   6
  -1 -27  -5 881.695 235.109  19
   1  27   5 600.284 186.174  20
   1 -27   5 533.464 207.476  10
   1  27   5 703.569 224.556  15
   1  27   6 156.078 210.232  15
   1  27   6 241.747 182.354  20
  -1 -27  -6 411.628 203.772  19
   1 -27   6-128.163 182.494  10
  -1 -27  -6 166.597 154.429   3
  -1 -27  -7 93.6439 211.535  19
   1  27   7-151.492 195.858  20
   1  27   7 72.4814 217.075  15
  -1 -27  -7 115.053 199.171   8
  -1 -27  -7 78.3108 145.592   3
   1  27   8-74.5502 220.338  15
  -1 -27  -8 117.230 210.280  19
   1  27   8-283.869 214.220  20
  -1 -27  -9 419.314 231.107  19
   1  27   9 455.105 238.681  15
   1  27  10 227.158 231.056  15
   1  27  11 481.361 236.596  15
   1  27  12 289.327 223.070  15
  -1  28  12-116.655 232.104  15
  -1  28  11 129.601 313.754   6
  -1  28  11 199.077 240.209  15
  -1  28  10-237.314 321.497   6
   1 -28 -10 88.6226 244.925  19
  -1  28  10 80.4935 228.424  15
  -1  28   9-194.407 303.853   6
   1 -28  -9 110.212 220.767  19
  -1  28   9 80.0545 234.689  15
  -1  28   8 17.0250 309.436   6
  -1  28   8 58.9585 220.937  15
   1 -28  -8 151.293 229.819  19
  -1 -28   7-10.6706 191.040  10
  -1  28   7-342.050 297.195   6
  -1  28   7 19.0808 220.566  15
  -1  28   7-135.480 201.429  20
   1 -28  -7 41.9674 222.417  19
  -1 -28   6 222.654 197.896  10
  -1  28   6 504.337 279.161   6
  -1  28   6 292.662 222.619  15
  -1  28   6-285.893 196.931  20
   1 -28  -6 373.501 230.989  19
  -1 -28   5-34.4002 195.135  10
   1 -28  -5 79.0986 173.458   9
  -1  28   5-211.386 270.157   6
  -1  28   5 139.099 206.325  15
  -1  28   5-161.682 176.142  20
   1 -28  -5 268.992 198.786  19
   1 -28  -4 397.881 187.792   9
  -1  28   4 329.260 203.576  15
  -1  28   4 96.0981 248.577   6
   1 -28  -4 316.424 195.345  19
  -1 -28   4 163.737 205.842  10
  -1  28   4 97.1224 159.327  20
  -1  28   3-205.627 234.527   6
  -1 -28   3 130.690 201.024  10
  -1  28   3-119.149 149.538  20
  -1  28   3 151.642 189.459  15
  -1  28   2 979.098 227.968   6
  -1  28   2 970.641 173.519  20
  -1 -28   2 617.931 225.867  10
  -1  28   2 995.414 223.670  15
  -1 -28   1 777.293 249.207  10
  -1  28   1 1074.35 228.757  15
  -1  28   1 1181.03 181.265  20
   1  28  -1 1391.83 193.743   6
  -1  28   1 1175.22 220.948   6
   1  28   0 4161.60 501.815   6
  -1  28   0 3674.13 491.148   6
  -1  28   0 4795.95 473.774  20
   1  28   1 481.714 199.535   6
   1  28   1 384.295 135.407  20
   1  28   2 1105.04 277.256   6
   1  28   2 1332.75 198.364  20
   1  28   3 375.297 250.167   6
   1  28   3 738.923 209.017  15
   1  28   3 262.054 153.924  20
   1  28   4 13.5878 252.125   6
  -1 -28  -4-95.6351 195.833  19
   1  28   4 113.527 157.877  20
   1  28   4 196.187 197.294  15
   1  28   5 472.487 208.766  15
   1  28   5 14.4630 267.831   6
  -1 -28  -5 389.654 205.915  19
   1 -28   5 261.718 200.870  10
   1  28   5-38.4090 176.941  20
   1  28   6 436.492 215.834  15
   1  28   6 493.945 281.026   6
  -1 -28  -6 503.350 228.699  19
   1 -28   6 323.807 189.547  10
   1  28   6 215.685 185.934  20
   1  28   7-311.422 303.194   6
  -1 -28  -7 18.7391 214.430  19
   1  28   7-134.805 193.730  20
   1  28   7 126.947 212.724  15
  -1 -28  -8 636.365 230.276  19
   1  28   8 256.787 211.303  20
   1  28   8 836.978 247.057  15
  -1 -28  -9 297.587 228.435  19
   1  28   9 178.361 212.508  20
   1  28   9 301.764 235.573  15
   1  28  10-367.469 230.553  20
   1  28  10 94.0284 227.947  15
   1  28  11 947.979 250.981  20
   1  28  11 617.393 263.126  15
   1  28  12-197.258 230.018  20
   1  28  12 55.3443 226.687  15
  -1  29  11 697.737 269.417  15
  -1  29  11 465.637 336.407   6
  -1  29  10 121.405 233.183  15
   1 -29 -10 326.197 242.243  19
  -1  29  10-55.2751 319.648   6
  -1  29   9-141.251 227.871  15
   1 -29  -9 175.528 235.872  19
  -1  29   9-90.6939 320.819   6
  -1  29   8 17.6348 304.547   6
   1 -29  -8 216.597 244.611  19
  -1  29   8-229.270 216.756  20
  -1  29   8 19.8644 227.817  15
  -1  29   7-154.734 221.378  15
  -1  29   7-321.893 316.843   6
   1 -29  -7-166.758 232.347  19
  -1 -29   7-88.2406 196.494  10
  -1  29   7-190.207 205.182  20
  -1  29   6 298.377 219.993  15
  -1  29   6 459.816 302.698   6
   1 -29  -6 361.493 241.679  19
  -1 -29   6 11.4909 204.378  10
  -1  29   6 380.525 188.877  20
  -1  29   5 939.488 269.379  15
  -1  29   5 1806.55 331.110   6
   1 -29  -5 1277.63 274.715  19
  -1 -29   5 744.651 244.698  10
  -1  29   5 1155.06 223.307  20
  -1  29   4 1058.66 270.644  15
   1 -29  -4 1126.51 272.550  19
  -1 -29   4 953.556 255.531  10
  -1  29   4 1468.60 224.584  20
  -1  29   3 155.168 182.511  15
  -1 -29   3 62.0026 201.227  10
  -1  29   3 50.3680 144.385  20
  -1  29   3-23.5182 222.184   6
  -1  29   2 102.434 175.388  15
  -1 -29   2 141.703 215.834  10
  -1  29   2-59.8233 185.608   6
  -1  29   2 251.410 135.263  20
  -1  29   1 202.397 159.982   6
  -1  29   1 117.894 114.752  20
   1  29   0 29.9092 155.987   6
   1  29   1 900.758 223.783   6
   1  29   1 1070.08 167.994  20
   1  29   2-90.2921 216.179   6
   1  29   2 105.181 124.828  20
   1  29   3 336.757 245.592   6
   1  29   3 254.854 148.354  20
   1  29   4 1739.55 324.962   6
   1  29   4 1262.23 229.661  20
   1  29   4 1560.09 279.669  15
   1  29   5 221.964 271.294   6
   1  29   5 299.365 218.065  15
   1  29   5 201.640 172.959  20
  -1 -29  -6 35.5689 206.027  19
   1  29   6 126.763 206.648  15
   1  29   6 241.295 180.212  20
   1  29   7 166.929 299.204   6
  -1 -29  -7 243.153 216.419  19
   1  29   7 130.953 228.983  15
   1  29   7-17.7800 193.533  20
   1  29   8-34.8403 312.425   6
  -1 -29  -8 381.588 225.458  19
   1  29   8-170.018 204.244  20
   1  29   8 132.661 213.592  15
   1  29   9 126.510 315.217   6
   1  29   9-128.615 210.576  20
   1  29   9 19.3080 223.100  15
   1  29  10 1000.61 352.581   6
   1  29  10 995.109 248.159  20
   1  29  10 949.063 282.059  15
   1  29  11-205.983 331.552   6
   1  29  11 171.617 229.453  15
   1  29  11-82.1755 223.222  20
  -1  30  11 38.9197 228.240  15
  -1  30  11-134.215 226.150  20
  -1  30  10 188.504 326.766   6
   1 -30 -10 320.428 237.503  19
  -1  30  10 199.878 237.330  15
  -1  30  10 40.7783 219.170  20
  -1  30   9-112.409 319.723   6
   1 -30  -9-86.6132 233.693  19
  -1  30   9 120.946 241.120  15
  -1  30   9-278.549 228.418  20
  -1  30   8 274.953 311.363   6
   1 -30  -8 296.129 230.842  19
  -1  30   8-59.8137 228.852  15
  -1  30   8-9.53535 207.590  20
  -1  30   7 1109.84 342.121   6
   1 -30  -7 1159.24 283.014  19
  -1  30   7 1050.23 237.083  20
  -1  30   7 915.066 270.127  15
  -1  30   6 560.817 235.667  15
  -1  30   6 634.318 302.443   6
   1 -30  -6 302.728 238.490  19
  -1 -30   6 363.548 218.050  10
  -1  30   6 290.588 187.871  20
  -1  30   5 194.436 224.787  15
  -1  30   5 465.931 283.342   6
   1 -30  -5 690.823 241.514  19
  -1 -30   5-134.441 210.941  10
  -1  30   5 488.328 179.296  20
  -1  30   4 1481.86 282.177  15
   1 -30  -4 1149.93 277.436  19
  -1 -30   4 1135.83 276.918  10
  -1  30   4 1408.65 235.159  20
  -1  30   3 291.402 205.438  15
  -1 -30   3 13.0985 211.555  10
  -1  30   3 136.745 216.001   6
  -1  30   3 282.515 154.715  20
  -1  30   2 9.79511 187.035   6
  -1  30   2 58.9012 128.587  20
  -1  30   2 190.970 193.571  15
  -1  30   1 1395.46 236.551   6
  -1  30   1 1394.01 196.064  20
   1  30   0 291.691 157.995   6
   1  30   1 224.271 181.812   6
   1  30   1 328.538 126.396  20
   1  30   2 185.374 216.848   6
   1  30   2 229.996 132.919  20
   1  30   3 401.170 261.264   6
   1  30   3 523.293 161.240  20
   1  30   4 57.4644 259.958   6
   1  30   4-7.10526 158.266  20
   1  30   5 1823.29 356.070   6
   1  30   5 1464.04 269.777  20
   1  30   5 2363.89 328.888  15
   1  30   6 64.5884 285.601   6
   1  30   6 55.4023 209.100  15
   1  30   6-117.064 189.479  20
   1  30   7 1024.41 325.930   6
  -1 -30  -7 991.201 268.852  19
   1  30   7 1111.96 283.258  15
   1  30   7 1045.01 235.581  20
   1  30   8 52.6918 301.597   6
  -1 -30  -8 336.982 221.873  19
   1  30   8 297.289 201.902  20
   1  30   8 312.001 232.046  15
   1  30   9 127.109 316.361   6
   1  30   9 426.518 213.322  20
   1  30   9 726.736 262.812  15
   1  30  10-315.019 315.013   6
   1  30  10 289.611 239.205  15
   1  30  10-179.259 218.443  20
  -1  31  10-19.5401 227.488  15
  -1  31  10-60.1803 222.252  20
  -1  31   9-37.3512 317.192   6
   1 -31  -9-229.459 223.773  19
  -1  31   9-177.769 230.081  15
  -1  31   9 117.556 208.219  20
  -1  31   8-234.253 310.827   6
   1 -31  -8-20.8230 219.300  19
  -1  31   8-156.880 233.242  15
  -1  31   8 270.496 200.543  20
  -1  31   7 51.7388 301.532   6
   1 -31  -7 512.178 240.734  19
  -1  31   7 70.3048 192.955  20
  -1  31   7 19.2225 224.851  15
  -1  31   6 55.6552 215.960  15
  -1  31   6-333.191 291.522   6
   1 -31  -6 517.677 236.277  19
  -1 -31   6 24.3705 216.220  10
  -1  31   6-133.213 189.400  20
  -1  31   5 206.856 260.024   6
  -1 -31   5 89.5314 223.010  10
  -1  31   5 76.7528 173.440  20
  -1  31   5 217.806 221.813  15
  -1  31   4 1435.16 280.957   6
  -1 -31   4 916.278 264.979  10
  -1  31   4 873.355 252.815  15
  -1  31   4 838.212 201.989  20
  -1  31   3 96.3250 195.077  15
  -1  31   3 168.345 204.453   6
  -1  31   3 160.156 147.635  20
  -1  31   2 1509.62 270.609   6
  -1  31   2 1555.39 219.421  20
  -1  31   1 920.993 201.034   6
  -1  31   1 840.867 152.408  20
   1  31   0 367.616 158.598   6
   1  31   1 507.667 187.267   6
   1  31   2 3105.83 406.698   6
   1  31   2 3000.44 356.951  20
   1  31   3 653.803 244.476   6
   1  31   3 148.812 149.982  20
   1  31   4 58.2565 260.588   6
   1  31   4-41.8606 157.578  20
   1  31   5 706.396 302.226   6
   1  31   5 555.815 184.339  20
   1  31   6 55.1105 218.500  15
   1  31   6-183.835 305.770   6
   1  31   6 8.27826 180.152  20
   1  31   7 150.933 221.243  15
   1  31   7-155.166 294.410   6
   1  31   7 26.4523 187.829  20
   1  31   8 1455.19 301.370  15
   1  31   8 1532.44 366.622   6
   1  31   8 1203.78 258.244  20
   1  31   9 364.206 227.545  15
   1  31   9-109.091 329.766   6
   1  31   9 132.676 202.398  20
   1  31  10 37.7770 231.148  15
   1  31  10-202.256 216.079  20
  -1  32   9 91.4879 316.842   6
  -1  32   9-84.8113 207.176  20
  -1  32   9 19.9010 229.589  15
   1 -32  -9 483.171 244.668  19
  -1  32   8-234.160 314.963   6
  -1  32   8 54.5985 198.361  20
  -1  32   8 99.2305 237.874  15
   1 -32  -8-306.215 236.624  19
  -1  32   7 598.727 300.314   6
  -1  32   7 292.841 244.074  15
  -1  32   7 52.5678 198.848  20
  -1  32   6-31.4895 277.033   6
  -1  32   6 114.748 219.918  15
  -1  32   6-148.013 189.605  20
  -1  32   5 27.6636 242.347   6
  -1  32   5 91.8419 220.068  15
  -1  32   5 37.7958 171.136  20
  -1  32   4-12.3047 220.841   6
  -1  32   4 17.2071 207.524  15
  -1  32   4-6.83864 154.952  20
  -1  32   3 294.677 202.547   6
  -1  32   3 310.195 147.063  20
  -1  32   2 1478.73 255.692   6
  -1  32   2 1519.66 215.610  20
   1  32   1-25.3106 171.362   6
   1  32   2 1267.16 266.367   6
   1  32   2 1482.91 208.491  20
   1  32   3 963.557 255.091   6
   1  32   3 737.187 174.706  20
   1  32   4 847.992 290.510   6
   1  32   4 1007.00 192.779  20
   1  32   5 141.353 283.044   6
   1  32   5-45.3366 165.807  20
   1  32   6 116.222 297.257   6
   1  32   6 98.3251 181.720  20
   1  32   7 213.001 310.960   6
   1  32   7-17.3059 186.361  20
   1  32   8 255.260 325.207   6
   1  32   8-109.083 201.117  20
   1  32   9-232.841 201.403  20
  -1  33   8 203.471 301.722   6
  -1  33   8 158.240 235.570  15
  -1  33   8 53.5323 193.982  20
  -1  33   7 985.989 309.842   6
  -1  33   7 683.261 263.553  15
  -1  33   7 614.016 208.183  20
  -1  33   6-29.1715 259.825   6
  -1  33   6-150.624 230.402  15
  -1  33   6-103.969 180.225  20
  -1  33   5 39.7567 243.126   6
  -1  33   5 433.617 230.303  15
  -1  33   5 295.563 166.749  20
  -1  33   4 130.989 216.519   6
  -1  33   4 59.4554 148.762  20
  -1  33   3 765.240 229.271   6
  -1  33   3 917.638 173.666  20
  -1  33   2 229.177 180.729   6
  -1  33   2 322.324 130.891  20
   1  33   1 196.905 164.770   6
   1  33   2-19.3425 190.271   6
   1  33   2 589.815 137.241  20
   1  33   3 306.059 217.678   6
   1  33   3 212.423 142.174  20
   1  33   4-65.8626 237.897   6
   1  33   4 241.143 153.735  20
   1  33   5 2426.90 394.461   6
   1  33   5 2094.10 299.934  20
   1  33   6-99.3749 298.268   6
   1  33   6 142.831 179.715  20
   1  33   7-550.455 319.248   6
   1  33   7-186.310 185.832  20
   1  33   8 166.899 188.837  20
  -1  34   7 1616.83 329.595   6
  -1  34   7 1822.07 318.571  15
  -1  34   7 1243.81 257.253  20
  -1  34   6 2355.03 344.880   6
  -1  34   6 1392.88 265.224  20
  -1  34   5-102.222 225.343   6
  -1  34   5-28.1915 159.582  20
  -1  34   4 456.964 226.860   6
  -1  34   4 697.242 169.091  20
  -1  34   3 131.023 187.725   6
  -1  34   3 212.287 138.984  20
   1  34   2 909.686 214.734   6
   1  34   3 312.685 206.214   6
   1  34   3 379.818 146.503  20
   1  34   4 319.381 246.586   6
   1  34   4 738.182 170.316  20
   1  34   5-209.536 250.713   6
   1  34   5 84.5943 157.860  20
   1  34   6 140.105 275.795   6
   1  34   6 76.1945 167.015  20
   1  34   7 81.2511 175.269  20
  -1  35   6 247.897 172.892  20
  -1  35   5 444.433 228.970   6
  -1  35   5 141.031 153.103  20
  -1  35   4 670.790 229.147   6
  -1  35   4 1012.53 180.643  20
  -1  35   3 381.621 191.227   6
  -1  35   3 287.190 135.361  20
   1  35   3 226.092 196.204   6
   1  35   4 927.796 252.785   6
   1  35   4 987.056 186.800  20
   1  35   5 193.513 231.968   6
   1  35   5 110.006 156.520  20
   1  35   6 87.0312 161.146  20
  -1  36   5 116.614 150.656  20
  -1  36   4 217.228 193.298   6
  -1  36   4 52.8765 137.647  20
   1  36   3 134.474 181.595   6
   1  36   4 479.278 151.437  20
   1  36   4 152.876 202.922   6
  -2   0  18 581.770 283.884   7
  -2   0  17-47.9234 260.581   7
  -2   0  16 3074.01 472.471   7
  -2   0  15-203.279 269.466   7
  -2   0  14 828.128 275.129   7
  -2   0  14 1034.57 259.916   9
  -2   0  14 1084.84 271.967  12
  -2   0  13 103.475 241.063   7
  -2   0  13-37.4056 192.413   9
  -2   0  13 259.817 225.534  12
  -2   0  12-170.527 224.893   7
  -2   0  12 17.0529 173.103   9
  -2   0  12-33.9788 189.917  12
  -2   0  11 93.1193 169.694  12
  -2   0  11-75.8538 164.023   9
  -2   0  11-11.8326 130.451   8
   2   0 -11 12.8811 38.8535   1
  -2   0  11-85.0097 197.418   7
  -2   0  10 11634.4 1152.79  12
   2   0 -10 10720.5 1100.98   1
  -2   0  10 9177.27 1130.08   8
  -2   0   9 69.7556 136.018   9
  -2   0   9-9.95266 115.316   8
   2   0  -9 18.1226 41.2999   1
  -2   0   9 172.835 149.256  12
   2   0  -9 27.9654 21.1212   5
   2   0  -8 437.340 56.5308  13
  -2   0   8 590.973 141.083   9
   2   0  -8 543.087 57.9487   5
  -2   0   8 496.416 121.841   8
   2   0  -8 468.674 83.2391  11
  -2   0   8 507.393 139.015  12
   2   0  -7 8.21432 32.2808   1
  -2   0   7-17.4387 94.0032   9
   2   0  -7-7.55921 24.1909   5
  -2   0   7-38.1364 87.9074   8
  -2   0   7 9.22066 95.9392  12
   2   0  -7 23.7586 47.9748  11
   2   0  -7 6.23202 15.3950  13
  -2   0   6 13984.0 1418.31   8
   2   0  -6 13664.2 1398.17   3
  -2   0   6 17101.8 1426.02   9
  -2   0   6 11228.5 1416.44  12
   2   0  -6 13001.8 1395.26  13
   2   0  -6 16827.3 1421.74  19
  -2   0   5-17.9444 80.1011   9
   2   0  -5-31.2367 45.4709  11
  -2   0   5 39.1247 73.3084   8
   2   0  -5-27.0313 23.3406   3
   2   0  -5 16.9633 70.4937  19
  -2   0   5 50.8271 83.0080  12
   2   0  -5-1.27500 12.4064  13
   2   0  -5 31.6691 76.9116  17
   2   0  -4 9794.20 813.583  17
   2   0  -4 9596.66 809.720  19
   2   0  -4 7354.23 789.094   4
  -2   0   4 8728.22 808.301   9
  -2   0   3-11.4036 59.8432   7
   2   0  -3-15.1259 53.5710  12
  -2   0   3 31.7860 51.3430  12
   2   0  -3-26.7865 52.3856  17
   2   0  -3 14.2924 8.08899   4
   2   0  -3 6.53598 51.5217  19
  -2   0   3 39.7873 48.2025   9
   2   0  -3-15.3384 46.5213   9
   2   0  -2-20.8816 51.1801   9
   2   0  -2 14.1880 9.54236   4
   2   0  -2 7.77468 19.4058   1
   2   0  -2 27.8633 59.4485  12
  -2   0   2-22.3050 60.4098   7
   2   0  -2-2.47131 67.8923   7
   2   0  -1 7.51819 5.99964   4
  -2   0   1 10.9330 7.83716   4
  -2   0   1 12.0197 12.4405   1
   2   0  -1 4.62886 21.9321   6
   2   0   0 25475.7 2597.40  14
  -2   0   0 25639.0 2597.52   1
  -2   0   0 25472.5 2597.42  13
   2   0   0 23009.2 2597.39  13
   2   0   0 26024.9 2597.46  18
  -2   0  -1-4.45525 14.0623   5
  -2   0  -1 1.74638 10.9937  13
   2   0   1 7.47163 24.8052   2
  -2   0  -1-8.53068 31.8027   2
   2   0   2 9093.68 916.599  15
  -2   0  -2 8354.28 916.072   5
  -2   0  -2 9041.38 915.748  13
   2   0   3-6.45361 25.0015  10
  -2   0  -3-16.2465 48.0683   8
  -2   0  -3-31.0119 21.3797   5
   2   0   3 9.00205 36.4849  11
  -2   0  -3-18.2893 14.9777  13
  -2   0  -4 21531.9 2262.99  13
   2   0   4 23689.2 2274.13  11
  -2   0  -4 21124.7 2274.28   8
  -2   0  -5 4.12374 17.8737  13
   2   0   5 46.2470 54.1241  11
   2   0   6 3881.63 366.694  19
  -2   0  -6 3293.06 355.571   8
  -2   0  -6 3263.76 328.700   5
  -2   0  -6 3097.31 327.890  13
  -2   0  -6 2670.05 327.147  16
   2   0   6 3869.07 351.939  11
   2   0   6 4517.17 374.363  17
   2   0   7-62.3696 120.712  19
  -2   0  -7 28.4108 25.0589   5
  -2   0  -7-5.10899 24.7284  13
  -2   0  -7-39.8861 36.2909  16
  -2   0  -7 34.2373 15.8266   4
   2   0   7 54.0355 110.017  17
   2   0   8 2404.77 251.548  19
  -2   0  -8 1873.71 177.015   5
  -2   0  -8 1268.56 178.426  16
  -2   0  -8 1772.37 178.289  13
  -2   0  -8 1554.66 172.959   4
   2   0   8 2148.50 258.184  17
   2   0   9 13.1826 141.307  19
  -2   0  -9 2.28198 34.9451  13
   2   0   9 61.0092 162.545  17
   2   0  10 4218.42 427.551  17
   2   0  10 3608.91 396.771   9
   2   0  10 2473.98 331.283  10
  -2   0 -10 3127.81 321.167   1
   2   0  10 3396.45 395.744  19
   2   0  11-149.410 195.711  17
   2   0  11-50.0507 167.863   9
   2   0  12 310.900 219.293  12
   2   0  12 742.924 228.917  17
   2   0  12 548.264 201.254   9
   2   0  13 78.9243 221.107  12
   2   0  13 360.424 212.175   9
   2   0  14 687.878 262.138  12
   2   0  14 731.138 271.517   9
   2   0  15-146.239 250.135   9
   2   0  16-27.5335 305.261   7
   2   0  16-76.5788 248.841   9
   2   0  17-137.176 316.203   7
   2   0  17 78.9276 255.504   9
   2   0  18-130.010 299.983   7
  -2   1  18 187.922 277.013   7
  -2  -1  18 393.424 290.020   7
  -2   1  17 241.809 272.677   7
  -2  -1  17 23.8411 263.895   7
  -2   1  16 70.7057 264.770   7
  -2  -1  16-115.183 266.842   7
  -2   1  15 316.527 256.717   7
  -2  -1  15 201.444 269.427   7
  -2   1  14 442.599 232.811  12
  -2  -1  14 499.387 247.283  12
  -2   1  14 387.085 263.716   7
  -2  -1  14 652.936 276.626   7
  -2  -1  14 502.710 232.125   9
  -2  -1  13 2150.83 368.541  12
  -2   1  13 2938.39 385.303  12
  -2   1  13 2593.01 394.604   7
  -2  -1  13 2399.24 394.301   7
  -2  -1  13 2612.05 367.926   9
  -2   1  13 2362.27 371.639   9
  -2  -1  12-75.1423 218.716   7
  -2   1  12-19.1658 222.045   7
  -2  -1  12-25.8442 142.541   8
  -2  -1  12 33.1526 186.271  12
  -2   1  12-104.850 195.328  12
   2  -1 -12 65.8242 45.9495   1
  -2   1  12 34.6137 176.792   9
  -2  -1  12 182.192 176.059   9
  -2   1  11 498.498 214.094   7
  -2   1  11 168.700 142.406   8
  -2  -1  11 236.645 141.599   8
  -2  -1  11 197.034 181.481  12
  -2   1  11 127.695 190.425  12
   2  -1 -11 271.646 57.1941   1
   2   1 -11 307.583 49.7582   1
  -2   1  11 279.067 177.613   9
  -2  -1  11 537.224 175.841   9
  -2   1  10 10.9263 129.683   8
  -2  -1  10-10.8529 134.457   8
  -2  -1  10-134.759 166.941  12
  -2   1  10-100.069 168.451  12
   2  -1 -10 51.1323 27.8085  13
   2   1 -10 41.7065 36.3090   1
   2  -1 -10-21.0291 47.5523   1
  -2  -1   9 3137.13 338.188   9
  -2  -1   9 2731.76 321.971   8
  -2   1   9 2988.03 324.288   8
   2  -1  -9 2388.95 272.971  13
  -2   1   9 2860.04 335.348   9
  -2   1   9 2737.85 341.954  12
  -2  -1   9 2492.16 336.733  12
   2  -1  -9 2821.71 292.066  11
   2  -1  -9 2696.27 280.488   1
   2   1  -9 2632.97 276.125   1
  -2  -1   8 322.447 119.710   8
  -2   1   8 384.910 120.280   8
   2  -1  -8 438.507 53.3524  13
  -2   1   8 517.380 142.506   9
  -2  -1   8 583.430 137.855   9
  -2  -1   8 511.726 141.142  12
  -2   1   8 480.110 141.042  12
   2  -1  -8 549.891 88.6959  11
   2  -1  -7 1319.12 166.557  11
   2   1  -7 1357.72 144.648   5
   2  -1  -7 1632.43 189.788  19
  -2   1   7 1354.63 182.845   8
  -2  -1   7 1269.57 185.556   8
  -2  -1   7 1839.35 196.432   9
  -2   1   7 1040.77 189.383  12
   2   1  -7 1426.17 150.645   1
  -2   1   7 1595.23 198.024   9
   2  -1  -7 1337.45 146.459  13
  -2  -1   7 1765.71 201.418  12
  -2  -1   6 4421.79 458.966  12
  -2   1   6 4666.92 462.455  12
   2  -1  -6 4050.07 457.151  17
  -2   1   6 5235.73 463.964   9
   2   1  -6 3896.44 430.859   1
   2   1  -6 4083.75 427.350   5
  -2  -1   6 4356.22 455.520   9
  -2  -1   6 3837.18 451.917   8
  -2   1   6 3518.18 450.947   8
   2  -1  -6 5731.90 462.596  19
   2  -1  -6 4034.39 429.727   3
  -2   1   5 40367.6 3280.63  12
   2   1  -5 30334.6 3260.00  11
   2   1  -5 30350.5 3256.23   1
   2   1  -5 31272.2 3253.89   5
   2   1  -5 32510.5 3272.71  17
   2  -1  -5 44111.5 3284.55  17
  -2  -1   5 41138.3 3276.65   9
   2   1  -5 30048.3 3257.89   3
  -2   1   5 33556.4 3272.79   8
  -2   1   5 38238.6 3278.17   9
   2  -1  -5 43721.7 3280.41  19
   2   1  -5 33928.2 3270.74  19
   2   1  -5 28970.0 3253.47  13
  -2  -1   4 27728.9 2607.65   9
   2   1  -4 23169.1 2594.25   1
   2   1  -4 25797.5 2596.58   3
   2   1  -4 27444.0 2608.96  17
   2   1  -4 24826.5 2597.35  11
   2  -1  -4 22618.6 2605.27  19
   2   1  -4 25946.5 2605.74  19
  -2   1   4 21751.8 2605.49   9
  -2  -1   3 6421.57 668.125   9
   2  -1  -3 6441.71 668.709   9
   2   1  -3 6787.01 668.296  19
   2   1  -3 5573.40 667.591  12
  -2   1   3 6087.27 669.495  12
   2   1  -3 6456.15 660.487   3
   2   1  -3 6019.46 658.287   1
  -2   1   3 7188.52 670.852   9
  -2  -1   3 6223.28 668.017  12
   2  -1  -3 6719.85 671.435  17
   2   1  -3 7014.65 671.722  17
  -2  -1   2 13597.2 1323.80   1
   2   1  -2 13551.9 1323.19   1
  -2  -1   2 13152.1 1321.77   4
   2  -1  -2 12524.0 1330.56   7
  -2  -1   2 13348.3 1329.09   7
   2   1  -2 12430.8 1327.63   9
   2  -1  -2 11806.0 1321.90  16
  -2  -1   2 12165.2 1328.04   9
   2  -1  -2 15093.9 1331.41   9
   2  -1  -2 10049.1 1329.36  12
   2   1  -2 13508.6 1330.43  12
  -2  -1   1 8602.18 804.669   1
  -2  -1   1 8098.55 803.860   5
   2   1  -1 7253.58 804.273   5
   2  -1  -1 7076.87 806.431   6
  -2   1   1 7053.67 805.615   6
   2  -1  -1 8045.40 804.298  16
  -2   1   1 7452.56 804.656  16
   2  -1  -1 7733.34 805.124   4
  -2   1   0 15858.3 1321.86   4
  -2   1   0 15909.9 1321.65  16
   2  -1   0 14416.3 1320.90   1
   2  -1   0 13107.2 1320.47  14
  -2  -1   0 14555.2 1321.93   5
  -2   1   0 9883.70 1320.01  14
  -2   1   0 13802.8 1320.09  18
   2  -1   0 10829.4 1320.09  18
  -2   1  -1 1421.20 139.043  13
  -2  -1  -1 1375.81 143.605  15
  -2   1  -1 1280.34 139.408  16
  -2   1  -1 1243.03 137.180   1
   2  -1   1 1499.96 138.223   4
  -2   1  -1 1355.27 138.636   4
  -2  -1  -1 1184.49 141.364   5
   2   1   1 1211.45 143.546   2
  -2  -1  -1 1160.30 142.904   2
   2   1   2 35863.4 3428.60  11
  -2  -1  -2 29467.5 3421.36  10
   2  -1   2 35352.6 3422.48   5
  -2  -1  -2 31944.4 3423.76   5
  -2   1  -2 31765.1 3421.67  16
   2   1   2 36000.3 3424.39  15
  -2   1  -2 33365.3 3421.05   4
   2  -1   2 33346.9 3421.68  13
  -2   1  -2 34376.6 3421.69  13
   2   1   3 194959. 19850.0   3
   2   1   3 168419. 19849.4  10
   2   1   3 204796. 19859.0  11
  -2   1  -3 191860. 19849.1   5
  -2  -1  -3 192464. 19852.0   5
   2  -1   3 197183. 19851.5   5
   2  -1   3 208460. 19849.8  15
  -2   1  -3 177362. 19849.3  16
  -2   1  -3 192497. 19848.3   4
  -2   1  -3 198317. 19849.4  13
  -2  -1  -3 199676. 19858.0   8
  -2   1  -3 207668. 19857.7   8
   2   1   4 7717.88 675.041  11
   2   1   4 5576.67 659.500  10
  -2   1  -4 5678.34 658.535  16
  -2  -1  -4 6781.12 674.447   8
  -2   1  -4 7189.17 673.464   8
  -2   1  -4 6391.17 656.880   4
  -2   1  -4 6528.20 658.518  13
   2  -1   4 7925.38 670.831  11
   2   1   5 233.550 53.8942  10
  -2   1  -5 225.941 40.1143  16
  -2   1  -5 345.033 81.9190   8
  -2  -1  -5 285.302 37.2793  13
   2  -1   5 305.313 84.0911  19
  -2   1  -5 282.431 35.7876  13
   2   1   5 287.897 70.0754  11
   2  -1   5 265.081 64.9130  11
  -2   1  -5 223.988 30.8157   4
   2  -1   6 9982.96 953.031  11
   2   1   6 9812.07 969.192  17
   2   1   6 11583.0 971.841  19
   2  -1   6 12666.8 971.333  19
  -2   1  -6 7532.30 935.288  16
  -2   1  -6 8360.85 932.769   4
  -2   1  -6 8806.24 935.338  13
  -2  -1  -6 10149.0 938.714   5
  -2  -1  -6 9638.75 936.057  13
  -2  -1  -6 11262.3 963.442   8
   2  -1   7 371.130 125.948  17
   2   1   7 468.264 127.898  17
   2  -1   7 336.173 125.636  19
   2   1   7 628.341 128.621  19
  -2   1  -7 269.338 41.0712   4
  -2  -1  -7 474.643 113.347   8
  -2   1  -7 216.316 53.4337  16
  -2  -1  -7 357.279 47.1541  16
  -2  -1  -7 426.503 51.6086   5
  -2   1  -7 284.468 46.1281  13
  -2  -1  -7 371.502 47.2608  13
   2  -1   8 1877.01 228.277  19
   2   1   8 1967.37 230.873  19
  -2   1  -8 1285.01 153.786  13
   2   1   8 1387.79 209.509   9
  -2  -1  -8 1384.54 153.662   5
   2   1   8 1717.00 237.458  17
   2  -1   8 2153.73 238.392  17
  -2  -1  -8 1571.92 153.181  13
  -2  -1  -8 1145.84 152.966  16
  -2  -1  -9 1194.93 125.709  13
   2   1   9 999.460 143.552  10
   2  -1   9 1366.66 232.735  17
   2   1   9 1375.52 241.900  17
   2   1   9 1425.17 213.300  19
   2  -1   9 1472.75 212.143  19
  -2  -1  -9 1097.76 124.135   5
  -2   1  -9 1185.84 121.151   1
  -2  -1  -9 782.048 125.885  16
   2  -1  10 1235.97 205.901   9
   2   1  10 1094.12 210.048   9
   2  -1  10 1252.33 241.018  17
   2   1  10 1445.89 251.288  17
   2   1  10 897.516 140.820  10
  -2   1 -10 1011.65 112.960   1
   2  -1  10 1425.19 224.379  19
  -2  -1 -10 1010.42 119.894  13
   2  -1  11 344.389 171.888   9
   2   1  11 274.128 184.068   9
   2  -1  11 565.699 211.045  17
   2   1  11 263.161 198.343  17
   2  -1  12 111.264 191.910   9
   2   1  12-155.574 199.357   9
   2   1  12 251.448 205.064  17
   2  -1  12-18.8292 198.450  17
   2  -1  12 196.590 201.962  12
   2   1  12 130.805 202.750  12
   2  -1  13 115.675 211.755  12
   2   1  13-40.3306 229.245  12
   2  -1  13 124.888 212.920   9
   2   1  13 305.935 224.915   9
   2   1  14 703.051 272.453  12
   2  -1  14 434.603 246.352  12
   2  -1  14 880.149 268.052   9
   2   1  14 825.319 262.189   9
   2  -1  15 193.163 236.382   9
   2   1  15 24.5486 236.967   9
   2  -1  16-82.0532 315.637   7
   2   1  16-276.104 320.982   7
   2   1  16-282.459 258.613   9
   2  -1  16-378.892 266.643   9
   2  -1  17 27.4522 300.210   7
   2   1  17-27.3389 302.274   7
   2   1  17-107.054 253.486   9
   2  -1  17-77.4627 253.453   9
   2  -1  18 181.179 294.395   7
  -2  -2  18 69.1116 263.794   7
  -2   2  18 162.232 257.189   7
  -2   2  17 169.280 275.932   7
  -2  -2  17-94.1509 263.734   7
  -2   2  16 1567.80 348.183   7
  -2  -2  16 979.069 310.679   7
  -2  -2  15 111.004 252.140   7
  -2   2  15 45.2241 251.460   7
  -2   2  14-20.6266 236.537  12
  -2  -2  14 73.8371 210.074  12
  -2   2  14 21.5486 237.566   7
  -2  -2  14-86.0266 258.191   7
  -2  -2  14 19.5738 194.719   9
  -2  -2  13 438.659 212.912  12
  -2   2  13 368.951 222.737  12
  -2   2  13 288.274 243.359   7
  -2  -2  13 429.772 257.514   7
  -2  -2  13 235.147 201.681   9
  -2   2  13 710.458 223.940   9
  -2   2  12 762.558 216.477   9
  -2  -2  12 831.890 203.296   9
  -2   2  12 555.448 231.309   7
  -2  -2  12 427.076 233.776   7
  -2  -2  12 484.076 202.179  12
  -2   2  12 644.912 220.431  12
   2  -2 -12 644.294 88.1803   1
  -2  -2  12 406.068 161.144   8
  -2  -2  11 929.991 208.692   9
  -2   2  11 1175.33 210.054   9
  -2   2  11 1196.01 245.597   7
   2  -2 -11 889.697 112.602   1
  -2  -2  11 1192.15 222.993  12
  -2   2  11 993.729 226.031  12
  -2  -2  11 1146.55 195.268   8
   2  -2 -11 824.098 101.561  13
   2   2 -10-10.8516 34.8227   1
   2  -2 -10-47.3123 54.6919   1
   2  -2 -10 21.8103 25.0046  13
  -2   2  10-142.431 129.394   8
  -2  -2  10-76.2986 118.847   8
  -2   2  10 14.6558 166.361  12
  -2  -2  10-65.6444 171.861  12
   2  -2 -10 5.87074 69.1705  11
   2  -2 -10-13.4967 36.5196   5
  -2   2  10 30.7421 182.824   7
  -2  -2   9 3456.88 415.743  12
   2  -2  -9 3360.14 360.932  13
  -2   2   9 3525.50 424.508  12
  -2  -2   9 3735.14 411.968   9
  -2   2   9 3301.07 401.373   8
  -2  -2   9 3156.84 402.480   8
   2  -2  -9 3617.40 382.251  11
  -2   2   9 4218.80 420.206   9
  -2   2   8 3561.48 343.842   9
  -2   2   8 2859.51 327.539   8
  -2  -2   8 2463.18 322.167   8
   2  -2  -8 2535.55 286.882  13
  -2   2   8 2788.03 341.327  12
  -2  -2   8 2739.05 333.768  12
   2  -2  -8 3279.57 330.936  19
  -2  -2   8 2716.11 331.496   9
   2  -2  -8 3276.29 311.485  11
  -2   2   7 47.2198 86.6510   8
  -2  -2   7 54.0133 89.0621   8
  -2  -2   7-7.95571 91.3461   9
  -2   2   7 135.867 101.791   9
  -2  -2   7 240.041 105.792  12
  -2   2   7 127.278 106.748  12
   2  -2  -7 76.7565 23.3026   3
   2  -2  -7 67.3524 91.6258  19
   2  -2  -7 16.4611 62.1458  11
   2   2  -7 83.2837 25.6611   1
  -2  -2   6 8473.28 837.688   9
  -2   2   6 9412.82 844.316   9
   2  -2  -6 7162.37 835.686  19
   2  -2  -6 7835.58 827.948  11
  -2  -2   6 8787.80 839.807  12
  -2   2   6 8097.24 843.101  12
   2  -2  -6 8015.45 841.336  17
   2   2  -6 7675.82 814.322   1
  -2  -2   6 7148.50 833.586   8
  -2   2   6 7199.00 833.859   8
  -2   2   5 2359.22 289.347   8
   2  -2  -5 2937.53 304.435  17
   2  -2  -5 3189.80 299.909  19
  -2  -2   5 2792.20 292.752   9
  -2   2   5 2435.96 293.836   9
   2   2  -5 2466.74 269.252   1
   2   2  -4 22717.1 2365.69   1
  -2  -2   4 20446.5 2376.53   9
   2   2  -4 27254.2 2380.84  17
   2  -2  -4 26446.9 2387.93  17
   2  -2  -4 22772.2 2380.08  19
  -2  -2   4 23351.0 2377.62  12
   2   2  -4 26287.7 2376.88  19
   2   2  -4 22390.3 2370.02   3
   2   2  -4 21278.3 2367.13  11
  -2   2   4 22106.8 2380.00   9
   2   2  -3 2270.97 257.044  17
   2   2  -3 2671.92 248.185   3
   2   2  -3 2578.28 256.029  12
  -2  -2   3 2176.91 239.520  13
   2   2  -3 2699.56 251.739  19
   2  -2  -3 2631.68 258.260   9
  -2  -2   3 2130.92 252.971   9
  -2  -2   3 2453.94 254.927  12
   2   2  -3 2183.14 241.698  11
  -2  -2   3 2430.97 242.635   1
   2   2  -3 2628.86 242.098   1
   2  -2  -2 61724.2 5770.42  12
  -2  -2   2 47494.6 5763.89   9
   2   2  -2 63690.6 5766.36   3
   2  -2  -2 61292.9 5768.84   7
  -2  -2   2 55993.2 5765.85   7
  -2  -2   2 57684.0 5761.31   1
   2   2  -2 45408.3 5763.50  19
   2   2  -2 62709.2 5767.14  12
   2   2  -1 11461.6 1268.80   7
   2  -2  -1 12000.4 1270.75   6
   2   2  -1 13806.7 1272.89   3
   2   2  -1 12414.1 1267.93  14
  -2  -2   0 2022.97 208.807  11
  -2   2   0 2051.24 205.903  14
   2   2   0 1762.74 205.969  20
  -2  -2   0 2156.42 209.839   3
   2   2   0 2034.80 209.912  11
  -2  -2  -1 32.1260 45.3115  15
   2   2   1 137.394 45.1745  15
   2  -2   1 108.718 19.4334   4
   2   2   1 63.7265 34.8462   3
  -2   2  -1 77.6000 29.7052  16
   2  -2   1 85.7312 26.2877  16
   2   2   1 67.8130 47.1375   2
  -2  -2  -1 58.5783 47.5470   2
  -2  -2  -1 78.9286 44.5065  11
  -2  -2  -2 12427.7 1444.72  11
   2   2   2 16252.9 1444.61  15
   2   2   2 11228.5 1445.78  19
  -2   2  -2 13100.2 1440.61  16
  -2  -2  -2 13110.1 1440.32  10
   2  -2   2 12950.3 1439.09  13
  -2   2  -2 16699.6 1444.58   8
   2  -2   2 14898.6 1438.59   4
  -2   2  -2 14585.9 1440.08   4
   2   2   2 13308.8 1442.09   3
   2   2   3 65.3630 48.4567  11
   2  -2   3 92.8462 22.2849   5
  -2   2  -3 111.447 47.8431   8
   2   2   3 72.7414 38.7550  10
  -2   2  -3 74.6783 27.9484  16
  -2   2  -3 61.8109 21.5436   4
  -2   2  -4 9239.16 948.606  13
  -2  -2  -4 10278.8 964.595   8
  -2   2  -4 11046.1 963.289   8
  -2   2  -4 9445.93 947.769   4
  -2   2  -4 7973.75 949.147  16
   2  -2   4 9577.30 950.411   5
   2   2   4 8059.30 949.686  10
   2  -2   4 9985.42 955.412  11
   2  -2   5 3088.14 290.118  11
  -2  -2  -5 2947.84 290.927  11
  -2   2  -5 2652.03 275.061   4
   2   2   5 2479.82 280.217  10
  -2   2  -5 2289.59 277.706  16
  -2   2  -5 2693.04 276.647  13
  -2  -2  -6 2736.94 284.406   5
  -2   2  -6 2459.77 275.376   1
   2   2   6 3379.18 321.184  19
   2  -2   6 3065.96 312.667  19
   2   2   6 3707.74 332.160  17
  -2  -2  -6 2535.35 280.059  13
  -2  -2  -6 3127.80 309.233   8
   2  -2   6 3094.26 298.205  11
  -2  -2  -7 33462.3 3294.85   5
   2   2   7 32638.4 3320.26   9
  -2  -2  -7 31689.5 3315.12   8
   2   2   7 36581.2 3326.18  19
   2  -2   7 40825.6 3327.14  19
   2  -2   7 32482.6 3307.33  11
   2  -2   7 35511.4 3323.53  17
   2   2   7 33892.3 3330.37  17
  -2  -2  -7 31969.2 3291.60  13
  -2   2  -7 29903.7 3287.36   1
  -2  -2  -8 2112.46 210.095   5
  -2  -2  -8 1729.57 203.275  16
  -2  -2  -8 2116.90 205.880  13
   2   2   8 2468.86 276.169  19
   2  -2   8 2379.73 273.088  19
   2   2   8 1677.68 218.175  10
   2   2   8 2386.68 288.038  17
   2  -2   8 2115.36 269.177  17
  -2   2  -8 1825.28 200.093   1
   2   2   8 1788.16 258.309   9
  -2  -2  -9 3198.09 393.436  16
  -2  -2  -9 3974.05 396.462   5
  -2   2  -9 3676.49 389.216   1
   2   2   9 3019.60 402.385  10
   2  -2   9 4739.89 458.674  19
  -2  -2  -9 4401.11 395.448  13
   2  -2   9 4850.88 473.072  17
   2   2   9 5098.12 485.402  17
   2   2  10 298.587 94.6633  10
  -2  -2 -10 358.382 56.5963  13
   2  -2  10 500.445 172.207  19
  -2  -2 -10 367.240 56.5710   5
   2   2  10 508.485 174.433   9
   2  -2  10 289.964 150.616   9
   2   2  10 425.214 195.994  17
   2  -2  10 397.150 187.723  17
   2  -2  11 15.7803 163.255  19
   2   2  11 169.884 196.281  17
   2  -2  11 167.071 194.230  17
   2  -2  11 176.805 158.335   9
   2   2  11 157.492 170.499   9
   2   2  12 748.169 228.490  17
   2  -2  12 226.653 211.192  12
   2   2  12 343.361 229.158  12
   2  -2  12 217.098 188.938   9
   2   2  12 655.721 211.536   9
   2  -2  12 501.462 218.161  17
   2   2  13 2467.85 411.230  12
   2  -2  13 2252.42 393.312  12
   2  -2  13 2369.96 389.603   9
   2   2  13 3508.98 418.267   9
   2  -2  14 526.544 247.195  12
   2   2  14 303.798 223.331   9
   2  -2  14 498.046 246.750   9
   2   2  15-292.147 303.970   7
   2   2  15-75.1055 254.222   9
   2  -2  15 24.1887 235.134   9
   2   2  16 583.346 326.704   7
   2  -2  16 542.178 312.930   7
   2  -2  16 568.901 273.559   9
   2   2  16 654.662 280.029   9
   2   2  17 81.7617 295.505   7
   2  -2  17-137.189 299.174   7
   2  -2  17-25.2495 247.795   9
  -2  -3  18 498.841 280.286   7
  -2   3  18 912.858 296.338   7
  -2  -3  17 255.172 267.373   7
  -2   3  17 120.158 268.500   7
  -2   3  16 119.564 268.417   7
  -2  -3  16 383.951 269.833   7
  -2   3  15 135.898 249.072   7
  -2  -3  15 176.365 258.540   7
  -2  -3  15-104.378 219.255   9
  -2   3  14 759.749 262.623  12
  -2  -3  14 529.613 231.710  12
  -2  -3  14 899.935 278.076   7
  -2   3  14 1039.00 276.801   7
  -2  -3  14 575.521 233.044   9
  -2   3  13 416.873 219.413  12
  -2  -3  13 489.976 208.461  12
  -2  -3  13 439.415 200.325   9
  -2  -3  13 384.132 250.274   7
  -2   3  13 142.364 244.528   7
  -2  -3  12 1127.78 244.092  12
  -2   3  12 1172.60 256.631  12
  -2  -3  12 1062.19 211.386   8
  -2   3  12 1018.89 238.283   9
  -2  -3  12 1260.21 242.312   9
  -2  -3  12 1026.08 273.061   7
  -2   3  12 1228.49 277.212   7
  -2   3  11 3052.82 358.390  12
  -2  -3  11 2776.62 316.311   8
  -2  -3  11 2753.32 334.320  12
   2  -3 -11 2310.05 257.979   1
  -2  -3  11 2922.48 338.442   9
  -2   3  11 2673.04 335.822   9
  -2   3  11 2311.20 352.073   7
   2  -3 -11 2199.87 248.351  13
   2  -3 -10 301.293 92.1700  11
  -2   3  10 380.594 140.231   8
  -2  -3  10 303.586 139.272   8
   2  -3 -10 432.867 51.0181  13
  -2   3  10 342.188 182.795   7
   2  -3 -10 253.781 61.2248   5
  -2   3  10 375.708 170.849  12
  -2  -3  10 483.149 164.293  12
   2  -3  -9 47.2094 82.6382  11
  -2   3   9-53.8363 151.992  12
  -2  -3   9-78.0484 142.525  12
   2  -3  -9-21.4883 32.2745  13
  -2  -3   9 67.9300 116.509   8
  -2   3   9-69.8267 114.110   8
  -2  -3   9 62.7868 121.814   9
   2  -3  -8 1517.45 204.876  19
  -2  -3   8 1348.73 196.989   8
  -2   3   8 1366.06 196.141   8
   2   3  -8 1419.30 150.972   1
  -2   3   8 1089.40 225.387   7
  -2  -3   8 1297.97 209.853  12
  -2   3   8 1234.68 214.797  12
   2  -3  -8 1431.17 182.291  11
  -2  -3   8 1329.69 200.969   9
  -2   3   8 1432.57 208.462   9
  -2  -3   7 3693.86 387.454   9
   2   3  -7 3265.31 353.985   1
  -2   3   7 3211.57 381.298   8
  -2  -3   7 3575.21 387.720   8
   2  -3  -7 4012.09 393.557  19
   2  -3  -7 3824.04 376.988  11
  -2   3   7 3200.03 388.927   9
  -2   3   7 3133.05 393.831  12
  -2  -3   7 3093.89 386.945  12
   2  -3  -6 2978.00 322.387  19
   2   3  -6 2695.58 286.322   1
  -2  -3   6 2370.34 312.981  12
  -2   3   6 2504.31 319.288  12
  -2   3   6 2561.18 316.956   9
  -2  -3   6 3247.09 313.993   9
   2  -3  -6 3183.41 325.812  17
  -2   3   6 2557.04 311.791   8
   2  -3  -5 4781.07 517.707  19
   2   3  -5 4601.28 494.220   1
   2  -3  -5 6137.85 529.708  17
  -2   3   5 5243.97 519.716   9
  -2  -3   5 5004.03 512.012   9
   2  -3  -5 4344.91 513.258   9
  -2   3   5 4464.87 512.477   8
  -2  -3   4 13148.6 1731.45  19
  -2  -3   4 16826.0 1734.41   9
  -2  -3   4 16394.1 1722.32  13
  -2  -3   4 19231.0 1737.70  12
   2   3  -4 18500.2 1737.08  17
   2  -3  -4 21852.0 1752.44  17
  -2   3   4 17712.8 1738.13   8
  -2  -3   3 10037.1 968.624   1
   2   3  -3 7531.06 974.310  17
  -2  -3   3 10914.8 973.485   3
  -2  -3   3 7330.23 972.904  19
  -2  -3   3 11378.5 977.409  12
  -2  -3   3 8316.20 973.681   9
  -2  -3   2 4635.22 507.999  14
  -2   3   2 5176.26 516.369   8
  -2  -3   2 4844.97 512.366   7
   2  -3  -2 4657.40 516.061   7
  -2  -3   2 5598.17 513.350   3
   2   3  -2 4748.50 513.631   3
   2  -3  -2 5785.41 520.604  12
   2   3  -2 5345.88 512.742  12
  -2   3   2 4764.32 517.040  12
  -2  -3   2 4389.85 509.097   9
   2   3  -1 59146.5 7007.51  14
  -2  -3   1 73231.7 7008.24  18
   2   3  -1 84898.1 7009.07  18
  -2  -3   1 72551.9 7013.63   3
   2   3  -1 75615.6 7015.18   3
  -2  -3   1 67224.7 7009.04  11
   2   3  -1 59364.0 7008.24   7
  -2  -3   0 11374.6 1180.48   3
   2   3   0 11065.0 1175.50  20
   2   3   0 12034.0 1177.53  19
  -2  -3   0 11634.2 1179.51  11
   2  -3   0 10926.5 1177.24   6
   2   3   1 6118.75 671.025   2
   2   3   1 5983.10 675.613  19
   2   3   1 7044.37 674.712  15
   2  -3   1 6601.85 670.895  16
  -2  -3  -1 5421.73 672.696   3
  -2   3  -1 6646.59 669.618  10
  -2  -3  -1 6757.09 676.448  11
  -2  -3  -1 7111.13 675.131  15
  -2  -3  -2 119289. 12246.1  10
  -2  -3  -2 111784. 12251.3  11
   2  -3   2 127746. 12244.0   4
   2   3   2 128885. 12249.6  15
  -2  -3  -2 102377. 12246.6   3
   2  -3   2 117334. 12244.7  16
  -2   3  -2 127544. 12247.1   8
   2   3   2 111924. 12252.2  19
   2   3   2 110468. 12245.6   2
  -2   3  -3 1656.15 162.181   8
   2  -3   3 1569.47 148.117   5
  -2  -3  -3 1389.95 150.669   3
   2  -3   3 1312.17 148.127  13
   2  -3   3 1425.27 147.011   4
   2  -3   3 1266.40 148.387  16
   2   3   3 1261.79 153.817  10
   2  -3   4 7026.04 708.521   5
   2   3   4 5792.32 710.608  10
   2  -3   5 1728.45 198.521   5
  -2  -3  -5 2164.94 215.544  11
   2  -3   5 1847.93 206.470  11
  -2  -3  -6 495.100 108.622   8
   2  -3   6 461.145 103.043  19
   2   3   6 499.907 115.790  19
   2   3   6 636.685 133.042  17
   2  -3   6 516.414 83.3712  11
  -2  -3  -6 391.899 85.1431  11
   2   3   6 436.053 115.796   9
  -2  -3  -7 12639.5 1346.27   5
  -2  -3  -7 11752.2 1365.37   8
   2  -3   7 12702.7 1367.67  19
   2   3   7 14447.7 1378.64  19
   2   3   7 15795.6 1390.51  17
   2  -3   7 13545.6 1372.41  17
  -2  -3  -7 13662.0 1356.95  11
   2  -3   7 11190.2 1354.06  11
   2   3   7 13597.0 1373.99   9
  -2  -3  -8 6802.34 667.753   8
  -2  -3  -8 6063.50 627.318  13
   2  -3   8 5322.28 644.586  11
   2   3   8 4919.26 632.114  10
   2  -3   8 6233.63 668.045  19
  -2  -3  -8 6335.44 632.437   5
   2   3   8 6251.11 671.896   9
   2   3   8 7547.00 694.256  17
   2  -3   8 7419.06 679.130  17
  -2  -3  -9 6871.07 819.526  16
   2   3   9 6554.59 828.242  10
  -2  -3  -9 8756.14 826.792   5
   2  -3   9 10370.6 879.767  19
  -2  -3  -9 8912.71 823.340  13
   2  -3   9 9970.04 881.966  17
   2   3   9 10662.3 902.385  17
  -2  -3 -10 3477.41 437.039  16
   2  -3  10 4694.37 504.595  19
   2   3  10 3780.67 451.744  10
   2  -3  10 4564.08 496.129   9
   2   3  10 5162.12 514.889   9
   2  -3  10 5907.34 531.075  17
   2   3  10 6622.82 549.995  17
  -2  -3 -10 4757.68 441.583   5
   2  -3  11 234.329 195.843  17
   2   3  11 76.2939 198.246  17
   2  -3  11-31.4767 161.715  19
   2   3  11 54.2587 170.452   9
   2  -3  11 312.482 167.951   9
  -2  -3 -11 121.755 40.0055   5
   2   3  12 3551.61 422.684   9
   2   3  12 2410.05 404.572  12
  -2  -3 -12 2814.07 308.559  13
   2  -3  12 2899.77 396.476   9
   2  -3  12 2918.70 406.504  12
   2  -3  12 3058.87 407.237  17
   2   3  13 603.147 243.793   9
   2  -3  13 875.357 243.515   9
   2  -3  13 703.744 246.962  12
   2   3  13 649.334 269.675  12
   2   3  14 47.3088 226.470   9
   2  -3  14 88.5200 224.547   9
   2  -3  14-57.2507 210.975  12
   2   3  15 800.367 329.751   7
   2   3  15 707.723 279.712   9
   2  -3  15 702.031 266.589   9
   2   3  16 551.550 308.656   7
   2  -3  16 80.6609 308.089   7
   2   3  16 346.033 260.066   9
   2  -3  16 171.389 252.430   9
   2  -3  17 109.678 307.278   7
   2   3  17-26.9186 294.400   7
   2  -3  17 99.7981 254.046   9
  -2  -4  18-22.2579 270.326   7
  -2   4  18 133.785 249.217   7
  -2   4  17 215.239 266.583   7
  -2  -4  17-91.2324 263.587   7
  -2   4  16 120.218 263.619   7
  -2  -4  16-88.9298 253.013   7
  -2   4  15-22.8478 251.261   7
  -2  -4  15 21.7359 252.448   7
  -2  -4  15 141.607 213.761   9
  -2  -4  14 192.013 251.486   7
  -2   4  14 560.924 251.819   7
  -2  -4  14 75.3758 200.885   9
  -2  -4  14 604.814 217.423  12
  -2   4  14 150.665 238.033  12
  -2  -4  13-99.6009 240.257   7
  -2   4  13 121.526 229.330   7
  -2  -4  13 17.2730 188.352   9
  -2  -4  13-65.6115 197.388  12
  -2   4  13-81.0071 218.348  12
  -2   4  12 4883.91 583.400  12
  -2  -4  12 4920.88 567.310  12
  -2   4  12 4963.69 582.747   7
  -2  -4  12 3888.57 573.874   7
  -2  -4  12 5501.72 572.256   9
  -2  -4  12 4163.52 537.063   8
  -2   4  11 9808.11 1007.44   9
  -2  -4  11 8984.70 980.847   8
  -2  -4  11 10419.2 1000.07  12
  -2   4  11 9993.88 1014.40  12
   2  -4 -11 8331.57 939.656  13
   2  -4 -11 8855.56 944.524   5
   2  -4 -11 11162.8 968.058  11
  -2  -4  11 10727.2 1001.20   9
  -2   4  11 9897.89 1013.98   7
  -2  -4  10 6803.96 784.774   8
   2  -4 -10 7854.55 772.670  11
  -2   4  10 7924.31 809.649   9
   2  -4 -10 6968.13 747.400  13
  -2   4  10 6967.62 805.062  12
  -2  -4  10 7206.26 795.316  12
  -2   4  10 7786.04 813.776   7
  -2  -4   9 3772.61 437.316   8
  -2   4   9 4151.86 463.153  12
  -2  -4   9 3982.05 447.019  12
  -2   4   9 3304.60 434.136   8
  -2  -4   9 3501.18 439.727   9
   2  -4  -9 4037.12 424.258  11
  -2  -4   8 2476.88 286.258   9
  -2   4   8 2581.35 308.493  12
  -2  -4   8 2307.57 289.209  12
  -2   4   8 1951.23 301.477   7
  -2  -4   8 2303.92 281.811   8
  -2   4   8 2746.67 298.085   9
  -2   4   8 1846.85 279.039   8
   2  -4  -8 1925.86 270.491  11
   2  -4  -8 2975.31 299.186  19
   2  -4  -7 1967.28 231.273  19
  -2  -4   7 1748.29 222.745  19
  -2   4   7 1495.46 216.870   8
  -2  -4   7 1622.08 217.975   8
  -2   4   7 1435.20 234.068   7
  -2  -4   7 1823.89 223.490  12
  -2   4   7 1387.37 226.903  12
  -2   4   7 1745.44 230.692   9
   2  -4  -7 2473.03 244.013  17
  -2  -4   7 1638.91 217.535   9
  -2  -4   6 7.17191 16.4881  16
  -2   4   6-6.89127 78.6296   8
  -2   4   6 8.89479 88.1904  12
  -2  -4   6 64.0009 77.1912  12
  -2  -4   6 12.6742 79.3426  19
   2  -4  -6-49.6085 90.9063  19
   2  -4  -6 36.6941 99.1843  17
  -2   4   6-24.8597 89.5953   9
  -2  -4   6 17.8136 68.0971   9
   2  -4  -5 4639.79 405.364  19
  -2  -4   5 3388.21 369.872  13
   2  -4  -5 4688.90 412.213  17
  -2   4   5 3914.58 394.479   8
   2  -4  -5 4025.90 398.896   9
   2  -4  -4 293.287 98.5855  17
  -2  -4   4 205.051 40.5441   3
  -2  -4   4 146.439 62.4332  19
   2  -4  -4 180.755 74.9115   9
  -2  -4   4 75.8816 63.9679  12
  -2   4   4 189.514 72.5022   8
  -2  -4   4 229.013 31.5467   1
   2   4  -3 231.157 56.9445  17
  -2   4   3 273.508 72.7517   7
  -2  -4   3 399.230 40.9726   1
  -2  -4   3 274.990 51.8448   3
  -2  -4   3 306.128 57.4864  19
   2   4  -2 71700.1 8262.56  17
  -2   4   2 83929.4 8267.84   8
  -2   4   2 89274.9 8268.33   7
  -2  -4   2 71936.3 8264.14   7
   2  -4  -2 87450.7 8269.58   7
  -2  -4   2 80970.7 8268.03   3
   2  -4  -2 101375. 8274.23  12
   2   4  -2 85531.0 8264.94  12
  -2   4   2 109075. 8274.14  12
  -2  -4   2 77553.8 8260.86  14
  -2  -4   2 73810.4 8262.28  19
  -2   4   1 4330.50 451.742   8
  -2  -4   1 4295.16 447.702  18
   2   4  -1 4571.13 448.009  18
   2  -4  -1 4644.29 455.590  12
   2   4  -1 4044.57 447.241  14
  -2  -4   1 4158.10 455.890   3
  -2  -4   0 2998.47 339.606  19
  -2  -4   0 3087.47 344.148   3
   2  -4   0 3809.14 344.267   6
   2   4   0 3039.40 339.025   9
  -2   4   0 3324.73 340.895  10
   2   4   0 3248.56 337.394  20
  -2   4  -1 68281.6 6819.00  20
   2   4   1 64940.8 6821.82   2
   2   4   1 58835.2 6825.44  19
  -2  -4  -1 64811.4 6826.38  19
   2   4   1 57529.5 6825.29   9
   2  -4   1 72366.8 6822.04  10
  -2  -4  -1 59382.0 6825.86   3
  -2  -4  -1 55517.4 6825.15  15
   2   4   1 79630.4 6827.32  15
  -2  -4  -1 60175.8 6827.16  11
   2   4   2 13467.4 1631.20   9
  -2  -4  -2 15699.2 1626.57  10
   2  -4   2 16867.0 1623.62  10
   2   4   2 15036.5 1632.77  19
  -2  -4  -2 15038.4 1632.49  19
   2  -4   2 15571.7 1621.06  20
  -2  -4  -2 15095.9 1628.31   3
   2   4   2 15836.7 1630.65  15
   2  -4   2 16177.9 1625.44  16
   2  -4   3 27.1758 14.2355   4
   2  -4   3 4.57706 36.1690   8
   2  -4   3-16.5193 23.3716  16
  -2  -4  -3 32.7012 57.8966  19
   2   4   3 58.0474 57.5673   9
  -2  -4  -3 4.43184 31.0253   3
   2  -4   3 27.7792 15.7616  13
   2  -4   4 4060.19 408.465   4
   2  -4   4 3610.44 410.255  16
   2  -4   4 4139.98 410.044   5
  -2  -4  -4 5178.72 432.499  11
  -2  -4  -4 3434.13 412.096   3
  -2  -4  -5 16712.7 1414.51  11
   2  -4   5 12487.6 1393.34  13
   2  -4   5 13726.1 1404.96   8
   2  -4   5 13839.0 1395.08   5
   2   4   6 19286.3 1718.89  19
   2   4   6 20960.0 1726.93  17
  -2  -4  -6 18179.2 1702.45  11
   2   4   6 16702.4 1712.17   9
  -2  -4  -6 18603.2 1707.63   8
   2   4   7 522.567 137.746   9
  -2  -4  -7 649.856 135.031   8
   2  -4   7 518.480 67.0980   3
   2  -4   7 636.482 127.788  19
   2   4   7 897.127 163.768  17
   2  -4   7 900.693 142.695  17
   2   4   7 522.232 102.245  10
  -2  -4  -7 565.461 103.465  11
   2  -4   7 540.650 97.0496  11
  -2  -4  -8 10754.3 1095.76   5
  -2  -4  -8 11888.5 1109.21  11
   2  -4   8 12350.9 1130.57  19
  -2  -4  -8 11460.7 1124.72   8
   2  -4   8 11528.7 1129.52  17
   2   4   8 14083.8 1158.12  17
   2  -4   8 9178.36 1103.72  11
   2   4   8 8581.56 1094.45  10
   2   4   8 10298.7 1127.32   9
   2  -4   9 1905.51 281.833  19
   2   4   9 1624.42 237.971  10
  -2  -4  -9 2048.12 226.709   5
   2  -4   9 2426.10 299.153  17
  -2  -4  -9 2026.01 219.760  13
   2  -4  10 693.248 184.497  19
  -2  -4 -10 473.877 70.5234  16
  -2  -4 -10 636.159 83.0697   5
   2  -4  10 713.106 195.053  17
   2   4  10 803.291 220.803  17
   2   4  10 507.160 182.073   9
   2   4  10 322.515 112.932  10
   2   4  11 106.434 119.194  15
   2  -4  11 61.1199 157.084   9
   2   4  11 390.850 189.104   9
   2   4  11-19.0813 193.205  17
   2  -4  11 420.695 201.327  17
  -2  -4 -11 190.934 51.7089   5
   2  -4  11 93.6452 162.909  19
   2  -4  12 364.580 201.927  12
   2   4  12-118.742 215.897  12
   2   4  12 125.544 203.096   9
   2  -4  12 192.945 186.414   9
  -2  -4 -12 322.844 57.3573  13
   2  -4  12 71.4435 199.537  17
   2  -4  13 586.359 224.464   9
   2   4  13 132.936 211.007   9
   2  -4  13 332.284 213.655  12
   2   4  13 127.842 226.971  12
  -2  -4 -13 339.992 65.4607  13
   2  -4  14-65.1805 226.062   9
   2   4  14 192.465 230.325   9
   2  -4  14-74.1433 212.023  12
   2  -4  15 237.410 237.646   9
   2   4  15 178.307 250.618   9
   2   4  15 80.1732 303.885   7
   2  -4  16 72.2651 244.512   9
   2   4  16 82.2319 306.377   7
   2  -4  16 53.2251 299.039   7
   2  -4  17 246.082 260.060   9
   2  -4  17 325.296 304.197   7
   2   4  17 503.849 308.460   7
   2  -4  18 48.9963 251.008   9
  -2   5  18 182.090 260.004   7
  -2  -5  18 65.3749 256.442   7
  -2  -5  17 89.5220 262.108   7
  -2   5  17 357.502 274.917   7
  -2   5  16-214.240 266.875   7
  -2  -5  16 21.8616 259.589   7
  -2  -5  15 414.395 213.778   9
  -2  -5  15-21.3920 253.511   7
  -2   5  15 160.748 251.269   7
  -2  -5  14 18.4978 197.747   9
  -2  -5  14 79.8509 189.544  12
  -2   5  14-65.7337 238.941  12
  -2  -5  14-188.885 263.340   7
  -2   5  14-129.121 252.971   7
  -2  -5  13 845.683 216.818   9
  -2   5  13 742.649 251.079  12
  -2  -5  13 608.786 208.757  12
  -2  -5  13 608.608 260.550   7
  -2   5  13 646.348 249.922   7
  -2  -5  13 479.863 177.983   8
  -2   5  13 305.376 146.961  10
  -2  -5  12-15.7893 180.459   9
  -2   5  12 449.685 216.208   7
  -2   5  12 190.762 205.345  12
  -2  -5  12 87.4119 171.561  12
  -2  -5  12-12.4291 144.353   8
  -2   5  12 115.592 130.113  10
  -2  -5  11 19417.3 1960.63   9
  -2   5  11 21546.0 1981.11   7
   2  -5 -11 17755.4 1912.17  13
  -2   5  11 24572.0 1994.09  12
  -2  -5  11 18774.8 1950.34   8
   2  -5 -11 16210.7 1916.78   5
   2  -5 -11 21593.3 1939.96  11
  -2  -5  11 23163.3 1968.54  12
  -2  -5  10 1306.12 224.158   8
  -2  -5  10 1421.74 240.162  12
  -2   5  10 1464.39 264.139  12
   2  -5 -10 1693.03 203.977  11
  -2   5  10 1572.05 267.335   7
  -2  -5   9 406.392 129.169   8
  -2  -5   9 363.565 138.146   9
   2  -5  -9 488.740 112.333  11
  -2   5   9 564.698 171.731  12
  -2  -5   9 406.626 145.932  12
  -2  -5   8 445.267 131.871  12
  -2   5   8 374.418 146.515  12
  -2   5   8 416.373 159.227   7
  -2   5   8 426.574 124.527   8
  -2  -5   8 279.381 125.078   8
   2  -5  -8 677.283 150.651  19
  -2   5   8 698.427 151.922   9
  -2  -5   8 603.530 125.589   9
   2  -5  -8 464.143 109.743  11
  -2   5   7 269.814 114.868   9
  -2  -5   7 336.210 100.750   9
   2  -5  -7 382.693 128.747  17
  -2   5   7 314.300 119.240  12
  -2  -5   7 374.353 108.630  12
  -2  -5   7 234.231 107.430  19
   2  -5  -7 584.988 123.665  19
  -2   5   7 344.059 131.820   7
  -2   5   7 254.054 97.7877   8
  -2   5   6 8048.28 752.939  12
  -2  -5   6 6372.73 713.707  13
  -2  -5   6 8772.90 741.445  12
   2  -5  -6 8465.51 756.979  17
  -2   5   6 7513.30 739.857   8
  -2   5   6 7910.88 749.373   7
  -2  -5   6 5852.49 736.017  19
   2  -5  -6 9308.32 755.233  19
  -2   5   5 11447.1 1144.31   8
   2  -5  -5 13129.7 1152.06   9
  -2  -5   5 10405.9 1123.72  13
  -2  -5   4 7088.26 870.466  19
   2  -5  -4 10258.9 886.958   9
  -2  -5   4 7411.46 862.423  11
  -2  -5   4 8842.68 872.897  12
  -2  -5   4 8768.56 862.790   1
  -2   5   4 9691.10 880.430   8
  -2  -5   3 44340.6 3902.64   3
  -2   5   3 41084.1 3904.17   7
  -2  -5   3 33439.4 3895.92  19
  -2  -5   3 37260.2 3892.81  14
   2   5  -2 64975.9 7165.78  14
   2  -5  -2 79404.4 7174.75   7
  -2  -5   2 63214.8 7164.73  14
  -2   5   2 77365.1 7172.63   8
  -2  -5   2 74299.9 7166.39  18
  -2  -5   2 74551.3 7174.49   3
   2   5  -2 71241.0 7164.90   6
  -2   5   2 76824.4 7172.15   7
   2  -5  -2 92759.3 7180.05  12
  -2   5   2 69221.7 7174.55  12
   2   5  -2 60323.6 7167.21  12
   2   5  -1 327.943 36.6288  18
  -2   5   1 342.822 60.5183  10
  -2   5   1 193.176 45.9149   8
   2  -5  -1 233.073 54.7076  12
  -2  -5   1 284.310 56.5882   3
  -2  -5   1 235.714 50.1276  15
   2  -5   0 24229.2 2496.10   6
  -2   5   0 24465.3 2494.99   6
   2   5   0 23357.7 2492.83  20
  -2   5   0 27197.5 2495.67  10
  -2  -5   0 21382.2 2494.23   9
   2   5   0 25273.7 2497.21  15
   2  -5   1 231.397 44.7281  10
  -2  -5  -1 85.7680 51.1243  19
  -2   5  -1 163.043 26.7812  20
   2   5   1 131.977 48.4628   9
   2   5   1 146.107 45.5221   2
   2  -5   1 200.772 43.6858   6
   2   5   1 52.2964 45.6709  15
   2   5   2 1286.22 190.026   9
  -2   5  -2 1972.16 178.279  15
   2   5   2 2122.91 192.688  15
   2  -5   2 1750.32 175.335  20
   2   5   2 1364.60 194.127  17
   2  -5   2 1658.80 179.974  10
  -2  -5  -2 1489.16 185.569  10
  -2  -5  -2 1347.29 191.268  19
  -2  -5  -2 1296.27 183.525   3
   2  -5   2 1628.14 178.793   8
   2  -5   3 14531.2 1418.08   8
  -2  -5  -3 12927.7 1427.29  19
  -2  -5  -3 12758.8 1419.33   3
   2   5   3 11599.0 1425.71   9
  -2  -5  -3 14625.2 1418.70  10
  -2  -5  -3 14351.0 1428.83  11
   2  -5   4 10978.2 1101.62   4
  -2  -5  -4 9500.69 1119.35  19
  -2  -5  -4 9472.26 1106.57   3
  -2  -5  -4 12647.6 1122.88  11
   2  -5   5 77.0383 21.5310  13
   2  -5   5 120.356 23.8578   5
  -2  -5  -5 35.1089 29.4200   3
   2  -5   6 160.347 30.4971  13
   2   5   6 115.619 69.8327  10
   2   5   6 173.470 109.753  17
   2  -5   6 213.586 74.6123   8
  -2  -5  -6 101.203 87.6261   8
   2   5   6 265.653 98.5210   9
  -2  -5  -6 311.627 78.6637  11
   2  -5   6 43.3368 48.5332  11
   2  -5   6 133.926 37.0398   5
   2   5   7 498.571 138.691   9
   2   5   7 626.725 107.435  10
   2   5   7 834.568 178.216  17
  -2  -5  -7 722.403 138.339   8
  -2  -5  -7 665.656 115.700  11
   2  -5   7 351.206 92.8723  11
   2  -5   7 770.585 129.539  19
   2   5   8 4384.99 498.932  17
   2  -5   8 4020.58 473.764  17
  -2  -5  -8 4275.19 477.740   8
   2  -5   8 4130.99 450.344  11
   2   5   8 3494.51 443.463  10
  -2  -5  -8 5026.57 461.026  11
   2  -5   8 3998.18 472.049  19
   2  -5   9 3678.98 410.955  19
  -2  -5  -9 3692.18 359.147  13
   2   5   9 4815.38 460.775  17
   2  -5   9 3677.81 419.408  17
   2   5   9 3035.64 371.680  10
  -2  -5  -9 4017.70 368.557   5
   2  -5   9 3135.91 349.596  15
   2  -5  10 512.984 185.306  17
   2   5  10 586.993 209.616  17
   2  -5  10 298.588 170.952  19
   2   5  10 439.645 183.347   9
  -2  -5 -10 727.109 91.5479   5
   2   5  10 289.159 113.216  10
  -2  -5 -11 600.549 84.5822   5
   2   5  11 615.259 207.205   9
   2   5  11 366.465 214.251  17
   2  -5  11 390.826 200.905  17
   2  -5  11 507.349 190.893  19
  -2  -5 -11 536.093 76.3433  13
   2  -5  11 432.122 172.773   9
   2   5  12 40.2314 213.788  12
   2  -5  12 16.2669 189.395  12
   2  -5  12 134.322 189.156  19
   2   5  12 103.206 192.581   9
   2  -5  12 154.732 176.170   9
  -2  -5 -12 60.6730 48.3814   5
   2  -5  12 34.7713 198.407  17
  -2  -5 -12 14.4772 41.6968  13
   2  -5  13 115.034 199.551   9
   2   5  13 22.3828 210.432   9
   2  -5  13-50.5121 195.094  12
   2   5  13 300.470 245.551  12
  -2  -5 -13 45.7007 47.0563  13
   2  -5  14 403.309 216.484   9
   2   5  14 145.286 236.618   9
   2  -5  14 466.426 223.188  12
   2   5  14 176.187 280.175   7
   2   5  15 233.296 242.734   9
   2  -5  15 23.3387 230.633   9
   2   5  15-214.025 306.036   7
   2  -5  16 408.268 264.346   9
   2  -5  16 104.901 307.905   7
   2   5  16 862.704 323.878   7
   2  -5  17 799.665 283.791   9
   2  -5  17 560.981 330.754   7
   2   5  17 343.247 319.168   7
  -2   6  18 229.376 264.539   7
  -2  -6  18-21.2661 254.306   7
  -2   6  17 251.601 247.753   7
  -2  -6  17 43.8074 250.364   7
  -2   6  16 165.019 264.123   7
  -2  -6  16-128.625 251.361   7
  -2  -6  15-172.561 207.939   9
  -2  -6  15-189.109 254.994   7
  -2   6  15-322.725 260.613   7
  -2  -6  14 792.439 221.685   9
  -2   6  14 796.197 265.498   7
  -2  -6  14 412.778 272.570   7
  -2  -6  14 667.930 215.896  12
  -2  -6  13 100.634 184.677   9
  -2  -6  13-170.576 171.053   8
  -2  -6  13-347.806 260.855   7
  -2   6  13 20.1160 221.998   7
   2  -6 -13-104.877 76.3775   1
  -2   6  13-47.4724 137.985  10
  -2   6  13-209.832 232.180  12
  -2  -6  13-43.7144 171.561  12
  -2   6  12-213.305 221.467  12
  -2  -6  12 125.781 173.765  12
  -2  -6  12 185.123 178.076   9
  -2  -6  12 111.145 146.182   8
  -2   6  12 167.045 204.303   7
  -2   6  12 104.326 130.322  10
   2  -6 -12 105.579 98.8116  11
   2  -6 -11 1771.21 198.728  13
  -2   6  11 2190.90 305.458   7
  -2   6  11 1763.95 302.927  12
   2  -6 -11 2333.59 244.220  11
  -2  -6  11 1918.56 276.264  12
  -2  -6  11 1544.15 257.879   8
  -2   6  11 1583.05 240.641  10
  -2  -6  10 4405.96 479.618   9
  -2   6  10 4403.87 504.739   7
  -2   6  10 5284.28 515.751  12
  -2  -6  10 3921.69 479.743  12
  -2  -6  10 3588.24 470.160   8
   2  -6 -10 4676.02 492.096  19
   2  -6 -10 3498.70 460.012  11
  -2  -6   9 191.942 121.730   9
  -2   6   9 202.663 163.255  12
  -2  -6   9 304.977 141.560  12
   2  -6  -9 226.159 106.204  11
  -2  -6   9 292.624 124.894   8
  -2   6   8 2887.29 376.811   7
  -2  -6   8 2766.24 351.696   9
   2  -6  -8 2782.83 350.143  11
  -2  -6   8 3421.92 361.995  12
  -2   6   8 3766.78 387.839  12
  -2  -6   8 2854.88 357.202  19
  -2  -6   8 3149.19 358.793   8
  -2  -6   7 6257.72 592.213  19
   2  -6  -7 6612.70 609.658  19
  -2  -6   7 4740.08 561.390  16
  -2  -6   7 5174.61 584.648   9
  -2   6   7 6114.33 609.220  12
  -2  -6   7 6758.54 595.237  12
  -2   6   7 5812.52 593.510   8
  -2   6   7 6669.31 607.310   7
  -2   6   6 33.6938 100.408   7
  -2   6   6 34.6280 75.8037   8
  -2   6   6 57.7708 98.2312  12
   2  -6  -6 30.4699 106.208  17
  -2  -6   6 73.3776 82.3037  19
   2  -6  -6 183.373 92.4760  19
  -2  -6   6 63.6964 15.7783  13
   2  -6  -6 59.1635 82.6351   9
  -2   6   5 953.263 119.743   8
  -2  -6   5 640.518 86.5006  11
   2  -6  -5 1055.28 146.957  17
  -2   6   5 1125.01 135.828   7
   2  -6  -5 928.999 127.382   9
  -2  -6   4 11123.2 1377.36  19
   2  -6  -4 17145.4 1397.41   9
  -2   6   4 14482.1 1386.49   8
  -2   6   4 16705.5 1392.35   7
  -2  -6   4 12684.1 1370.33   6
   2  -6  -4 16048.8 1403.22  17
  -2   6   3 3.77722 57.2664   7
   2  -6  -3-8.79150 67.6927   8
  -2  -6   3 13.3463 30.7116  14
   2  -6  -3 10.4266 64.7196   9
   2  -6  -2 18725.8 1707.13  12
   2   6  -2 14597.0 1694.60  12
   2   6  -2 17310.9 1694.14   6
  -2   6   2 17204.3 1700.40   8
  -2  -6   2 14956.0 1693.66  20
  -2  -6   2 18404.3 1694.23  18
   2   6  -2 16485.7 1693.86  14
   2  -6  -2 19133.3 1703.64   8
  -2   6   2 12065.1 1700.29  12
   2   6  -1 36262.2 3005.21  18
   2  -6  -1 26490.1 3010.98  12
  -2  -6   1 24686.2 3008.88  15
   2  -6  -1 27351.7 3008.36   8
  -2  -6   1 24898.9 3005.14  20
   2   6  -1 29852.1 3004.76  20
  -2   6   0 61526.1 5908.71   6
  -2  -6   0 53662.1 5907.81   9
   2   6   0 57982.6 5910.59  15
  -2   6   0 65723.7 5908.89  10
   2   6   0 51146.1 5908.28  17
   2  -6   0 49444.7 5904.07   8
   2   6   0 68679.1 5906.36  20
  -2  -6  -1 5754.51 647.891   9
  -2   6  -1 6271.62 640.279  20
   2   6   1 5810.84 650.817  17
   2   6   1 6476.08 650.251  15
   2  -6   1 6783.00 645.347  10
   2   6   1 5806.28 648.299   9
  -2  -6  -1 5655.72 648.840  19
  -2  -6  -2 15419.5 1603.57  19
   2   6   2 13052.1 1598.93  15
  -2   6  -2 19102.8 1593.08  15
   2  -6   2 14778.2 1589.31   2
   2   6   2 14524.1 1602.05   9
   2   6   2 13320.1 1602.73  17
   2  -6   2 16029.9 1593.05  10
  -2  -6  -2 16095.0 1596.52  10
   2  -6   2 14595.3 1590.94   8
  -2  -6  -3 880.415 113.643  10
   2   6   3 838.302 121.388   2
   2   6   3 837.172 127.896   9
  -2  -6  -3 716.459 125.289  19
   2  -6   3 840.577 91.9411  20
   2  -6   3 864.366 104.749   8
  -2  -6  -3 971.520 123.216  11
  -2  -6  -4 6548.88 757.372   3
   2  -6   4 7679.21 751.962   4
   2  -6   4 7514.93 759.124   8
  -2  -6  -4 7086.90 769.988  11
  -2  -6  -4 6215.47 769.584  19
   2   6   5 754.735 106.378  10
  -2  -6  -5 818.661 121.698  11
  -2  -6  -5 727.957 130.240  19
   2   6   5 755.258 141.117  17
  -2  -6  -5 581.642 92.2234   3
   2   6   5 804.473 135.756   9
   2  -6   5 754.677 83.0823   5
   2  -6   5 781.378 84.3987  13
   2  -6   5 774.997 81.9536   4
   2   6   6 10160.5 1126.86  10
  -2  -6  -6 13371.5 1147.32  11
  -2  -6  -6 11846.4 1146.04   8
   2  -6   6 11145.4 1119.00  13
  -2  -6  -6 8820.08 1119.39   3
   2   6   6 12147.0 1153.71   9
   2  -6   6 10699.0 1119.75   5
   2  -6   6 12704.7 1135.76   8
   2   6   6 16449.1 1179.04  17
   2   6   7 1377.40 178.055   9
  -2  -6  -7 817.087 155.819   8
   2  -6   7 969.787 136.892   8
   2   6   7 1587.27 209.076  17
   2  -6   7 777.691 97.0416  13
   2   6   7 736.052 127.472  10
  -2  -6  -7 1090.33 143.527  11
   2  -6   7 648.961 112.871  11
   2  -6   8 7649.81 907.570  17
   2  -6   8 7417.06 888.546  11
   2   6   8 7839.24 886.493  10
   2  -6   8 8299.63 876.074   3
  -2  -6  -8 10226.2 906.894  11
   2  -6   8 9057.17 911.804  19
  -2  -6  -9 7888.77 761.129   8
   2   6   9 8481.36 777.298   9
  -2  -6  -9 8532.21 739.339  11
   2   6   9 8781.08 788.561  17
   2  -6   9 6430.04 750.187  17
   2  -6   9 7251.23 751.943  19
   2   6   9 5507.09 717.298  10
   2  -6   9 5780.66 723.421  11
  -2  -6 -10 1153.96 136.133   5
   2   6  10 1365.07 239.332   9
   2  -6  10 1008.24 216.282  17
   2   6  10 1119.36 237.745  17
   2   6  10 737.162 149.889  10
   2  -6  10 839.087 206.078  19
   2  -6  11 319.813 176.251  19
  -2  -6 -11 360.087 60.4816  13
   2   6  11 554.050 200.911   9
  -2  -6 -11 332.945 76.8418   5
   2  -6  11 264.308 191.512  17
   2  -6  12 83.4164 185.761  19
   2   6  12 226.135 210.885  12
   2  -6  12-15.6436 200.268  12
  -2  -6 -12 144.443 57.4948   5
  -2  -6 -12 93.0909 45.3676  13
   2  -6  12 16.8013 180.958   9
   2   6  12 145.867 208.287   9
   2  -6  12 136.511 191.505  17
   2  -6  13 433.975 225.852   9
   2   6  13 761.055 277.439  12
   2  -6  13 582.261 222.104  12
  -2  -6 -13 701.606 95.0881  13
   2  -6  14 1472.38 322.501  12
   2   6  14 2219.52 404.019   7
   2  -6  14 1558.54 326.860   9
   2   6  15 185.394 295.966   7
   2  -6  15 227.218 235.245   9
   2   6  16 132.009 284.254   7
   2  -6  16 166.650 253.454   9
   2   6  17-234.783 297.773   7
   2  -6  17-52.6405 308.741   7
   2  -6  17 23.6403 243.099   9
  -2  -7  18 41.3658 243.823   7
  -2   7  18-206.835 258.976   7
  -2  -7  17 106.852 251.787   7
  -2   7  17-133.530 246.696   7
  -2   7  16 187.194 263.564   7
  -2  -7  16-209.682 251.165   7
  -2   7  15 820.545 286.577   7
  -2  -7  15 679.832 279.113   7
  -2  -7  15 633.475 223.919   9
  -2  -7  14 729.598 275.890   7
  -2   7  14 1104.57 295.108   7
  -2  -7  14 1033.42 241.077   9
  -2  -7  13 51.5586 153.579   8
  -2   7  13 41.7957 135.723  10
  -2  -7  13 342.777 174.423  12
  -2   7  13 85.6386 230.996  12
  -2  -7  13 16.5256 187.321   9
  -2   7  13 119.675 229.487   7
  -2  -7  13-37.9889 262.402   7
  -2   7  12 36.8762 207.710   7
  -2  -7  12 24.5088 144.783   8
  -2   7  12 103.008 135.193  10
  -2   7  12 78.8479 208.880  12
  -2  -7  12-91.1285 168.805  12
   2  -7 -12 86.4339 103.028  11
  -2  -7  12-14.9484 172.765   9
  -2  -7  11 92.0081 137.133   8
  -2   7  11 6.52737 126.690  10
  -2   7  11-164.188 211.319  12
  -2  -7  11-108.818 158.596  12
   2  -7 -11-19.8776 104.698  11
  -2   7  11-16.7932 191.126   7
  -2  -7  10 1583.28 260.908   9
  -2   7  10 2504.45 305.347   7
  -2  -7  10 1585.44 257.918   8
   2  -7 -10 2144.35 253.974  11
  -2   7  10 1695.11 245.819  10
   2  -7 -10 2194.98 283.887  19
  -2  -7  10 2257.49 273.402  12
  -2   7  10 1901.14 301.279  12
  -2  -7   9 10641.4 1244.78   8
  -2  -7   9 9429.21 1241.16   9
   2  -7  -9 12153.2 1248.47  11
  -2  -7   9 13492.8 1253.15  12
  -2   7   9 13997.1 1278.83  12
   2  -7  -9 12781.2 1265.11  19
  -2  -7   8 1259.95 181.433   9
  -2  -7   8 1297.96 193.084   8
  -2  -7   8 1346.15 190.916  19
  -2  -7   8 1185.53 136.729  16
  -2  -7   8 1596.20 193.922  12
  -2   7   8 1720.05 220.530   7
  -2  -7   7 6243.19 506.582  12
  -2   7   7 6015.50 531.959  12
  -2  -7   7 3782.95 473.155  16
   2  -7  -7 6147.58 529.623  17
  -2   7   7 5667.79 519.848   7
  -2  -7   7 4484.51 499.445  19
   2  -7  -7 6318.35 525.615  19
  -2   7   6 28405.5 2859.79  12
   2  -7  -6 24197.6 2851.86  19
  -2   7   6 24836.2 2849.42   7
   2  -7  -6 28640.3 2855.47   9
   2  -7  -6 33044.2 2867.52  17
  -2  -7   5 1419.72 156.594  12
  -2  -7   5 1198.27 140.534  11
   2  -7  -5 1389.76 177.924   9
  -2  -7   5 1242.71 140.927   6
  -2   7   5 1519.52 185.644  12
  -2   7   5 1773.00 180.850   7
   2  -7  -5 1897.64 200.224  17
   2  -7  -4 4160.71 446.352   8
   2  -7  -4 4934.03 453.803   9
  -2   7   3 1891.95 241.791   7
  -2   7   3 2301.82 243.497  10
   2  -7  -3 2452.09 249.181   8
  -2  -7   3 2160.48 226.442  14
   2  -7  -3 1921.68 248.729   9
   2   7  -2 5120.62 643.184  12
   2   7  -2 6388.35 645.059   6
  -2  -7   2 5132.58 648.265  15
   2  -7  -2 7278.05 655.414   8
   2   7  -2 5875.31 643.108  14
  -2   7   2 7437.00 657.478  12
  -2  -7   2 7688.59 644.133  18
   2   7  -1 2918.79 269.532  18
   2  -7  -1 2004.82 273.486   7
   2   7  -1 2743.32 270.710  20
   2  -7  -1 2216.27 278.371  12
   2  -7  -1 2347.54 274.632   8
  -2   7   0 3645.50 328.945   6
  -2   7   0 3474.16 323.164   2
   2  -7   0 3903.73 328.867  10
   2   7   0 3119.80 328.002  17
   2  -7   0 2780.79 319.714   8
   2   7   0 3050.91 321.881  20
   2   7   0 2648.37 318.384   7
  -2  -7   0 3157.47 325.834   9
   2   7   0 3252.54 329.066  15
  -2   7  -1 25661.6 2559.93  20
   2   7   1 18934.4 2566.65  15
   2   7   1 24677.8 2571.05  17
  -2  -7  -1 24417.0 2568.10   9
   2  -7   1 27304.1 2565.06  10
   2   7   2 19335.3 2223.85   9
  -2  -7  -2 21407.5 2225.77  19
  -2   7  -2 24687.1 2216.48  15
   2   7   2 18688.1 2222.73  15
   2  -7   2 21601.3 2212.50   2
   2   7   2 23547.8 2218.60   2
   2  -7   2 18456.7 2212.57   8
   2  -7   2 21429.3 2210.34  18
   2  -7   2 23186.1 2216.83  10
  -2  -7  -2 22763.9 2219.96  10
   2   7   3 71554.8 6666.85  15
  -2  -7  -3 58670.6 6666.09  19
   2   7   3 59866.7 6666.36   9
   2   7   3 66270.3 6657.10   2
  -2  -7  -3 62596.4 6657.38  10
   2  -7   3 65300.3 6649.78  20
   2  -7   3 62176.5 6654.05   8
  -2  -7  -4 3365.67 349.675  19
   2  -7   4 3360.44 330.680   8
   2  -7   4 2698.60 325.385  16
  -2  -7  -4 3366.78 347.182  11
  -2  -7  -5 4675.32 428.361  11
   2   7   5 4620.47 443.389  17
  -2  -7  -5 3461.41 422.242  19
   2  -7   5 3608.73 392.904   4
   2  -7   5 3584.21 396.844  16
  -2  -7  -5 4074.95 420.261   8
   2  -7   5 4001.70 394.570  13
   2   7   5 2954.56 421.456   9
   2  -7   6 1914.51 206.881  13
   2   7   6 2671.06 280.792  17
  -2  -7  -6 2471.20 246.562  11
   2   7   6 1737.52 226.272  10
   2   7   6 1631.49 251.957   9
  -2  -7  -6 1822.66 249.845  19
   2  -7   6 2031.18 204.161   4
   2  -7   6 1843.72 208.538  16
   2  -7   6 2094.00 229.296   8
  -2  -7  -6 2106.38 248.042   8
   2  -7   6 1820.75 206.692   5
   2  -7   7 60.7631 37.5693   5
   2  -7   7-11.8426 80.3498   8
  -2  -7  -7 37.5422 114.093   8
   2   7   7 103.834 126.260   9
   2  -7   7 37.9119 27.8982  13
   2  -7   7 135.746 59.1008  11
  -2  -7  -7-26.3313 99.0027  11
   2   7   7 103.037 153.717  17
   2   7   7 97.3621 86.6329  10
   2  -7   8 1073.21 155.942  11
   2  -7   8 1017.49 188.536  19
   2  -7   8 1050.06 191.436  17
   2   7   8 1224.70 233.992  17
   2   7   8 1069.01 164.466  10
   2   7   9 4777.20 451.350   9
   2   7   9 3830.57 447.603  17
   2  -7   9 2913.55 416.757  17
   2  -7   9 3501.73 416.053  19
   2  -7   9 2779.77 382.966  11
   2   7   9 3005.39 381.759  10
  -2  -7  -9 4263.31 403.799  11
  -2  -7  -9 4576.77 434.406   8
  -2  -7 -10 435.320 95.0911   5
   2   7  10 656.939 194.242   9
   2  -7  10 361.326 171.681  19
   2   7  10 845.164 210.408  17
   2  -7  10 567.661 179.131  17
   2   7  10 446.437 120.080  10
  -2  -7 -10 632.377 126.511  11
   2   7  11 881.840 227.025   9
  -2  -7 -11 779.260 96.0627  13
   2  -7  11 689.378 215.356  17
   2  -7  11 395.871 185.765  19
   2  -7  11 645.040 199.212  12
  -2  -7 -11 652.644 111.528   5
   2  -7  12 894.988 234.436  19
   2  -7  12 1315.74 241.766   9
   2   7  12 1551.04 279.396   9
   2   7  12 1086.25 197.593  15
   2  -7  12 966.135 237.599  17
   2   7  12 1069.71 286.279  12
   2  -7  12 875.326 230.652  12
  -2  -7 -12 1094.70 132.443  13
  -2  -7 -12 1137.71 142.448   5
   2   7  13 584.488 269.772   7
   2  -7  13 317.058 202.799   9
   2   7  13 619.671 238.532   9
  -2  -7 -13 385.844 67.5313  13
   2   7  13 263.376 235.992  12
   2  -7  13 332.327 199.696  12
   2  -7  14-122.777 219.581   9
   2   7  14-25.0249 228.244   9
   2   7  14-151.047 271.596   7
   2  -7  15-178.114 232.083   9
   2   7  15-78.1308 301.240   7
   2  -7  16 709.227 274.542   9
   2   7  16 802.118 331.678   7
   2  -7  17 438.346 265.200   9
   2   7  17 25.6388 288.596   7
   2  -7  17 25.8495 298.487   7
  -2  -8  18 297.920 255.222   7
  -2  -8  17 166.295 242.029   7
  -2   8  17 180.842 252.558   7
  -2  -8  16-40.9208 250.418   7
  -2   8  16-204.646 259.062   7
  -2  -8  15 127.369 199.502   9
  -2  -8  15 80.5740 248.965   7
  -2   8  15-225.404 257.175   7
  -2  -8  14 291.399 199.984   9
  -2   8  14 499.613 256.587   7
  -2  -8  14 138.957 241.957   7
  -2   8  13 21.8557 139.114  10
  -2  -8  13-186.280 250.374   7
  -2   8  13-20.0637 223.600   7
  -2   8  13-151.943 237.332  12
  -2  -8  13-65.4510 180.394   9
  -2  -8  13-63.4636 153.777   8
   2  -8 -13 118.504 110.057  11
  -2   8  12 884.660 186.970  10
  -2   8  12 1151.99 264.235   7
   2  -8 -12 1398.42 189.431  11
  -2  -8  12 1030.19 224.669   9
  -2  -8  12 893.454 203.819   8
  -2  -8  12 1118.73 212.989  12
  -2   8  12 1004.83 269.051  12
  -2   8  11 2156.35 308.495   7
  -2  -8  11 2092.70 274.605  12
  -2   8  11 1808.54 309.470  12
   2  -8 -11 1762.10 251.235  11
  -2   8  11 1525.26 245.146  10
  -2  -8  11 1832.31 263.465   8
   2  -8 -11 2256.73 291.884  19
   2  -8 -10 1049.27 175.000  11
  -2   8  10 834.427 168.846  10
   2  -8 -10 1157.34 212.087  19
  -2   8  10 1142.41 228.751   7
  -2  -8  10 1215.50 185.049   8
  -2  -8  10 698.936 180.944   9
  -2   8  10 857.351 227.155  12
  -2  -8  10 1331.97 195.746  12
  -2  -8   9 3654.74 410.704   8
  -2  -8   9 2903.89 399.239   9
  -2   8   9 3121.25 394.635  10
  -2  -8   9 4579.32 416.765  12
   2  -8  -9 4207.66 439.446  19
  -2  -8   9 2880.33 404.000  19
  -2   8   9 4659.70 451.907  12
   2  -8  -9 3318.00 406.355  11
  -2  -8   8 184.474 118.767  19
  -2  -8   8 208.983 110.030  12
  -2   8   8 309.521 153.025  12
  -2  -8   8 246.259 109.587   8
  -2  -8   8 335.773 107.998   9
  -2   8   8 110.434 114.480  10
   2  -8  -7 1503.04 213.970  17
  -2   8   7 1246.98 195.919   7
   2  -8  -7 1309.75 202.785  19
  -2  -8   7 935.486 174.228  19
  -2  -8   7 1272.65 135.159   4
  -2  -8   7 1505.16 154.443   3
  -2   8   7 1774.77 226.751  12
  -2  -8   7 1580.08 180.068  12
  -2   8   7 1261.08 183.066  10
  -2   8   6 603.070 125.360  12
  -2  -8   6 385.355 58.4907  11
  -2  -8   6 553.399 80.3077   3
  -2   8   6 527.350 110.736  10
   2  -8  -6 479.284 125.496  19
   2  -8  -6 592.687 118.882   9
  -2   8   6 655.850 126.719   7
   2  -8  -6 329.154 127.662  17
  -2  -8   6 324.631 60.4307   6
  -2  -8   5 15320.2 1526.28   3
  -2   8   5 12689.0 1523.03  10
   2  -8  -5 12979.7 1534.64   9
   2  -8  -5 16474.1 1548.45  17
  -2   8   5 15461.8 1541.10  12
  -2   8   5 16554.4 1535.53   7
   2  -8  -4 71.1014 95.7032  17
  -2  -8   4 10.3868 53.9872   3
  -2   8   4 36.5170 70.7499  10
   2  -8  -4 113.846 80.8725   8
   2  -8  -4 102.850 82.7114   9
   2  -8  -3 4470.57 451.619   8
   2  -8  -3 4124.60 454.374   9
  -2   8   3 4531.64 447.432   7
  -2   8   3 3604.46 445.253  10
   2   8  -2 9707.64 1036.01  14
   2  -8  -2 10231.3 1046.11   8
  -2   8   2 10030.2 1045.94  10
   2   8  -2 10403.6 1039.22   6
   2   8  -1 3423.03 325.474  18
   2  -8  -1 2565.10 330.461   8
  -2   8   1 3574.14 339.685   6
   2  -8  -1 2137.58 333.714  12
   2   8  -1 3319.54 327.169  20
   2   8   0 1226.60 129.294  20
   2  -8   0 1342.96 139.005  10
  -2  -8   0 1160.47 134.735   2
   2   8   0 882.836 134.436  15
   2  -8   0 1104.14 124.507   8
  -2  -8   0 1153.65 132.771   9
  -2   8   0 1201.61 140.499   6
   2  -8   0 1017.57 131.093  12
  -2  -8  -1 2308.53 236.750   9
   2   8   1 1838.49 236.274  15
   2   8   1 2394.86 244.524  17
   2   8   1 2673.97 231.160   2
  -2   8  -1 1934.06 218.900  18
  -2   8  -1 2384.68 224.229  20
   2  -8   1 2486.49 233.958  10
  -2  -8  -2 11595.9 1336.13  19
   2  -8   2 13119.1 1323.95   2
   2   8   2 11437.2 1328.47   2
  -2  -8  -2 12237.2 1330.98  10
   2  -8   2 13415.7 1328.64  10
   2   8   2 12135.4 1335.86  15
  -2   8  -2 13990.2 1327.92  15
   2   8   3 12150.7 1349.67   9
   2   8   3 14503.6 1341.70   2
   2   8   3 11784.2 1355.59  17
   2   8   3 12445.6 1348.97  15
  -2  -8  -3 13693.6 1341.90  10
   2  -8   3 12087.4 1335.37   8
  -2  -8  -3 13171.7 1352.53  19
   2   8   4-9.52491 94.7725  17
  -2  -8  -4 66.7715 88.4702  19
   2  -8   4 2.87613 46.9773   8
   2  -8   4 22.2602 28.5513  20
   2   8   5 1857.97 252.073   9
  -2  -8  -5 1636.13 246.205  19
  -2  -8  -5 2250.87 247.313   8
  -2  -8  -5 2500.40 256.859  11
   2  -8   5 1937.15 220.267  16
   2   8   5 2489.95 274.186  17
   2  -8   5 2022.46 216.176   4
   2   8   6 1138.59 193.668  17
  -2  -8  -6 1155.63 160.161  11
   2  -8   6 961.346 111.863   5
   2  -8   6 1088.32 111.059   4
   2   8   6 1020.70 171.426   9
   2  -8   6 1000.74 113.525  13
   2  -8   6 1093.14 119.499  16
   2  -8   6 1050.51 139.579   8
  -2  -8  -6 1031.57 160.612   8
  -2  -8  -6 689.772 160.617  19
   2   8   7 163.392 157.241  17
   2   8   7-11.7051 126.971   9
   2  -8   7 117.125 30.0065  13
   2  -8   7 66.7024 34.9114   5
  -2  -8  -7 124.897 114.735   8
   2  -8   7 160.609 84.3856   8
   2   8   7 78.0830 92.6955  10
  -2  -8  -7 141.135 103.107  11
   2  -8   8 710.773 86.3311  13
   2   8   8 657.346 128.147  10
  -2  -8  -8 696.090 144.239  11
   2  -8   8 678.850 111.229  11
   2  -8   8 585.587 144.567  19
   2  -8   8 773.923 156.321  17
   2   8   8 1034.80 211.777  17
   2  -8   9 257.943 147.429  17
   2   8   9 583.995 194.006  17
  -2  -8  -9 431.064 163.549   8
   2   8   9 545.239 168.618   9
   2  -8   9 231.269 134.409  19
   2  -8   9 250.900 93.4035  11
  -2  -8  -9 371.063 121.460  11
   2  -8  10 550.176 181.431  17
  -2  -8 -10 632.636 131.798  11
   2  -8  10 582.010 174.034  19
   2   8  10 506.141 188.697   9
  -2  -8 -11-71.3365 76.3695   5
   2  -8  11 62.1091 181.269  17
  -2  -8 -11 108.196 51.5568  13
   2   8  11 117.419 185.395   9
   2   8  11 19.5686 204.309  12
   2  -8  11 66.4625 160.414  12
   2   8  11 96.3365 148.658  15
   2  -8  11 15.2623 173.783  19
   2  -8  12 927.191 240.011  19
  -2  -8 -12 1031.69 143.652   5
   2   8  12 1131.61 262.271   9
  -2  -8 -12 1155.44 129.273  13
   2   8  12 1117.39 202.093  15
   2  -8  12 592.101 224.137  12
   2   8  12 664.264 276.617  12
   2  -8  12 743.644 235.139  17
   2  -8  12 1064.33 225.703   9
  -2  -8 -13 227.667 57.4101  13
   2  -8  13 496.616 204.345   9
   2   8  13 140.815 221.194   9
   2   8  13 443.328 254.807  12
   2   8  13 187.521 258.241   7
   2  -8  14 281.091 221.426   9
   2   8  14 151.022 277.759   7
   2  -8  15 65.5311 241.055   9
   2   8  15 153.471 277.537   7
   2  -8  16-69.7563 235.994   9
   2   8  16 256.503 294.947   7
   2  -8  17-67.6522 235.583   9
   2   8  17-127.469 281.251   7
   2  -8  17-126.402 300.157   7
  -2  -9  17 80.6062 244.952   7
  -2   9  17 136.994 244.294   7
  -2  -9  16 376.047 259.132   7
  -2   9  16 821.891 273.529   7
  -2  -9  15-214.694 251.091   7
  -2   9  15-110.935 247.869   7
  -2  -9  14-83.5499 184.724   9
  -2  -9  14 192.406 232.048   7
  -2   9  14-42.7284 234.887   7
  -2  -9  13 149.649 156.297   8
  -2  -9  13 218.637 239.749   7
  -2   9  13 20.1508 221.898   7
  -2   9  13 110.088 238.374  12
  -2   9  13 15.9583 155.206  10
   2  -9 -13 202.699 120.176  11
  -2  -9  13 63.9968 182.037   9
  -2   9  12 2928.65 396.620   7
   2  -9 -12 2809.81 341.379  11
  -2   9  12 3068.36 419.465  12
  -2  -9  12 2584.38 365.658   9
  -2   9  12 2601.09 336.579  10
  -2  -9  12 2659.34 352.835   8
  -2  -9  11 202.224 138.486   8
  -2   9  11 298.604 190.108   7
   2  -9 -11 194.515 119.287  11
   2  -9 -11 114.357 164.568  19
  -2   9  11 184.740 133.241  10
  -2  -9  11 143.185 131.409  12
  -2   9  11 37.7250 214.849  12
   2  -9 -10 1947.16 268.511  11
  -2   9  10 1774.49 264.807  10
  -2  -9  10 2112.95 275.681   8
  -2   9  10 2842.28 316.394   7
   2  -9 -10 2141.22 303.811  19
  -2  -9  10 1555.11 267.889   9
  -2   9  10 2471.51 332.543  12
  -2  -9  10 2248.94 273.217  12
   2  -9  -9 2225.68 295.210  19
  -2  -9   9 1312.24 263.898  19
  -2   9   9 1957.82 258.274  10
  -2  -9   9 1805.21 261.400   9
  -2   9   9 2388.52 298.347   7
  -2  -9   9 2193.92 262.471  12
   2  -9  -9 2207.77 274.918  11
  -2   9   9 2857.43 319.170  12
  -2  -9   9 2271.91 272.614   8
  -2  -9   8 99.4049 109.471  19
  -2   9   8 48.0002 109.397  10
  -2  -9   8 142.344 27.5681  13
  -2  -9   8 102.310 46.9568   6
  -2  -9   8 184.708 53.7407   3
  -2  -9   8 153.242 97.4509  12
  -2   9   8 315.765 162.692  12
  -2  -9   8 84.2512 42.0536  16
  -2  -9   7 16568.2 1373.58  12
  -2  -9   7 13536.6 1354.37   6
   2  -9  -7 15262.3 1393.69   9
  -2   9   7 12923.7 1370.83  10
   2  -9  -7 13235.5 1396.31  17
  -2  -9   7 15783.3 1369.03   3
  -2  -9   7 14122.4 1357.72  14
  -2   9   7 17276.6 1394.71   7
  -2  -9   7 10712.6 1352.06  13
  -2   9   7 17287.6 1407.59  12
   2  -9  -7 13726.2 1392.44  19
  -2  -9   7 12569.8 1374.85  19
   2  -9  -6 19185.6 2057.05  17
  -2  -9   6 23884.9 2038.95   3
  -2   9   6 24987.2 2064.05  12
  -2  -9   6 19297.5 2020.58   1
  -2   9   6 21511.0 2048.29   7
  -2  -9   6 17383.9 2021.23  11
  -2   9   6 20082.8 2035.89  10
   2  -9  -6 22448.8 2057.06   9
  -2   9   5 9150.62 971.035   7
  -2  -9   5 9570.68 966.778   3
   2  -9  -5 7944.56 980.818  17
  -2   9   5 10506.8 984.152  12
  -2   9   5 8017.30 962.377  10
   2  -9  -5 9546.83 979.584   9
   2  -9  -5 10169.7 977.202   8
   2  -9  -4 2324.46 242.702   8
  -2   9   4 1829.09 231.408  10
   2  -9  -4 2055.53 255.362  17
  -2  -9   4 1949.63 214.553  20
   2  -9  -4 2103.64 242.947   9
   2  -9  -3 958.718 126.502   9
   2  -9  -3 707.505 116.738   8
  -2   9   3 906.509 118.307  10
   2  -9  -3 631.738 127.809  17
   2   9  -2 44470.3 4490.34   6
   2  -9  -2 34247.6 4493.85   8
   2   9  -2 43922.5 4486.53  14
  -2   9   2 51323.0 4499.14  10
   2  -9  -1 9995.20 1147.35   8
   2   9  -1 12191.3 1144.25  20
   2   9  -1 11710.1 1142.73  18
  -2   9   1 10292.3 1150.30  10
  -2  -9   1 10584.4 1145.61   2
   2  -9  -1 9253.61 1150.84  12
   2  -9   0 1829.82 167.517  10
   2  -9   0 1202.09 156.089  12
  -2  -9   0 1281.17 156.714   9
   2  -9   0 1178.22 148.261   8
   2   9   0 1045.73 161.923  15
  -2   9   0 2128.67 172.407   6
   2   9   0 1514.45 154.308  20
   2  -9   1 872.816 103.101  10
  -2   9  -1 773.128 85.5678  20
  -2   9  -1 642.077 74.5226  18
   2   9   1 654.409 107.004  15
   2   9   1 648.247 103.736  17
   2   9   1 688.046 91.3797   7
  -2   9  -1 849.104 93.9050   6
   2   9   1 802.705 96.4475   2
  -2  -9  -2 554.503 104.908  19
   2   9   2 679.368 96.6839   2
   2  -9   2 584.470 82.9019   2
   2   9   2 532.902 100.986  15
  -2   9  -2 571.540 82.7685  15
   2  -9   2 636.260 92.8170  10
   2  -9   3 19451.4 2215.38   8
   2  -9   3 23067.8 2210.97  18
   2   9   3 21321.4 2220.89   2
   2  -9   3 20935.5 2212.91   2
   2   9   3 15329.0 2224.73  15
  -2  -9  -3 19360.9 2230.76  19
  -2  -9  -4 14366.7 1719.74  19
   2  -9   4 16894.8 1698.17  20
   2   9   4 17218.9 1720.75  15
   2   9   4 17612.4 1723.87   9
   2  -9   4 14690.3 1703.33   8
   2   9   4 16798.3 1708.95   2
   2  -9   4 16571.2 1702.43   6
   2   9   4 16619.8 1731.29  17
   2   9   5 4671.80 400.913   9
  -2  -9  -5 4392.54 389.364   8
  -2  -9  -5 3602.65 392.134  19
   2  -9   5 4113.22 363.969  16
   2  -9   5 3155.76 351.385   1
  -2  -9  -5 4591.32 397.052  11
  -2  -9  -5 3492.71 370.245   3
   2   9   5 5118.17 422.199  17
  -2  -9  -6 1377.83 199.391   3
  -2  -9  -6 2122.72 233.598  11
   2  -9   6 1891.49 193.756  16
   2  -9   6 1721.78 185.627   4
  -2  -9  -6 1754.50 240.939  19
   2   9   6 1594.43 251.278  17
   2  -9   6 1710.45 187.725  13
   2   9   6 1892.66 240.631   9
   2  -9   6 1831.99 208.920   8
  -2  -9  -6 2086.51 235.704   8
  -2  -9  -7 494.607 120.063  11
   2  -9   7 390.699 42.1560   4
   2  -9   7 380.940 96.9285   8
  -2  -9  -7 335.404 131.836   8
   2   9   7 246.475 157.739  17
   2  -9   7 402.793 56.4111  16
   2  -9   7 275.210 47.6339  13
   2  -9   7 294.920 48.2829   5
   2   9   7 210.229 141.885   9
   2   9   8 236.943 167.220  17
   2  -9   8 56.2223 120.965  17
  -2  -9  -8 200.156 115.787  11
   2  -9   8 148.705 69.2156  11
   2  -9   8 184.903 38.2400  13
   2  -9   8 140.755 46.3227   5
   2   9   9 2090.81 271.427   9
  -2  -9  -9 2048.76 260.836   8
  -2  -9  -9 2269.83 239.023  11
   2  -9   9 1486.57 238.172  19
   2  -9   9 1486.60 238.171  17
   2  -9   9 1274.53 198.831  11
   2  -9  10 2322.82 335.127  19
  -2  -9 -10 3082.69 322.815  11
   2  -9  10 2368.09 341.813  17
   2  -9  10 2084.56 296.518  11
   2   9  11 2920.99 489.451  12
   2  -9  11 3283.78 463.363  17
   2   9  11 3284.24 435.490  15
   2  -9  11 2515.35 441.840  12
  -2  -9 -11 4901.70 439.437  11
  -2  -9 -11 3956.16 409.160   5
   2   9  11 5083.56 495.430   9
   2  -9  11 3286.20 456.681  19
  -2  -9 -12 3030.73 324.566   5
   2   9  12 3096.99 444.488   7
   2   9  12 2644.13 359.758  15
   2   9  12 3154.37 445.280  12
  -2  -9 -12 2939.89 312.350  13
   2  -9  12 2618.57 381.255   9
   2  -9  12 2179.12 382.759  19
   2   9  12 3607.68 429.849   9
   2  -9  12 2233.52 380.669  17
   2  -9  13-34.6303 204.975  19
   2  -9  13 125.863 182.976   9
  -2  -9 -13 157.913 53.8659  13
   2   9  13-46.8504 271.694   7
   2  -9  14 216.973 205.024   9
   2   9  14-33.5157 224.586   2
   2   9  14 220.474 268.172   7
   2  -9  15 449.596 238.888   9
   2   9  15 795.712 319.450   7
   2  -9  16-22.6903 242.007   9
   2   9  16 250.937 279.076   7
   2  -9  17 74.0932 297.422   7
   2   9  17-456.396 303.891   7
  -2  10  17 590.416 269.639   7
  -2 -10  17 502.692 262.627   7
  -2  10  16 394.604 253.175   7
  -2 -10  16 95.8404 234.511   7
  -2  10  15 84.9224 245.543   7
  -2 -10  15-265.521 238.199   7
  -2 -10  14 18.7374 234.629   7
  -2  10  14-104.958 230.198   7
  -2 -10  13-122.670 146.587   8
   2 -10 -13 22.8831 118.314  11
  -2  10  13 57.0432 152.313  10
  -2  10  13-22.2725 235.268  12
  -2 -10  13 15.5474 179.636   9
  -2 -10  13-17.7802 229.568   7
  -2  10  13 119.401 225.889   7
  -2 -10  12 11.7969 143.385   8
   2 -10 -12-72.0936 122.468  11
  -2 -10  12-110.061 159.871   9
  -2  10  12-103.848 150.994  10
  -2  10  12 41.6100 228.197  12
  -2 -10  12 16.2109 210.647   7
  -2  10  12-166.284 211.433   7
  -2  10  11 100.239 188.876   7
  -2 -10  11 155.175 136.099   8
   2 -10 -11 12.1253 126.873  11
   2 -10 -11 169.519 174.986  19
  -2  10  11 118.393 139.388  10
  -2  10  11-19.0815 201.765  12
  -2  10  10 1655.81 274.482  12
   2 -10 -10 1447.89 212.318  11
   2 -10 -10 1347.58 242.978  19
  -2 -10  10 1160.89 201.476   9
  -2 -10  10 1443.38 207.889   8
  -2  10  10 1055.57 197.847  10
  -2 -10  10 1208.85 174.214  14
  -2  10  10 1477.74 253.007   7
  -2  10   9 3513.36 380.778   7
   2 -10  -9 3117.31 357.168  11
   2 -10  -9 3014.61 383.434  19
  -2 -10   9 2467.62 345.834  19
  -2 -10   9 2999.78 354.820   8
  -2 -10   9 2727.24 307.723  16
  -2 -10   9 3137.76 322.600  14
  -2 -10   9 2557.57 343.480   9
  -2  10   9 3224.66 345.874  10
  -2  10   8 493.499 172.417  12
  -2 -10   8 453.538 53.4996  13
  -2  10   8 383.577 129.061  10
  -2 -10   8 429.920 126.598  19
  -2 -10   8 483.817 93.6135  14
  -2 -10   8 359.889 65.5726  16
  -2 -10   8 309.391 75.9882   6
  -2 -10   8 591.951 82.7464   3
  -2  10   7 1493.58 199.150  12
  -2 -10   7 915.658 144.811  19
  -2 -10   7 758.111 105.925  11
  -2 -10   7 1057.07 113.787  14
  -2 -10   7 867.866 98.1908  13
  -2 -10   7 970.598 101.678   1
  -2  10   7 1236.07 178.234   7
  -2 -10   7 810.986 94.2764   5
  -2 -10   7 1103.20 127.633   3
  -2  10   7 934.103 157.154  10
   2 -10  -7 1227.74 172.632   9
   2 -10  -6 1237.11 198.764   9
  -2  10   6 1278.51 182.183  10
  -2 -10   6 1503.79 171.408   3
   2 -10  -6 1105.96 205.819  17
  -2 -10   6 1199.40 159.581  15
  -2  10   6 1201.27 187.228   7
  -2  10   6 1899.66 217.839  12
  -2 -10   6 1338.17 143.253   1
   2 -10  -5 1645.61 261.113  17
  -2  10   5 1974.36 239.711  10
   2 -10  -5 1820.62 250.831   9
  -2 -10   5 1748.21 232.738   3
  -2 -10   5 1859.43 215.560  20
  -2  10   5 2377.31 260.764  12
   2 -10  -5 2683.56 257.593   8
  -2 -10   5 2051.61 216.270  18
  -2  10   5 2374.83 243.896   7
  -2 -10   4 67.8357 44.9740  20
   2 -10  -4 40.1913 83.4825   9
  -2 -10   4 40.3035 31.3159  18
   2 -10  -4-13.0340 81.6965   8
  -2  10   4-4.67641 75.8580  10
  -2  10   4 30.6146 84.4808  12
   2 -10  -4 77.2739 106.570  17
   2 -10  -3 6291.13 772.546  17
  -2  10   3 7518.05 765.030  10
   2 -10  -3 7081.71 765.272   8
  -2 -10   3 7412.87 754.067  20
  -2 -10   2 161.893 55.5447  20
  -2  10   2 148.376 74.6749  10
  -2 -10   2 82.0657 66.3783  15
   2  10  -2 47.7063 59.2996   6
   2 -10  -2 128.263 59.1123   8
   2  10  -2 181.577 34.9476  14
   2  10  -2 115.718 35.3877  18
  -2 -10   1 18164.0 2269.95  15
   2  10  -1 22291.3 2260.38  20
   2 -10  -1 17798.6 2263.14   8
  -2 -10   1 20365.3 2261.92   2
  -2  10   1 24772.8 2268.90  10
   2  10  -1 24684.8 2259.50  18
   2 -10   0 49472.7 4739.73  10
   2  10   0 48233.9 4742.89  15
   2  10   0 51710.5 4734.43  20
  -2 -10   0 44193.7 4738.12   9
   2 -10   0 36607.4 4735.04  12
   2  10   1 17926.1 1738.36   2
  -2  10  -1 16554.8 1731.55  18
   2  10   1 14932.2 1745.88  15
  -2  10  -1 19623.4 1735.51  20
  -2  10  -1 19266.9 1739.28   6
   2 -10   1 19986.2 1743.60  10
   2 -10   1 13683.3 1735.80  12
   2  10   1 14034.7 1735.90   7
   2 -10   2 4236.91 395.034  10
  -2 -10  -2 3418.75 400.796   9
   2  10   2 2980.33 394.368   7
   2  10   2 3350.22 401.591  15
  -2  10  -2 3447.92 391.102  15
  -2  10  -2 3786.46 382.335  20
   2 -10   2 4045.39 396.674   6
   2 -10   2 3732.37 388.628   2
   2  10   2 3460.70 392.781   2
   2  10   3 181.740 90.4463  15
   2 -10   3 373.649 86.7938   6
  -2 -10  -3 387.584 97.0471  19
   2 -10   3 508.988 77.3556  10
  -2 -10  -3 384.105 86.1533  10
   2  10   3 290.847 97.1520   2
   2 -10   3 335.028 62.8156   2
   2  10   4 2700.07 270.823  15
   2 -10   4 1845.13 239.045   8
  -2 -10  -4 2071.15 270.848  19
   2  10   4 2141.85 255.042   2
   2  10   4 1929.49 274.959  17
   2 -10   4 2251.95 231.061  18
   2 -10   4 2435.49 245.100   6
  -2 -10  -5 8778.89 947.860  11
  -2 -10  -5 8686.98 949.461  19
   2  10   5 7850.34 954.696  17
   2  10   5 9144.60 934.952   2
   2 -10   5 8424.70 924.703  16
   2 -10   5 9088.44 923.778   6
  -2 -10  -5 9305.54 943.097   8
   2  10   5 9176.04 950.327   9
   2 -10   6 916.431 116.130  16
   2 -10   6 842.021 106.141  14
  -2 -10  -6 948.675 126.259   3
  -2 -10  -6 1295.35 165.692  11
  -2 -10  -6 1067.61 170.036  19
   2  10   6 1132.60 173.247   9
   2 -10   6 1043.48 134.616   8
  -2 -10  -6 1169.69 169.635   8
   2 -10   6 847.826 106.239  13
   2  10   6 867.270 192.492  17
   2 -10   6 1006.26 106.345   4
   2 -10   7 6177.84 607.222   4
   2 -10   7 6436.71 628.994   8
   2 -10   7 5432.82 608.183   5
  -2 -10  -7 5102.75 618.556   3
  -2 -10  -7 7627.66 658.096  11
   2 -10   7 6154.17 613.533  16
   2  10   7 7158.53 677.265  17
   2 -10   7 5437.98 609.371  13
   2 -10   8 117.756 32.9825  13
  -2 -10  -8 49.6312 139.326   8
  -2 -10  -8 22.3308 108.448  11
   2 -10   8 42.0833 61.2031  11
   2 -10   8 83.5547 40.2652   5
   2 -10   8 63.4073 121.431  17
   2 -10   9 179.128 45.8933  13
  -2 -10  -9 309.548 161.631   8
   2 -10   9 179.300 135.228  19
  -2 -10  -9 114.868 111.158  11
   2 -10   9 298.174 82.8410  11
   2 -10   9 273.861 140.446  17
   2  10   9 193.597 153.629   9
   2  10  10-36.3970 169.846   9
   2  10  10-85.0563 156.310  15
   2 -10  10 39.5302 153.484  19
   2 -10  10-21.6766 141.441  12
   2 -10  10-25.7623 152.955  17
   2 -10  10-88.9316 92.1244  11
  -2 -10 -10-80.5804 119.175  11
   2  10  11 973.203 242.471   9
   2 -10  11 730.766 209.102  19
   2  10  11 923.756 197.772  15
   2  10  11 859.523 269.515   7
   2  10  11 727.987 262.386  12
   2 -10  11 565.106 188.017  12
   2 -10  11 788.279 213.343  17
  -2 -10 -11 1226.28 178.125  11
  -2 -10 -12 83.1853 58.5016  13
   2 -10  12-31.9369 180.946  19
   2  10  12 105.277 157.213  15
   2  10  12 21.4770 255.557   7
   2  10  12 43.1706 230.156  12
   2 -10  13 990.082 258.883   9
   2  10  13 941.589 327.048   7
  -2 -10 -13 1547.39 167.967  13
   2 -10  13 1112.94 269.700  19
   2  10  14 1127.84 331.808   7
   2 -10  14 1354.40 276.743   9
   2  10  15 195.736 285.206   7
   2 -10  15 272.205 225.849   9
   2  10  16 495.404 280.401   7
   2 -10  16 288.331 291.759   7
   2 -10  16-66.6086 234.651   9
   2  10  17-174.638 283.274   7
   2 -10  17 48.0432 279.010   7
  -2  11  17 89.6313 247.211   7
  -2  11  16-22.0946 244.259   7
  -2  11  15 1288.93 293.999   7
  -2 -11  15 933.900 279.652   7
   2 -11 -14 11.3883 116.223  11
  -2  11  14-183.536 236.939   7
  -2 -11  14-270.649 232.651   7
  -2 -11  13 534.479 171.013   8
  -2 -11  13-17.3245 235.854   7
  -2  11  13 642.728 229.560   7
  -2  11  13 559.844 253.157  12
   2 -11 -13 404.269 144.026  11
  -2  11  13 376.245 161.860  10
  -2  11  12 282.408 162.624  10
  -2 -11  12 70.1087 150.746   8
  -2  11  12 147.861 235.082  12
   2 -11 -12 115.006 131.865  11
  -2 -11  12 53.5138 164.348   9
  -2 -11  12 78.9263 217.889   7
  -2  11  12 54.4302 207.882   7
   2 -11 -11 386.363 191.996  19
  -2 -11  11 164.639 141.059   8
  -2  11  11 465.360 214.969  12
   2 -11 -11 246.472 141.078  11
  -2  11  11 330.890 158.188  10
  -2  11  11 479.262 202.739   7
   2 -11 -10 64.7090 130.116  11
  -2 -11  10 199.031 124.859   8
  -2  11  10 52.2894 132.201  10
   2 -11 -10 216.058 166.286  19
  -2 -11  10 31.4353 133.069  19
  -2 -11  10 97.3302 119.010   9
  -2  11  10 213.469 199.640  12
  -2  11  10 119.204 167.781   7
  -2  11   9 592.536 173.434   7
  -2 -11   9 303.645 51.0998  16
  -2  11   9 450.555 136.400  10
  -2 -11   9 158.134 109.797   9
  -2 -11   9 238.419 130.268   8
  -2 -11   9 204.440 38.4790  13
  -2 -11   9 101.584 114.286  19
   2 -11  -9 108.495 160.651  19
  -2  11   9 257.946 176.504  12
  -2 -11   9 245.333 77.1393  14
  -2  11   8 2092.57 266.060  10
   2 -11  -8 2462.33 303.853  19
  -2 -11   8 1756.19 264.609  19
  -2 -11   8 2325.35 223.163   4
  -2  11   8 2228.85 308.841  12
  -2 -11   8 2399.26 247.125   3
  -2 -11   8 1751.86 240.062  15
  -2 -11   8 1803.91 224.518  13
  -2 -11   8 2423.67 234.518  14
  -2 -11   7 13172.1 1226.79  14
  -2  11   7 16834.1 1288.73  12
  -2 -11   7 10275.0 1227.19  11
  -2 -11   7 10992.0 1226.21   1
  -2  11   7 11093.7 1245.56  10
  -2 -11   7 10219.7 1234.30  15
  -2  11   7 15528.2 1265.90   7
  -2 -11   7 11838.5 1246.81  19
  -2 -11   7 14361.8 1248.53   3
   2 -11  -7 15394.2 1275.91   9
  -2  11   6 257.980 110.069   7
  -2 -11   6 137.961 80.6680   3
  -2 -11   6 167.251 54.3712  18
  -2  11   6 177.736 129.174  12
  -2 -11   6 227.199 57.7699  20
  -2  11   6 221.856 110.835  10
  -2 -11   6 200.859 75.7867  15
  -2 -11   6 181.914 34.1925   1
   2 -11  -6 203.657 118.471   9
   2 -11  -6 206.131 140.395  17
  -2 -11   6 167.198 81.6551  19
  -2 -11   5 4063.52 426.273   3
  -2  11   5 4612.28 429.583   7
  -2  11   5 3868.26 440.712  12
  -2  11   5 3703.86 423.604  10
   2 -11  -5 3774.79 437.774   9
  -2 -11   5 3722.84 405.350  20
   2 -11  -5 4199.74 435.755   8
  -2 -11   5 2963.92 412.681  15
   2 -11  -5 3187.53 441.412  17
  -2 -11   5 4181.23 404.368  18
   2 -11  -4-20.0214 86.7254   8
  -2  11   4 5.27276 84.2509  10
   2 -11  -4-50.9057 92.5492   9
  -2 -11   4 25.6457 51.1937  20
  -2  11   4 144.900 68.4363   7
   2 -11  -4 30.2139 106.736  17
  -2 -11   4 41.5897 29.6501  18
  -2  11   4-15.8755 91.7548  12
  -2 -11   4-25.6317 65.4693  15
  -2 -11   3 994.023 149.297  15
  -2 -11   3 1162.42 137.855  20
   2 -11  -3 1216.71 153.470   8
  -2  11   3 1327.74 157.540  10
   2 -11  -3 1185.40 172.443  17
  -2 -11   2 17769.8 1751.37   2
   2 -11  -2 14304.3 1756.13   8
   2  11  -2 18714.6 1749.55  18
  -2 -11   2 14280.8 1759.14  15
   2 -11  -2 14476.1 1758.24   7
   2  11  -2 18858.7 1753.59   6
  -2  11   2 17544.6 1759.47  10
   2  11  -2 16456.4 1746.35  14
  -2  11   1 3354.06 354.141   2
  -2 -11   1 3095.30 351.020   2
   2  11  -1 3254.14 345.352  20
   2  11  -1 3503.44 342.862  18
   2 -11  -1 2806.47 349.673   8
   2 -11   0 627.705 92.0406  12
   2 -11   0 764.100 105.496  10
  -2 -11   0 608.592 105.132   2
   2  11   0 631.346 92.0385  20
   2  11   0 651.765 104.243  15
   2  11   1 634.549 89.8729   7
  -2  11  -1 765.886 80.3158  18
  -2  11  -1 632.809 112.870  15
   2  11   1 510.324 112.199  15
  -2  11  -1 895.664 93.2307  20
   2 -11   1 909.824 112.306  10
   2 -11   1 652.766 92.5933  12
  -2 -11  -2 5299.37 499.307  10
   2 -11   2 5203.03 495.391  10
  -2  11  -2 5010.24 481.654  20
   2  11   2 3545.97 489.519   7
   2  11   2 3581.34 498.344  15
  -2  11  -2 4087.18 490.025  15
   2  11   2 4905.45 491.579   2
   2 -11   2 4806.89 488.328   2
  -2 -11  -2 4285.04 499.839   9
   2 -11   3 14101.6 1405.15   2
   2  11   3 15105.7 1413.89   2
   2  11   3 9993.18 1417.66  15
   2 -11   3 15335.3 1413.50   6
   2  11   3 12176.3 1416.60   7
  -2 -11  -3 11363.0 1419.39   9
  -2 -11  -3 14253.1 1415.35  10
   2 -11   3 14074.4 1410.78  10
  -2 -11  -3 12566.5 1423.40  19
   2  11   4 1320.37 175.918   2
   2 -11   4 1340.61 150.089   2
   2 -11   4 979.669 150.629   8
   2 -11   4 1363.85 140.239  18
   2 -11   4 1655.74 170.833   6
  -2 -11  -4 1408.89 193.411  19
   2  11   4 1313.37 186.369  15
  -2 -11  -5 4060.81 465.854   8
  -2 -11  -5 4152.02 475.310  19
   2  11   5 3742.00 470.635  15
   2  11   5 4406.05 461.705   2
   2 -11   5 4455.03 449.230   6
   2  11   5 3743.44 479.490  17
   2  11   6 17.6901 122.122  15
   2  11   6-76.2333 133.429   9
  -2 -11  -6 22.9647 66.5069   3
   2 -11   6-88.7404 72.9575   8
  -2 -11  -6 137.247 115.765   8
   2 -11   6 105.385 74.6474   6
  -2 -11  -6-130.059 118.837  11
  -2 -11  -6 52.7052 125.966  19
   2 -11   6 10.7387 15.9137   1
   2 -11   6-61.6671 37.4492   4
   2  11   6-172.646 135.705   2
   2 -11   6-86.3551 58.1111  16
  -2 -11  -7 68.7100 120.589  11
   2 -11   7 261.129 34.5545   5
   2 -11   7 100.761 85.1806   8
   2 -11   7 146.456 31.7837   4
   2 -11   7 121.002 53.8258  16
   2 -11   7 211.201 39.2938  13
  -2 -11  -7 138.421 67.3357   3
   2 -11   7 114.059 42.2482  14
   2 -11   7 325.935 79.2476   6
  -2 -11  -8 3265.52 329.753  11
   2 -11   8 2209.77 270.890   5
   2 -11   8 2699.98 274.105  16
   2 -11   8 2515.00 271.202  13
   2 -11   8 2464.02 313.373  17
  -2 -11  -8 2321.56 280.253   3
  -2 -11  -8 2516.09 330.228   8
  -2 -11  -8 2296.09 328.543  19
   2 -11   8 2827.28 272.691  20
   2  11   8 3468.86 357.087   9
  -2 -11  -9 30.2834 151.803   8
  -2 -11  -9 97.5525 123.529  11
   2 -11   9 5.58574 70.4412  11
   2  11   9 43.2380 153.256  15
   2 -11   9 116.174 133.807  17
   2  11   9-83.8142 163.518   9
   2 -11   9 91.8164 38.3689  13
   2 -11   9 98.8806 124.594  19
   2 -11  10 181.881 149.359  19
   2  11  10-55.6085 156.205  15
   2  11  10 228.001 209.094   7
   2  11  10-169.296 202.218  12
   2 -11  10 30.6022 135.077  12
  -2 -11 -10-123.610 122.140  11
   2 -11  10-12.4420 155.772  17
   2  11  11 3667.05 452.147   7
   2  11  11 2704.88 379.414  15
  -2 -11 -11 3500.47 376.832  11
   2  11  11 2633.46 444.446  12
   2 -11  11 2621.75 398.198  19
   2  11  12 21.2564 251.122   7
  -2 -11 -12-65.7608 96.6905   5
   2 -11  12-15.9239 183.187  19
   2  11  12-173.333 225.531  12
   2  11  12-77.6465 167.061  15
   2  11  13-76.1923 168.075  15
   2  11  13-332.738 228.608   2
   2  11  13-45.0453 246.944   7
   2 -11  13-52.0683 189.243   9
   2 -11  13-33.8976 193.871  19
  -2 -11 -13 57.5588 56.4715  13
   2 -11  14 265.835 202.880   9
  -2 -11 -14 268.201 65.4861  13
   2  11  14-23.1910 272.533   7
   2 -11  15 244.642 226.101   9
   2  11  15-454.276 277.033   7
   2  11  16-196.673 277.274   7
   2 -11  16-280.917 304.465   7
   2  11  17-218.644 268.992   7
   2 -11  17-69.1955 284.862   7
  -2  12  17 175.834 245.621   7
  -2  12  16 153.462 244.836   7
  -2  12  15-231.415 249.604   7
  -2  12  14 410.798 236.654   7
  -2 -12  14 17.2895 226.386   7
   2 -12 -14 556.262 149.993  11
  -2 -12  13-202.394 153.201   8
   2 -12 -13-39.2378 133.597  11
  -2  12  13-157.605 159.503  10
  -2  12  13 148.312 208.554   7
  -2 -12  13-201.309 235.875   7
  -2 -12  12 103.353 149.961   8
   2 -12 -12 67.4905 135.621  11
  -2  12  12 320.205 233.274  12
  -2  12  12 209.101 163.337  10
  -2 -12  12 199.301 207.020   7
  -2  12  12 159.787 208.750   7
   2 -12 -11 1043.68 253.871  19
  -2 -12  11 1165.20 216.492   8
  -2  12  11 1587.31 266.417   7
  -2  12  11 1996.80 308.964  12
  -2  12  11 1042.92 217.267  10
   2 -12 -11 1509.24 227.739  11
  -2  12  10 205.005 169.630   7
  -2 -12  10 19.8407 122.906   8
  -2 -12  10-85.2637 128.990   9
  -2 -12  10-41.1185 128.725  19
   2 -12 -10 137.740 172.444  19
   2 -12 -10-95.0321 136.432  11
  -2  12  10-54.1273 195.641  12
  -2  12  10-134.391 149.995  10
  -2 -12   9 1984.72 237.420  13
  -2  12   9 3698.50 354.997  12
  -2 -12   9 2210.99 244.006  16
  -2 -12   9 2258.41 286.832   8
  -2  12   9 2109.36 288.527  10
  -2  12   9 3328.45 324.357   7
  -2 -12   9 2514.34 289.638  19
   2 -12  -9 2525.48 325.117  19
  -2 -12   9 2838.11 258.416   3
  -2  12   8 2495.62 259.067  10
  -2  12   8 2501.06 305.865  12
  -2 -12   8 1452.62 201.050   5
   2 -12  -8 2102.06 281.300  19
  -2 -12   8 2008.49 249.464  19
  -2 -12   8 2720.84 221.298  18
  -2 -12   8 1682.21 223.009  15
  -2 -12   8 2001.48 204.380  13
  -2 -12   8 2650.35 210.273  14
  -2 -12   8 3047.54 239.557   3
  -2  12   7 6133.21 533.714   7
  -2 -12   7 5798.77 518.456   3
  -2  12   7 6003.20 559.908  12
  -2 -12   7 3820.07 491.044  11
  -2 -12   7 5846.00 498.665  18
  -2  12   7 5149.71 522.585  10
   2 -12  -7 4980.78 540.168   9
  -2 -12   7 4303.51 513.590  19
  -2 -12   7 3857.29 503.144  15
  -2 -12   7 4443.28 490.523   1
  -2 -12   7 5414.40 496.435  20
  -2 -12   6 988.868 133.121   3
  -2  12   6 893.840 173.094  12
  -2 -12   6 768.510 93.7709   1
  -2 -12   6 915.044 110.715  20
  -2  12   6 1115.68 155.640  10
   2 -12  -6 1005.03 170.181   9
  -2 -12   6 617.862 122.955  19
   2 -12  -6 898.286 188.321  17
  -2 -12   6 894.613 103.287  18
  -2  12   6 835.724 146.076   7
  -2 -12   6 705.832 123.969  15
  -2  12   5 106.645 110.640  12
  -2  12   5 115.144 86.6230   7
  -2 -12   5 174.489 80.3724   3
  -2  12   5 113.384 107.230  10
  -2 -12   5 206.724 61.9115  20
  -2 -12   5 162.993 42.5857  18
  -2 -12   5 31.5489 77.4205  15
   2 -12  -5 114.155 108.657   8
   2 -12  -5 126.297 126.304  17
   2 -12  -5-10.2594 103.338   9
   2 -12  -4 1461.23 205.770   9
  -2 -12   4 1166.06 181.859  15
   2 -12  -4 1468.53 219.775  17
  -2 -12   4 1625.01 163.712  18
   2 -12  -4 1535.87 196.247   8
  -2  12   4 1514.10 193.823  10
  -2 -12   4 1450.94 173.023  20
  -2  12   4 1411.65 202.161  12
   2  12  -3 24828.8 2365.80  14
  -2 -12   3 17193.4 2374.98  15
   2 -12  -3 23347.2 2380.25   8
   2  12  -3 22275.5 2366.07   6
   2 -12  -3 20384.1 2388.34  17
  -2  12   3 24503.4 2379.85  10
  -2 -12   3 23915.2 2369.74  20
   2 -12  -3 21652.7 2387.06   9
   2  12  -2 7681.00 786.233  18
   2  12  -2 8605.30 793.137   6
   2 -12  -2 7010.80 795.826   8
  -2  12   2 7869.86 795.747   2
  -2 -12   2 6581.23 789.190   2
   2  12  -2 7730.40 783.587  14
   2 -12  -2 6068.60 797.391   7
  -2  12   2 8427.25 799.836  10
   2 -12  -1 22.8291 51.7438   8
  -2  12   1-22.2212 85.2913   6
  -2  12   1 41.1845 76.8778   2
  -2 -12   1 35.4920 69.8461   2
   2  12  -1-4.62608 30.0144  12
   2  12  -1 109.428 44.7838  20
   2  12  -1 23.0096 28.8679  18
   2  12   0 4566.22 466.662  20
   2 -12   0 4522.81 475.333  10
   2  12   0 4015.24 477.220  15
  -2 -12   0 4365.29 471.703   2
  -2  12   0 4401.64 465.886   2
  -2  12  -1 7297.56 819.647  15
   2  12   1 5801.61 819.862  15
  -2  12  -1 7460.25 803.970  18
   2 -12   1 9365.76 820.259  10
   2  12   1 8596.18 813.907  20
  -2  12  -1 9576.94 809.532  20
   2 -12   1 6709.08 809.388  12
   2 -12   2 78.1303 38.5074  12
  -2  12  -2 101.876 39.5219  20
   2  12   2 98.5706 57.8466   7
  -2 -12  -2 43.5548 76.8525   9
  -2 -12  -2 9.36307 75.5167  10
   2 -12   2 67.4761 77.3393  10
   2  12   2 123.090 71.8177   2
   2  12   2 6.38263 80.3421  15
  -2  12  -2 107.403 60.0341  15
   2  12   3 411.401 110.858  15
  -2 -12  -3 540.037 108.419   9
   2 -12   3 533.017 88.6676   2
   2  12   3 540.577 107.030   2
  -2 -12  -3 494.974 101.291  10
   2 -12   3 574.281 94.8062  10
  -2 -12  -3 510.823 112.037  19
   2  12   3 414.754 96.7220   7
   2  12   4 66.0280 104.782   2
   2 -12   4 67.7698 57.5051   2
   2 -12   4 44.0850 73.0315  10
   2 -12   4 138.945 99.6703   6
   2  12   4 93.3022 98.7781  15
  -2 -12  -4 35.5697 102.173  19
   2 -12   4 43.1457 49.8764   8
  -2 -12  -5 622.679 139.403   8
   2  12   5 660.862 159.725  15
  -2 -12  -5 801.873 163.247  19
   2 -12   5 1178.41 140.121   6
   2  12   5 734.696 157.213   7
   2  12   5 789.904 152.397   2
   2 -12   6 54.8705 87.6759   6
  -2 -12  -6-181.994 131.100  11
  -2 -12  -6 37.6790 116.933   8
   2 -12   6-8.58957 73.1741   8
  -2 -12  -6-65.0429 72.2990   3
   2  12   6-187.608 136.266   2
   2 -12   6 41.9013 16.5011   1
   2 -12   6-175.687 64.0233  16
   2  12   6-98.1704 134.830   7
   2 -12   7 1743.26 208.312  13
   2 -12   7 2312.32 212.975  20
   2  12   7 2082.55 261.656   2
   2 -12   7 2178.40 226.726   6
  -2 -12  -7 2089.71 264.786  11
   2 -12   7 1975.48 206.947   4
  -2 -12  -7 1648.86 226.999   3
   2 -12   7 1788.37 215.788  16
   2 -12   7 1740.51 228.268   8
   2  12   7 1601.72 273.407   7
   2 -12   8 202.014 117.292  17
   2 -12   8 222.761 55.2851  16
   2  12   8 65.1029 157.402  15
  -2 -12  -8 219.927 70.8569   3
   2 -12   8 229.368 43.9270  13
   2 -12   8 306.549 36.6379   4
   2 -12   8 254.004 89.3027   6
  -2 -12  -8 326.481 132.779  11
   2 -12   8 284.000 45.3761   5
   2 -12   8 301.105 63.6413  20
  -2 -12  -8 134.355 146.256  19
  -2 -12  -8 248.589 149.190   8
   2  12   8 177.627 163.131   2
   2 -12   9 1222.87 170.713  11
   2 -12   9 1139.94 200.693  12
   2 -12   9 1520.06 172.708   6
  -2 -12  -9 2034.21 228.954  11
   2 -12   9 1279.17 213.272  17
  -2 -12  -9 1136.72 237.198   8
   2 -12   9 1247.36 149.747  13
   2 -12   9 1177.44 208.506  19
   2  12   9 1534.29 231.044  15
   2  12   9 1654.66 236.375   2
   2  12   9 1776.62 278.018   7
  -2 -12 -10 2799.85 400.818   8
  -2 -12 -10 3154.31 375.426  11
   2  12  10 2804.41 376.648  15
   2 -12  10 2457.15 373.143  19
   2  12  10 4172.92 439.627  12
   2  12  10 3349.19 429.558   7
   2  12  10 2737.98 378.050   2
   2  12  11 1039.95 268.042  12
   2 -12  11 779.016 215.345  19
   2  12  11 1099.53 275.726   7
  -2 -12 -11 995.590 182.411  11
   2  12  11 771.429 194.948  15
   2  12  11 622.425 227.993   2
  -2 -12 -12-213.889 110.852   5
   2  12  12-284.471 221.672   2
   2  12  12 289.552 240.430   7
   2  12  12-93.0567 174.924  15
  -2 -12 -12-37.1870 123.854  11
   2  12  12 21.7197 229.720  12
   2 -12  12-94.9068 180.384  19
   2 -12  13 33.9981 180.107   9
   2  12  13-11.4294 163.746  15
   2 -12  13 16.7430 187.596  19
  -2 -12 -13-17.9119 61.0949  13
   2  12  13 151.940 248.289   7
   2  12  13-265.797 224.155   2
  -2 -12 -14 931.028 121.078  13
   2 -12  14 708.390 239.982   9
   2  12  14 978.039 306.202   7
   2  12  15-165.375 272.823   7
   2 -12  16-113.491 294.817   7
   2  12  16 96.6008 280.423   7
   2  12  17 164.887 278.709   7
  -2  13  17 275.840 243.767   7
  -2  13  16 172.279 248.215   7
  -2  13  15-168.436 248.906   7
  -2  13  15-61.4022 216.974  15
  -2  13  14 358.423 238.069   7
  -2  13  13 218.035 201.490   7
  -2 -13  13 95.3405 216.772   7
   2 -13 -13 82.5445 135.600  11
  -2  13  13-84.8063 155.733  10
  -2 -13  12 1544.68 268.155   8
  -2  13  12 1852.38 270.340  10
  -2 -13  12 1641.65 299.680   7
  -2  13  12 2216.80 311.365   7
   2 -13 -12 1999.99 319.212  19
  -2  13  12 2080.28 351.914  12
   2 -13 -12 1938.78 278.121  11
  -2 -13  11 1618.55 285.405   8
  -2  13  11 2592.71 327.453   7
   2 -13 -11 2486.42 338.246  19
  -2  13  11 2359.52 296.225  10
   2 -13 -11 1987.93 299.979  11
  -2  13  11 2308.39 358.154  12
  -2  13  10 3178.16 438.765  10
   2 -13 -10 3202.57 450.770  11
  -2 -13  10 3316.29 434.399   9
  -2 -13  10 4352.77 413.558  18
   2 -13 -10 3577.90 478.103  19
  -2 -13  10 3247.15 440.353  19
  -2 -13  10 4061.42 405.912  20
  -2  13  10 4578.77 504.182  12
  -2 -13  10 2947.87 433.091   8
  -2  13  10 4954.98 474.934   7
  -2 -13   9 247.669 40.0316  13
   2 -13  -9 268.001 177.293  19
  -2 -13   9 250.705 127.415  19
  -2  13   9 381.658 193.036  12
  -2 -13   9 329.891 76.3589  20
  -2 -13   9 146.132 58.2430  16
  -2 -13   9 243.379 122.011   8
  -2 -13   9 340.645 77.7672   3
  -2  13   9 267.596 140.145  10
  -2 -13   9 267.239 77.8360  18
  -2  13   9 453.413 156.602   7
  -2  13   8 59.3994 174.142  12
  -2 -13   8 190.904 30.3551   5
  -2  13   8 290.718 143.172  10
  -2 -13   8 398.490 70.1306  18
  -2 -13   8 243.182 87.7938  15
  -2 -13   8 356.777 73.8416  20
  -2 -13   8 204.481 37.9321  13
  -2 -13   8 147.793 79.1856   3
  -2 -13   8 152.339 44.0461   1
   2 -13  -8 104.542 158.702  19
  -2 -13   8 196.034 114.130  19
  -2 -13   7 4801.07 563.982   1
  -2  13   7 5974.88 600.692  10
   2 -13  -7 5135.69 611.019   9
  -2 -13   7 6140.60 571.637  20
  -2 -13   7 4429.10 577.940  15
   2 -13  -7 5271.89 614.374  19
  -2 -13   7 5320.51 586.646  19
  -2 -13   7 6295.86 594.724   3
  -2  13   7 7335.86 633.202  12
  -2 -13   7 6063.61 570.122  18
  -2  13   6 14432.3 1207.99  12
  -2 -13   6 11419.4 1181.57   3
  -2  13   6 10810.3 1179.10  10
   2 -13  -6 10232.3 1192.55   9
  -2 -13   6 11357.4 1158.96  18
  -2 -13   6 11651.7 1161.64  20
   2 -13  -6 14145.0 1197.54   8
  -2 -13   6 8222.52 1166.56  15
  -2  13   6 11531.8 1182.04   7
  -2 -13   5 159.510 87.5482  15
  -2  13   5 245.648 107.626  10
   2 -13  -5 118.376 119.950   9
   2 -13  -5 188.733 136.924  17
  -2 -13   5 287.108 76.0933  20
  -2  13   5 235.313 89.3874   7
  -2 -13   5 238.588 50.1167  18
  -2  13   5 258.876 124.192  12
   2 -13  -5 159.434 116.379   8
  -2  13   4 4625.02 434.358  10
   2 -13  -4 3662.56 440.680   9
   2 -13  -4 3897.80 453.545  17
   2 -13  -4 3367.53 432.682   8
  -2 -13   4 2923.87 424.210  15
  -2 -13   4 4341.56 415.774  20
  -2  13   4 4259.93 444.632  12
   2  13  -3-66.0059 52.7716  14
  -2 -13   3 12.1404 87.1011  15
   2 -13  -3-33.6250 93.1808   9
   2 -13  -3 56.5143 73.2584   8
   2 -13  -3-65.1967 106.807  17
  -2  13   3-21.0803 87.9147  10
   2  13  -3 65.6008 49.0426   6
   2  13  -2 22317.4 2048.84   6
   2  13  -2 18908.4 2041.93  18
   2  13  -2 20492.1 2039.68  14
   2 -13  -2 16151.7 2049.46   8
   2 -13  -2 16132.0 2052.70   7
  -2  13   2 22534.5 2050.88   2
  -2 -13   2 19583.7 2045.92   2
   2  13  -1 10217.3 1001.52  20
  -2  13   1 11541.2 1007.76   2
  -2 -13   1 11360.2 1008.91   2
  -2  13   1 11274.8 1015.62   6
   2  13  -1 9076.78 998.517  18
  -2  13   0 52.3366 59.5436   2
  -2 -13   0-124.749 96.0744   2
   2  13   0 27.1224 73.5232  15
   2  13   0 19.4792 61.0005  20
   2 -13   0 27.1133 44.1890   8
  -2  13   0 99.8506 87.3068   6
   2 -13   0 134.200 80.9361  10
  -2  13  -1 60.5981 76.2035  15
   2  13   1 49.5418 84.0823  15
  -2  13  -1 125.113 67.4941   6
  -2  13  -1 83.7580 23.1403  18
   2 -13   1 115.789 81.0160  10
  -2 -13  -1 89.1736 76.3517  10
  -2 -13  -1 75.0734 72.5982   9
  -2  13  -1 69.2968 51.7505  20
   2  13   1-5.75578 69.5707  20
  -2  13  -2 7671.67 865.391  15
   2  13   2 5613.12 870.602  15
   2  13   2 8736.36 864.359   2
   2  13   2 6405.79 859.756   7
  -2 -13  -2 8091.74 875.552   9
  -2  13  -2 9258.92 855.622  20
   2 -13   2 9997.48 870.916  10
  -2 -13  -2 9179.28 871.974  10
   2  13   3 146.957 77.6064   7
   2  13   3 144.171 94.2238   2
   2 -13   3 148.920 76.1832   2
  -2 -13  -3 177.424 90.1045  10
   2 -13   3 177.557 83.9763  10
  -2 -13  -3 136.412 90.7031   9
   2  13   3 74.9980 99.6471  15
  -2 -13  -3 102.080 99.4045  19
   2 -13   4 1858.29 201.598   6
   2 -13   4 1454.74 176.841   8
   2 -13   4 1442.39 190.575  10
   2  13   4 1307.56 211.479  15
   2 -13   4 1820.74 183.166   2
   2  13   4 1557.66 205.179   2
  -2 -13  -4 1359.86 214.369  19
  -2 -13  -5 21.0007 129.779  19
   2  13   5-24.1778 115.081   7
   2  13   5-26.4877 130.316  15
   2  13   5 5.11781 124.637   2
   2 -13   5 48.5439 64.4697   2
  -2 -13  -5-49.8748 104.290   8
   2 -13   5 12.5208 102.549   6
   2 -13   5-25.3346 81.6335  10
   2 -13   6 1228.90 159.064  16
   2  13   6 1377.07 200.929   2
   2  13   6 1355.63 211.646   7
  -2 -13  -6 1274.19 173.341   3
   2 -13   6 1527.56 182.294   6
  -2 -13  -6 1110.05 199.113  11
  -2 -13  -7 13.1486 74.6391   3
   2 -13   7-14.6811 78.4695   8
   2  13   7-56.0668 152.922   7
   2 -13   7-27.5032 34.8481  13
   2 -13   7-108.620 102.120   6
   2 -13   7-12.5471 64.4554  20
  -2 -13  -7-38.4466 116.310  11
   2 -13   7-26.6456 56.2006  16
   2 -13   7 28.3207 31.6918   4
   2 -13   7-41.1008 45.4826  18
   2  13   7-85.6958 143.377   2
  -2 -13  -7 64.6062 140.499  19
   2 -13   8 7092.23 665.305  16
   2  13   8 6005.66 703.228  15
  -2 -13  -8 4916.43 670.200   3
   2 -13   8 5832.44 659.021  13
   2  13   8 7342.19 696.206   2
   2 -13   8 7624.30 673.727   6
  -2 -13  -8 8201.99 718.568  11
   2 -13   8 5507.25 657.206   5
  -2 -13  -8 6258.82 711.513  19
   2 -13   8 6910.50 656.578   4
  -2 -13  -8 5894.26 708.679   8
   2 -13   8 6315.96 687.779  17
   2  13   9 1232.10 214.554   2
  -2 -13  -9 1150.62 233.669   8
   2  13   9 1691.80 255.743   7
   2 -13   9 912.461 181.517  19
  -2 -13  -9 1430.54 205.827  11
   2 -13   9 883.793 140.108  11
   2  13   9 1115.16 209.341  15
   2  13   9 989.852 245.949  12
   2 -13   9 1010.10 119.953  13
   2  13  10 1061.72 225.181   2
  -2 -13 -10 1104.91 236.873   8
   2  13  10 1516.19 268.087   7
   2 -13  10 895.299 202.369  19
   2  13  10 1713.42 291.957  12
   2  13  10 1213.62 221.862  15
  -2 -13 -10 1502.54 211.052  11
   2 -13  10 880.687 120.577  13
   2  13  11-73.1209 170.876  15
   2 -13  11 14.4530 173.113  19
   2  13  11-37.2528 232.704   7
   2  13  11 97.7006 200.051   2
   2  13  11 20.7273 226.632  12
  -2 -13 -11 40.4678 135.982  11
   2  13  12 1145.02 236.168  15
   2 -13  12 1021.02 244.574  19
  -2 -13 -12 1557.47 218.202  11
   2  13  12 1251.37 257.146   2
   2  13  12 1235.59 300.684   7
   2  13  12 1067.11 297.803  12
   2 -13  13 100.206 186.139   9
   2  13  13-95.6337 167.346  15
  -2 -13 -13-9.62349 63.6402  13
   2  13  13-253.807 246.204   7
  -2 -13 -14 114.769 61.5604  13
   2 -13  14 310.948 215.968   9
   2  13  14 311.374 261.796   7
   2  13  15 1098.02 325.115   7
   2  13  16-46.6571 271.587   7
  -2  14  17 40.1548 223.790   7
  -2  14  16 207.251 233.189   7
  -2  14  15 329.949 237.228   7
  -2  14  15 172.403 217.102  15
  -2  14  14 19.8327 232.553   7
   2 -14 -13 647.080 183.600  11
  -2  14  13 776.073 236.517   7
  -2 -14  12 430.668 163.123   8
  -2  14  12 496.226 170.504  10
   2 -14 -12 281.968 220.753  19
  -2  14  12 629.931 255.084  12
   2 -14 -12 563.023 173.480  11
  -2  14  12 440.793 208.412   7
  -2  14  11-60.4792 156.815  10
  -2 -14  11-105.386 137.417   8
  -2 -14  11 55.8670 83.6114  18
   2 -14 -11 58.7144 188.723  19
  -2  14  11-141.591 236.021  12
  -2  14  11 15.2660 175.505   7
   2 -14 -11 15.0626 147.305  11
   2 -14 -10 517.167 166.607  11
  -2  14  10 219.318 158.695  10
  -2 -14  10 275.934 91.6430  20
  -2 -14  10 318.848 144.128   8
  -2  14  10 372.276 204.049  12
   2 -14 -10 427.384 196.841  19
  -2 -14  10 411.481 88.3702  18
  -2  14  10 438.666 178.379   7
  -2 -14   9 298.912 82.2856   3
  -2  14   9 253.467 194.424  12
  -2 -14   9 219.193 70.6542  18
   2 -14  -9 191.301 171.368  19
  -2 -14   9 79.7667 123.311  19
  -2  14   9 106.300 143.379  10
  -2 -14   9 134.569 60.0479  16
  -2 -14   9 18.5118 122.505   8
  -2 -14   9 307.019 78.1417  20
  -2  14   9 514.980 166.135   7
  -2  14   8 1946.17 250.726  12
  -2 -14   8 885.541 163.234  15
  -2 -14   8 1017.02 134.975   1
  -2 -14   8 1410.99 146.044  18
  -2  14   8 1193.14 199.294  10
  -2  14   8 1710.18 213.380   7
  -2 -14   8 1446.37 153.787  20
  -2 -14   8 1398.64 172.621   3
  -2 -14   8 1082.82 180.675  19
   2 -14  -8 1124.05 224.794  19
  -2 -14   7 2725.90 275.873   3
   2 -14  -7 1750.17 303.524  17
  -2  14   7 3033.54 321.682  12
  -2 -14   7 2433.25 250.834  20
  -2  14   7 2140.70 282.557  10
  -2 -14   7 2351.74 242.247  18
[truncated: 2,719,449 more chars]
