# Supplementary material for: Rediscovering Sodium Ionophores as Selective Agents for Lithium Recognition and Extraction
Source: Angew Chem Int Ed Engl. 2026 May 23;65(32):e3249075. doi: 10.1002/anie.3249075 (PMC13427242; doi:10.1002/anie.3249075)
Supplement: Supplementary file 3 — Supporing File 3: anie72828‐sup‐0003‐DataSet.zip. [file ANIE-65-e3249075-s001.zip › 1f.cif]

 
data_1f
 
_audit_creation_method            'SHELXL-2019/2'
_shelx_SHELXL_version_number      '2019/2'
_chemical_name_systematic         ?
_chemical_name_common             ?
_chemical_melting_point           ?
_chemical_formula_moiety          ?
_chemical_formula_sum
 'C34 H52 N2 O4' 
_chemical_formula_weight          552.77

loop_
 _atom_type_symbol
 _atom_type_description
 _atom_type_scat_dispersion_real
 _atom_type_scat_dispersion_imag
 _atom_type_scat_source
 'C'  'C'   0.0181   0.0091
 'International Tables Vol C Tables 4.2.6.8 and 6.1.1.4'
 'H'  'H'   0.0000   0.0000
 'International Tables Vol C Tables 4.2.6.8 and 6.1.1.4'
 'N'  'N'   0.0311   0.0180
 'International Tables Vol C Tables 4.2.6.8 and 6.1.1.4'
 'O'  'O'   0.0492   0.0322
 'International Tables Vol C Tables 4.2.6.8 and 6.1.1.4'
 
_space_group_crystal_system       orthorhombic
_space_group_IT_number            29
_space_group_name_H-M_alt         'P c a 21'
_space_group_name_Hall            'P 2c -2ac'
 
_shelx_space_group_comment
;
The symmetry employed for this shelxl refinement is uniquely defined
by the following loop, which should always be used as a source of
symmetry information in preference to the above space-group names.
They are only intended as comments.
;
 
loop_
 _space_group_symop_operation_xyz
 'x, y, z'
 '-x, -y, z+1/2'
 'x+1/2, -y, z'
 '-x+1/2, y, z+1/2'
 
_cell_length_a                    18.2011(2)
_cell_length_b                    8.34300(10)
_cell_length_c                    20.5757(2)
_cell_angle_alpha                 90
_cell_angle_beta                  90
_cell_angle_gamma                 90
_cell_volume                      3124.46(6)
_cell_formula_units_Z             4
_cell_measurement_temperature     100(2)
_cell_measurement_reflns_used     16401
_cell_measurement_theta_min       3.2430
_cell_measurement_theta_max       70.1350
 
_exptl_crystal_description        block
_exptl_crystal_colour             colourless
_exptl_crystal_density_meas       ?
_exptl_crystal_density_method     ?
_exptl_crystal_density_diffrn     1.175          
_exptl_crystal_F_000              1208
_exptl_transmission_factor_min    ?
_exptl_transmission_factor_max    ?
_exptl_crystal_size_max           0.140
_exptl_crystal_size_mid           0.100
_exptl_crystal_size_min           0.030
_exptl_absorpt_coefficient_mu     0.596
_shelx_estimated_absorpt_T_min    0.921
_shelx_estimated_absorpt_T_max    0.982
_exptl_absorpt_correction_type    multi-scan
_exptl_absorpt_correction_T_min   0.86424
_exptl_absorpt_correction_T_max   1.00000
_exptl_absorpt_process_details    
;
CrysAlisPro 1.171.40.45a (Rigaku Oxford Diffraction, 2019)
Empirical absorption correction using spherical harmonics,
 implemented in SCALE3 ABSPACK scaling algorithm.
;
_oxdiff_exptl_absorpt_empirical_full_min           0.611
_oxdiff_exptl_absorpt_empirical_full_max           1.491
_oxdiff_exptl_absorpt_empirical_details
;
Empirical correction (ABSPACK) includes:
- Absorption correction using spherical harmonics
- Frame scaling
;
_exptl_absorpt_special_details    ?
_diffrn_ambient_temperature       100(2)
_diffrn_radiation_wavelength      1.54184
_diffrn_radiation_type            CuK\a
_diffrn_source                    ?
_diffrn_measurement_device_type   'SuperNova, Dual, Cu at home/near, Eos'
_diffrn_measurement_method        ?
_diffrn_detector_area_resol_mean  ?
_diffrn_reflns_number             20232
_diffrn_reflns_av_unetI/netI      0.0152
_diffrn_reflns_av_R_equivalents   0.0171
_diffrn_reflns_limit_h_min        -22
_diffrn_reflns_limit_h_max        22
_diffrn_reflns_limit_k_min        -10
_diffrn_reflns_limit_k_max        5
_diffrn_reflns_limit_l_min        -24
_diffrn_reflns_limit_l_max        24
_diffrn_reflns_theta_min          4.859
_diffrn_reflns_theta_max          70.072
_diffrn_reflns_theta_full         67.684
_diffrn_measured_fraction_theta_max   0.990
_diffrn_measured_fraction_theta_full  0.998
_diffrn_reflns_Laue_measured_fraction_max    0.990
_diffrn_reflns_Laue_measured_fraction_full   0.998
_diffrn_reflns_point_group_measured_fraction_max   0.916
_diffrn_reflns_point_group_measured_fraction_full  0.929
_reflns_number_total              5431
_reflns_number_gt                 5399
_reflns_threshold_expression      'I > 2\s(I)'
_reflns_Friedel_coverage          0.795
_reflns_Friedel_fraction_max      0.838
_reflns_Friedel_fraction_full     0.855
 
_reflns_special_details
;
 Reflections were merged by SHELXL according to the crystal
 class for the calculation of statistics and refinement.
 
 _reflns_Friedel_fraction is defined as the number of unique
 Friedel pairs measured divided by the number that would be
 possible theoretically, ignoring centric projections and
 systematic absences.
;
 
_computing_data_collection        ?
_computing_cell_refinement        ?
_computing_data_reduction         ?
_computing_structure_solution     ?
_computing_structure_refinement 'SHELXL-2019/2 (Sheldrick, 2019)'
_computing_molecular_graphics     ?
_computing_publication_material   ?
_refine_special_details           ?
_refine_ls_structure_factor_coef  Fsqd
_refine_ls_matrix_type            full
_refine_ls_weighting_scheme       calc
_refine_ls_weighting_details
'w=1/[\s^2^(Fo^2^)+(0.0371P)^2^+0.4181P] where P=(Fo^2^+2Fc^2^)/3'
_atom_sites_solution_primary      ?
_atom_sites_solution_secondary    ?
_atom_sites_solution_hydrogens    geom
_refine_ls_hydrogen_treatment     constr
_refine_ls_extinction_method      none
_refine_ls_extinction_coef        .
_refine_ls_abs_structure_details
;
 Flack x determined using 2363 quotients [(I+)-(I-)]/[(I+)+(I-)]
 (Parsons, Flack and Wagner, Acta Cryst. B69 (2013) 249-259).
;
_refine_ls_abs_structure_Flack    0.02(3)
_chemical_absolute_configuration  ?
_refine_ls_number_reflns          5431
_refine_ls_number_parameters      361
_refine_ls_number_restraints      1
_refine_ls_R_factor_all           0.0242
_refine_ls_R_factor_gt            0.0233
_refine_ls_wR_factor_ref          0.0601
_refine_ls_wR_factor_gt           0.0599
_refine_ls_goodness_of_fit_ref    1.038
_refine_ls_restrained_S_all       1.038
_refine_ls_shift/su_max           0.001
_refine_ls_shift/su_mean          0.000
 
loop_
 _atom_site_label
 _atom_site_type_symbol
 _atom_site_fract_x
 _atom_site_fract_y
 _atom_site_fract_z
 _atom_site_U_iso_or_equiv
 _atom_site_adp_type
 _atom_site_occupancy
 _atom_site_site_symmetry_order  
 _atom_site_calc_flag
 _atom_site_refinement_flags_posn
 _atom_site_refinement_flags_adp
 _atom_site_refinement_flags_occupancy
 _atom_site_disorder_assembly
 _atom_site_disorder_group
C1A C 0.90896(8) 0.00011(16) 0.75937(7) 0.0161(3) Uani 1 1 d . . . . .
C1B C 0.83258(8) -0.02683(15) 0.76497(7) 0.0163(3) Uani 1 1 d . . . . .
C2A C 0.94655(8) -0.05089(17) 0.70470(8) 0.0197(3) Uani 1 1 d . . . . .
H2A H 0.997545 -0.029308 0.700233 0.024 Uiso 1 1 calc R U . . .
C2B C 0.79606(8) -0.11136(17) 0.71687(7) 0.0195(3) Uani 1 1 d . . . . .
H2B H 0.744925 -0.132103 0.720745 0.023 Uiso 1 1 calc R U . . .
C3A C 0.90910(9) -0.13411(18) 0.65625(8) 0.0226(3) Uani 1 1 d . . . . .
H3A H 0.934667 -0.169233 0.618604 0.027 Uiso 1 1 calc R U . . .
C3B C 0.83483(8) -0.16587(18) 0.66270(8) 0.0219(3) Uani 1 1 d . . . . .
H3B H 0.810037 -0.225265 0.629980 0.026 Uiso 1 1 calc R U . . .
C4A C 1.01813(7) 0.08521(17) 0.81458(8) 0.0181(3) Uani 1 1 d . . . . .
H4A1 H 1.038116 -0.020945 0.802340 0.022 Uiso 1 1 calc R U . . .
H4A2 H 1.032539 0.105677 0.860226 0.022 Uiso 1 1 calc R U . . .
C4B C 0.72728(7) -0.01099(17) 0.83391(7) 0.0175(3) Uani 1 1 d . . . . .
H4B1 H 0.726788 -0.122751 0.850078 0.021 Uiso 1 1 calc R U . . .
H4B2 H 0.697414 -0.006376 0.793743 0.021 Uiso 1 1 calc R U . . .
C5A C 1.05486(7) 0.21274(17) 0.77148(7) 0.0165(3) Uani 1 1 d . . . . .
C5B C 0.69433(8) 0.10037(17) 0.88518(7) 0.0169(3) Uani 1 1 d . . . . .
C6A C 0.97317(7) 0.41936(16) 0.81995(7) 0.0164(3) Uani 1 1 d . . . . .
H6A H 0.955568 0.322198 0.843773 0.020 Uiso 1 1 calc R U . . .
C6B C 0.70031(7) 0.24312(16) 0.98888(7) 0.0158(3) Uani 1 1 d . . . . .
H6B H 0.737130 0.250250 1.024829 0.019 Uiso 1 1 calc R U . . .
C7A C 0.99910(8) 0.53926(17) 0.87125(7) 0.0197(3) Uani 1 1 d . . . . .
H7A1 H 1.017191 0.637766 0.849709 0.024 Uiso 1 1 calc R U . . .
H7A2 H 1.040120 0.492413 0.896500 0.024 Uiso 1 1 calc R U . . .
C7B C 0.62820(8) 0.18963(17) 1.02049(8) 0.0211(3) Uani 1 1 d . . . . .
H7B1 H 0.588503 0.187829 0.987603 0.025 Uiso 1 1 calc R U . . .
H7B2 H 0.633721 0.080104 1.038343 0.025 Uiso 1 1 calc R U . . .
C8A C 1.07058(8) 0.49331(17) 0.73847(7) 0.0176(3) Uani 1 1 d . . . . .
H8A H 1.045041 0.596091 0.749180 0.021 Uiso 1 1 calc R U . . .
C8B C 0.79527(8) 0.03274(16) 0.96271(7) 0.0156(3) Uani 1 1 d . . . . .
H8B H 0.805081 -0.049909 0.928599 0.019 Uiso 1 1 calc R U . . .
C9A C 1.15107(8) 0.51613(18) 0.75781(8) 0.0217(3) Uani 1 1 d . . . . .
H9A1 H 1.179202 0.417587 0.747844 0.026 Uiso 1 1 calc R U . . .
H9A2 H 1.154537 0.536413 0.805119 0.026 Uiso 1 1 calc R U . . .
C9B C 0.78023(8) -0.05633(17) 1.02666(7) 0.0193(3) Uani 1 1 d . . . . .
H9B1 H 0.766565 0.022182 1.060656 0.023 Uiso 1 1 calc R U . . .
H9B2 H 0.738240 -0.130230 1.020544 0.023 Uiso 1 1 calc R U . . .
C10A C 0.93561(8) 0.58114(18) 0.91698(8) 0.0205(3) Uani 1 1 d . . . . .
H10A H 0.921082 0.484419 0.941718 0.025 Uiso 1 1 calc R U . . .
H10B H 0.952087 0.663331 0.948472 0.025 Uiso 1 1 calc R U . . .
C10B C 0.60844(9) 0.30647(19) 1.07505(8) 0.0252(3) Uani 1 1 d . . . . .
H10X H 0.647195 0.304077 1.108799 0.030 Uiso 1 1 calc R U . . .
H10Y H 0.561609 0.273100 1.095449 0.030 Uiso 1 1 calc R U . . .
C11A C 0.86941(8) 0.64437(17) 0.87936(8) 0.0211(3) Uani 1 1 d . . . . .
H11A H 0.882341 0.747815 0.858751 0.025 Uiso 1 1 calc R U . . .
H11B H 0.828338 0.663830 0.909906 0.025 Uiso 1 1 calc R U . . .
C11B C 0.67061(9) 0.53073(17) 1.01343(8) 0.0224(3) Uani 1 1 d . . . . .
H11X H 0.710844 0.541826 1.045493 0.027 Uiso 1 1 calc R U . . .
H11Y H 0.662145 0.637154 0.993511 0.027 Uiso 1 1 calc R U . . .
C12A C 0.84466(8) 0.52596(18) 0.82696(8) 0.0216(3) Uani 1 1 d . . . . .
H12A H 0.826139 0.427064 0.847899 0.026 Uiso 1 1 calc R U . . .
H12B H 0.803906 0.573683 0.801646 0.026 Uiso 1 1 calc R U . . .
C12B C 0.60076(9) 0.47711(19) 1.04847(9) 0.0259(3) Uani 1 1 d . . . . .
H12X H 0.558800 0.481457 1.017903 0.031 Uiso 1 1 calc R U . . .
H12Y H 0.590356 0.551588 1.084775 0.031 Uiso 1 1 calc R U . . .
C13A C 0.90785(8) 0.48349(18) 0.78106(7) 0.0197(3) Uani 1 1 d . . . . .
H13A H 0.922951 0.579955 0.756425 0.024 Uiso 1 1 calc R U . . .
H13B H 0.891342 0.401356 0.749548 0.024 Uiso 1 1 calc R U . . .
C13B C 0.69401(8) 0.41211(16) 0.96051(7) 0.0195(3) Uani 1 1 d . . . . .
H13X H 0.657374 0.412554 0.924947 0.023 Uiso 1 1 calc R U . . .
H13Y H 0.741966 0.445170 0.942197 0.023 Uiso 1 1 calc R U . . .
C14A C 1.18354(9) 0.65795(19) 0.72038(8) 0.0273(4) Uani 1 1 d . . . . .
H14A H 1.157933 0.757666 0.733306 0.033 Uiso 1 1 calc R U . . .
H14B H 1.236157 0.669701 0.731607 0.033 Uiso 1 1 calc R U . . .
C14B C 0.84721(9) -0.15177(18) 1.04927(8) 0.0244(3) Uani 1 1 d . . . . .
H14X H 0.836816 -0.200196 1.092227 0.029 Uiso 1 1 calc R U . . .
H14Y H 0.856932 -0.239745 1.018152 0.029 Uiso 1 1 calc R U . . .
C15A C 1.17583(9) 0.6339(2) 0.64739(9) 0.0303(4) Uani 1 1 d . . . . .
H15A H 1.205018 0.539455 0.633897 0.036 Uiso 1 1 calc R U . . .
H15B H 1.195507 0.728913 0.624417 0.036 Uiso 1 1 calc R U . . .
C15B C 0.91511(9) -0.0451(2) 1.05434(9) 0.0279(4) Uani 1 1 d . . . . .
H15X H 0.958192 -0.111398 1.066131 0.033 Uiso 1 1 calc R U . . .
H15Y H 0.907621 0.035088 1.089194 0.033 Uiso 1 1 calc R U . . .
C16A C 1.09573(10) 0.6089(2) 0.62829(8) 0.0294(4) Uani 1 1 d . . . . .
H16A H 1.092704 0.587454 0.581042 0.035 Uiso 1 1 calc R U . . .
H16B H 1.067631 0.708014 0.637413 0.035 Uiso 1 1 calc R U . . .
C16B C 0.93035(8) 0.04156(19) 0.99003(8) 0.0249(3) Uani 1 1 d . . . . .
H16X H 0.972945 0.114082 0.995555 0.030 Uiso 1 1 calc R U . . .
H16Y H 0.943090 -0.038297 0.956273 0.030 Uiso 1 1 calc R U . . .
C17A C 1.06138(8) 0.46877(19) 0.66561(8) 0.0225(3) Uani 1 1 d . . . . .
H17A H 1.008478 0.460917 0.654884 0.027 Uiso 1 1 calc R U . . .
H17B H 1.085358 0.367319 0.652466 0.027 Uiso 1 1 calc R U . . .
C17B C 0.86367(8) 0.13899(17) 0.96755(8) 0.0185(3) Uani 1 1 d . . . . .
H17X H 0.854398 0.227085 0.998721 0.022 Uiso 1 1 calc R U . . .
H17Y H 0.874112 0.187210 0.924564 0.022 Uiso 1 1 calc R U . . .
N1A N 1.03358(6) 0.36683(14) 0.77707(6) 0.0166(2) Uani 1 1 d . . . . .
N1B N 0.73003(6) 0.12519(14) 0.94187(6) 0.0153(2) Uani 1 1 d . . . . .
O1A O 0.93964(5) 0.07683(12) 0.81167(5) 0.0179(2) Uani 1 1 d . . . . .
O1B O 0.80118(5) 0.03656(12) 0.81991(5) 0.0179(2) Uani 1 1 d . . . . .
O2A O 1.10539(5) 0.16807(12) 0.73575(5) 0.0208(2) Uani 1 1 d . . . . .
O2B O 0.63489(5) 0.16346(13) 0.87231(5) 0.0223(2) Uani 1 1 d . . . . .
 
loop_
 _atom_site_aniso_label
 _atom_site_aniso_U_11
 _atom_site_aniso_U_22
 _atom_site_aniso_U_33
 _atom_site_aniso_U_23
 _atom_site_aniso_U_13
 _atom_site_aniso_U_12
C1A 0.0189(7) 0.0129(6) 0.0163(7) 0.0005(5) -0.0001(6) 0.0004(5)
C1B 0.0189(7) 0.0148(6) 0.0151(7) 0.0012(5) 0.0014(6) 0.0019(5)
C2A 0.0192(7) 0.0177(7) 0.0222(8) 0.0000(5) 0.0040(6) 0.0005(5)
C2B 0.0179(7) 0.0213(7) 0.0192(7) -0.0009(6) -0.0016(6) 0.0005(5)
C3A 0.0275(8) 0.0230(7) 0.0172(8) -0.0024(6) 0.0054(6) 0.0024(6)
C3B 0.0256(8) 0.0231(7) 0.0170(7) -0.0035(5) -0.0023(6) 0.0003(6)
C4A 0.0119(6) 0.0206(7) 0.0218(7) 0.0007(6) -0.0001(6) 0.0003(5)
C4B 0.0132(6) 0.0209(7) 0.0185(7) -0.0040(6) -0.0005(6) -0.0016(5)
C5A 0.0116(6) 0.0206(6) 0.0173(7) -0.0011(5) -0.0035(6) -0.0008(5)
C5B 0.0140(6) 0.0177(6) 0.0189(7) -0.0019(5) 0.0009(6) -0.0017(5)
C6A 0.0130(6) 0.0183(6) 0.0178(7) -0.0010(5) 0.0023(5) -0.0007(5)
C6B 0.0151(6) 0.0166(6) 0.0157(6) -0.0028(5) 0.0002(6) 0.0014(5)
C7A 0.0160(7) 0.0228(8) 0.0203(7) -0.0031(6) 0.0008(6) -0.0002(6)
C7B 0.0203(7) 0.0192(7) 0.0238(8) -0.0043(6) 0.0047(6) -0.0017(5)
C8A 0.0152(6) 0.0191(6) 0.0185(7) -0.0001(6) 0.0025(6) -0.0016(5)
C8B 0.0140(6) 0.0161(6) 0.0168(7) -0.0024(5) 0.0006(5) 0.0016(5)
C9A 0.0177(7) 0.0273(7) 0.0201(7) 0.0006(6) -0.0005(6) -0.0056(6)
C9B 0.0212(7) 0.0176(6) 0.0190(7) -0.0001(5) 0.0000(6) 0.0007(6)
C10A 0.0203(7) 0.0203(7) 0.0210(7) -0.0036(6) 0.0020(6) 0.0009(6)
C10B 0.0226(7) 0.0279(8) 0.0250(8) -0.0074(6) 0.0091(7) -0.0032(6)
C11A 0.0199(7) 0.0188(7) 0.0246(8) -0.0020(6) 0.0043(6) 0.0032(6)
C11B 0.0219(7) 0.0182(7) 0.0273(8) -0.0050(6) -0.0002(7) 0.0004(6)
C12A 0.0141(7) 0.0250(7) 0.0257(8) -0.0012(6) -0.0001(6) 0.0026(6)
C12B 0.0214(7) 0.0251(8) 0.0311(9) -0.0115(6) 0.0033(7) 0.0022(6)
C13A 0.0155(6) 0.0242(7) 0.0194(7) -0.0020(6) -0.0005(6) 0.0011(5)
C13B 0.0198(7) 0.0179(7) 0.0209(7) -0.0010(6) 0.0006(6) 0.0008(5)
C14A 0.0209(7) 0.0311(8) 0.0301(9) 0.0027(7) 0.0025(7) -0.0091(6)
C14B 0.0302(8) 0.0221(7) 0.0210(8) 0.0028(6) -0.0003(7) 0.0082(6)
C15A 0.0262(8) 0.0353(9) 0.0294(9) 0.0063(7) 0.0093(7) -0.0033(7)
C15B 0.0240(8) 0.0326(8) 0.0271(8) 0.0016(7) -0.0082(7) 0.0093(7)
C16A 0.0316(9) 0.0359(9) 0.0208(8) 0.0066(7) 0.0007(7) -0.0035(7)
C16B 0.0155(7) 0.0288(8) 0.0304(9) 0.0000(6) -0.0031(7) 0.0025(6)
C17A 0.0225(7) 0.0263(7) 0.0187(7) 0.0009(6) -0.0019(6) -0.0027(6)
C17B 0.0152(7) 0.0198(7) 0.0206(7) -0.0001(5) -0.0001(6) 0.0001(5)
N1A 0.0123(5) 0.0189(6) 0.0185(6) -0.0008(5) 0.0019(5) -0.0008(4)
N1B 0.0132(5) 0.0166(5) 0.0161(6) -0.0025(4) 0.0002(5) 0.0011(4)
O1A 0.0139(5) 0.0200(5) 0.0199(5) -0.0042(4) 0.0009(4) -0.0028(4)
O1B 0.0143(5) 0.0222(5) 0.0170(5) -0.0056(4) 0.0022(4) -0.0024(4)
O2A 0.0152(5) 0.0231(5) 0.0240(5) -0.0011(4) 0.0040(4) 0.0030(4)
O2B 0.0144(5) 0.0286(5) 0.0238(6) -0.0062(4) -0.0037(4) 0.0044(4)
 
_geom_special_details
;
 All esds (except the esd in the dihedral angle between two l.s. planes)
 are estimated using the full covariance matrix.  The cell esds are taken
 into account individually in the estimation of esds in distances, angles
 and torsion angles; correlations between esds in cell parameters are only
 used when they are defined by crystal symmetry.  An approximate (isotropic)
 treatment of cell esds is used for estimating esds involving l.s. planes.
;
 
loop_
 _geom_bond_atom_site_label_1
 _geom_bond_atom_site_label_2
 _geom_bond_distance
 _geom_bond_site_symmetry_2
 _geom_bond_publ_flag
C1A O1A 1.3711(17) . ?
C1A C2A 1.384(2) . ?
C1A C1B 1.413(2) . ?
C1B O1B 1.3727(17) . ?
C1B C2B 1.385(2) . ?
C2A C3A 1.393(2) . ?
C2B C3B 1.395(2) . ?
C3A C3B 1.384(2) . ?
C4A O1A 1.4314(16) . ?
C4A C5A 1.5380(19) . ?
C4B O1B 1.4316(17) . ?
C4B C5B 1.5282(19) . ?
C5A O2A 1.2349(18) . ?
C5A N1A 1.3476(19) . ?
C5B O2B 1.2319(18) . ?
C5B N1B 1.3513(19) . ?
C6A N1A 1.4762(18) . ?
C6A C7A 1.5289(19) . ?
C6A C13A 1.530(2) . ?
C6B N1B 1.4819(17) . ?
C6B C13B 1.5302(19) . ?
C6B C7B 1.5312(19) . ?
C7A C10A 1.531(2) . ?
C7B C10B 1.530(2) . ?
C8A N1A 1.4825(18) . ?
C8A C17A 1.522(2) . ?
C8A C9A 1.530(2) . ?
C8B N1B 1.4794(17) . ?
C8B C17B 1.5315(19) . ?
C8B C9B 1.536(2) . ?
C9A C14A 1.531(2) . ?
C9B C14B 1.529(2) . ?
C10A C11A 1.526(2) . ?
C10B C12B 1.531(2) . ?
C11A C12A 1.530(2) . ?
C11B C12B 1.528(2) . ?
C11B C13B 1.532(2) . ?
C12A C13A 1.530(2) . ?
C14A C15A 1.522(3) . ?
C14B C15B 1.527(2) . ?
C15A C16A 1.524(2) . ?
C15B C16B 1.533(2) . ?
C16A C17A 1.533(2) . ?
C16B C17B 1.5322(19) . ?
 
loop_
 _geom_angle_atom_site_label_1
 _geom_angle_atom_site_label_2
 _geom_angle_atom_site_label_3
 _geom_angle
 _geom_angle_site_symmetry_1
 _geom_angle_site_symmetry_3
 _geom_angle_publ_flag
O1A C1A C2A 125.48(13) . . ?
O1A C1A C1B 114.26(12) . . ?
C2A C1A C1B 120.25(13) . . ?
O1B C1B C2B 125.78(13) . . ?
O1B C1B C1A 114.56(12) . . ?
C2B C1B C1A 119.66(13) . . ?
C1A C2A C3A 119.55(14) . . ?
C1B C2B C3B 119.60(13) . . ?
C3B C3A C2A 120.32(14) . . ?
C3A C3B C2B 120.54(14) . . ?
O1A C4A C5A 116.33(12) . . ?
O1B C4B C5B 109.82(11) . . ?
O2A C5A N1A 123.56(13) . . ?
O2A C5A C4A 117.27(12) . . ?
N1A C5A C4A 119.06(12) . . ?
O2B C5B N1B 122.84(13) . . ?
O2B C5B C4B 117.13(13) . . ?
N1B C5B C4B 120.02(12) . . ?
N1A C6A C7A 112.14(11) . . ?
N1A C6A C13A 111.72(12) . . ?
C7A C6A C13A 111.85(11) . . ?
N1B C6B C13B 112.97(12) . . ?
N1B C6B C7B 113.37(11) . . ?
C13B C6B C7B 111.49(11) . . ?
C6A C7A C10A 109.91(12) . . ?
C10B C7B C6B 109.12(12) . . ?
N1A C8A C17A 112.45(12) . . ?
N1A C8A C9A 112.60(12) . . ?
C17A C8A C9A 112.23(12) . . ?
N1B C8B C17B 111.69(11) . . ?
N1B C8B C9B 110.95(11) . . ?
C17B C8B C9B 111.67(12) . . ?
C8A C9A C14A 109.58(13) . . ?
C14B C9B C8B 111.76(12) . . ?
C11A C10A C7A 111.30(13) . . ?
C7B C10B C12B 110.59(14) . . ?
C10A C11A C12A 111.50(12) . . ?
C12B C11B C13B 112.18(12) . . ?
C13A C12A C11A 111.30(12) . . ?
C11B C12B C10B 111.39(13) . . ?
C12A C13A C6A 110.02(12) . . ?
C6B C13B C11B 110.18(12) . . ?
C15A C14A C9A 111.04(13) . . ?
C15B C14B C9B 111.26(12) . . ?
C14A C15A C16A 111.15(14) . . ?
C14B C15B C16B 111.25(13) . . ?
C15A C16A C17A 111.42(14) . . ?
C17B C16B C15B 111.56(13) . . ?
C8A C17A C16A 110.25(13) . . ?
C8B C17B C16B 110.88(12) . . ?
C5A N1A C6A 123.25(12) . . ?
C5A N1A C8A 120.18(12) . . ?
C6A N1A C8A 116.57(11) . . ?
C5B N1B C8B 123.79(12) . . ?
C5B N1B C6B 119.32(11) . . ?
C8B N1B C6B 116.75(11) . . ?
C1A O1A C4A 117.52(11) . . ?
C1B O1B C4B 116.76(11) . . ?
 
_refine_diff_density_max    0.168
_refine_diff_density_min   -0.144
_refine_diff_density_rms    0.032

_shelx_res_file
;
TITL OK_R3_EtOAC_new in Pca2(1)
    shelx.res
    created by SHELXL-2019/2 at 10:33:33 on 09-Jul-2024
CELL  1.54184  18.2011   8.3430  20.5757   90.000   90.000   90.000
ZERR     4.00   0.0002   0.0001   0.0002    0.000    0.000    0.000
LATT  -1
SYMM  - X, - Y, 1/2 + Z
SYMM  1/2 + X, - Y,   Z
SYMM  1/2 - X,   Y, 1/2 + Z
SFAC  C    H    N    O
UNIT  136 208 8 16
MERG   2
OMIT    -3.00 180.00
FMAP   2
PLAN   20
SIZE     0.140   0.100   0.030
ACTA
BOND
L.S.  20
TEMP  -173.00
WGHT    0.037100    0.418100
FVAR       6.10787
MOLE  1
C1A   1    0.908963    0.000113    0.759368    11.00000    0.01894    0.01286 =
         0.01635    0.00048   -0.00009    0.00040
C1B   1    0.832585   -0.026833    0.764972    11.00000    0.01885    0.01478 =
         0.01514    0.00125    0.00136    0.00188
C2A   1    0.946547   -0.050895    0.704698    11.00000    0.01921    0.01774 =
         0.02224   -0.00005    0.00400    0.00052
AFIX  43
H2A   2    0.997545   -0.029308    0.700233    11.00000   -1.20000
AFIX   0
C2B   1    0.796060   -0.111363    0.716874    11.00000    0.01789    0.02132 =
         0.01917   -0.00088   -0.00162    0.00049
AFIX  43
H2B   2    0.744925   -0.132103    0.720745    11.00000   -1.20000
AFIX   0
C3A   1    0.909101   -0.134110    0.656253    11.00000    0.02747    0.02297 =
         0.01722   -0.00244    0.00535    0.00240
AFIX  43
H3A   2    0.934667   -0.169233    0.618604    11.00000   -1.20000
AFIX   0
C3B   1    0.834829   -0.165869    0.662702    11.00000    0.02555    0.02312 =
         0.01698   -0.00346   -0.00228    0.00035
AFIX  43
H3B   2    0.810037   -0.225265    0.629980    11.00000   -1.20000
AFIX   0
C4A   1    1.018128    0.085206    0.814579    11.00000    0.01194    0.02056 =
         0.02182    0.00070   -0.00013    0.00034
AFIX  23
H4A1  2    1.038116   -0.020945    0.802340    11.00000   -1.20000
H4A2  2    1.032539    0.105677    0.860226    11.00000   -1.20000
AFIX   0
C4B   1    0.727280   -0.010992    0.833912    11.00000    0.01316    0.02089 =
         0.01854   -0.00402   -0.00050   -0.00157
AFIX  23
H4B1  2    0.726788   -0.122751    0.850078    11.00000   -1.20000
H4B2  2    0.697414   -0.006376    0.793743    11.00000   -1.20000
AFIX   0
C5A   1    1.054865    0.212737    0.771483    11.00000    0.01163    0.02059 =
         0.01732   -0.00111   -0.00348   -0.00080
C5B   1    0.694330    0.100366    0.885178    11.00000    0.01397    0.01768 =
         0.01893   -0.00191    0.00089   -0.00174
C6A   1    0.973171    0.419358    0.819951    11.00000    0.01299    0.01834 =
         0.01780   -0.00104    0.00229   -0.00069
AFIX  13
H6A   2    0.955568    0.322198    0.843773    11.00000   -1.20000
AFIX   0
C6B   1    0.700305    0.243124    0.988877    11.00000    0.01512    0.01662 =
         0.01573   -0.00278    0.00020    0.00136
AFIX  13
H6B   2    0.737130    0.250250    1.024829    11.00000   -1.20000
AFIX   0
C7A   1    0.999105    0.539265    0.871247    11.00000    0.01605    0.02280 =
         0.02026   -0.00315    0.00078   -0.00024
AFIX  23
H7A1  2    1.017191    0.637766    0.849709    11.00000   -1.20000
H7A2  2    1.040120    0.492413    0.896500    11.00000   -1.20000
AFIX   0
C7B   1    0.628201    0.189632    1.020487    11.00000    0.02031    0.01919 =
         0.02378   -0.00429    0.00469   -0.00166
AFIX  23
H7B1  2    0.588503    0.187829    0.987603    11.00000   -1.20000
H7B2  2    0.633721    0.080104    1.038343    11.00000   -1.20000
AFIX   0
C8A   1    1.070582    0.493307    0.738472    11.00000    0.01523    0.01914 =
         0.01854   -0.00012    0.00251   -0.00164
AFIX  13
H8A   2    1.045041    0.596091    0.749180    11.00000   -1.20000
AFIX   0
C8B   1    0.795267    0.032745    0.962709    11.00000    0.01396    0.01607 =
         0.01684   -0.00241    0.00061    0.00160
AFIX  13
H8B   2    0.805081   -0.049909    0.928599    11.00000   -1.20000
AFIX   0
C9A   1    1.151070    0.516126    0.757812    11.00000    0.01765    0.02726 =
         0.02012    0.00060   -0.00053   -0.00558
AFIX  23
H9A1  2    1.179202    0.417587    0.747844    11.00000   -1.20000
H9A2  2    1.154537    0.536413    0.805119    11.00000   -1.20000
AFIX   0
C9B   1    0.780229   -0.056328    1.026663    11.00000    0.02123    0.01764 =
         0.01904   -0.00010    0.00003    0.00068
AFIX  23
H9B1  2    0.766565    0.022182    1.060656    11.00000   -1.20000
H9B2  2    0.738240   -0.130230    1.020544    11.00000   -1.20000
AFIX   0
C10A  1    0.935607    0.581136    0.916979    11.00000    0.02026    0.02032 =
         0.02098   -0.00359    0.00204    0.00091
AFIX  23
H10A  2    0.921082    0.484419    0.941718    11.00000   -1.20000
H10B  2    0.952087    0.663331    0.948472    11.00000   -1.20000
AFIX   0
C10B  1    0.608438    0.306475    1.075054    11.00000    0.02264    0.02791 =
         0.02496   -0.00735    0.00912   -0.00317
AFIX  23
H10X  2    0.647195    0.304077    1.108799    11.00000   -1.20000
H10Y  2    0.561609    0.273100    1.095449    11.00000   -1.20000
AFIX   0
C11A  1    0.869409    0.644371    0.879364    11.00000    0.01986    0.01881 =
         0.02456   -0.00204    0.00432    0.00319
AFIX  23
H11A  2    0.882341    0.747815    0.858751    11.00000   -1.20000
H11B  2    0.828338    0.663830    0.909906    11.00000   -1.20000
AFIX   0
C11B  1    0.670606    0.530728    1.013432    11.00000    0.02185    0.01817 =
         0.02727   -0.00504   -0.00016    0.00044
AFIX  23
H11X  2    0.710844    0.541826    1.045493    11.00000   -1.20000
H11Y  2    0.662145    0.637154    0.993511    11.00000   -1.20000
AFIX   0
C12A  1    0.844663    0.525962    0.826960    11.00000    0.01414    0.02503 =
         0.02567   -0.00124   -0.00007    0.00259
AFIX  23
H12A  2    0.826139    0.427064    0.847899    11.00000   -1.20000
H12B  2    0.803906    0.573683    0.801646    11.00000   -1.20000
AFIX   0
C12B  1    0.600762    0.477109    1.048467    11.00000    0.02140    0.02505 =
         0.03114   -0.01154    0.00334    0.00218
AFIX  23
H12X  2    0.558800    0.481457    1.017903    11.00000   -1.20000
H12Y  2    0.590356    0.551588    1.084775    11.00000   -1.20000
AFIX   0
C13A  1    0.907853    0.483487    0.781055    11.00000    0.01548    0.02424 =
         0.01936   -0.00197   -0.00046    0.00108
AFIX  23
H13A  2    0.922951    0.579955    0.756425    11.00000   -1.20000
H13B  2    0.891342    0.401356    0.749548    11.00000   -1.20000
AFIX   0
C13B  1    0.694006    0.412113    0.960514    11.00000    0.01983    0.01792 =
         0.02087   -0.00099    0.00056    0.00076
AFIX  23
H13X  2    0.657374    0.412554    0.924947    11.00000   -1.20000
H13Y  2    0.741966    0.445170    0.942197    11.00000   -1.20000
AFIX   0
C14A  1    1.183541    0.657952    0.720378    11.00000    0.02091    0.03107 =
         0.03007    0.00269    0.00251   -0.00910
AFIX  23
H14A  2    1.157933    0.757666    0.733306    11.00000   -1.20000
H14B  2    1.236157    0.669701    0.731607    11.00000   -1.20000
AFIX   0
C14B  1    0.847213   -0.151770    1.049275    11.00000    0.03019    0.02214 =
         0.02099    0.00276   -0.00032    0.00817
AFIX  23
H14X  2    0.836816   -0.200196    1.092227    11.00000   -1.20000
H14Y  2    0.856932   -0.239745    1.018152    11.00000   -1.20000
AFIX   0
C15A  1    1.175830    0.633895    0.647389    11.00000    0.02619    0.03527 =
         0.02942    0.00634    0.00928   -0.00334
AFIX  23
H15A  2    1.205018    0.539455    0.633897    11.00000   -1.20000
H15B  2    1.195507    0.728913    0.624417    11.00000   -1.20000
AFIX   0
C15B  1    0.915110   -0.045058    1.054336    11.00000    0.02401    0.03262 =
         0.02711    0.00164   -0.00822    0.00927
AFIX  23
H15X  2    0.958192   -0.111398    1.066131    11.00000   -1.20000
H15Y  2    0.907621    0.035088    1.089194    11.00000   -1.20000
AFIX   0
C16A  1    1.095733    0.608942    0.628285    11.00000    0.03161    0.03590 =
         0.02080    0.00665    0.00072   -0.00351
AFIX  23
H16A  2    1.092704    0.587454    0.581042    11.00000   -1.20000
H16B  2    1.067631    0.708014    0.637413    11.00000   -1.20000
AFIX   0
C16B  1    0.930349    0.041559    0.990031    11.00000    0.01551    0.02881 =
         0.03044   -0.00004   -0.00311    0.00253
AFIX  23
H16X  2    0.972945    0.114082    0.995555    11.00000   -1.20000
H16Y  2    0.943090   -0.038297    0.956273    11.00000   -1.20000
AFIX   0
C17A  1    1.061378    0.468771    0.665615    11.00000    0.02254    0.02630 =
         0.01869    0.00092   -0.00190   -0.00269
AFIX  23
H17A  2    1.008478    0.460917    0.654884    11.00000   -1.20000
H17B  2    1.085358    0.367319    0.652466    11.00000   -1.20000
AFIX   0
C17B  1    0.863669    0.138991    0.967546    11.00000    0.01518    0.01977 =
         0.02055   -0.00012   -0.00007    0.00009
AFIX  23
H17X  2    0.854398    0.227085    0.998721    11.00000   -1.20000
H17Y  2    0.874112    0.187210    0.924564    11.00000   -1.20000
AFIX   0
N1A   3    1.033579    0.366832    0.777074    11.00000    0.01230    0.01892 =
         0.01847   -0.00079    0.00194   -0.00081
N1B   3    0.730029    0.125192    0.941873    11.00000    0.01315    0.01661 =
         0.01612   -0.00253    0.00017    0.00113
O1A   4    0.939645    0.076832    0.811673    11.00000    0.01390    0.01997 =
         0.01989   -0.00417    0.00088   -0.00279
O1B   4    0.801176    0.036558    0.819912    11.00000    0.01435    0.02224 =
         0.01698   -0.00560    0.00221   -0.00244
O2A   4    1.105390    0.168068    0.735752    11.00000    0.01516    0.02314 =
         0.02402   -0.00107    0.00400    0.00295
O2B   4    0.634894    0.163465    0.872308    11.00000    0.01439    0.02863 =
         0.02384   -0.00621   -0.00369    0.00438
HKLF    4


REM  OK_R3_EtOAC_new in Pca2(1)
REM wR2 = 0.0601, GooF = S = 1.038, Restrained GooF = 1.038 for all data
REM R1 = 0.0233 for 5399 Fo > 4sig(Fo) and 0.0242 for all 5431 data
REM 361 parameters refined using 1 restraints

END

WGHT      0.0362      0.4136

REM Highest difference peak  0.168,  deepest hole -0.144,  1-sigma level  0.032
Q1    1   1.0299  0.1523  0.7933  11.00000  0.05    0.17
Q2    1   0.7897 -0.0092  0.9972  11.00000  0.05    0.15
Q3    1   0.9841  0.4851  0.8436  11.00000  0.05    0.14
Q4    1   1.1080  0.5041  0.7471  11.00000  0.05    0.14
Q5    1   0.7105  0.0418  0.8628  11.00000  0.05    0.13
Q6    1   0.6930  0.3299  0.9716  11.00000  0.05    0.13
Q7    1   1.0674  0.4743  0.7026  11.00000  0.05    0.13
Q8    1   0.9285 -0.0654  0.7367  11.00000  0.05    0.12
Q9    1   0.9394  0.4513  0.7998  11.00000  0.05    0.12
Q10   1   0.8296  0.0859  0.9700  11.00000  0.05    0.12
Q11   1   0.8967  0.0897  0.9790  11.00000  0.05    0.12
Q12   1   0.8755  0.5155  0.8043  11.00000  0.05    0.12
Q13   1   0.8574  0.5747  0.8551  11.00000  0.05    0.12
Q14   1   0.8169 -0.1069  1.0316  11.00000  0.05    0.12
Q15   1   0.6798  0.4646  0.9864  11.00000  0.05    0.11
Q16   1   0.8711 -0.0046  0.7590  11.00000  0.05    0.11
Q17   1   0.8749 -0.0484  0.7685  11.00000  0.05    0.11
Q18   1   1.1637  0.5758  0.7349  11.00000  0.05    0.11
Q19   1   0.8078 -0.0294  0.7336  11.00000  0.05    0.11
Q20   1   1.0066 -0.1817  0.7983  11.00000  0.05    0.11
;
_shelx_res_checksum   57410

_shelx_hkl_file
;
   0   0 -16 58060.7 1032.53  11
   0   0 -15 100.666 77.3586  11
   0   0 -14 70318.4 1061.02  11
   0   0 -13 28.3549 56.5657  11
   0   0 -12 134333. 1341.37  11
   0   0 -11 6.49661 49.3919  11
   0   0 -10 228117. 1554.82  11
   0   0  -9 46.3801 46.3379  11
   0   0  -8 44389.9 598.829  11
   0   0  -8 45193.9 425.734   2
   0   0  -7 62.2886 48.9220   5
   0   0  -7 25.8804 38.8184  11
   0   0  -6 76541.6 665.137  11
   0   0  -5 9.60207 33.6458  11
   0   0   1-2.25216 6.78107   4
   0   0   3 7.02803 29.2110   4
   0   0   5 5.43681 37.9737   4
   0   0   6 71970.4 845.269   4
   0   0   6 77516.2 552.764  10
   0   0   7 12.2654 26.9355  10
   0   0   7 65.3074 52.5273   4
   0   0   8 44068.6 757.362   4
   0   0   8 43330.6 481.405  10
   0   0   9 51.2508 32.2752  10
   0   0  10 229200. 1241.55  10
   0   0  16 62035.1 541.833  28
   0   0  17 20.4830 37.6152  28
   0   0  17 122.821 75.0919   6
   0   0  18 140446. 779.097  26
   0   0  18 140827. 858.160  28
   0   0  18 141093. 1575.42   6
   0   0  19 202.689 51.6967  28
   0   0  19 39.5981 35.8769  26
   0   0  20 116712. 692.880  26
   0   0  20 116031. 771.394  28
   0   0  21 19.7357 33.5034  26
   0   0  21 61.8003 43.4135  28
   0   0  22 16765.4 239.884  26
   0   0  22 17508.6 277.262  28
   0   0  23 4.41027 25.5138  26
   0   0  24 6199.25 117.074  26
   0   0  24 5884.10 129.494  25
   0  -1 -24 15301.1 241.612  14
   0   1 -16 13276.5 510.917  11
   0  -1 -15-42.2696 65.8042  11
   0   1 -15-23.0895 59.0625  11
   0  -1 -14 36000.0 750.187  11
   0   1 -14 36271.6 792.401  11
   0   1 -13-38.8144 65.4084  11
   0  -1 -13 9.96118 52.8598  11
   0  -1 -12 32672.5 655.496  11
   0   1 -12 33226.1 687.654  11
   0  -1 -11 7.58832 46.5993  11
   0   1 -11 117.022 64.5417  11
   0  -1 -10 16643.8 420.314  11
   0   1 -10 16582.6 436.930  11
   0   1  -9 59.8012 64.0419   4
   0  -1  -9 19.2739 44.0622  11
   0   1  -9 15.1062 47.1323  11
   0   1  -8 246476. 1497.02  11
   0   1  -8 245655. 2021.46   4
   0  -1  -7 8.69388 55.6198   5
   0   1  -7 1.70023 53.5723   4
   0  -1  -7 106.211 43.8489  11
   0  -1  -6 130729. 1372.83   5
   0   1  -6 132831. 1297.83   4
   0  -1  -5 27.6078 48.8846   5
   0  -1  -5 32.3943 34.5818  11
   0  -1  -4 162922. 1254.86   5
   0   1  -4 168647. 1233.85   4
   0  -1  -3 50.3360 41.7717   5
   0  -1  -2 73759.6 647.121   5
   0   1  -2 73335.2 654.531   1
   0  -1  -1 0.19768 22.9984   3
   0   1   0 136829. 680.581   3
   0  -1   1 88.7381 32.1629   1
   0  -1   2 75585.8 645.783   1
   0   1   2 78369.1 670.204   5
   0  -1   3 114.882 22.8114   2
   0   1   3 84.7074 47.7898   5
   0  -1   3 162.443 48.3191   1
   0  -1   4 172189. 770.860  10
   0  -1   4 172989. 1165.46   1
   0  -1   5 134.480 66.8774   1
   0  -1   5 389.285 46.8648  10
   0  -1   6 139896. 1217.91   1
   0  -1   6 135036. 810.257  10
   0  -1   7 16.3819 33.4044  10
   0  -1   7 79.5890 54.4221   1
   0   1   7 42.1152 53.2866   4
   0  -1   8 253346. 1866.41   1
   0   1   8 254173. 1914.63   4
   0  -1   9 17.2088 38.0932  10
   0  -1   9 515.789 102.649   1
   0  -1  10 16480.7 374.141  10
   0  -1  11 332.726 68.5805  10
   0  -1  12 32869.3 580.132  10
   0   1  16 13948.1 258.325  28
   0  -1  16 13971.1 256.024  28
   0  -1  16 12829.3 248.346  24
   0   1  16 13379.2 466.501   6
   0   1  17-29.7909 74.1900   6
   0   1  17 7.47447 36.1100  28
   0  -1  17 5.97224 33.2099  24
   0  -1  17 141.489 75.6531   6
   0  -1  17 6.78642 34.4906  28
   0  -1  17 25.7726 31.9781  26
   0  -1  18 48095.4 495.260  28
   0  -1  18 46495.1 889.209   6
   0   1  18 47713.7 916.666   6
   0   1  18 48229.7 433.611  26
   0   1  18 47844.3 501.687  28
   0  -1  18 48935.7 475.347  26
   0  -1  19-5.38735 38.5997  26
   0  -1  19-1.71652 39.7715  28
   0   1  19-9.12870 42.7947  28
   0   1  19-24.1515 32.1284  26
   0  -1  20 14415.2 266.679  28
   0   1  20 14423.7 271.787  28
   0   1  20 14190.0 228.189  26
   0  -1  20 14872.0 257.325  26
   0   1  21-1.76461 44.4082  28
   0  -1  21-7.33826 37.6308  28
   0   1  21 23.3368 28.2514  26
   0  -1  21-11.8197 36.0706  26
   0  -1  22 26390.3 309.924  26
   0  -1  22 26349.3 326.806  28
   0   1  22 26891.5 341.686  28
   0  -1  23 44.3659 31.6733  26
   0   1  23 16.7965 34.4862  28
   0  -1  24 15355.9 192.790  26
   0   1  24 14811.7 211.029  25
   0  -2 -24 8182.04 166.676  14
   0  -2 -23-4.82715 36.0381  14
   0  -2 -22 6261.03 184.526  14
   0   2 -16 47836.4 1004.55  11
   0   2 -15 160.612 88.5318  11
   0  -2 -15-37.5948 71.3841  11
   0  -2 -14 121068. 1398.01  11
   0   2 -14 120642. 1514.61  11
   0  -2 -13 59.7973 51.8914   8
   0   2 -13 47.5422 66.6341  11
   0  -2 -13 31.9544 54.8303  11
   0  -2 -12 11298.4 336.373   8
   0   2 -12 11063.6 423.830  11
   0  -2 -12 11578.4 398.352  11
   0  -2 -11-0.10239 52.1729  11
   0   2 -11 44.0073 65.9511  11
   0  -2 -11 4.85907 42.6216   8
   0  -2 -10 60703.4 717.906   8
   0  -2 -10 61660.4 828.446  11
   0  -2  -9 322.233 80.1608  11
   0  -2  -9 249.159 62.0602   8
   0  -2  -8 166035. 1223.76  11
   0  -2  -8 156539. 1049.45   8
   0  -2  -7 45.7685 43.7806  11
   0  -2  -7 21.1107 35.1190   8
   0  -2  -6 64135.0 1027.35   5
   0  -2  -6 66422.3 622.731   8
   0   2  -6 66665.4 1061.90   4
   0  -2  -5 4.75732 29.0496   8
   0  -2  -5 46.2049 38.9997  11
   0  -2  -4 371079. 1445.63  11
   0  -2  -4 365363. 1325.34   8
   0  -2  -3 45.4355 26.4695   9
   0   2  -3 1.42832 47.1866   1
   0  -2  -3-6.68272 20.4061   8
   0  -2  -2 495267. 2028.46   3
   0  -2  -2 507719. 1230.01   9
   0  -2  -1 44.9717 27.1484   9
   0  -2  -1-3.35184 17.5694   8
   0  -2   1 118.749 32.3542   8
   0   2   1 30.4085 41.3225   3
   0   2   2 514551. 2155.70   5
   0  -2   2 462768. 1304.12   8
   0  -2   3 84.6653 30.5265   8
   0   2   3-8.62144 51.5811   5
   0  -2   4 360876. 1459.50   2
   0   2   4 368201. 2123.75   5
   0  -2   4 362913. 2068.06   1
   0  -2   4 351712. 1231.98   8
   0  -2   4 351473. 1202.26   9
   0  -2   4 357146. 1318.40  10
   0  -2   5 37.1409 27.1873   8
   0  -2   5 150.656 33.3551   2
   0   2   5 45.0672 59.8189   5
   0  -2   5 2.41794 30.2916  10
   0  -2   6 66481.9 651.834  10
   0  -2   6 67550.5 977.976   1
   0  -2   7 207.386 74.7325   1
   0  -2   7 224.702 55.1291  10
   0  -2   8 158419. 1653.09   1
   0  -2   8 158826. 1140.67  10
   0  -2   9 1.81575 40.9598  10
   0  -2  10 63534.2 801.692  10
   0  -2  11 107.000 54.8224  10
   0  -2  12 11536.2 376.595  10
   0  -2  13 17.6558 50.1722  10
   0   2  15 87.5542 71.3366   6
   0  -2  16 47359.4 503.444  24
   0   2  16 48421.9 476.851  28
   0  -2  16 47898.3 461.421  26
   0  -2  17 3.65679 40.1210  24
   0  -2  17 16.7074 34.7597  26
   0   2  17-12.9035 72.9573   6
   0   2  17 79.2253 39.5247  28
   0  -2  17 72.6523 37.0467  28
   0  -2  18 21371.0 315.408  28
   0  -2  18 21695.7 320.311  26
   0  -2  18 21651.0 344.331  24
   0   2  19 97.1340 43.6037  28
   0  -2  19 76.7466 36.2870  28
   0  -2  19 38.9618 38.3372  24
   0  -2  20 25853.6 336.057  28
   0  -2  20 26225.7 342.586  26
   0  -2  20 26339.4 360.255  24
   0  -2  21 51.9214 37.2808  24
   0   2  21 0.47359 39.8291  28
   0  -2  21 103.539 43.8281  26
   0  -2  22 6624.65 156.074  26
   0  -2  22 6412.89 153.245  24
   0   2  22 6506.45 163.023  28
   0   2  23 42.9158 33.8980  25
   0  -2  23-5.20677 23.0744  15
   0  -2  23 16.7247 30.1438  26
   0  -2  24 8197.22 139.068  26
   0   2  24 8166.92 152.599  25
   0  -3 -23 4.39499 32.5113  14
   0  -3 -22 12979.0 246.818  14
   0  -3 -21 58.3571 45.9270  14
   0  -3 -20 162.473 54.3339  14
   0  -3 -19-22.4774 51.9408  14
   0   3 -16 68592.6 1255.77  11
   0   3 -15 42.0186 82.2746  11
   0  -3 -14 119450. 1430.44  11
   0  -3 -14 115374. 1231.18   8
   0   3 -14 116871. 1579.45  11
   0  -3 -13-12.6197 63.9082  11
   0   3 -13 23.1115 74.4955  11
   0  -3 -13-39.4826 55.2421   8
   0  -3 -12 2758.56 210.883  11
   0  -3 -12 2710.45 185.147   8
   0  -3 -11 18.2631 57.6873  11
   0  -3 -11 2.68328 46.6602   8
   0  -3 -10 51389.0 807.951  11
   0  -3 -10 50020.6 724.597   8
   0  -3  -9 623.128 97.5805  11
   0  -3  -9-13.6315 46.7442   8
   0  -3  -8 95139.9 928.254   8
   0  -3  -8 96340.3 1020.52  11
   0  -3  -7 21.0007 49.1227  11
   0  -3  -7 14.4341 47.1403   8
   0  -3  -6 98872.2 884.517   8
   0  -3  -5 29.6101 47.5190   3
   0  -3  -5-3.86315 37.2227   8
   0  -3  -4 59930.0 921.334   3
   0  -3  -4 59626.6 636.454   8
   0  -3  -3 55.4445 29.7148   9
   0  -3  -3 43.5583 41.6172   3
   0  -3  -3 39.3333 35.9785   8
   0  -3  -2 13653.9 259.582   9
   0  -3  -2 13808.8 288.529   8
   0   3  -1 47.8845 44.1161   3
   0  -3  -1 55.5932 30.4606   9
   0  -3  -1 121.407 44.3291   8
   0   3   0 185821. 1446.81   3
   0   3   0 182146. 1625.80   1
   0  -3   0 182310. 1024.59   8
   0  -3   0 183855. 977.792   9
   0  -3   1 33.6583 31.8203   9
   0   3   1 101.633 53.6350   1
   0  -3   2 13035.0 274.893   8
   0  -3   2 13069.0 272.393   9
   0  -3   3 10.5140 30.3067  10
   0  -3   3 81.9323 37.3224   8
   0   3   3 28.1375 56.8888   5
   0   3   4 59615.5 475.312   6
   0  -3   4 60575.6 834.994   2
   0   3   4 59878.1 973.482   5
   0  -3   4 58501.3 613.890   8
   0  -3   4 59406.2 644.957  10
   0   3   5 1.68883 28.0169   6
   0  -3   5 6.61399 37.7307  10
   0   3   5-6.14722 62.0211   5
   0  -3   5 55.1879 38.0902   8
   0   3   6 99357.6 740.111   6
   0  -3   6 98891.3 923.404  10
   0   3   6 100436. 1443.31   5
   0  -3   7 21.5023 45.7420  10
   0  -3   8 92641.3 989.428  10
   0  -3   9 60.7420 52.9302  10
   0  -3  10 50011.1 801.088  10
   0   3  10 48144.4 676.439   6
   0  -3  11 42.3791 56.0221  10
   0   3  11-57.4877 58.6093   6
   0   3  12 2588.62 179.033   6
   0  -3  12 2659.52 205.373  10
   0  -3  13-16.6832 62.2161  10
   0   3  13-32.6289 61.1194   6
   0  -3  14 119532. 798.978  24
   0  -3  14 115926. 686.040  26
   0   3  14 117980. 1280.12   6
   0  -3  14 119857. 1424.02  10
   0  -3  15-24.1640 34.3377  26
   0   3  15-33.5296 36.3474  28
   0   3  15-20.3461 76.7973   6
   0  -3  15-40.4243 46.8539  24
   0   3  16 70135.2 564.949  28
   0   3  16 69507.5 1044.93   6
   0  -3  16 69600.0 639.394  24
   0  -3  16 68206.5 553.810  26
   0  -3  17-11.0404 45.5117  24
   0  -3  17 5.49402 32.9571  26
   0   3  17-6.93631 33.4165  28
   0  -3  18 7935.73 217.403  24
   0  -3  18 7439.04 188.058  26
   0   3  18 7953.15 195.517  28
   0  -3  19-11.8305 40.4507  24
   0   3  19-4.96236 33.4431  28
   0  -3  19 40.3851 34.5691  26
   0  -3  20 199.945 45.0928  26
   0   3  20 156.516 43.2097  28
   0  -3  20 181.193 47.4852  24
   0  -3  21-1.49362 34.9041  24
   0   3  21 0.62468 33.6987  28
   0  -3  21-2.36965 34.7987  26
   0  -3  22 13301.8 219.978  24
   0  -3  22 13519.5 207.714  26
   0   3  22 13164.9 207.269  28
   0   3  22 13231.2 223.262  25
   0  -3  23 13.1870 25.2616  26
   0   3  23 5.65737 29.1757  25
   0  -3  23-1.93743 23.5775  24
   0  -4 -23 2.11170 24.0743  14
   0  -4 -22 347.557 46.4167  14
   0  -4 -21 28.4421 36.7701  14
   0  -4 -20 242.117 54.6005  14
   0  -4 -19-10.9518 47.6722  14
   0  -4 -18 354.833 63.6556  14
   0  -4 -17 4.25282 47.4214  14
   0  -4 -16 4703.70 185.930  14
   0   4 -15 100.377 88.4333  11
   0  -4 -15 25.6849 46.6545  14
   0   4 -14 84836.1 1436.50  11
   0  -4 -14 84825.1 754.489  14
   0  -4 -13 22.4742 62.0162   8
   0  -4 -13 22.0772 42.2080  14
   0  -4 -12 140502. 1420.58   8
   0  -4 -11 58.7358 63.6618   8
   0  -4 -10 2534.94 186.991   8
   0  -4  -9 5.52260 55.8157   8
   0  -4  -8 6353.00 274.062   8
   0  -4  -7 18.7202 56.8280   8
   0  -4  -6 4048.53 209.998   8
   0  -4  -5 636.776 90.4533   8
   0  -4  -4 394322. 1915.61   8
   0  -4  -3 37.9872 44.4059   8
   0  -4  -2 2080.94 140.385   8
   0  -4  -1 40.9274 45.6942   8
   0  -4   0 2133.74 139.327   8
   0  -4   1-6.29603 46.5520   8
   0  -4   2 2067.86 135.759   8
   0  -4   3 34.5903 46.1920   8
   0  -4   3 104.896 52.9530  10
   0  -4   4 391045. 1961.90  10
   0  -4   4 386834. 1883.97   8
   0  -4   5-1.48193 42.1666   8
   0  -4   5 8.12053 50.6263  10
   0  -4   6 3854.44 217.822  10
   0  -4   7 39.5403 64.1793  10
   0  -4   8 7950.02 334.091  10
   0  -4   9 52.5036 63.2250  10
   0  -4  10 2544.88 215.088  10
   0  -4  11 111.113 80.2657  10
   0  -4  12 145032. 1621.63  10
   0  -4  13-1.39044 39.6746  24
   0  -4  13 74.0326 51.3720  18
   0  -4  13-26.1662 71.3799  10
   0  -4  13 72.3816 33.6319  26
   0  -4  14 83618.0 699.259  24
   0  -4  14 86442.9 1314.60  10
   0  -4  15 65.6989 43.6886  24
   0  -4  15 25.8248 33.9749  26
   0  -4  15 4.59459 63.9340  10
   0  -4  16 4438.45 169.654  24
   0  -4  16 4693.56 144.973  26
   0  -4  17 62.7129 47.2143  24
   0  -4  17 98.7035 37.4374  26
   0  -4  18 383.435 64.1859  24
   0  -4  18 403.849 51.0662  26
   0   4  18 463.328 50.2419  28
   0   4  19 20.6927 28.3144  28
   0  -4  19 0.57328 31.9065  26
   0  -4  19 14.9379 42.4662  24
   0  -4  20 238.483 41.5482  26
   0   4  20 255.801 39.4523  28
   0   4  20 263.271 46.1229  25
   0  -4  20 237.271 50.6365  24
   0  -4  21 39.1679 28.7043  26
   0  -4  21-20.3965 36.4971  24
   0   4  21-25.2066 31.5440  25
   0  -4  22 329.907 42.4509  24
   0   4  22 340.705 39.1226  25
   0  -4  22 368.698 37.1908  26
   0  -5 -21 12.7651 30.7644  14
   0  -5 -20 7121.05 178.884  14
   0  -5 -19 15.7906 42.3119  14
   0  -5 -18 2472.34 125.066  14
   0  -5 -17 22.5535 46.3269  14
   0  -5 -16 6633.84 209.916  14
   0  -5 -15 27.1687 43.0020  14
   0  -5 -14 44549.7 545.581  14
   0  -5 -13 20.5732 70.1946   8
   0  -5 -13 88.6355 50.1618  14
   0  -5 -12 23892.4 642.427   8
   0  -5 -12 22918.7 384.530  14
   0  -5 -11 9.43208 62.9705   8
   0  -5 -11 15.4373 41.1361  14
   0  -5 -10 8234.24 368.709   8
   0  -5 -10 8063.31 221.321  14
   0  -5  -9-7.22602 67.9079   8
   0  -5  -8 31530.1 680.887   8
   0  -5  -7 30.6254 67.6573   8
   0  -5  -6 40138.8 741.218   8
   0  -5  -5 52.6506 62.8290   8
   0  -5  -4 3607.08 219.975   8
   0  -5  -3 4.47162 54.4173   8
   0  -5  -2 3984.90 224.358   8
   0  -5  -1 109.902 64.2885   8
   0  -5   0 1885.69 155.462   8
   0  -5   1 11.9009 50.0393   8
   0  -5   1 123.420 60.6183  10
   0  -5   2 4181.80 227.074  10
   0  -5   2 4212.60 226.170   8
   0  -5   3 58.0262 62.5867   8
   0  -5   3 58.0615 62.2545  10
   0  -5   4 3815.71 231.970  10
   0  -5   4 3834.58 222.055   8
   0  -5   5 88.1019 71.7847  10
   0  -5   6 41272.5 793.146  10
   0  -5   7 91.8956 73.7198  10
   0  -5   8 31006.9 732.581  10
   0  -5   9 113.830 87.9649  10
   0  -5  10 8083.74 249.183  18
   0  -5  10 8291.98 224.108  20
   0  -5  10 8437.78 215.114  22
   0  -5  10 8687.97 421.687  10
   0  -5  11-16.0828 44.8687  18
   0  -5  11 70.9083 88.9144  10
   0  -5  11-14.0719 37.3192  24
   0  -5  12 23096.7 440.100  18
   0  -5  12 24133.7 720.602  10
   0  -5  12 23690.1 371.334  20
   0  -5  12 24164.9 370.374  24
   0  -5  13-14.3669 77.9804  10
   0  -5  13-17.7564 45.9102  24
   0  -5  13 92.3680 60.0751  18
   0  -5  14 46581.2 530.169  24
   0  -5  15-14.5469 47.2257  24
   0  -5  15 13.2205 37.3364  23
   0  -5  16 6678.69 202.131  24
   0  -5  17 79.5889 47.1596  24
   0   5  17 3.56392 29.0943  25
   0  -5  17 31.2751 29.0446  26
   0  -5  18 2616.91 122.352  24
   0   5  18 2485.32 100.569  25
   0  -5  18 2539.60 94.4483  26
   0  -5  19 11.9174 40.0746  24
   0   5  19 9.39204 26.4539  25
   0  -5  19 17.0854 24.9572  26
   0  -5  20 7399.87 172.669  24
   0   5  20 6951.72 141.752  25
   0  -5  21 27.7281 27.7357  24
   0   5  21-0.31387 21.5814  25
   0  -6 -20 2804.00 95.7989  14
   0  -6 -19 10.1906 32.1081  14
   0  -6 -18 14094.5 255.684  14
   0  -6 -17 75.0532 46.1549  14
   0  -6 -16 7498.80 212.412  14
   0  -6 -15-38.7301 51.1656  14
   0  -6 -14 3177.93 150.664  14
   0  -6 -13-5.06403 46.8339  14
   0  -6 -12 11691.3 285.071  14
   0  -6 -11 41.5007 48.9749  14
   0  -6 -10 120286. 1503.24   8
   0  -6 -10 119804. 904.659  14
   0  -6  -9 10.6932 43.8985  14
   0  -6  -9-8.46832 72.4603   8
   0  -6  -8 45571.4 910.370   8
   0  -6  -8 45586.5 547.374  14
   0  -6  -7 35.1424 70.3765   8
   0  -6  -7 12.7236 39.0982  14
   0  -6  -6 51296.6 944.511   8
   0  -6  -6 52487.7 576.521  14
   0  -6  -5 65.2569 71.6213   8
   0  -6  -4 13975.5 483.607   8
   0  -6  -3 27.0971 65.6620   8
   0  -6  -2 56468.2 856.262  10
   0  -6  -2 53349.6 920.015   8
   0  -6  -1 10.9120 66.9714   8
   0  -6  -1 5.37107 50.0404  10
   0  -6   0 80496.3 1107.06   8
   0  -6   0 85823.5 1106.31  10
   0  -6   1 10.2324 59.7812  10
   0  -6   1 7.68139 64.9883   8
   0  -6   2 54980.3 928.288  10
   0  -6   2 54648.4 934.523   8
   0  -6   3 21.9165 69.9143  10
   0  -6   3 55.1621 70.2119   8
   0  -6   4 15063.6 513.395  10
   0  -6   5 5.77136 81.4320  10
   0  -6   6 52046.2 1003.76  10
   0  -6   6 50614.5 627.122  14
   0  -6   6 51823.2 527.055  22
   0  -6   7-3.55230 39.3646  22
   0  -6   7-16.7313 48.0007  14
   0  -6   7 108.823 53.9532  18
   0  -6   7-32.0568 77.6647  10
   0  -6   7-35.3949 46.7322  27
   0  -6   8 46006.3 603.071  27
   0  -6   8 45701.0 513.383  22
   0  -6   8 47076.8 1002.37  10
   0  -6   9 27.1285 53.7742  18
   0  -6   9 28.9376 48.8091  27
   0  -6   9 48.5791 77.7019  10
   0  -6  10 118984. 985.479  18
   0  -6  10 121742. 994.924  27
   0  -6  10 122836. 1684.09  10
   0  -6  11 124.117 61.5004  18
   0  -6  11 51.2243 36.6663  24
   0  -6  12 11492.4 251.839  24
   0  -6  12 11198.5 315.484  18
   0  -6  13 30.2953 41.3596  24
   0  -6  13-23.4150 57.1217  18
   0  -6  14 3352.22 148.139  23
   0  -6  14 3102.30 134.300  24
   0  -6  15 26.6409 37.0873  23
   0  -6  15-4.41529 38.5457  24
   0  -6  16 7456.00 194.475  23
   0  -6  16 7204.14 190.169  24
   0  -6  17-14.3724 34.1855  23
   0  -6  17 33.5191 37.3800  24
   0  -6  18 14318.5 238.946  24
   0  -6  19-1.96008 30.3708  24
   0  -6  20 2912.13 89.4755  24
   0  -7 -18 809.769 55.7792  14
   0  -7 -17 17.3700 32.7637  14
   0  -7 -16 905.436 72.6525  14
   0  -7 -15-0.33510 40.2180  14
   0  -7 -14 2431.93 124.155  14
   0  -7 -13 21.3663 48.7664  14
   0  -7 -12 8647.69 238.396  14
   0  -7 -11 24.5947 51.1708  14
   0  -7 -10 32050.0 472.444  14
   0  -7  -9 32.3345 51.3807  14
   0  -7  -8 29688.0 459.287  14
   0  -7  -7-25.9339 49.0340  14
   0  -7  -6 6465.38 219.950  14
   0  -7  -6 6167.42 358.510   8
   0  -7  -5 17.4862 88.3680   8
   0  -7  -5-11.0078 48.8051  14
   0  -7  -5 197.154 57.1454  27
   0  -7  -4 43827.5 550.786  27
   0  -7  -4 42782.4 558.714  14
   0  -7  -3 6.63642 43.3684  27
   0  -7  -3 97.9707 74.9717   8
   0  -7  -3 48.2741 46.1934  14
   0  -7  -2 20530.7 376.785  27
   0  -7  -2 20313.7 391.078  14
   0  -7  -1 5.63179 43.8241  14
   0  -7  -1 22.3965 42.8949  27
   0  -7  -1 0.32290 75.9669   8
   0  -7   0 3802.07 167.887  27
   0  -7   0 3295.49 261.291   8
   0  -7   0 3369.50 165.640  14
   0  -7   1-6.30577 69.6381   8
   0  -7   1 33.8265 45.1160  27
   0  -7   1 20.9249 73.4946  10
   0  -7   1 35.0775 50.8441  14
   0  -7   2 19824.9 396.856  14
   0  -7   2 19861.4 617.608  10
   0  -7   2 18400.7 310.467  22
   0  -7   2 19887.0 383.193  27
   0  -7   3-40.3044 94.2251  10
   0  -7   3 64.7581 37.1237  22
   0  -7   3 116.233 54.4833  14
   0  -7   3-16.3020 45.0810  27
   0  -7   4 39999.2 531.973  18
   0  -7   4 41503.7 586.470  14
   0  -7   4 42664.3 944.368  10
   0  -7   4 43339.8 578.816  27
   0  -7   4 39711.8 473.264  22
   0  -7   5 12.4931 44.5241  18
   0  -7   5 113.463 84.3625  10
   0  -7   5-11.2082 56.7858  14
   0  -7   5 15.7843 45.5495  27
   0  -7   6 6480.31 224.452  18
   0  -7   6 6675.85 244.975  14
   0  -7   6 7067.91 404.654  10
   0  -7   6 6711.83 234.331  27
   0  -7   7 121.254 55.1668  18
   0  -7   7-1.20211 47.7938  27
   0  -7   8 31340.8 500.728  27
   0  -7   8 29083.2 480.822  18
   0  -7   9 52.4153 53.9856  18
   0  -7   9-8.73144 46.2065  27
   0  -7  10 31232.8 502.303  18
   0  -7  11-18.9399 51.6462  18
   0  -7  12 9121.83 238.295  23
   0  -7  12 8466.99 259.141  18
   0  -7  13 22.7328 44.4646  23
   0  -7  14 2419.53 101.356  24
   0  -7  14 2452.20 118.170  23
   0  -7  15-1.01773 34.5319  23
   0  -7  15 10.9520 27.9186  24
   0  -7  16 922.328 59.6660  24
   0  -7  16 949.793 66.6337  23
   0  -7  17 18.5224 24.9268  23
   0  -7  17 10.5308 23.3991  24
   0  -8 -15 34.8181 29.1946  14
   0  -8 -15 58.0050 28.6830  27
   0  -8 -14 10166.5 203.094  14
   0  -8 -14 10558.1 200.814  27
   0  -8 -13 27.1946 36.1751  27
   0  -8 -13-18.0861 38.8009  14
   0  -8 -12 294.177 50.9170  27
   0  -8 -12 220.592 51.7053  14
   0  -8 -11 38.6709 41.3358  27
   0  -8 -11-9.07294 43.5842  14
   0  -8 -10 30918.0 429.787  14
   0  -8 -10 31595.1 422.233  27
   0  -8  -9 33.4106 47.0539  27
   0  -8  -9 66.4147 54.9489  14
   0  -8  -8 21848.3 368.781  27
   0  -8  -8 21801.4 381.242  14
   0  -8  -7 61.2798 50.3902  27
   0  -8  -7 82.3541 58.3858  14
   0  -8  -6 21536.7 391.212  14
   0  -8  -6 21343.5 376.620  27
   0  -8  -5 11.9946 50.1919  14
   0  -8  -5-3.93842 45.1277  27
   0  -8  -4 11880.1 297.914  14
   0  -8  -4 12096.8 289.327  27
   0  -8  -3 28.7926 50.6188  14
   0  -8  -3 16.1361 43.4421  27
   0  -8  -2 8688.27 251.050  27
   0  -8  -2 8328.55 258.040  14
   0  -8  -1-20.2424 48.3475  27
   0  -8  -1 0.51628 49.0376  14
   0  -8   0 7393.99 234.494  27
   0  -8   0 7082.85 242.105  14
   0  -8   1 30.4701 43.3589  27
   0  -8   1 10.2116 51.2604  14
   0  -8   2 8531.28 267.816  14
   0  -8   2 8860.31 256.609  27
   0  -8   3-19.3607 47.8387  27
   0  -8   3-2.57760 53.1246  14
   0  -8   4 12548.3 306.988  27
   0  -8   4 12111.3 319.670  14
   0  -8   5-10.1366 46.9812  27
   0  -8   5 84.8741 59.7874  14
   0  -8   6 21792.8 399.211  27
   0  -8   7 3.77091 43.7408  18
   0  -8   7-9.52888 46.2036  27
   0  -8   8 21379.7 380.408  18
   0  -8   9 27.7024 47.6647  18
   0  -8   9 27.3899 47.1136  23
   0  -8  10 30271.9 435.966  18
   0  -8  10 31273.8 411.718  23
   0  -8  11 23.1025 42.0389  23
   0  -8  12 317.376 53.4954  23
   0  -8  13-34.5071 36.9212  23
   0  -8  14 10286.9 193.385  23
   0  -8  15 11.1735 25.3758  23
   0  -9 -11 7.80268 28.8659  14
   0  -9 -10 3512.03 122.082  14
   0  -9 -10 3544.18 114.530  27
   0  -9  -9 32.1685 31.6613  27
   0  -9  -9 35.8784 38.3418  14
   0  -9  -8 1899.33 95.7180  27
   0  -9  -8 1912.52 102.218  14
   0  -9  -7-6.35712 36.2397  27
   0  -9  -7 8.48563 40.4368  14
   0  -9  -6 1757.56 98.5286  27
   0  -9  -6 1704.00 105.086  14
   0  -9  -5-20.1047 37.4823  27
   0  -9  -5 8.38906 43.9085  14
   0  -9  -4 4600.10 171.729  14
   0  -9  -4 4599.88 161.076  27
   0  -9  -3 3.01391 48.2071  14
   0  -9  -3 21.7153 40.1469  27
   0  -9  -2 10319.6 244.491  27
   0  -9  -2 10786.1 265.490  14
   0  -9  -1-0.23512 37.4637  27
   0  -9  -1-12.9308 49.4916  14
   0  -9   0 9024.02 248.517  14
   0  -9   0 9588.90 237.085  27
   0  -9   1-35.7223 50.2687  14
   0  -9   1-9.44648 41.0081  27
   0  -9   2 10383.0 266.132  14
   0  -9   2 10441.5 247.221  27
   0  -9   3 24.4008 49.2865  14
   0  -9   5 10.2170 31.5556  23
   0  -9   6 1675.72 89.0245  23
   0  -9   7 1.20782 30.8138  23
   0  -9   8 1778.88 88.3394  23
   0  -9   9 6.27492 30.3890  23
   0  -9  10 3538.80 112.547  23
   0  -9  11 30.0425 25.7930  23
   0 -10  -3 6.32219 28.9610  14
   0 -10  -2 11539.4 209.894  14
  -1   0 -17-67.5317 78.4880  11
  -1   0 -16-17.3113 77.3608  11
  -1   0 -15 55.7116 64.8842  11
  -1   0 -14 66.9384 71.8478  11
   1   0 -14 24.7185 53.1781  11
   1   0 -13 23.5249 57.0757  11
  -1   0 -13-0.51591 64.1232  11
   1   0 -12 6.03335 51.9416  11
  -1   0 -12-21.2351 60.7846  11
   1   0 -11 24.4038 47.2658  11
  -1   0 -11-38.0393 59.3969  11
  -1   0 -10 35.5830 54.0639  11
   1   0 -10-16.8438 49.8953  11
   1   0  -9 50.9630 44.6964  11
  -1   0  -9 22.2889 46.9193  11
   1   0  -8 8.66344 37.1504  11
  -1   0  -8 42.6668 20.8570   2
  -1   0  -8-21.2243 46.1806  11
   1   0  -7 25.6215 35.0370  11
   1   0  -7-18.6733 44.7481   5
  -1   0  -7 70.1627 24.2483   2
  -1   0  -7 50.7262 38.9496  11
  -1   0  -6 112.024 27.0253   2
   1   0  -6 6.58411 31.5054  11
  -1   0  -6 24.3840 40.8049  11
  -1   0  -5 7.41106 40.0664  11
  -1   0  -5 46.5825 23.6554   2
  -1   0  -4 381.405 37.2635   2
   1   0  -3 35.3676 24.5307   4
  -1   0  -3 185.927 27.5537   2
  -1   0  -2 62.7010 18.9180   2
  -1   0   0 15.3987 9.36701   3
   1   0   1 36.6203 22.2353   4
   1   0   1 21.2182 13.9067   2
   1   0   2 69.3925 33.0840   4
  -1   0   2 95.1006 34.8550   5
   1   0   3 16.7964 38.6226   4
  -1   0   4 361.001 46.2060   4
   1   0   4 9.97213 43.2461   4
  -1   0   5 26.9844 33.0479   4
  -1   0   5 32.9896 26.7626  10
   1   0   5 10.7114 45.1290   4
   1   0   6 20.3345 49.5131   4
  -1   0   6 1.48370 25.6412  10
   1   0   7 30.8543 26.0913  10
   1   0   7 37.7304 52.6381   4
  -1   0   7 66.9405 26.6191  12
  -1   0   7 26.0444 31.3611  10
  -1   0   8 11.0760 30.3816  10
   1   0   8 0.77438 49.1460   4
   1   0   8 12.0672 26.1609  10
  -1   0   9 43.3693 38.9521  10
   1   0   9 42.1860 56.6859   4
   1   0   9 26.1324 27.4156  10
  -1   0  10 96.0381 44.2408  10
   1   0  10-142.269 73.6323   4
  -1   0  11 13.9063 35.0199  10
  -1   0  15 54.9592 67.6494   6
   1   0  16 1291.80 83.0344  28
  -1   0  16 28.7461 27.4517  26
  -1   0  16 913.933 73.8830  28
  -1   0  16 8.74530 77.6436   6
  -1   0  17-31.1861 73.1070   6
   1   0  17 489.752 60.2457  28
  -1   0  17 435.456 59.7087  28
  -1   0  17 26.5009 30.6209  26
   1   0  18 21.5483 36.7616  28
   1   0  18-28.3968 79.6304   6
  -1   0  18 18.7788 39.0854  28
  -1   0  18 14.4128 31.7518  26
  -1   0  18 38.3400 76.1041   6
  -1   0  19 42.1307 34.5307  26
   1   0  19 86.6054 45.3129  28
   1   0  19 70.4458 36.8732  26
  -1   0  19 126.007 46.8652  28
   1   0  20 126.357 46.8288  28
  -1   0  20 41.7646 43.1292  28
  -1   0  20 39.7128 33.8711  26
   1   0  20 26.6154 35.4843  26
   1   0  21 34.8706 32.4959  26
  -1   0  21 1.71435 39.4757  28
   1   0  21 109.115 44.3058  28
  -1   0  21 45.3177 33.8738  26
  -1   0  22 76.5478 40.7416  28
   1   0  22 67.9236 43.1664  28
  -1   0  22 25.4134 30.1494  26
   1   0  22-0.75797 30.3040  26
   1   0  23 15.0928 32.4430  28
  -1   0  23 14.4655 23.9090  26
   1   0  23 0.16431 25.2328  26
  -1   0  23 11.8215 30.1713  25
   1   0  24 0.81591 20.6057  26
  -1   0  24 9.30961 22.8108  25
  -1   0  24 27.1811 20.2763  26
   1   0  24 29.2499 25.6255  25
   1  -1 -24 929.522 64.7454  14
  -1  -1 -24 1039.66 70.8934  14
  -1   1 -17 2350.48 233.552  11
  -1  -1 -17 2344.00 222.545  11
  -1   1 -16 21805.8 673.320  11
  -1  -1 -16 21575.7 644.857  11
  -1   1 -15 3553.47 272.676  11
  -1  -1 -15 3418.52 255.664  11
   1  -1 -14 3278.10 222.500  11
  -1  -1 -14 3179.47 235.097  11
   1   1 -14 3260.87 234.873  11
  -1   1 -14 3095.74 244.992  11
   1   1 -13 20316.2 548.286  11
  -1   1 -13 19809.3 575.174  11
  -1  -1 -13 20937.1 565.468  11
   1  -1 -13 20089.8 517.699  11
  -1   1 -12 15902.5 489.883  11
  -1  -1 -12 15577.8 465.956  11
   1  -1 -12 16011.3 441.281  11
   1   1 -12 15666.1 459.861  11
   1  -1 -11 2930.94 182.051  11
   1   1 -11 3241.93 201.732  11
  -1  -1 -11 2854.95 193.399  11
  -1   1 -11 2884.79 204.691  11
  -1   1 -10 6838.59 291.282  11
  -1  -1 -10 6949.63 281.882  11
   1  -1 -10 6932.54 261.058  11
   1   1 -10 6653.08 270.416  11
  -1   1  -9 17124.9 434.078  11
  -1  -1  -9 17795.9 419.804  11
   1  -1  -9 17343.7 382.280  11
   1   1  -9 17829.5 411.107  11
   1  -1  -8 80721.1 768.052  11
   1   1  -8 76929.0 1063.38   4
  -1  -1  -8 83086.3 922.166   2
  -1   1  -8 80836.2 883.134  11
  -1  -1  -8 79598.6 835.041  11
   1   1  -8 78599.6 810.206  11
  -1   1  -8 78974.1 1217.78   4
  -1  -1  -7 55572.9 967.848   5
   1   1  -7 56092.0 854.677   4
   1  -1  -7 55368.2 998.807   5
  -1   1  -7 54663.1 953.922   4
  -1  -1  -7 58569.8 669.337  11
   1  -1  -7 56780.7 602.621  11
   1  -1  -6 95657.6 721.202  11
   1   1  -6 94866.3 1015.00   4
  -1  -1  -6 91557.7 1133.19   5
   1  -1  -6 91675.2 1184.40   5
  -1   1  -6 92427.8 1158.58   4
  -1  -1  -6 95667.3 790.927  11
  -1   1  -5 576033. 2686.54   4
  -1  -1  -5 575754. 1809.53  11
  -1  -1  -5 561381. 2532.92   5
   1   1  -5 582076. 2303.42   4
   1  -1  -5 558679. 2683.33   5
   1  -1  -5 588138. 1633.79  11
   1  -1  -4 17432.1 432.299   5
  -1  -1  -4 17055.2 391.222   5
  -1   1  -4 17835.8 438.897   4
   1   1  -3 336588. 1436.53   1
  -1  -1  -3 336091. 1501.39   5
  -1   1  -3 341203. 1731.15   4
   1  -1  -3 339789. 1720.75   5
  -1  -1  -2 298824. 1169.84   5
   1   1  -2 296586. 1251.06   1
   1  -1  -1 59445.2 581.054   3
   1  -1   0 140703. 788.647   1
  -1   1   0 138205. 798.385   1
  -1   1   0 140779. 847.170   3
   1  -1   1 61607.1 572.113   1
  -1   1   1 57103.7 476.847   1
  -1   1   1 57115.9 573.833   3
  -1  -1   1 58150.5 510.767   2
   1   1   1 60675.0 402.124   5
  -1   1   2 304722. 1481.22   5
   1  -1   2 310751. 1419.44   1
   1  -1   3 359353. 1671.65   1
  -1   1   3 353018. 1757.59   5
   1  -1   4 18689.7 412.925   1
  -1  -1   4 17739.1 346.098   1
  -1  -1   4 18326.4 270.232  10
  -1   1   4 18334.0 451.948   5
   1  -1   5 572250. 2454.60   1
  -1   1   5 585632. 2776.07   5
   1  -1   5 567230. 1456.63  10
  -1  -1   5 575231. 2118.67   1
  -1  -1   5 592030. 1671.14  10
   1  -1   6 94616.7 1074.47   1
  -1  -1   6 95397.7 937.380   1
  -1  -1   6 95512.2 720.840  10
   1  -1   6 94290.9 649.848  10
  -1  -1   7 58606.9 783.200   1
  -1   1   7 56513.2 758.287   4
   1  -1   7 57398.4 545.885  10
   1  -1   7 57660.9 894.786   1
  -1  -1   8 81186.4 760.221  10
  -1   1   8 77100.0 551.555  12
   1  -1   8 80996.2 1127.07   1
   1  -1   8 80381.4 696.175  10
  -1   1   8 80117.1 956.603   4
  -1  -1   8 82777.7 990.826   1
   1   1   8 75692.3 1151.80   4
  -1  -1   9 17286.1 375.876  10
   1  -1   9 17010.6 343.373  10
   1  -1   9 17112.3 549.672   1
   1   1   9 16517.2 567.156   4
   1  -1  10 7083.08 235.416  10
  -1  -1  10 6902.90 252.534  10
   1  -1  11 2998.86 163.354  10
  -1  -1  11 2936.98 174.972  10
  -1  -1  12 16473.4 421.838  10
  -1  -1  13 21629.9 501.991  10
  -1   1  14 3187.41 215.740   6
  -1  -1  15 3097.04 216.590   6
  -1   1  15 3471.92 234.173   6
  -1  -1  16 21463.4 318.008  28
   1   1  16 22471.8 328.985  28
  -1   1  16 22447.6 328.254  28
   1  -1  16 20992.3 353.555  19
   1  -1  16 21366.1 316.268  28
  -1  -1  16 21111.2 571.326   6
  -1   1  16 21939.7 596.694   6
  -1   1  16 20470.8 274.894  26
  -1  -1  16 22393.5 308.595  26
  -1  -1  16 20422.1 314.090  24
   1  -1  16 20073.6 309.910  24
  -1   1  17 2347.57 208.700   6
   1  -1  17 2521.92 115.075  28
  -1  -1  17 2429.56 112.766  24
  -1  -1  17 2511.37 109.532  26
  -1  -1  17 2330.23 203.765   6
   1   1  17 2428.08 115.899  28
  -1   1  17 2441.88 98.1731  26
   1  -1  17 2423.46 111.644  24
  -1  -1  17 2508.11 115.831  28
  -1   1  17 2407.23 116.295  28
   1   1  18 5903.25 177.863  28
  -1   1  18 5335.19 312.606   6
  -1  -1  18 5861.46 166.006  26
   1  -1  18 5775.02 172.795  28
   1   1  18 5650.48 320.098   6
  -1  -1  18 5765.84 174.482  28
  -1   1  18 5552.15 147.951  26
   1  -1  18 5603.56 316.662   6
   1  -1  18 6029.06 169.771  26
  -1  -1  18 5433.82 165.785  24
  -1   1  18 5788.37 176.049  28
  -1  -1  18 5500.42 309.582   6
  -1   1  19 2232.69 95.3762  26
   1   1  19 2316.16 115.346  28
   1  -1  19 2234.89 112.181  28
  -1  -1  19 2254.83 106.690  26
  -1   1  19 2127.35 112.026  28
   1  -1  19 2294.65 108.528  26
   1   1  19 2176.17 96.4356  26
  -1  -1  19 2233.36 112.375  28
  -1   1  20 3247.83 134.544  28
   1  -1  20 3202.70 124.219  26
   1  -1  20 3150.15 128.008  28
   1   1  20 3095.70 111.010  26
  -1  -1  20 3261.76 131.540  28
   1   1  20 3378.85 135.729  28
  -1  -1  20 3227.99 123.064  26
   1   1  21 4492.52 150.461  28
   1  -1  21 4540.25 139.611  26
  -1  -1  21 4408.03 146.544  28
   1   1  21 4488.55 125.427  26
   1  -1  21 4447.35 146.235  28
  -1  -1  21 4526.64 138.707  26
  -1   1  21 4593.60 153.661  28
  -1   1  22 1053.23 77.7285  28
   1  -1  22 1019.38 71.4285  28
   1   1  22 1066.37 76.8210  28
  -1  -1  22 1083.45 70.2291  26
   1  -1  22 1066.69 70.4400  26
  -1   1  23 12122.4 214.556  25
   1  -1  23 12276.5 194.769  26
  -1  -1  23 12457.5 194.344  26
   1   1  23 12221.8 212.317  28
  -1   1  24 992.312 59.2870  25
   1   1  24 997.231 60.7508  25
  -1  -1  24 965.308 52.3944  26
   1  -1  24 1033.63 54.6075  26
   1  -2 -24 197.283 35.9381  14
  -1  -2 -24 208.991 38.9302  14
   1  -2 -23 5758.02 158.170  14
  -1  -2 -23 5901.11 164.201  14
   1  -2 -22 3547.43 139.607  14
  -1  -2 -22 3553.06 141.839  14
  -1   2 -17 37468.9 927.850  11
  -1   2 -16 52366.1 1087.94  11
  -1  -2 -16 51496.9 994.191  11
  -1  -2 -15 12932.7 490.261  11
  -1   2 -15 13098.6 533.802  11
   1   2 -14 28981.4 718.020  11
  -1  -2 -14 28169.6 695.523  11
  -1  -2 -14 28328.6 581.402   8
  -1   2 -14 28326.6 752.566  11
  -1  -2 -13 9145.30 323.426   8
  -1   2 -13 9361.15 418.071  11
  -1  -2 -13 8884.91 377.373  11
   1   2 -13 9172.97 393.515  11
   1  -2 -13 9834.89 370.028  11
  -1  -2 -12 16638.9 491.862  11
  -1   2 -12 16656.9 534.475  11
   1  -2 -12 17439.6 470.498  11
   1  -2 -12 17554.7 406.785   8
   1   2 -12 16712.4 506.605  11
  -1   2 -11 105456. 1274.07  11
   1  -2 -11 105495. 955.464   8
   1   2 -11 106065. 1213.84  11
   1  -2 -11 105830. 1109.31  11
  -1  -2 -11 102288. 1169.08  11
  -1  -2 -10 109816. 1143.34  11
   1  -2 -10 111134. 1077.87  11
   1  -2 -10 109967. 935.979   8
   1  -2  -9 64285.0 689.282   8
  -1  -2  -9 65702.4 839.242  11
   1  -2  -9 66532.8 787.504  11
   1  -2  -8 1111.88 101.906  11
  -1  -2  -8 1279.74 118.399  11
   1  -2  -8 1179.29 94.3732   8
   1   2  -7 9073.06 401.785   4
   1  -2  -7 8894.45 236.133   8
  -1  -2  -7 8895.73 399.825   5
   1  -2  -7 9126.87 262.427  11
  -1  -2  -7 8974.61 280.694  11
   1  -2  -6 24536.3 403.186  11
  -1   2  -6 24392.0 674.392   4
   1  -2  -6 24967.9 375.576   8
  -1  -2  -6 24723.0 438.461  11
  -1  -2  -6 24395.0 608.076   5
  -1  -2  -5 80909.2 1019.12   5
  -1  -2  -5 84475.1 763.857  11
   1   2  -5 82510.3 1041.71   1
   1  -2  -5 84771.5 663.996   8
  -1   2  -5 83713.2 1174.15   4
   1  -2  -5 85844.2 706.438  11
   1  -2  -4 42049.4 476.607  11
   1  -2  -4 42331.3 449.186   8
   1   2  -4 41307.7 701.725   1
  -1  -2  -4 41100.5 336.962   9
  -1  -2  -4 41771.7 506.315  11
  -1  -2  -3 97435.5 526.495   9
   1  -2  -3 94546.3 1024.09   3
   1  -2  -3 99578.9 661.584   8
   1   2  -3 96995.3 1029.70   1
  -1  -2  -3 88834.6 697.671  11
  -1  -2  -3 92248.7 870.340   3
  -1  -2  -2 227341. 969.103   8
   1   2  -2 983281. 3142.83   1
  -1  -2  -1 53563.9 448.910   8
  -1  -2  -1 55483.7 415.523   9
   1   2   0 59715.4 561.001   3
  -1   2   0 59388.6 725.524   3
  -1  -2   1 53775.3 416.368   8
  -1   2   1 52703.0 675.235   1
   1  -2   1 52800.1 465.223   8
   1  -2   2 999999. 3204.17   1
   1  -2   2 963924. 2058.45   8
   1  -2   3 100593. 1062.68   1
   1   2   3 99637.7 939.381   5
  -1  -2   3 97326.0 606.936   9
  -1  -2   3 95092.0 863.277   2
   1  -2   3 97406.7 679.679   8
  -1   2   3 102985. 1115.45   5
   1  -2   3 93899.6 572.678   7
  -1   2   3 97983.1 544.798   6
  -1  -2   4 41431.6 406.836   9
   1  -2   4 40213.8 412.877   7
   1  -2   4 41889.4 721.452   1
  -1  -2   4 39877.0 464.863  10
  -1   2   4 42286.5 396.482   6
   1  -2   4 40970.2 458.979   8
  -1  -2   4 39326.8 533.840   2
  -1   2   4 41228.5 753.124   5
   1   2   4 43015.9 679.858   5
   1  -2   5 81533.7 662.152   8
   1  -2   5 84620.7 670.977  10
  -1   2   5 86689.6 1181.94   5
  -1  -2   5 82798.1 709.853  10
  -1  -2   5 82803.9 594.709   9
   1  -2   5 85496.7 1085.50   1
  -1   2   6 24442.8 673.613   5
   1  -2   6 24355.2 385.380  10
   1  -2   6 23885.3 373.539   8
  -1  -2   6 23259.9 327.701   9
   1  -2   6 24725.5 611.316   1
  -1  -2   6 24165.6 408.214  10
  -1  -2   6 24761.0 574.314   1
  -1  -2   7 8731.87 356.983   1
  -1  -2   7 8987.90 266.727  10
   1  -2   7 8885.46 390.519   1
   1  -2   7 8950.94 250.917  10
  -1  -2   8 1479.15 119.210  10
   1  -2   8 1116.52 99.7448  10
  -1  -2   8 1102.95 137.631   1
   1  -2   9 65400.3 754.821  10
  -1  -2   9 64954.9 796.450  10
   1  -2  10 110597. 1037.45  10
  -1  -2  10 109620. 1088.80  10
  -1  -2  11 104009. 1107.98  10
   1  -2  11 105013. 1052.23  10
  -1  -2  12 17304.1 476.202  10
   1  -2  12 17171.0 447.441  10
  -1   2  12 16445.6 434.622   6
  -1  -2  13 8948.75 355.342  10
  -1   2  13 8878.90 339.911   6
  -1  -2  14 28917.8 600.778   6
  -1  -2  14 28482.1 656.007  10
  -1   2  14 28197.2 626.032   6
  -1  -2  15 13183.6 237.361  26
  -1   2  15 13328.5 450.087   6
   1   2  15 13318.8 245.512  28
  -1  -2  16 51318.8 523.925  24
   1  -2  16 49641.5 540.590  19
   1   2  16 52177.2 496.323  28
   1   2  16 50076.8 899.276   6
  -1   2  16 51680.5 911.860   6
  -1  -2  16 52092.9 482.201  26
  -1   2  16 52031.7 496.951  28
  -1  -2  16 49831.3 473.196  28
   1  -2  16 51235.9 525.789  24
  -1  -2  17 39615.7 427.534  26
   1   2  17 38793.8 814.318   6
  -1  -2  17 38138.2 422.422  28
  -1  -2  17 38527.4 457.805  24
  -1   2  17 38518.2 808.339   6
   1  -2  17 38363.7 458.652  24
   1  -2  17 39701.0 429.366  26
  -1   2  17 38427.2 437.973  28
   1   2  17 39033.8 438.595  28
   1   2  18 2101.33 108.409  28
  -1   2  18 2157.38 109.146  28
  -1  -2  18 2182.85 106.632  28
   1  -2  18 2136.35 106.426  26
  -1  -2  18 2195.13 115.181  24
  -1  -2  18 2162.11 106.091  26
   1  -2  18 2190.84 114.237  24
  -1  -2  19 6759.64 192.541  24
  -1   2  19 6852.32 188.448  28
  -1  -2  19 6872.07 181.129  26
   1  -2  19 6908.36 183.381  26
   1   2  19 6926.96 188.702  28
  -1  -2  19 6540.78 177.192  28
   1  -2  19 6631.40 189.200  24
   1  -2  20 6964.25 178.438  26
   1   2  20 6920.77 185.061  28
  -1  -2  20 6804.60 176.783  26
   1  -2  20 6681.32 182.606  24
  -1  -2  20 6796.65 185.888  24
  -1   2  20 6803.10 184.012  28
   1  -2  21 7043.38 172.983  26
  -1   2  21 6912.55 178.332  28
  -1  -2  21 6914.88 170.941  26
  -1  -2  21 6838.95 176.017  24
   1  -2  21 6848.21 173.890  24
   1   2  21 6787.25 175.601  28
   1   2  22 3466.00 120.225  28
  -1  -2  22 3491.64 114.637  24
   1  -2  22 3641.83 117.937  26
  -1  -2  22 3690.49 118.197  26
  -1   2  22 3527.50 121.446  28
  -1   2  23 5946.91 147.185  25
  -1  -2  23 5997.17 135.016  26
   1   2  23 5907.33 141.413  28
  -1  -2  23 5782.71 117.058  15
   1  -2  23 5862.37 133.570  26
   1  -2  24 188.807 29.7638  26
  -1  -2  24 233.410 32.5708  26
   1   2  24 191.552 32.6795  25
  -1   2  24 214.579 34.3302  25
  -1  -3 -23 17072.3 252.022  14
   1  -3 -23 16603.7 242.071  14
  -1  -3 -22 6081.16 171.573  14
   1  -3 -22 5871.76 164.410  14
   1  -3 -21 354.181 58.5396  14
  -1  -3 -21 330.633 60.2974  14
  -1  -3 -20 935.881 87.3905  14
   1  -3 -20 874.011 83.8461  14
   1  -3 -19 2898.98 144.353  14
  -1  -3 -19 2880.78 145.311  14
   1  -3 -18 1524.63 111.342  14
  -1   3 -16 16895.9 640.527  11
  -1  -3 -16 17001.3 575.050  11
  -1  -3 -15 34545.0 810.032  11
  -1   3 -15 33100.0 880.735  11
  -1  -3 -14 23841.8 577.122   8
  -1  -3 -14 24480.0 664.039  11
  -1   3 -14 24870.9 749.346  11
   1   3 -14 24574.2 711.049  11
  -1  -3 -13 18610.1 499.360   8
   1  -3 -13 19173.3 482.593   8
  -1   3 -13 19055.1 639.744  11
   1   3 -13 18669.0 603.080  11
  -1  -3 -13 18684.9 565.134  11
   1  -3 -13 18889.2 536.607  11
   1  -3 -12 36418.3 715.845  11
  -1  -3 -12 35892.8 747.396  11
  -1   3 -12 36080.5 845.929  11
   1  -3 -12 35382.7 639.650   8
  -1  -3 -12 35917.3 668.249   8
  -1  -3 -11 59247.5 923.459  11
   1  -3 -11 59303.9 802.033   8
  -1  -3 -11 57797.3 822.113   8
   1  -3 -11 61046.9 891.140  11
   1  -3 -10 22705.6 526.871  11
  -1  -3 -10 22621.4 496.865   8
   1  -3 -10 21872.0 474.600   8
  -1  -3 -10 22413.0 547.406  11
  -1  -3  -9 15108.3 432.294  11
  -1  -3  -9 14848.3 388.389   8
   1  -3  -9 15421.5 382.141   8
   1  -3  -9 15203.6 413.217  11
   1  -3  -8 32992.2 541.564   8
  -1  -3  -8 33656.8 563.808   8
  -1  -3  -8 33323.7 613.223  11
  -1  -3  -7 217109. 1365.49   8
   1  -3  -7 219817. 1343.48   8
  -1  -3  -7 221164. 1521.67  11
  -1  -3  -6 186144. 1332.43  11
  -1  -3  -6 183218. 1209.22   8
  -1  -3  -5 233927. 1319.86   8
  -1  -3  -5 233568. 1021.96   9
  -1  -3  -4 70815.4 571.370   9
   1  -3  -4 71380.7 696.081   8
   1  -3  -4 71511.0 1072.36   3
  -1  -3  -4 69829.7 693.758   8
  -1  -3  -4 68945.2 927.722   3
  -1  -3  -3 102312. 1048.64   3
   1  -3  -3 103632. 1229.26   3
  -1  -3  -3 100676. 805.313   8
  -1  -3  -3 105941. 706.345   9
   1  -3  -3 104544. 823.487   8
  -1  -3  -2 87521.3 721.462   8
  -1  -3  -2 88310.8 655.637   9
   1  -3  -2 86091.7 737.325   8
   1  -3  -1 15201.4 309.503   8
  -1   3  -1 15516.0 457.128   3
  -1   3  -1 15030.4 485.572   1
  -1  -3  -1 16248.6 303.207   8
  -1  -3  -1 15461.4 277.381   9
   1   3  -1 16034.3 387.050   3
  -1  -3   0 277.084 45.8049   9
   1   3   0 280.222 59.4409   3
  -1   3   0 276.341 73.4545   1
  -1  -3   0 303.112 50.7698   8
   1   3   0 233.358 71.2692   1
  -1   3   0 217.202 70.1207   3
   1  -3   0 373.613 57.0968   8
  -1  -3   1 15421.6 289.703   8
  -1   3   1 15443.9 461.402   3
  -1   3   1 14902.1 461.209   1
   1  -3   1 15541.5 310.747   8
  -1  -3   2 86451.0 679.153   8
   1  -3   2 81837.9 713.775   8
  -1   3   2 84494.1 1080.16   1
  -1  -3   2 87398.6 1093.54   2
   1   3   2 90502.4 988.114   5
  -1  -3   2 86828.5 691.758   9
   1  -3   2 85443.6 545.727   7
  -1  -3   2 87898.4 727.396  10
  -1   3   3 102515. 578.440   6
  -1  -3   3 96254.8 706.540   8
   1  -3   3 100242. 827.172   8
  -1  -3   3 102439. 770.876   9
  -1  -3   3 101694. 1160.52   2
  -1   3   3 97532.7 1153.24   1
  -1   3   3 106050. 1316.14   5
   1  -3   3 103206. 651.016   7
  -1  -3   3 101262. 825.918  10
   1   3   3 102848. 1111.55   5
  -1  -3   4 66963.8 909.831   2
  -1   3   4 70378.5 1129.83   5
  -1   3   4 69197.9 534.016   6
  -1  -3   4 69270.3 646.867   9
   1   3   4 72506.4 1006.46   5
  -1  -3   4 68206.6 623.336   8
  -1  -3   4 70627.2 724.507  10
   1  -3   4 69209.8 706.287   8
  -1  -3   5 226201. 1155.05   8
  -1  -3   5 234074. 1215.86   9
   1   3   5 238426. 1952.91   5
  -1   3   5 234550. 1062.33   6
  -1  -3   5 230761. 1375.62  10
   1  -3   5 230935. 1314.33   8
   1  -3   5 233304. 1326.12  10
  -1   3   5 230237. 2144.68   5
  -1  -3   6 181741. 1284.48  10
  -1   3   6 182584. 1021.30   6
   1  -3   6 179297. 1217.59  10
  -1   3   7 219358. 1198.27   6
  -1  -3   7 215817. 1470.73  10
   1  -3   7 218495. 1414.46  10
   1  -3   7 215148. 1321.12   8
  -1  -3   8 32896.2 604.937  10
   1  -3   8 32759.8 577.118  10
  -1   3   8 34236.9 506.402   6
  -1  -3   9 15492.6 437.785  10
   1  -3   9 15645.2 420.644  10
  -1   3   9 15160.3 360.409   6
  -1   3  10 22712.3 467.834   6
  -1  -3  10 22918.5 553.828  10
   1  -3  10 22891.8 534.714  10
  -1   3  11 57794.4 790.032   6
  -1  -3  11 58209.4 914.479  10
   1  -3  11 58387.7 885.537  10
  -1   3  12 35299.2 650.479   6
  -1  -3  12 35509.5 745.424  10
   1  -3  12 35194.0 713.073  10
  -1  -3  13 19275.7 569.926  10
   1  -3  13 19380.9 546.851  10
  -1   3  13 18904.8 499.736   6
  -1  -3  14 24323.0 315.613  26
   1   3  14 24101.2 581.688   6
  -1  -3  14 24666.7 663.213  10
  -1   3  14 23708.9 579.004   6
   1  -3  14 25101.1 366.908  24
  -1  -3  14 24711.2 365.938  24
   1   3  15 31436.2 373.285  28
   1  -3  15 32149.2 373.894  26
  -1  -3  15 32523.0 376.363  26
   1   3  15 31581.3 691.341   6
  -1   3  15 32184.0 376.043  28
  -1   3  15 33225.4 707.071   6
   1  -3  15 32632.5 431.593  24
  -1  -3  15 32741.0 776.860  10
  -1  -3  15 31935.8 426.457  24
  -1   3  16 16583.9 515.696   6
  -1  -3  16 17084.5 280.742  26
   1   3  16 16968.3 521.893   6
  -1  -3  16 17380.1 319.994  24
   1  -3  16 17451.1 280.800  26
   1  -3  16 17369.8 320.405  24
   1   3  16 17445.9 283.180  28
  -1   3  16 17189.0 281.412  28
  -1  -3  17 2045.61 103.054  26
   1  -3  17 2186.22 119.466  24
  -1   3  17 2045.23 103.052  28
   1   3  17 2111.62 104.913  28
  -1  -3  17 1967.08 115.514  24
   1  -3  17 2128.33 104.144  26
   1  -3  18 1613.58 104.151  24
  -1   3  18 1661.91 93.1801  28
  -1  -3  18 1658.41 93.3740  26
  -1  -3  18 2332.27 121.340  24
   1   3  18 1656.88 93.1357  28
   1  -3  18 2144.07 104.501  26
  -1  -3  19 2900.11 132.129  24
   1  -3  19 3053.42 133.742  24
  -1  -3  19 3019.11 119.522  26
   1   3  19 2819.21 116.287  28
   1  -3  19 2878.98 117.181  26
  -1   3  19 2812.25 115.903  28
   1  -3  20 891.349 74.9105  24
  -1  -3  20 880.458 69.2210  26
   1   3  20 927.816 69.5609  28
   1  -3  20 941.321 71.1395  26
  -1  -3  20 974.255 80.2087  24
  -1   3  20 982.666 71.3349  28
  -1  -3  21 338.180 49.2225  26
  -1  -3  21 297.903 49.9685  24
   1  -3  21 274.520 44.6124  26
  -1   3  21 351.390 47.0494  28
   1   3  21 330.142 46.3043  28
   1  -3  21 312.191 51.1185  24
  -1  -3  22 6152.11 142.310  26
  -1  -3  22 6233.26 151.883  24
   1  -3  22 5957.13 138.843  26
  -1   3  22 6074.35 152.757  25
   1  -3  22 5953.71 148.847  24
   1   3  22 6018.71 140.899  28
  -1   3  23 16985.5 226.971  25
   1   3  23 17204.8 227.408  25
   1  -3  23 16944.3 212.515  24
  -1  -3  23 17261.5 215.178  24
   1  -3  23 17136.5 209.271  26
  -1  -3  23 17305.3 211.714  26
  -1  -4 -23 664.404 49.1061  14
   1  -4 -22 1750.95 84.4195  14
  -1  -4 -22 1779.55 86.3809  14
   1  -4 -21 5721.64 160.957  14
  -1  -4 -21 5863.96 166.494  14
   1  -4 -20 164.167 50.6654  14
  -1  -4 -20 134.108 50.6714  14
   1  -4 -19 4955.00 175.006  14
  -1  -4 -19 5000.58 179.047  14
   1  -4 -18 5158.67 185.945  14
  -1  -4 -18 4965.74 184.543  14
  -1  -4 -17 28798.4 443.515  14
   1  -4 -17 29327.6 445.142  14
  -1  -4 -16 2350.71 133.411  14
   1  -4 -16 2331.12 133.880  14
  -1  -4 -15 4303.50 177.299  14
   1  -4 -15 4412.83 177.999  14
  -1  -4 -15 3945.71 257.776   8
  -1   4 -15 4589.38 352.335  11
  -1  -4 -14 7636.08 231.063  14
  -1   4 -14 8212.54 460.336  11
   1  -4 -14 8003.47 233.759  14
   1   4 -14 7952.56 435.573  11
  -1  -4 -14 7633.08 351.135   8
  -1  -4 -13 5404.52 190.282  14
  -1  -4 -13 5225.11 289.472   8
   1  -4 -13 5075.45 275.690   8
   1  -4 -13 5363.08 187.968  14
  -1   4 -13 5236.79 369.548  11
   1  -4 -12 87616.1 1110.20   8
  -1  -4 -12 87399.7 1133.80   8
  -1  -4 -11 2806.24 204.387   8
   1  -4 -11 2544.23 192.507   8
  -1  -4 -10 6407.74 293.403   8
   1  -4 -10 6023.59 282.677   8
  -1  -4  -9 9709.91 351.098   8
   1  -4  -9 9425.29 342.173   8
  -1  -4  -8 21934.7 510.235   8
   1  -4  -8 22005.2 503.841   8
   1  -4  -7 10067.5 334.297   8
  -1  -4  -7 10493.5 343.438   8
  -1  -4  -6 10703.8 336.007   8
   1  -4  -6 10230.4 327.640   8
   1  -4  -5 99269.1 988.223   8
  -1  -4  -5 97127.1 973.286   8
   1  -4  -4 5035.69 224.359   8
  -1  -4  -4 4943.17 217.304   8
   1  -4  -3 131907. 1104.96   8
  -1  -4  -3 133838. 964.630   9
   1  -4  -2 51158.7 679.009   8
  -1  -4  -2 50322.2 653.836   8
  -1  -4  -2 50480.3 601.291   9
  -1   4  -1 32792.3 786.359   3
  -1  -4  -1 33498.2 492.662   9
  -1  -4  -1 33143.9 521.526   8
   1  -4  -1 33134.3 551.171   8
   1  -4   0 13229.2 344.776   8
  -1   4   0 13612.8 501.941   3
  -1  -4   0 13508.0 332.381   8
  -1  -4   0 13760.3 322.001   9
  -1  -4   1 34294.7 525.485  10
  -1  -4   1 33805.2 510.628   9
  -1  -4   1 33224.4 519.673   8
   1  -4   1 32421.6 533.976   8
  -1  -4   2 48448.5 624.051   8
   1  -4   2 47500.7 659.536   8
  -1  -4   2 50532.5 660.262  10
  -1  -4   2 50001.5 627.802   9
  -1   4   2 49137.8 1008.11   5
  -1  -4   3 134551. 1122.49  10
   1  -4   3 134006. 1132.40   8
  -1  -4   3 131610. 1042.68   9
  -1  -4   4 4890.01 205.580   8
   1  -4   4 4916.22 225.932   8
   1  -4   4 5290.43 230.047  10
  -1  -4   4 4920.01 226.490  10
   1  -4   5 96413.5 994.094   8
  -1  -4   5 97389.7 1038.11  10
   1  -4   5 99597.2 1017.51  10
  -1  -4   6 10374.1 354.581  10
   1  -4   6 10133.8 326.011   8
   1  -4   6 11057.2 356.122  10
   1  -4   7 10284.2 358.173  10
  -1  -4   7 10645.1 376.390  10
   1  -4   8 22169.6 547.160  10
  -1  -4   8 22943.5 570.587  10
  -1  -4   9 9922.79 393.277  10
   1  -4   9 9330.66 372.742  10
  -1  -4  10 5892.01 318.122  10
   1  -4  10 5838.31 306.500  10
  -1  -4  11 2860.23 231.191  10
   1  -4  11 2779.59 224.527  10
  -1  -4  12 86389.0 1273.77  10
   1  -4  12 85953.7 1242.89  10
   1  -4  13 5625.98 327.683  10
  -1  -4  13 5244.45 329.822  10
   1  -4  13 5261.62 174.285  24
   1  -4  13 4972.70 204.566  18
  -1  -4  13 4756.38 138.707  26
  -1  -4  13 5247.66 174.358  24
   1  -4  13 5082.05 141.018  26
  -1  -4  14 7554.46 213.969  24
  -1  -4  14 7313.34 176.694  26
   1  -4  14 7423.50 385.354  10
  -1  -4  14 7649.38 401.705  10
   1  -4  14 7245.11 173.729  26
  -1  -4  14 7542.95 205.024  23
   1  -4  14 7447.14 212.931  24
  -1  -4  15 4321.64 138.876  26
   1  -4  15 4258.53 135.751  26
  -1  -4  15 4322.08 307.116  10
   1  -4  15 4320.65 164.882  24
  -1  -4  15 4141.23 163.485  24
   1  -4  16 2298.08 124.438  24
  -1  -4  16 2316.86 125.787  24
   1  -4  16 2367.60 104.343  26
  -1  -4  16 2374.71 105.598  26
  -1  -4  17 28504.5 351.964  26
   1  -4  17 28571.5 346.644  26
  -1  -4  17 29470.0 421.851  24
   1   4  17 28656.7 346.289  28
   1  -4  17 29367.9 420.524  24
   1  -4  18 5014.11 146.272  26
  -1  -4  18 5314.29 178.675  24
   1   4  18 4958.54 143.124  28
   1  -4  18 5323.25 179.334  24
  -1  -4  18 5010.49 147.006  26
   1   4  19 5067.58 138.762  28
  -1  -4  19 4846.65 141.104  26
  -1   4  19 4977.79 136.841  28
  -1   4  19 5099.95 154.873  25
  -1  -4  19 4840.16 165.899  24
   1  -4  19 5042.82 141.008  26
   1  -4  19 4914.77 166.543  24
   1  -4  20 103.053 43.4848  24
   1  -4  20 122.871 35.2243  26
  -1   4  20 127.843 40.1442  25
   1   4  20 113.055 31.4637  28
  -1  -4  20 147.823 48.8198  24
  -1  -4  20 128.140 37.7763  26
  -1  -4  21 6088.98 137.725  26
   1  -4  21 5916.36 134.006  26
   1   4  21 5854.51 144.391  25
  -1  -4  21 6041.79 158.563  24
   1   4  21 5722.92 127.566  28
   1  -4  21 6068.90 158.395  24
  -1   4  21 5823.44 144.562  25
   1  -4  22 1879.34 70.5058  26
   1  -4  22 1936.97 82.9196  24
  -1  -4  22 1928.13 82.3884  24
   1   4  22 1848.52 75.6053  25
  -1   4  22 1824.45 75.9352  25
   1  -5 -21 2433.93 95.6089  14
  -1  -5 -21 2424.35 96.2624  14
   1  -5 -20 3959.76 133.474  14
  -1  -5 -20 3745.31 131.811  14
  -1  -5 -19 5821.75 175.472  14
   1  -5 -19 5712.39 173.199  14
   1  -5 -18 4900.07 171.118  14
  -1  -5 -18 4728.02 168.491  14
   1  -5 -17 4435.76 168.812  14
  -1  -5 -17 4190.81 164.762  14
   1  -5 -16 16024.0 323.587  14
  -1  -5 -16 15591.3 318.235  14
  -1  -5 -15 18616.5 352.708  14
   1  -5 -15 19065.5 355.835  14
   1  -5 -14 6871.82 218.303  14
  -1  -5 -14 7056.47 221.020  14
  -1  -5 -13 18517.4 354.711  14
   1  -5 -13 18074.3 560.275   8
   1  -5 -13 18278.5 349.355  14
  -1  -5 -13 18770.5 571.291   8
   1  -5 -12 40213.8 824.239   8
   1  -5 -12 39414.5 505.324  14
  -1  -5 -12 40787.8 836.399   8
  -1  -5 -12 39949.9 509.359  14
   1  -5 -11 18027.5 335.481  14
   1  -5 -11 17881.0 548.058   8
  -1  -5 -11 17377.2 328.931  14
  -1  -5 -11 18183.2 552.943   8
  -1  -5 -10 9944.58 244.407  14
  -1  -5 -10 10331.7 410.098   8
   1  -5 -10 9715.06 399.234   8
   1  -5 -10 9867.14 246.283  14
   1  -5  -9 12606.2 443.920   8
  -1  -5  -9 12266.8 438.191   8
  -1  -5  -8 3850.97 243.626   8
   1  -5  -8 3657.38 242.057   8
   1  -5  -7 35230.7 709.033   8
  -1  -5  -7 34714.6 698.652   8
   1  -5  -6 16027.6 474.411   8
  -1  -5  -6 15839.9 462.898   8
   1  -5  -5 69850.5 965.843   8
  -1  -5  -5 68656.4 943.025   8
   1  -5  -4 4228.86 241.137   8
  -1  -5  -4 4346.89 238.772   8
  -1  -5  -3 12807.9 394.994   8
   1  -5  -3 12461.1 402.462   8
  -1  -5  -2 2184.54 149.349  10
  -1  -5  -2 2211.65 170.228   8
   1  -5  -2 1990.88 163.581   8
  -1  -5  -1 6567.71 276.969   8
  -1  -5  -1 7042.84 268.457  10
   1  -5  -1 6714.92 291.534   8
  -1  -5   0 2194.70 158.304  10
   1  -5   0 2103.02 169.016   8
  -1  -5   0 2141.31 161.837   8
  -1  -5   1 6586.33 273.827   8
   1  -5   1 6378.89 279.609   8
  -1  -5   1 6986.33 280.804  10
  -1  -5   2 1937.64 151.340   8
  -1  -5   2 2347.95 174.958  10
   1  -5   2 2202.30 173.640   8
  -1  -5   3 12623.6 381.523   8
   1  -5   3 12957.3 410.171   8
   1  -5   3 12677.3 398.099  10
  -1  -5   3 13277.2 414.269  10
  -1  -5   4 4359.52 249.708  10
   1  -5   4 4549.51 250.077   8
   1  -5   4 4911.35 257.673  10
   1  -5   5 68630.7 979.207  10
  -1  -5   5 70756.4 1015.31  10
   1  -5   5 70924.0 978.113   8
  -1  -5   6 15788.1 499.645  10
   1  -5   6 16569.3 501.662  10
   1  -5   7 35460.9 755.744  10
  -1  -5   7 35248.3 769.870  10
  -1  -5   8 3767.65 268.010  10
   1  -5   8 4120.48 276.860  10
  -1  -5   9 12939.2 499.919  10
   1  -5   9 12588.9 484.322  10
  -1  -5  10 9951.91 455.717  10
   1  -5  10 10000.7 232.800  22
   1  -5  10 9577.24 271.593  18
  -1  -5  10 9953.99 251.228  20
  -1  -5  10 9459.08 268.176  18
   1  -5  10 9958.04 238.594  20
   1  -5  10 10347.3 454.730  10
  -1  -5  11 18518.4 389.154  27
  -1  -5  11 18347.8 315.510  24
   1  -5  11 18057.6 317.892  22
  -1  -5  11 17783.3 374.372  18
   1  -5  11 19082.1 626.783  10
   1  -5  11 17778.9 377.731  18
   1  -5  11 18389.7 315.445  24
  -1  -5  11 16989.2 327.138  20
   1  -5  11 19399.2 330.083  20
  -1  -5  11 19323.8 644.711  10
  -1  -5  12 41160.6 954.848  10
   1  -5  12 40922.7 931.499  10
  -1  -5  12 39115.0 567.833  18
  -1  -5  12 40197.1 476.940  24
   1  -5  12 39349.7 572.517  18
   1  -5  12 39895.4 476.047  24
  -1  -5  13 19406.2 664.925  10
  -1  -5  13 18973.1 334.559  24
   1  -5  13 18345.2 400.630  18
   1  -5  13 18988.9 336.892  24
   1  -5  13 18901.6 642.155  10
  -1  -5  13 18229.4 350.810  20
   1  -5  14 7204.69 211.406  24
  -1  -5  14 7124.37 209.551  24
  -1  -5  14 7159.09 210.980  23
  -1  -5  15 19410.7 335.932  23
  -1  -5  15 19485.3 342.256  24
   1  -5  15 18900.5 339.015  24
  -1  -5  16 15707.5 304.988  24
   1  -5  16 15459.7 302.690  24
  -1  -5  16 15071.2 239.380  26
  -1  -5  16 15954.7 294.514  23
  -1   5  16 15764.2 265.955  25
  -1   5  17 4227.11 136.556  25
   1  -5  17 4343.65 159.946  24
  -1  -5  17 4124.38 124.700  26
  -1  -5  17 4371.89 160.338  24
  -1  -5  18 4795.40 162.039  24
   1   5  18 4794.71 136.099  25
   1  -5  18 4460.25 121.087  26
  -1   5  18 4658.52 137.021  25
   1  -5  18 4973.15 164.560  24
  -1  -5  18 4591.04 126.329  26
   1  -5  19 6037.74 169.879  24
  -1   5  19 5780.55 142.503  25
  -1  -5  19 5667.06 132.011  26
   1   5  19 5914.67 141.527  25
   1  -5  19 5551.71 127.292  26
  -1  -5  19 5893.21 168.466  24
   1   5  20 3780.59 104.499  25
   1  -5  20 3648.36 95.1160  26
  -1  -5  20 3953.45 127.630  24
  -1   5  20 3814.99 107.090  25
   1  -5  20 3928.47 127.331  24
  -1   5  21 2191.43 72.8229  25
   1  -5  21 2359.35 89.9230  24
  -1  -5  21 2286.40 88.5887  24
  -1  -6 -20 8915.31 165.552  14
   1  -6 -20 8827.68 164.250  14
   1  -6 -19 9395.39 190.453  14
  -1  -6 -19 9175.60 189.281  14
  -1  -6 -18 671.053 65.5650  14
   1  -6 -18 648.705 64.6744  14
   1  -6 -17 5922.41 178.011  14
  -1  -6 -17 5565.58 173.807  14
  -1  -6 -16 2125.75 118.900  14
   1  -6 -16 2247.29 120.995  14
  -1  -6 -15 1785.85 112.970  14
   1  -6 -15 1852.79 115.001  14
  -1  -6 -14 2915.55 143.783  14
   1  -6 -14 3036.75 147.243  14
  -1  -6 -13 3233.82 152.880  14
   1  -6 -13 3425.48 157.523  14
  -1  -6 -12 33160.3 475.846  14
   1  -6 -12 34152.2 485.430  14
   1  -6 -11 988.586 95.1212  14
  -1  -6 -11 886.196 89.1385  14
   1  -6 -10 32241.4 471.905  14
  -1  -6 -10 32429.3 785.399   8
  -1  -6 -10 31861.0 465.247  14
   1  -6 -10 32228.1 785.823   8
   1  -6  -9 5870.64 202.752  14
   1  -6  -9 5654.22 334.227   8
  -1  -6  -9 5697.01 199.716  14
  -1  -6  -9 6090.88 340.995   8
  -1  -6  -8 6027.34 201.755  14
   1  -6  -8 6008.10 203.491  14
  -1  -6  -8 6111.88 338.789   8
   1  -6  -8 5546.40 327.925   8
  -1  -6  -7 6318.94 203.840  14
   1  -6  -7 6499.50 349.090   8
   1  -6  -7 6220.95 202.441  14
  -1  -6  -7 6281.13 338.683   8
  -1  -6  -6 72961.5 676.858  14
   1  -6  -6 73015.5 1135.07   8
  -1  -6  -6 72558.5 1116.28   8
   1  -6  -6 73768.9 687.190  14
  -1  -6  -5 2342.50 206.958   8
   1  -6  -5 2254.92 207.459   8
   1  -6  -4 37.8760 68.1445   8
  -1  -6  -4 74.7349 73.9984   8
   1  -6  -3 29222.8 694.991   8
  -1  -6  -3 29481.7 684.004   8
   1  -6  -2 9051.31 386.090   8
  -1  -6  -2 9347.45 383.161   8
   1  -6  -1 8820.57 352.109  10
   1  -6  -1 8181.21 363.772   8
  -1  -6  -1 8186.69 355.785   8
  -1  -6  -1 8898.23 350.140  10
   1  -6   0 908.737 123.076  10
  -1  -6   0 878.637 120.426  10
  -1  -6   0 881.235 124.965   8
   1  -6   0 840.434 131.920   8
   1  -6   1 8923.41 366.139  10
  -1  -6   1 8725.65 365.007  10
   1  -6   1 8507.26 377.963   8
  -1  -6   1 8798.41 364.453   8
  -1  -6   2 9529.03 391.132  10
   1  -6   2 9367.87 397.443   8
  -1  -6   2 9407.32 379.622   8
   1  -6   2 9564.92 389.030  10
   1  -6   3 29794.2 707.648   8
   1  -6   3 30912.4 707.838  10
  -1  -6   3 30845.6 716.408  10
  -1  -6   4 121.797 74.4342  10
   1  -6   4 60.5302 74.1714   8
   1  -6   4 124.283 87.4023  10
   1  -6   5 2381.05 217.530  10
  -1  -6   5 2308.18 219.564  10
   1  -6   6 72871.9 758.244  14
   1  -6   6 75058.7 631.866  22
  -1  -6   6 70391.9 737.636  14
   1  -6   6 74051.0 1186.81  10
  -1  -6   6 73650.7 739.726  27
  -1  -6   6 71352.1 625.996  22
   1  -6   6 71879.6 711.349  18
  -1  -6   6 73473.8 1204.97  10
   1  -6   7 6045.65 227.754  14
   1  -6   7 6094.17 187.713  22
  -1  -6   7 5591.25 187.076  20
  -1  -6   7 6001.31 221.941  14
  -1  -6   7 6740.81 380.596  10
   1  -6   7 6190.33 359.817  10
   1  -6   7 6145.02 216.090  18
  -1  -6   7 5826.53 209.475  18
  -1  -6   7 6474.86 228.840  27
  -1  -6   8 6175.80 228.150  27
  -1  -6   8 5635.74 209.716  18
  -1  -6   8 5452.35 187.658  20
  -1  -6   8 5959.37 367.260  10
   1  -6   8 5993.44 182.691  20
   1  -6   8 5754.07 215.553  18
   1  -6   8 5619.59 348.398  10
   1  -6   8 5646.39 184.587  22
  -1  -6   9 6389.32 233.567  27
   1  -6   9 6126.58 374.712  10
  -1  -6   9 5880.29 371.494  10
   1  -6   9 5894.99 222.719  18
  -1  -6   9 5936.87 218.462  18
  -1  -6   9 5760.40 194.175  20
   1  -6   9 5990.10 191.708  22
  -1  -6  10 31525.5 508.282  18
   1  -6  10 34116.0 881.439  10
  -1  -6  10 30230.1 435.119  20
  -1  -6  10 33422.9 531.357  27
   1  -6  10 31480.1 515.039  18
   1  -6  10 31431.1 403.478  24
  -1  -6  10 32865.2 879.997  10
   1  -6  10 32586.5 444.153  22
   1  -6  11 840.654 75.9413  24
  -1  -6  11 849.469 74.1715  24
   1  -6  11 911.458 104.105  18
  -1  -6  11 767.146 93.4958  18
  -1  -6  12 32237.7 436.028  20
   1  -6  12 31981.7 531.038  18
  -1  -6  12 32724.9 423.101  24
   1  -6  12 33368.5 426.694  24
  -1  -6  12 33108.8 528.168  18
  -1  -6  13 3438.54 140.855  24
   1  -6  13 3291.86 139.589  24
   1  -6  13 3409.03 178.808  18
  -1  -6  13 3436.00 153.448  23
  -1  -6  14 2970.29 131.085  24
  -1  -6  14 2874.88 137.712  23
   1  -6  14 2939.05 130.219  24
   1  -6  15 1832.31 106.066  23
  -1  -6  15 1823.34 107.009  23
  -1  -6  15 1730.06 100.933  24
   1  -6  15 1605.42 98.1410  24
  -1  -6  16 2164.71 108.560  24
  -1  -6  16 2061.61 106.826  23
   1  -6  16 2164.03 108.490  24
   1  -6  16 2208.58 107.922  23
  -1  -6  17 5704.50 158.116  23
   1  -6  17 5748.40 162.576  24
  -1  -6  17 5991.06 166.002  24
  -1  -6  18 607.303 57.3684  24
   1  -6  18 600.777 58.5963  24
  -1  -6  19 9376.02 175.853  24
   1  -6  19 9027.85 174.272  24
   1  -6  20 8822.87 152.514  24
  -1  -6  20 8800.92 150.693  24
   1  -7 -18 4003.67 112.796  14
  -1  -7 -18 4149.29 114.854  14
   1  -7 -17 12283.7 216.636  14
  -1  -7 -17 12042.8 214.307  14
   1  -7 -16 1534.38 89.9353  14
  -1  -7 -16 1450.14 86.9903  14
   1  -7 -15 1997.15 107.383  14
  -1  -7 -15 1951.96 105.826  14
  -1  -7 -14 2215.07 117.875  14
   1  -7 -14 2386.04 123.132  14
  -1  -7 -13 338.418 63.8120  14
   1  -7 -13 345.235 64.9992  14
  -1  -7 -12 4508.20 173.636  14
   1  -7 -12 4420.69 173.637  14
   1  -7 -11 18184.8 352.340  14
  -1  -7 -11 18261.6 348.903  14
   1  -7 -10 3385.88 159.809  14
  -1  -7 -10 3142.88 152.411  14
   1  -7  -9 5919.91 208.508  14
  -1  -7  -9 5767.92 203.655  14
   1  -7  -8 9640.41 264.569  14
  -1  -7  -8 9626.09 262.274  14
  -1  -7  -7 1051.38 96.4087  14
   1  -7  -7 1138.38 104.208  14
   1  -7  -6 1840.64 123.313  14
  -1  -7  -6 1834.69 122.699  14
  -1  -7  -5 15295.5 332.468  14
   1  -7  -5 16024.3 331.758  27
  -1  -7  -5 14970.3 544.013   8
  -1  -7  -5 16175.5 342.681  27
   1  -7  -5 15701.9 342.091  14
   1  -7  -5 14450.3 536.727   8
  -1  -7  -4 3551.13 164.768  27
  -1  -7  -4 3635.05 270.152   8
   1  -7  -4 3452.52 156.010  27
  -1  -7  -4 3483.10 163.212  14
   1  -7  -4 3286.81 264.114   8
   1  -7  -4 3613.31 168.139  14
   1  -7  -3 24245.8 424.298  14
   1  -7  -3 24657.9 406.992  27
  -1  -7  -3 22681.4 651.319   8
  -1  -7  -3 24857.6 420.199  27
  -1  -7  -3 23990.8 418.632  14
   1  -7  -3 22615.4 677.138   8
   1  -7  -2 4949.05 197.910  14
  -1  -7  -2 5273.46 200.973  14
  -1  -7  -2 5083.60 193.416  27
   1  -7  -2 4820.83 317.602   8
  -1  -7  -2 4898.44 309.601   8
   1  -7  -2 4969.71 185.280  27
   1  -7  -1 7708.80 245.521  14
  -1  -7  -1 7370.85 374.524   8
  -1  -7  -1 7776.90 243.430  14
   1  -7  -1 7762.12 401.147   8
  -1  -7  -1 8123.51 244.315  27
   1  -7  -1 7697.30 230.404  27
   1  -7   0 10173.1 460.478   8
  -1  -7   0 10719.7 282.493  27
   1  -7   0 10393.6 270.005  27
  -1  -7   0 10496.1 283.874  14
   1  -7   0 10366.1 428.954  10
  -1  -7   0 10421.2 446.328   8
   1  -7   0 10471.6 287.885  14
   1  -7   1 7833.03 234.889  27
  -1  -7   1 8309.10 250.497  27
   1  -7   1 7311.03 390.005   8
   1  -7   1 7607.86 378.452  10
   1  -7   1 7219.96 219.910  18
  -1  -7   1 7774.37 247.165  14
   1  -7   1 7909.08 253.602  14
  -1  -7   1 7488.99 378.032  10
  -1  -7   2 4593.89 196.142  14
   1  -7   2 4833.04 309.851  10
  -1  -7   2 4825.29 310.828  10
  -1  -7   2 4631.77 190.879  27
   1  -7   2 4751.52 183.567  18
   1  -7   2 4628.76 157.920  22
   1  -7   2 4767.97 199.668  14
   1  -7   2 4902.49 188.935  27
   1  -7   2 4629.30 308.123   8
   1  -7   3 22835.2 352.086  22
   1  -7   3 23596.6 442.124  14
  -1  -7   3 24922.9 438.861  27
   1  -7   3 23398.1 404.249  18
  -1  -7   3 24106.2 697.877  10
   1  -7   3 24119.7 691.981  10
  -1  -7   3 23465.8 434.500  14
   1  -7   3 22582.7 406.565  27
  -1  -7   4 3461.63 170.525  27
  -1  -7   4 3520.09 280.558  10
   1  -7   4 3397.10 275.131  10
   1  -7   4 3379.49 173.672  14
   1  -7   4 3503.46 144.079  22
   1  -7   4 3351.36 159.929  18
   1  -7   4 3372.78 160.697  27
  -1  -7   4 3472.44 174.377  14
   1  -7   5 15004.0 568.922  10
   1  -7   5 15032.2 337.375  18
   1  -7   5 14648.8 292.003  22
  -1  -7   5 15518.7 586.002  10
  -1  -7   5 14706.4 353.335  14
  -1  -7   5 15865.1 358.713  27
   1  -7   5 14931.5 362.332  14
   1  -7   6 1910.44 112.585  22
  -1  -7   6 1877.19 134.385  14
   1  -7   6 1913.29 129.106  18
   1  -7   6 1758.13 134.765  14
  -1  -7   6 2108.94 232.786  10
   1  -7   6 2092.20 231.248  10
  -1  -7   6 1896.92 132.500  27
  -1  -7   7 1038.46 98.3923  18
   1  -7   7 1026.14 99.8978  18
   1  -7   7 995.590 85.3604  22
  -1  -7   7 983.755 101.780  27
  -1  -7   8 10229.7 295.549  27
   1  -7   8 9332.40 276.504  18
  -1  -7   8 9468.28 271.709  18
   1  -7   9 5817.72 222.895  18
  -1  -7   9 6022.15 227.350  27
  -1  -7   9 5892.06 217.610  18
   1  -7  10 2990.94 162.451  18
  -1  -7  10 2941.10 157.955  18
  -1  -7  11 18039.6 373.547  18
   1  -7  11 18159.9 384.912  18
  -1  -7  12 4609.32 172.768  23
   1  -7  12 4417.52 190.980  18
   1  -7  13 566.742 70.4472  23
  -1  -7  13 396.025 64.4569  23
   1  -7  14 2107.98 95.5963  24
  -1  -7  14 2230.95 114.220  23
   1  -7  14 2322.34 113.931  23
   1  -7  15 1927.00 88.1098  24
  -1  -7  15 1896.70 86.2917  24
  -1  -7  15 1951.56 100.281  23
   1  -7  15 1820.38 95.7878  23
  -1  -7  16 1457.72 71.6416  24
   1  -7  16 1507.87 74.0954  24
  -1  -7  16 1562.86 83.2969  23
   1  -7  16 1486.72 79.3844  23
   1  -7  17 11669.3 179.250  24
  -1  -7  17 12019.9 191.565  23
   1  -7  17 11838.0 185.424  23
  -1  -7  17 11791.5 177.578  24
  -1  -8 -15 1946.50 83.2325  27
   1  -8 -15 1893.85 84.2006  14
  -1  -8 -15 1995.09 85.0745  14
   1  -8 -14 7040.77 170.775  14
  -1  -8 -14 6866.95 165.842  14
  -1  -8 -14 7291.17 170.158  27
   1  -8 -14 7320.33 163.690  27
  -1  -8 -13 5867.01 163.933  27
   1  -8 -13 5807.83 157.734  27
   1  -8 -13 5819.25 166.273  14
  -1  -8 -13 5602.61 161.789  14
  -1  -8 -12 2615.82 119.326  27
  -1  -8 -12 2568.29 119.108  14
   1  -8 -12 2604.74 114.369  27
   1  -8 -12 2558.77 120.848  14
  -1  -8 -11 4255.18 156.906  27
   1  -8 -11 4076.96 156.550  14
   1  -8 -11 4285.83 151.224  27
  -1  -8 -11 4190.87 155.693  14
  -1  -8 -10 2401.21 126.473  14
  -1  -8 -10 2591.82 129.402  27
   1  -8 -10 2583.36 123.404  27
   1  -8 -10 2420.33 128.058  14
  -1  -8  -9 10519.6 257.914  14
  -1  -8  -9 11109.7 262.393  27
   1  -8  -9 10976.0 267.694  14
   1  -8  -9 10874.8 251.422  27
   1  -8  -8 22119.9 363.448  27
  -1  -8  -8 21996.9 374.685  27
  -1  -8  -8 21400.0 373.963  14
   1  -8  -8 21614.7 381.205  14
  -1  -8  -7 29505.7 448.001  14
  -1  -8  -7 30049.8 445.100  27
   1  -8  -7 29743.4 426.960  27
   1  -8  -7 29751.2 453.733  14
  -1  -8  -6 22735.4 392.522  27
   1  -8  -6 21885.9 396.873  14
   1  -8  -6 22342.6 376.136  27
  -1  -8  -6 21880.9 391.233  14
  -1  -8  -5 1411.08 108.475  27
   1  -8  -5 1102.15 91.7231  27
   1  -8  -5 1146.21 103.825  14
  -1  -8  -4 1717.20 117.742  27
   1  -8  -4 1688.73 122.536  14
  -1  -8  -4 1674.23 119.729  14
   1  -8  -4 1649.79 110.401  27
  -1  -8  -3 5088.61 194.970  27
   1  -8  -3 5015.41 201.562  14
   1  -8  -3 4792.74 182.776  27
  -1  -8  -3 4693.51 192.579  14
   1  -8  -2 18660.0 358.118  27
  -1  -8  -2 18734.1 371.535  27
   1  -8  -2 18298.1 378.494  14
  -1  -8  -2 18014.3 371.407  14
   1  -8  -1 6857.89 238.157  14
  -1  -8  -1 6971.25 232.193  27
  -1  -8  -1 6644.69 231.061  14
   1  -8  -1 7140.70 224.833  27
   1  -8   0 178.857 51.8529  27
  -1  -8   0 109.805 53.1368  14
   1  -8   0 87.0701 55.6159  14
  -1  -8   0 140.110 52.9864  27
   1  -8   1 7052.34 224.035  27
  -1  -8   1 6652.18 233.577  14
   1  -8   1 7051.62 242.911  14
  -1  -8   1 6957.22 232.278  27
  -1  -8   2 18935.1 381.606  27
   1  -8   2 18799.3 363.700  27
  -1  -8   2 18486.3 386.543  14
   1  -8   2 18261.8 391.150  14
   1  -8   3 4685.48 202.575  14
  -1  -8   3 4895.41 198.376  27
  -1  -8   3 4732.12 201.266  14
   1  -8   3 4511.22 178.256  18
   1  -8   4 1684.98 115.406  18
   1  -8   4 1718.29 130.671  14
  -1  -8   4 1642.96 121.920  27
  -1  -8   4 1662.91 125.881  14
  -1  -8   5 1238.49 107.697  27
   1  -8   5 1263.93 115.823  14
   1  -8   5 1138.93 98.3383  18
  -1  -8   5 1201.10 108.414  14
   1  -8   6 20702.0 385.617  18
  -1  -8   6 22046.5 410.173  27
  -1  -8   6 21343.6 354.611  23
   1  -8   7 29067.5 454.255  18
  -1  -8   7 30528.9 476.677  27
  -1  -8   7 29579.8 416.392  23
   1  -8   8 21322.5 385.823  18
  -1  -8   8 21967.9 397.688  27
  -1  -8   8 21613.8 354.842  23
  -1  -8   9 10835.6 250.238  23
   1  -8   9 10339.1 267.438  18
   1  -8  10 2368.56 131.620  18
  -1  -8  10 2364.38 120.707  23
  -1  -8  11 4119.72 149.933  23
   1  -8  11 4214.80 149.886  23
   1  -8  11 3880.31 159.899  18
   1  -8  12 2567.07 114.159  23
  -1  -8  12 2567.45 115.124  23
  -1  -8  13 5737.14 156.789  23
   1  -8  13 5646.39 154.765  23
  -1  -8  14 7193.74 163.159  23
   1  -8  14 7139.50 160.909  23
  -1  -8  15 1981.91 78.9631  23
   1  -8  15 2003.62 78.7501  23
  -1  -9 -11 810.423 56.3283  27
   1  -9 -11 797.579 59.7386  14
  -1  -9 -11 734.288 56.7038  14
   1  -9 -10 54.7764 27.8857  27
  -1  -9 -10 65.9292 32.5480  27
  -1  -9 -10 89.0912 35.9889  14
   1  -9 -10 44.3701 34.2262  14
  -1  -9  -9 4976.54 145.542  27
   1  -9  -9 4997.65 153.408  14
   1  -9  -9 4934.82 137.285  27
  -1  -9  -9 4922.32 149.101  14
   1  -9  -8 3762.63 140.765  14
   1  -9  -8 3724.24 125.640  27
  -1  -9  -8 3807.26 134.811  27
  -1  -9  -8 3756.97 137.202  14
  -1  -9  -7 86.9352 42.9480  14
   1  -9  -7 104.335 45.9278  14
  -1  -9  -7 153.429 44.7208  27
   1  -9  -7 128.416 38.1640  27
  -1  -9  -6 10305.0 231.512  27
  -1  -9  -6 9930.11 234.339  14
   1  -9  -6 10123.7 241.010  14
   1  -9  -6 9970.08 216.143  27
   1  -9  -5 13555.4 256.882  27
  -1  -9  -5 13604.3 272.399  27
  -1  -9  -5 13162.3 275.194  14
   1  -9  -5 14064.8 289.714  14
   1  -9  -4 10205.3 252.802  14
   1  -9  -4 10247.3 227.872  27
  -1  -9  -4 10596.7 245.067  27
  -1  -9  -4 10343.1 249.398  14
   1  -9  -3 16112.9 320.619  14
   1  -9  -3 16120.1 289.250  27
  -1  -9  -3 16432.5 308.924  27
  -1  -9  -3 16106.2 315.164  14
  -1  -9  -2 759.997 77.5203  27
  -1  -9  -2 664.137 77.1446  14
   1  -9  -2 663.003 83.1168  14
  -1  -9  -1 7507.13 214.300  27
   1  -9  -1 7305.20 224.392  14
  -1  -9  -1 7493.25 221.648  14
  -1  -9   0 1277.74 95.1921  27
   1  -9   0 1254.85 103.676  14
  -1  -9   0 1313.37 103.079  14
  -1  -9   1 7397.09 222.133  14
   1  -9   1 7398.57 227.880  14
  -1  -9   1 7450.97 215.978  27
  -1  -9   2 706.536 80.2993  14
  -1  -9   2 732.382 76.4153  27
   1  -9   2 743.681 87.0177  14
  -1  -9   3 16288.0 313.757  27
   1  -9   3 16183.0 331.325  14
   1  -9   4 10244.2 205.038  23
  -1  -9   4 10536.1 249.525  27
  -1  -9   5 14031.1 280.446  27
   1  -9   5 13414.8 236.137  23
  -1  -9   5 13405.5 236.128  23
  -1  -9   6 9688.47 201.155  23
   1  -9   6 9912.10 204.237  23
  -1  -9   6 10371.7 234.136  27
   1  -9   7 135.200 39.7627  23
  -1  -9   7 137.981 38.4028  23
   1  -9   8 3733.46 123.637  23
  -1  -9   8 3772.26 124.127  23
   1  -9   9 4885.87 136.236  23
  -1  -9   9 4928.36 136.868  23
   1  -9  10 51.5022 30.7075  23
  -1  -9  10 33.6374 28.7374  23
   1  -9  11 696.018 51.8212  23
  -1  -9  11 682.065 50.8464  23
   1 -10  -4 6440.40 153.010  14
   1 -10  -3 3462.25 116.844  14
  -1 -10  -2 10194.8 191.920  14
   1 -10  -2 10502.2 203.236  14
  -2   0 -18 11833.3 511.030  11
  -2   0 -17 23960.0 719.434  11
  -2   0 -16 48415.9 1000.18  11
  -2   0 -15 50285.6 989.964  11
  -2   0 -14 22167.6 631.433  11
  -2   0 -13 86611.6 1195.62  11
   2   0 -12 8517.71 314.016  11
  -2   0 -12 7916.91 351.942  11
   2   0 -11 23137.2 486.289  11
  -2   0 -11 23321.8 564.985  11
   2   0 -10 122323. 1045.77  11
  -2   0 -10 120146. 1210.15  11
  -2   0  -9 152379. 1277.72  11
   2   0  -9 153171. 1104.71  11
   2   0  -8 98939.7 819.442  11
  -2   0  -8 99602.9 968.079  11
   2   0  -7 463018. 1632.62  11
   2   0  -7 458544. 2840.66   5
   2   0  -6 51112.0 869.083   5
   2   0  -6 51976.0 489.665  11
  -2   0  -6 53063.0 612.313  11
   2   0  -5 40866.5 708.564   5
   2   0  -4 193280. 1379.45   5
   2   0  -3 171068. 1159.55   5
   2   0  -1 38945.4 402.675   3
  -2   0   0 1456.35 72.7283   3
  -2   0   1 40049.2 423.499   5
   2   0   1 39665.0 466.730   4
  -2   0   3 173059. 1171.43   5
   2   0   3 173769. 1235.75   4
   2   0   3 169989. 839.022   2
  -2   0   4 193477. 795.896   6
   2   0   4 196183. 1434.19   4
  -2   0   5 42018.9 368.148   1
  -2   0   5 41766.9 376.260  12
   2   0   5 41250.6 714.713   4
  -2   0   5 43098.5 445.650  10
  -2   0   6 52904.6 531.598  10
   2   0   6 51899.7 857.981   4
  -2   0   6 52856.1 445.914  12
  -2   0   6 53369.4 493.494   1
  -2   0   7 484771. 1708.18  10
  -2   0   7 481610. 1673.04   1
  -2   0   8 100537. 826.044  10
   2   0   8 98031.6 1340.99   4
  -2   0   8 100242. 685.388  12
   2   0   9 151291. 1754.31   4
  -2   0   9 154356. 1082.25  10
  -2   0  10 120773. 1009.62  10
  -2   0  11 23725.5 468.761  10
  -2   0  12 9173.76 303.399  10
  -2   0  12 8823.59 313.210   6
  -2   0  13 82977.4 1004.73   6
  -2   0  14 22173.4 546.340   6
  -2   0  15 51388.7 866.460   6
   2   0  16 47927.4 482.767  28
  -2   0  16 48899.0 487.285  28
  -2   0  16 48061.5 437.136  26
   2   0  16 47873.7 530.383  19
  -2   0  16 48023.3 872.843   6
  -2   0  17 24127.7 352.575  28
  -2   0  17 24553.3 319.972  26
   2   0  17 24334.5 350.263  28
  -2   0  17 25232.5 651.343   6
   2   0  17 24663.6 390.394  19
  -2   0  18 12006.0 457.252   6
   2   0  18 12347.6 254.494  28
  -2   0  18 12079.7 255.168  28
  -2   0  18 12129.4 229.126  26
   2   0  19 35505.7 430.140  28
  -2   0  19 35707.4 437.170  28
  -2   0  19 35480.2 384.755  26
   2   0  20 5732.84 174.160  28
   2   0  20 5735.53 159.313  26
  -2   0  20 5638.17 175.794  28
  -2   0  20 5659.57 153.752  26
  -2   0  21 23623.9 296.698  26
  -2   0  21 23898.2 341.533  28
   2   0  21 23353.8 334.356  28
   2   0  21 24433.2 308.387  26
   2   0  22 10203.2 188.021  26
  -2   0  22 9979.68 181.156  26
   2   0  22 9980.56 208.028  28
  -2   0  22 10009.8 206.221  25
   2   0  23 7331.58 145.103  26
  -2   0  23 7056.53 158.715  25
  -2   0  23 7296.70 140.422  26
   2   0  23 7202.76 163.309  28
  -2   0  24 11332.5 172.914  25
   2   0  24 12215.7 163.865  26
   2  -1 -24 7560.78 160.276  14
  -2  -1 -24 7433.72 170.697  14
  -2   1 -18 13593.2 559.056  11
  -2  -1 -18 13759.2 543.493  11
  -2   1 -17 10812.6 498.727  11
  -2  -1 -17 10750.7 476.866  11
  -2   1 -16 8789.64 441.513  11
  -2  -1 -16 8523.84 422.327  11
  -2  -1 -15 12184.2 484.127  11
  -2   1 -15 11875.3 500.273  11
  -2   1 -14 9895.83 440.191  11
  -2  -1 -14 9750.99 419.274  11
  -2   1 -13 43893.0 886.899  11
  -2  -1 -13 43737.5 842.603  11
   2   1 -12 15600.5 442.608  11
  -2   1 -12 15407.1 498.953  11
  -2  -1 -12 15803.8 484.980  11
  -2   1 -11 6443.59 310.413  11
  -2  -1 -11 6818.92 307.656  11
   2   1 -11 6620.46 274.586  11
   2  -1 -11 6494.04 257.694  11
   2  -1 -10 42945.6 618.634  11
   2   1 -10 44768.0 671.671  11
  -2  -1 -10 44518.2 725.600  11
  -2   1 -10 44978.7 761.018  11
   2   1  -9 69183.1 781.278  11
  -2  -1  -9 69022.8 853.732  11
   2  -1  -9 68545.7 724.470  11
   2  -1  -9 67858.1 596.404   8
  -2   1  -9 68759.5 893.456  11
   2   1  -8 13953.8 329.848  11
  -2  -1  -8 12933.0 352.864  11
   2  -1  -8 13623.3 302.078  11
   2   1  -8 13690.3 414.504   4
  -2   1  -8 13389.4 372.914  11
   2  -1  -8 13284.4 252.712   8
  -2  -1  -8 13418.5 390.446   2
  -2   1  -7 101089. 1373.21   4
   2   1  -7 104379. 705.788   2
   2  -1  -7 102793. 764.788  11
  -2  -1  -7 101574. 1028.22   2
  -2  -1  -7 95205.2 1265.98   5
  -2  -1  -7 99932.8 914.101  11
   2   1  -7 99397.1 1055.48   4
   2  -1  -7 98232.5 656.298   8
   2   1  -7 100555. 1331.73   5
  -2  -1  -6 17329.2 412.156   2
  -2  -1  -6 17760.0 358.619  11
  -2   1  -6 17113.6 535.419   4
   2  -1  -6 17354.9 291.318  11
   2   1  -6 17485.3 510.881   5
   2  -1  -6 17711.5 258.653   8
   2   1  -6 17996.6 409.383   4
   2   1  -6 17640.0 306.238   2
  -2  -1  -6 17080.8 489.585   5
   2  -1  -6 17270.0 534.845   5
  -2  -1  -5 83523.8 718.944  11
  -2   1  -5 84747.1 1104.67   4
   2   1  -5 86405.7 695.993   2
  -2  -1  -5 87093.2 886.363   2
  -2  -1  -5 82063.3 962.459   5
   2  -1  -5 87311.2 538.178   8
   2  -1  -5 79455.6 1059.41   5
   2   1  -5 83898.3 1005.10   5
   2   1  -4 63042.1 596.980   2
  -2  -1  -4 60918.2 727.172   5
   2   1  -4 62410.6 639.589   1
   2   1  -2 158068. 961.561   2
   2   1  -2 156277. 859.692   5
  -2  -1  -2 155240. 786.734   5
  -2  -1  -1 227211. 1241.95   2
  -2   1  -1 233955. 1310.80   4
   2  -1  -1 237259. 986.411   1
   2   1  -1 230861. 1172.78   2
  -2   1   0 417263. 1690.62   3
  -2  -1   1 226523. 1190.46   2
   2  -1   1 241670. 1242.42   1
  -2   1   1 235745. 1319.18   3
  -2   1   1 223904. 1010.09   1
  -2   1   2 155931. 749.210   1
   2  -1   2 160066. 1101.04   1
  -2   1   4 61867.0 877.592   5
   2  -1   4 61061.0 499.843   7
   2  -1   5 85244.5 643.145   7
  -2  -1   5 88009.5 684.304  10
  -2   1   5 86142.0 1123.15   5
  -2   1   5 87641.2 613.863   6
   2  -1   5 84853.7 539.008  10
   2  -1   5 84207.8 420.126   2
  -2  -1   6 16415.9 214.009   9
  -2  -1   6 17980.4 332.037  10
   2  -1   6 17537.3 267.640  10
  -2   1   6 16774.4 318.138   4
  -2   1   6 17572.7 548.618   5
  -2  -1   6 17622.3 370.456   1
  -2   1   6 17320.7 296.552   6
  -2   1   7 101032. 841.492   4
  -2  -1   7 102040. 840.837  10
   2  -1   7 101182. 698.172  10
  -2  -1   7 102963. 952.870   1
   2  -1   8 13843.7 279.689  10
   2   1   8 12654.4 504.936   4
  -2   1   8 13553.7 255.761  12
  -2  -1   8 13610.3 329.633  10
  -2  -1   8 12860.2 361.662   1
   2  -1   9 67237.3 661.252  10
  -2   1   9 67377.8 594.718  12
  -2  -1  10 45281.7 667.691  10
   2  -1  10 44138.0 565.266  10
  -2   1  11 6164.17 252.263   6
  -2  -1  11 6919.17 274.810  10
  -2  -1  12 15862.8 431.914  10
  -2   1  12 16203.4 425.228   6
  -2  -1  12 15805.6 409.921   6
  -2   1  13 43456.4 735.552   6
  -2  -1  13 45195.4 750.541  10
  -2  -1  13 44569.7 725.432   6
  -2  -1  14 9679.68 361.705  10
  -2  -1  14 9545.94 357.702   6
  -2   1  14 9458.22 364.043   6
  -2   1  15 11400.8 415.095   6
  -2  -1  15 11816.0 413.754   6
  -2  -1  16 8480.96 203.313  24
  -2  -1  16 8895.38 372.739   6
   2  -1  16 8840.46 230.648  19
   2   1  16 8634.65 207.087  28
  -2  -1  16 8921.88 197.623  26
  -2  -1  16 8840.69 208.058  28
   2  -1  16 8482.91 201.865  24
  -2   1  16 9091.16 385.708   6
  -2   1  16 9095.23 211.284  28
   2  -1  16 8699.56 204.229  28
   2  -1  17 10261.6 255.573  19
  -2  -1  17 13037.7 465.407   6
  -2  -1  17 11026.4 237.773  28
   2   1  17 12838.4 255.748  28
  -2   1  17 12297.2 462.080   6
   2  -1  17 11110.1 233.433  28
  -2  -1  17 11103.4 222.615  26
  -2   1  17 10799.5 237.631  28
  -2  -1  17 10400.7 228.693  24
  -2  -1  18 14713.5 272.207  24
   2  -1  18 14761.2 272.066  28
  -2  -1  18 14803.2 278.666  28
  -2   1  18 15148.5 283.737  28
  -2  -1  18 14121.5 489.636   6
   2   1  18 15004.6 280.420  28
  -2  -1  18 15102.8 262.911  26
   2  -1  19 30777.2 378.748  26
  -2  -1  19 30327.8 397.761  28
   2  -1  19 29763.9 387.112  28
  -2  -1  19 30949.1 373.629  26
   2   1  19 30472.5 397.884  28
  -2   1  19 30760.3 404.636  28
  -2   1  20 40976.6 459.550  28
   2   1  20 40383.9 390.974  26
   2   1  20 41667.5 457.174  28
   2  -1  20 41717.6 429.837  26
   2  -1  20 40803.8 441.057  28
  -2  -1  20 41244.3 421.883  26
  -2  -1  20 40383.8 451.475  28
  -2   1  21 59969.0 534.196  28
   2  -1  21 59115.5 511.447  28
   2  -1  21 59245.2 493.686  26
   2   1  21 59305.6 529.598  28
  -2  -1  21 59342.3 485.363  26
   2   1  22 3545.31 126.788  28
   2  -1  22 3378.56 114.950  26
  -2  -1  22 3542.18 115.022  26
  -2   1  22 3490.25 128.626  25
   2   1  22 3315.51 100.783  26
   2  -1  22 3373.79 118.742  28
   2   1  23 9727.60 188.352  28
   2  -1  23 9592.99 172.709  26
  -2  -1  23 9570.97 168.978  26
   2  -1  23 9260.45 175.485  28
  -2   1  23 9811.31 190.954  25
  -2   1  24 7288.21 145.895  25
   2  -1  24 7776.44 136.963  26
   2   1  24 7450.10 147.678  28
  -2  -1  24 7534.98 132.618  26
  -2  -1  24 7647.41 131.310  15
  -2  -2 -24 4306.11 122.659  14
   2  -2 -24 4198.88 112.944  14
   2  -2 -23 22078.1 295.938  14
  -2  -2 -23 22434.5 313.052  14
   2  -2 -22 2580.51 116.484  14
   2  -2 -21 8686.68 224.712  14
  -2  -2 -17 13936.6 537.403  11
  -2   2 -17 13441.1 577.025  11
  -2  -2 -16 75611.4 1233.75  11
  -2   2 -16 74272.5 1324.38  11
  -2  -2 -15 7068.05 373.234  11
  -2   2 -15 6921.81 401.989  11
  -2   2 -14 16728.9 592.507  11
  -2  -2 -14 16897.9 557.600  11
  -2   2 -13 19703.5 619.295  11
  -2  -2 -13 19786.4 579.616  11
  -2  -2 -12 27265.0 649.334  11
   2   2 -12 27328.9 626.246  11
  -2   2 -12 27301.1 699.678  11
   2   2 -11 29147.0 624.600  11
   2  -2 -11 29006.8 556.557  11
  -2  -2 -11 28078.6 630.472  11
  -2   2 -11 28448.5 680.793  11
   2  -2 -11 28289.9 482.780   8
   2  -2 -10 31579.0 555.610  11
  -2  -2 -10 32405.3 642.928  11
   2  -2 -10 31464.6 492.804   8
   2  -2  -9 1805.42 128.519  11
   2  -2  -9 1793.91 117.995   8
  -2  -2  -9 1643.87 144.132  11
  -2  -2  -8 6964.54 347.797   2
   2   2  -8 7027.19 361.741   4
  -2  -2  -8 7036.08 272.219  11
   2  -2  -8 7436.50 222.052   8
   2  -2  -8 7154.22 237.952  11
  -2  -2  -7 13219.2 480.011   5
  -2  -2  -7 13729.3 360.115  11
   2  -2  -7 13983.8 309.421  11
  -2  -2  -7 14445.6 482.704   2
   2   2  -7 14264.1 482.856   4
   2  -2  -7 13545.1 286.846   8
  -2  -2  -6 38666.8 566.366  11
   2  -2  -6 39253.2 491.423  11
  -2  -2  -6 40896.4 785.733   2
  -2  -2  -6 38475.9 742.670   5
  -2  -2  -6 37305.7 324.918   9
   2  -2  -6 39552.0 469.827   8
  -2  -2  -5 99883.2 1187.75   2
   2  -2  -5 92177.3 1222.41   3
  -2  -2  -5 94683.7 1056.49   5
  -2  -2  -5 96458.0 529.751   9
   2  -2  -5 98381.6 711.834   8
  -2  -2  -5 100440. 865.106  11
   2   2  -5 94314.0 1097.41   1
  -2   2  -5 98222.5 1343.12   4
  -2   2  -4 58197.4 974.671   4
   2   2  -4 57761.6 818.176   1
  -2  -2  -4 57728.7 728.763   5
  -2  -2  -4 58143.9 423.383   9
   2  -2  -4 56679.7 896.126   3
   2  -2  -4 58185.5 529.578   8
  -2  -2  -4 58131.3 619.545  11
   2  -2  -3 189584. 943.443   8
   2   2  -3 192818. 1426.86   1
   2  -2  -3 193817. 1570.94   3
  -2  -2  -3 187778. 778.799   9
  -2  -2  -3 192370. 1058.19  11
  -2  -2  -3 197226. 1563.02   2
  -2  -2  -2 44092.4 460.812   3
   2  -2  -2 44618.2 722.457   3
  -2  -2  -2 44232.0 382.362   9
   2  -2  -2 44360.9 447.830   8
   2   2  -2 43210.7 661.461   1
  -2  -2  -2 45193.6 723.422   2
  -2  -2  -1 295705. 1000.45   9
  -2  -2  -1 295970. 1794.27   2
   2  -2  -1 292995. 960.201   7
  -2  -2   0 45336.2 688.606   2
  -2  -2   0 45103.8 393.545   8
  -2   2   0 43101.8 652.778   1
  -2  -2   0 44007.3 385.404  10
  -2   2   0 46875.9 706.818   3
  -2   2   1 296645. 1814.98   3
  -2  -2   1 288662. 1063.95  10
  -2   2   1 284980. 1591.70   1
   2  -2   1 293185. 943.567   7
   2   2   1 301734. 1037.10   5
  -2  -2   1 289283. 1703.75   2
   2  -2   1 298203. 1709.95   1
  -2  -2   2 43302.3 404.104   9
   2  -2   2 43069.6 475.057   8
   2   2   2 44586.1 481.094   5
  -2  -2   2 43305.7 442.353  10
  -2   2   2 42208.3 591.862   1
  -2  -2   2 43257.7 643.652   2
   2  -2   2 43086.7 383.760   7
   2  -2   3 189612. 870.829   7
  -2  -2   3 185464. 983.341  10
  -2   2   3 183040. 1197.48   1
  -2  -2   3 189405. 861.040   9
   2  -2   3 187046. 1021.12   8
   2  -2   3 197600. 1547.27   1
  -2   2   3 192972. 810.628   6
  -2  -2   3 187254. 1311.43   2
  -2   2   3 193458. 1651.42   5
  -2  -2   4 55886.2 704.610   2
   2  -2   4 60525.4 903.530   1
  -2   2   4 57644.7 482.892   6
  -2   2   4 59179.2 964.162   5
   2  -2   4 57431.7 579.173   8
  -2   2   4 52411.9 646.265   1
  -2  -2   4 56701.5 577.946  10
  -2  -2   4 56370.4 481.692   9
   2  -2   4 57455.6 521.871   7
   2  -2   5 99294.3 1218.15   1
  -2   2   5 96571.3 682.999   6
  -2   2   5 98850.5 1313.05   5
  -2  -2   5 93168.0 539.296   6
   2  -2   5 95328.6 772.102   8
  -2  -2   5 93205.7 637.898   9
  -2  -2   5 93710.6 793.896  10
   2  -2   5 95751.2 730.703   7
   2  -2   6 39742.6 812.891   1
  -2   2   6 40358.9 472.925   6
  -2  -2   6 38884.1 540.132  10
   2  -2   6 39225.9 479.152  10
  -2  -2   6 38392.9 391.917   6
  -2  -2   6 39210.8 423.414   9
  -2   2   6 41358.6 914.486   5
   2  -2   7 13436.0 301.499  10
  -2  -2   7 13725.8 258.565   9
  -2  -2   7 13357.2 256.427   6
  -2   2   7 13847.3 297.388   6
  -2  -2   7 13756.4 341.710  10
  -2   2   8 7103.92 231.229   6
  -2  -2   8 7178.34 263.104  10
   2  -2   8 7135.09 231.883  10
  -2  -2   8 7004.35 189.190   9
  -2  -2   8 7145.39 207.370   6
   2  -2   9 1660.61 122.010  10
  -2   2   9 1698.21 122.943   6
  -2  -2   9 1673.28 112.260   6
  -2  -2   9 1606.61 136.044  10
  -2  -2  10 30903.8 597.621  10
   2  -2  10 31130.5 541.651  10
  -2   2  10 30978.1 538.883   6
  -2  -2  10 31129.0 494.311   6
  -2   2  11 27379.0 534.337   6
  -2  -2  11 27145.7 586.166  10
   2  -2  11 28177.3 536.744  10
  -2  -2  11 28862.6 509.855   6
  -2  -2  12 27874.3 532.345   6
  -2   2  12 27394.7 563.975   6
  -2  -2  12 27144.5 611.227  10
  -2  -2  13 19780.7 540.912  10
  -2  -2  13 20085.0 474.416   6
  -2   2  13 19020.2 495.907   6
  -2  -2  14 17618.2 525.007  10
  -2   2  14 17222.2 492.640   6
   2  -2  15 7108.26 192.716  24
   2   2  15 7613.25 188.350  28
  -2   2  15 7174.84 337.492   6
   2  -2  15 6896.10 200.062  19
  -2  -2  15 7438.86 197.688  24
  -2  -2  15 7644.02 181.062  26
  -2   2  15 8226.66 193.587  28
  -2  -2  15 7535.09 353.474  10
  -2  -2  16 74960.7 579.904  26
  -2   2  16 74824.4 1095.27   6
   2   2  16 75618.2 605.756  28
   2  -2  16 75793.9 635.822  24
  -2  -2  16 74002.1 582.774  28
   2  -2  16 74234.3 666.002  19
  -2   2  16 76229.6 602.294  28
  -2  -2  16 75640.0 638.249  24
   2   2  17 14227.4 267.048  28
  -2  -2  17 13904.4 256.680  26
   2  -2  17 13982.4 277.177  24
   2  -2  17 13469.0 292.815  19
  -2   2  17 13417.7 478.373   6
  -2  -2  17 13587.1 255.594  28
  -2   2  17 13801.2 264.367  28
  -2  -2  17 14019.8 279.028  24
   2   2  17 13481.8 481.644   6
  -2  -2  18 10688.8 229.893  28
  -2  -2  18 11279.6 250.453  24
   2  -2  18 10897.2 245.440  24
  -2  -2  18 11066.7 229.432  26
   2  -2  18 10994.5 230.692  26
  -2   2  18 11267.0 241.283  28
   2   2  18 11070.4 238.137  28
  -2  -2  19 22246.7 346.198  24
  -2  -2  19 21865.5 318.798  26
   2   2  19 21940.7 331.679  28
   2  -2  19 22244.9 340.887  24
  -2   2  19 21944.0 332.910  28
   2  -2  19 22322.1 322.219  26
  -2  -2  20 5233.96 162.702  24
   2   2  20 5181.96 159.872  28
   2  -2  20 5304.97 156.494  26
   2  -2  20 5081.58 159.224  24
  -2   2  20 5102.42 160.323  28
  -2  -2  20 5212.61 155.474  26
   2  -2  21 8912.42 195.905  24
   2  -2  21 9031.78 192.984  26
  -2  -2  21 8870.22 191.125  26
  -2   2  21 8909.75 200.151  28
  -2  -2  21 8793.85 196.442  24
   2   2  21 9146.52 202.820  28
   2  -2  22 2525.83 98.8414  26
  -2  -2  22 2686.30 101.909  26
  -2   2  22 2644.12 110.602  25
   2   2  22 2753.28 107.162  28
  -2  -2  22 2653.26 100.413  24
  -2   2  23 22060.4 278.049  25
   2   2  23 22384.7 267.973  28
   2  -2  23 22162.2 254.702  26
  -2  -2  23 22122.7 253.668  26
  -2  -2  23 21577.4 226.486  15
  -2   2  24 4259.23 108.561  25
   2   2  24 4126.24 108.431  25
   2  -2  24 4409.36 101.524  26
  -2  -2  24 4093.78 85.4260  15
  -2  -3 -23 2142.48 93.0411  14
   2  -3 -23 2165.58 87.7092  14
  -2  -3 -22 10327.7 220.175  14
   2  -3 -22 10202.5 209.056  14
  -2  -3 -21 1491.52 98.6269  14
   2  -3 -21 1447.44 92.5065  14
  -2  -3 -20 6645.78 207.541  14
   2  -3 -20 6367.27 195.867  14
   2  -3 -19 2115.15 122.834  14
  -2  -3 -19 2141.57 126.545  14
   2  -3 -18 666.896 78.0661  14
   2  -3 -17 39241.9 517.309  14
  -2   3 -16 6638.14 416.235  11
  -2  -3 -16 6956.19 383.865  11
  -2  -3 -15 84317.5 1127.76   8
  -2   3 -15 87549.2 1456.73  11
  -2  -3 -15 86254.8 1304.03  11
  -2  -3 -14 16676.1 494.551   8
  -2  -3 -14 17388.8 571.903  11
  -2   3 -14 16009.7 617.672  11
  -2  -3 -13 3867.84 237.457   8
   2   3 -13 3996.04 276.108  11
  -2  -3 -13 3909.02 271.301  11
  -2   3 -13 3873.04 302.360  11
  -2  -3 -12 19609.5 571.521  11
  -2   3 -12 20340.8 649.594  11
   2  -3 -12 20039.6 474.536   8
  -2  -3 -12 19858.5 510.547   8
   2  -3 -11 31160.9 576.362   8
  -2  -3 -11 30439.2 684.027  11
  -2  -3 -11 31037.2 614.555   8
  -2  -3 -10 9639.94 371.558  11
  -2  -3 -10 9698.39 335.134   8
   2  -3 -10 9614.77 311.983   8
  -2  -3  -9 19032.3 449.778   8
  -2  -3  -9 19581.4 503.916  11
   2  -3  -9 19487.4 426.103   8
  -2  -3  -8 3885.67 197.868   8
  -2  -3  -8 3602.70 211.881  11
   2  -3  -8 3945.90 190.415   8
  -2  -3  -7 447170. 2211.71  11
  -2  -3  -7 446522. 2005.19   8
   2  -3  -6 9796.04 277.734   8
  -2  -3  -6 9888.02 318.261  11
  -2  -3  -6 9566.06 285.627   8
   2  -3  -5 60450.3 666.994   8
  -2  -3  -5 58984.7 673.736   8
  -2  -3  -5 59406.0 523.961   9
   2  -3  -4 9281.11 258.397   8
  -2  -3  -4 9648.95 215.147   9
  -2  -3  -4 8954.36 255.030   8
   2  -3  -3 51580.4 490.793   7
   2  -3  -3 53223.9 607.112   8
  -2  -3  -3 53344.7 589.742   8
  -2  -3  -3 52825.5 505.254   9
  -2  -3  -2 42841.8 511.755   8
   2  -3  -2 42378.7 537.322   8
  -2  -3  -2 43434.4 461.200   9
   2  -3  -2 41477.6 419.864   7
  -2  -3  -2 42654.2 867.127   2
  -2  -3  -1 271484. 2133.15   2
  -2  -3  -1 266041. 1127.40  10
   2   3  -1 274810. 1391.44   3
  -2   3  -1 263844. 2003.27   3
  -2  -3  -1 265186. 1224.47   8
  -2  -3  -1 267968. 1158.83   9
   2  -3  -1 262133. 1012.16   7
   2  -3  -1 257139. 1316.09   8
   2  -3   0 14821.9 237.782   7
  -2  -3   0 14920.2 278.629   9
  -2   3   0 15291.6 485.960   3
  -2   3   0 14464.7 473.681   1
  -2  -3   0 14806.8 281.677   8
   2  -3   0 14394.0 310.546   8
  -2  -3   0 15428.1 284.172  10
  -2  -3   0 14851.3 491.655   2
  -2  -3   1 266459. 2028.01   2
  -2  -3   1 260824. 1158.73   8
   2  -3   1 249842. 1301.01   8
  -2   3   1 254454. 1928.56   1
   2   3   1 276686. 1396.88   5
   2  -3   1 261302. 1019.58   7
  -2   3   1 269159. 2059.73   3
  -2  -3   1 258869. 1229.95  10
  -2  -3   1 269098. 1199.25   9
  -2   3   2 40149.7 748.065   1
   2   3   2 44833.3 598.504   5
   2  -3   2 41597.0 549.411   8
  -2  -3   2 41623.9 788.207   2
  -2  -3   2 43567.9 529.554  10
  -2  -3   2 42098.4 459.078   8
   2  -3   2 41358.3 420.988   7
  -2   3   2 42079.9 375.392   6
  -2  -3   2 42384.8 485.634   9
   2   3   3 53853.0 730.072   5
  -2   3   3 53090.2 451.758   6
  -2  -3   3 50371.7 857.531   2
  -2   3   3 53133.6 996.975   5
   2  -3   3 52156.2 511.088   7
   2  -3   3 51961.6 629.249   8
  -2  -3   3 51905.5 605.118  10
  -2  -3   3 48963.2 497.417   8
  -2   3   3 50984.2 834.473   1
  -2  -3   3 52789.0 554.672   9
  -2  -3   4 9375.79 241.204   9
   2  -3   4 9777.67 283.675   8
  -2  -3   4 9207.36 356.974   2
  -2   3   4 9407.04 206.438   6
  -2  -3   4 9386.42 273.811  10
   2  -3   4 9555.42 233.849   7
  -2   3   4 9728.06 444.512   5
  -2   3   4 9037.54 349.730   1
  -2  -3   4 8877.21 213.153   8
   2  -3   5 58960.7 703.105   8
   2  -3   5 57950.3 613.374   7
  -2  -3   5 63279.8 740.318  10
  -2   3   5 60218.4 562.988   6
  -2  -3   5 60447.7 621.847   9
  -2   3   5 55541.2 854.608   1
   2  -3   6 9735.54 283.759  10
  -2   3   6 9613.78 240.769   6
  -2  -3   6 9366.16 303.778  10
   2  -3   6 9445.37 289.741   8
  -2  -3   6 9305.56 252.155   9
  -2  -3   7 444890. 2163.07  10
  -2   3   7 447377. 1738.13   6
   2  -3   7 447596. 2012.31  10
  -2  -3   7 441502. 1763.97   9
  -2   3   8 3878.85 177.461   6
   2  -3   8 3891.07 199.462  10
  -2  -3   8 3957.32 219.991  10
   2  -3   9 19926.3 467.798  10
  -2  -3   9 19023.0 494.382  10
  -2   3   9 19949.7 418.844   6
  -2   3  10 9610.60 310.133   6
  -2  -3  10 10134.6 376.705  10
   2  -3  10 9808.68 343.734  10
  -2  -3  11 30159.9 677.303  10
  -2   3  11 31374.2 585.633   6
   2  -3  11 30105.9 629.206  10
   2  -3  12 19901.8 532.731  10
  -2   3  12 19671.6 486.719   6
  -2  -3  12 20094.8 573.561  10
  -2  -3  13 4296.09 280.154  10
  -2   3  13 4154.08 240.686   6
  -2  -3  14 16496.2 551.259  10
  -2  -3  14 16396.2 261.795  26
   2  -3  14 16801.2 301.486  24
  -2  -3  14 16018.4 302.860  20
  -2  -3  14 15978.3 295.741  24
  -2   3  14 16306.4 480.974   6
  -2  -3  15 86516.1 702.627  24
  -2  -3  15 86672.4 616.254  26
  -2   3  15 86464.7 1143.81   6
  -2  -3  15 88083.1 1301.15  10
   2  -3  15 86567.1 699.683  24
  -2   3  15 83868.1 608.713  28
   2   3  15 83874.9 614.269  28
   2   3  15 85170.4 1134.35   6
  -2   3  16 7141.06 342.661   6
  -2  -3  16 6873.29 178.909  26
   2  -3  16 7009.88 180.289  26
  -2   3  16 6971.14 181.742  28
   2   3  16 6604.35 329.750   6
  -2  -3  16 7010.41 206.082  24
   2   3  16 6855.90 181.127  28
   2  -3  16 7135.66 206.865  24
   2  -3  17 40062.8 427.022  26
   2   3  17 39637.9 432.391  28
   2  -3  17 39992.0 485.426  24
  -2  -3  17 39773.2 485.739  24
  -2  -3  17 39579.1 428.800  26
  -2   3  17 39665.5 432.027  28
   2  -3  18 704.677 72.9874  24
  -2  -3  18 657.490 64.2790  26
  -2  -3  18 625.926 72.0571  24
  -2   3  18 667.200 64.7659  28
   2   3  18 753.040 67.6706  28
   2  -3  18 649.700 63.4897  26
  -2   3  19 2108.58 101.812  28
  -2  -3  19 2070.80 112.868  24
  -2  -3  19 2086.51 102.147  26
   2  -3  19 2088.85 100.376  26
   2   3  19 2174.48 103.324  28
   2  -3  19 2047.16 111.932  24
  -2  -3  20 6693.50 169.134  26
  -2  -3  20 6520.67 145.164  15
   2  -3  20 6579.17 183.700  24
   2   3  20 6748.93 170.888  28
  -2   3  20 6501.26 167.154  28
  -2  -3  20 6698.28 186.453  24
   2  -3  20 6566.10 165.671  26
   2  -3  21 1442.67 84.7655  24
   2   3  21 1723.82 85.4827  28
  -2  -3  21 1427.70 79.6886  26
  -2  -3  21 1390.17 65.6517  15
   2  -3  21 1443.10 78.2762  26
  -2   3  21 1413.83 85.9748  25
  -2  -3  21 1583.79 89.5489  24
   2   3  22 10052.0 180.136  28
  -2  -3  22 10364.0 192.365  24
  -2  -3  22 10366.6 182.128  26
   2  -3  22 10406.1 192.234  24
  -2   3  22 10429.2 197.174  25
   2  -3  22 10286.4 178.782  26
  -2  -3  23 2225.27 79.7272  24
   2  -3  23 2176.08 76.6951  26
  -2   3  23 2154.64 83.8815  25
   2  -3  23 2139.96 77.0187  24
   2   3  23 2100.98 75.7041  28
   2   3  23 2169.06 83.4545  25
  -2  -4 -22 3124.63 110.412  14
   2  -4 -22 3206.85 107.441  14
  -2  -4 -21 7893.18 190.008  14
   2  -4 -21 7965.03 186.091  14
  -2  -4 -20 5021.78 167.604  14
   2  -4 -20 5091.34 162.353  14
  -2  -4 -19 2718.21 134.135  14
   2  -4 -19 2647.34 128.919  14
  -2  -4 -18 4606.93 178.213  14
   2  -4 -18 4508.79 172.535  14
   2  -4 -17 6241.76 206.629  14
  -2  -4 -17 6001.12 206.885  14
   2  -4 -16 3138.91 151.507  14
  -2  -4 -16 2998.49 149.671  14
  -2   4 -15 14616.7 626.214  11
  -2  -4 -15 14230.7 484.767   8
  -2  -4 -15 14566.1 319.890  14
   2  -4 -15 14768.8 318.012  14
  -2   4 -14 30854.4 898.036  11
  -2  -4 -14 30666.9 704.699   8
  -2  -4 -14 29802.1 449.543  14
   2  -4 -14 30560.9 452.027  14
   2  -4 -13 32237.9 453.778  14
  -2   4 -13 32656.6 912.469  11
  -2  -4 -13 31164.4 448.228  14
  -2  -4 -13 31966.1 711.842   8
   2  -4 -12 33186.3 685.992   8
  -2  -4 -12 32654.8 704.257   8
   2  -4 -11 2711.23 196.517   8
  -2  -4 -11 2492.96 196.893   8
  -2  -4 -10 21719.1 546.608   8
   2  -4 -10 20825.0 517.494   8
   2  -4  -9 7175.44 298.403   8
  -2  -4  -9 7190.19 308.160   8
   2  -4  -8 1836.25 154.693   8
  -2  -4  -8 1830.31 160.076   8
  -2  -4  -7 2132.44 164.541   8
   2  -4  -7 1988.28 157.158   8
  -2  -4  -6 126567. 1154.76   8
   2  -4  -6 124397. 1152.04   8
   2  -4  -5 22435.9 480.897   8
  -2  -4  -5 22507.1 472.779   8
  -2  -4  -5 22369.1 390.809   9
  -2  -4  -4 162087. 1232.53   8
   2  -4  -4 161785. 1272.38   8
   2  -4  -3 53050.6 717.586   8
  -2  -4  -3 53684.5 617.800   9
  -2  -4  -3 51550.2 676.159   8
   2  -4  -2 22350.4 461.821   8
  -2  -4  -2 23071.2 394.692  10
  -2  -4  -2 22322.0 403.472   9
  -2  -4  -2 22217.2 431.514   8
  -2  -4  -1 35260.1 534.767   8
  -2  -4  -1 35760.1 515.913   9
   2  -4  -1 34342.9 569.413   8
  -2  -4   0 237.607 57.6915   9
  -2  -4   0 289.746 56.4911  10
  -2  -4   0 450.442 67.5562   8
   2  -4   0 257.048 63.0881   8
  -2  -4   1 34871.8 521.177   8
  -2  -4   1 35955.6 530.351   9
   2  -4   1 34449.8 578.611   8
  -2  -4   1 35155.0 545.108  10
  -2  -4   2 22517.6 451.500  10
  -2  -4   2 22275.5 410.789   8
  -2  -4   2 22224.3 424.208   9
   2  -4   2 22299.5 476.176   8
   2  -4   3 51494.5 733.874   8
  -2  -4   3 50670.4 609.815   8
  -2  -4   3 52594.6 716.655  10
  -2  -4   3 52980.0 662.542   9
  -2  -4   4 163705. 1319.38  10
   2  -4   4 164172. 1339.37   8
  -2  -4   4 162315. 1182.98   9
   2  -4   5 23497.1 496.470  10
   2  -4   5 21899.9 496.263   8
  -2  -4   5 22088.7 445.541   9
  -2  -4   5 22382.5 508.322  10
  -2  -4   6 120943. 1056.79   9
   2  -4   6 121907. 1174.97   8
  -2  -4   6 123313. 1243.63  10
   2  -4   7 2016.90 165.155  10
  -2  -4   7 2305.67 187.120  10
   2  -4   7 2127.02 161.484   8
  -2  -4   8 1671.79 168.612  10
   2  -4   8 1770.60 162.190  10
  -2  -4   9 7444.54 348.204  10
   2  -4   9 7069.50 320.744  10
  -2  -4  10 20885.0 599.062  10
   2  -4  10 22211.9 585.053  10
  -2   4  10 21485.6 472.618   6
   2  -4  11 2502.32 211.319  10
  -2  -4  11 2738.04 231.860  10
  -2   4  11 2828.26 183.088   6
  -2   4  12 32802.4 636.176   6
   2  -4  12 33752.5 766.631  10
  -2  -4  12 33441.9 806.530  10
  -2  -4  13 30734.0 413.910  23
   2  -4  13 29554.2 381.017  22
   2  -4  13 32980.9 776.039  10
  -2  -4  13 27936.9 421.741  20
  -2  -4  13 30863.2 416.533  24
  -2   4  13 31889.0 651.206   6
  -2  -4  13 30240.1 348.158  26
   2  -4  13 29179.2 334.112  26
   2  -4  13 31318.5 502.159  18
  -2  -4  13 31745.2 806.662  10
   2  -4  13 31867.7 422.190  24
  -2  -4  14 31292.8 814.072  10
   2  -4  14 29210.6 342.090  26
   2  -4  14 30537.2 507.296  18
  -2   4  14 30993.3 660.017   6
   2  -4  14 31007.8 425.338  24
  -2  -4  14 29732.2 354.170  26
  -2  -4  14 30441.6 413.526  23
  -2  -4  14 30600.2 423.739  24
  -2  -4  14 28883.9 421.201  20
  -2  -4  15 14708.6 564.634  10
   2  -4  15 14627.2 300.238  24
  -2  -4  15 14700.3 253.310  26
  -2  -4  15 14690.2 299.451  24
   2  -4  15 14479.7 245.332  26
  -2  -4  16 2984.67 141.002  24
   2  -4  16 3052.21 142.178  24
  -2  -4  16 2869.86 116.346  26
   2  -4  16 2903.61 113.711  26
   2   4  17 6149.06 161.935  28
  -2  -4  17 6083.66 165.688  26
  -2  -4  17 6188.76 195.656  24
   2  -4  17 6029.90 161.171  26
   2  -4  17 5982.73 193.652  24
  -2  -4  18 4593.69 166.724  24
  -2   4  18 4691.87 154.790  25
   2  -4  18 4523.24 137.525  26
   2  -4  18 4757.11 168.112  24
  -2  -4  18 4770.32 143.897  26
   2   4  18 4501.01 137.008  28
   2  -4  19 2584.97 101.815  26
  -2  -4  19 2862.99 110.695  26
   2  -4  19 2705.89 125.998  24
   2   4  19 2782.35 104.062  28
  -2  -4  19 2694.05 125.606  24
  -2   4  19 2816.17 117.285  25
  -2  -4  20 5252.07 138.678  26
   2  -4  20 5176.49 133.787  26
  -2  -4  20 5366.00 162.073  24
   2   4  20 5377.86 134.454  28
  -2   4  20 5168.79 147.298  25
   2  -4  20 5124.40 158.454  24
   2  -4  21 8195.97 180.815  24
   2   4  21 7907.99 149.044  28
  -2  -4  21 7938.88 156.334  26
  -2   4  21 7998.33 167.681  25
  -2  -4  21 8119.18 180.462  24
   2  -4  21 7874.24 151.401  26
  -2  -4  22 3358.32 104.781  24
   2  -4  22 3427.20 105.518  24
   2   4  22 3250.47 96.3412  25
   2  -4  22 3266.34 89.0459  26
  -2   4  22 3249.71 98.2701  25
   2  -5 -21 10732.4 188.641  14
  -2  -5 -21 10722.6 193.417  14
  -2  -5 -20 2000.81 97.6021  14
   2  -5 -20 2048.40 97.1886  14
   2  -5 -19 1974.11 104.222  14
  -2  -5 -19 1945.13 105.061  14
   2  -5 -18 3772.50 148.880  14
  -2  -5 -18 3862.29 152.093  14
  -2  -5 -17 6058.31 194.434  14
   2  -5 -17 6332.67 199.657  14
   2  -5 -16 2581.24 135.122  14
  -2  -5 -16 2675.35 135.275  14
  -2  -5 -15 7817.42 231.826  14
   2  -5 -15 8081.01 233.468  14
   2  -5 -14 11486.2 278.693  14
  -2  -5 -14 11265.6 276.199  14
   2  -5 -13 36804.3 495.087  14
   2  -5 -13 34369.4 769.652   8
  -2  -5 -13 35329.3 789.328   8
  -2  -5 -13 35030.0 483.376  14
   2  -5 -12 16607.1 532.990   8
  -2  -5 -12 17015.6 333.243  14
   2  -5 -12 17327.6 337.286  14
  -2  -5 -12 17169.3 547.163   8
   2  -5 -11 6416.97 204.664  14
   2  -5 -11 6079.11 321.998   8
  -2  -5 -11 6213.00 330.031   8
  -2  -5 -11 5851.99 192.016  14
  -2  -5 -10 4554.90 166.798  14
   2  -5 -10 4435.95 275.435   8
   2  -5 -10 4398.61 167.079  14
  -2  -5 -10 4267.91 268.993   8
   2  -5  -9 3997.60 257.187   8
  -2  -5  -9 3423.37 237.573   8
  -2  -5  -8 19567.1 537.961   8
   2  -5  -8 20922.5 563.104   8
   2  -5  -7 20270.8 547.207   8
  -2  -5  -7 21067.6 546.536   8
  -2  -5  -6 54509.5 855.646   8
   2  -5  -6 53138.3 871.482   8
  -2  -5  -5 34812.4 666.105   8
   2  -5  -5 34642.9 695.008   8
  -2  -5  -4 18958.3 483.642   8
   2  -5  -4 18904.2 506.538   8
  -2  -5  -3 11476.4 372.210   8
   2  -5  -3 11955.0 401.663   8
  -2  -5  -2 108.815 61.7230   8
   2  -5  -2 170.275 70.9365   8
  -2  -5  -2 254.730 66.9081   9
  -2  -5  -1 14752.6 389.871   9
   2  -5  -1 14333.0 424.791   8
  -2  -5  -1 14255.5 403.474   8
  -2  -5  -1 14670.0 392.475  10
  -2  -5   0 1410.94 132.074   9
   2  -5   0 1223.19 134.261   8
  -2  -5   0 1027.35 116.160   8
  -2  -5   0 1114.09 116.636  10
  -2  -5   1 14929.5 398.927   9
  -2  -5   1 14743.6 414.302  10
   2  -5   1 14005.5 431.526   8
  -2  -5   1 14139.5 393.267   8
  -2  -5   2 174.011 65.2439  10
  -2  -5   2 176.381 68.4137   9
  -2  -5   2 133.987 53.2010   8
   2  -5   2 130.500 66.7997   8
  -2  -5   3 11197.7 385.240  10
   2  -5   3 11465.7 400.128   8
  -2  -5   4 19936.4 531.694  10
   2  -5   4 19893.7 512.323  10
   2  -5   4 19253.4 524.981   8
   2  -5   5 35822.9 718.165   8
   2  -5   5 35132.4 701.979  10
  -2  -5   5 34406.4 720.539  10
   2  -5   6 51299.2 866.976   8
  -2  -5   6 53576.1 930.194  10
   2  -5   6 53990.1 893.985  10
  -2  -5   7 21043.0 605.043  10
   2  -5   7 21824.2 588.201  10
  -2  -5   8 19987.9 608.568  10
   2  -5   8 20134.5 585.054  10
   2  -5   9 3791.81 267.272  10
  -2  -5   9 3817.48 280.640  10
   2  -5  10 4109.96 147.751  24
  -2  -5  10 4297.12 172.290  20
  -2  -5  10 3962.22 174.654  18
   2  -5  10 4154.05 182.531  18
   2  -5  10 4763.81 306.772  10
  -2  -5  10 4162.89 148.449  24
  -2  -5  10 5165.74 334.927  10
   2  -5  10 4367.79 155.778  22
  -2  -5  10 4522.76 195.173  27
  -2  -5  11 6464.83 235.169  27
   2  -5  11 6283.24 187.172  24
   2  -5  11 6477.22 364.265  10
   2  -5  11 6367.56 231.108  18
  -2  -5  11 6006.31 220.841  18
  -2  -5  11 6670.14 385.861  10
  -2  -5  11 6200.02 184.539  24
   2  -5  11 6368.57 188.929  22
  -2  -5  11 6228.38 210.108  20
  -2  -5  12 16140.9 328.065  20
   2  -5  12 17352.5 315.055  24
   2  -5  12 17141.5 382.092  18
   2  -5  12 16735.9 305.983  22
  -2  -5  12 17536.2 633.591  10
   2  -5  12 17296.6 602.269  10
  -2  -5  12 16565.4 368.783  18
  -2  -5  12 16493.3 307.458  24
   2  -5  13 35276.7 554.363  18
  -2  -5  13 36949.5 481.669  23
   2  -5  13 35983.1 875.785  10
   2  -5  13 36571.0 460.847  24
  -2  -5  13 36704.2 462.763  24
  -2  -5  13 36541.4 919.084  10
   2  -5  14 11377.8 263.507  24
   2  -5  14 10702.5 311.692  18
  -2  -5  14 11458.5 268.446  23
  -2  -5  14 11188.8 260.640  24
  -2  -5  15 8041.05 179.008  26
  -2  -5  15 8050.06 221.340  24
   2  -5  15 8047.33 222.957  24
  -2  -5  15 8164.81 221.891  23
  -2   5  15 7958.37 194.089  25
  -2  -5  16 2220.25 96.9077  26
  -2  -5  16 2461.25 125.478  24
  -2  -5  16 2488.22 120.912  23
  -2   5  16 2504.61 109.807  25
   2  -5  16 2405.75 124.927  24
  -2   5  17 5953.89 161.007  25
  -2  -5  17 5971.92 149.892  26
  -2  -5  17 6134.97 186.920  24
   2  -5  17 5968.84 185.847  24
  -2   5  18 3666.02 122.387  25
   2  -5  18 3828.12 144.194  24
  -2  -5  18 3712.03 142.386  24
  -2   5  19 2001.22 86.8126  25
   2  -5  19 1905.16 99.2161  24
  -2  -5  19 2097.07 103.253  24
   2  -5  20 1923.73 91.6615  24
  -2  -5  20 1968.19 91.7821  24
  -2   5  20 1859.09 76.1869  25
   2  -5  21 10982.9 184.919  24
  -2  -5  21 11243.7 185.578  24
  -2  -6 -20 13392.5 198.555  14
  -2  -6 -19 5243.67 142.031  14
   2  -6 -19 5286.43 141.851  14
   2  -6 -18 9131.17 202.194  14
  -2  -6 -18 8823.25 200.256  14
  -2  -6 -17 8773.88 213.556  14
   2  -6 -17 9212.91 218.576  14
  -2  -6 -16 4551.01 165.012  14
   2  -6 -16 4550.36 163.882  14
   2  -6 -15 18008.8 333.714  14
  -2  -6 -15 17398.3 326.591  14
   2  -6 -14 3463.90 155.791  14
  -2  -6 -14 3113.78 147.381  14
   2  -6 -13 6125.91 207.204  14
  -2  -6 -13 6041.23 203.735  14
  -2  -6 -12 12372.8 290.776  14
   2  -6 -12 13096.6 301.013  14
   2  -6 -11 29155.0 448.573  14
  -2  -6 -11 27910.1 435.992  14
   2  -6 -10 27087.9 721.658   8
  -2  -6 -10 26381.1 422.392  14
   2  -6 -10 26311.3 426.160  14
  -2  -6 -10 26632.4 707.691   8
  -2  -6  -9 21513.2 631.675   8
   2  -6  -9 22696.2 392.110  14
   2  -6  -9 21404.4 641.673   8
  -2  -6  -9 22123.6 383.639  14
   2  -6  -8 38945.2 852.873   8
  -2  -6  -8 38194.1 832.639   8
   2  -6  -8 40400.6 517.378  14
  -2  -6  -8 37721.8 492.562  14
   2  -6  -7 33842.3 789.613   8
  -2  -6  -7 35191.5 786.499   8
   2  -6  -7 34157.3 416.405  18
  -2  -6  -7 35810.1 476.029  14
   2  -6  -7 36816.0 490.442  14
   2  -6  -6 19095.5 352.192  14
  -2  -6  -6 17723.6 549.952   8
   2  -6  -6 18166.3 574.268   8
   2  -6  -6 17723.1 299.169  18
  -2  -6  -6 18192.4 336.109  14
   2  -6  -5 9181.82 403.495   8
   2  -6  -5 9453.08 248.103  14
  -2  -6  -5 9347.66 395.823   8
   2  -6  -4 35950.7 787.299   8
  -2  -6  -4 36388.1 765.880   8
   2  -6  -3 23867.9 632.974   8
  -2  -6  -3 25463.0 631.549   8
   2  -6  -2 25008.8 644.263   8
  -2  -6  -2 25922.7 629.539   8
   2  -6  -1 5818.95 318.994   8
  -2  -6  -1 6490.27 314.390   8
  -2  -6   0 7465.16 332.550  10
  -2  -6   0 6823.80 316.438   8
   2  -6   0 7167.90 357.276   8
  -2  -6   1 6574.09 321.609  10
   2  -6   1 6483.58 316.876  10
  -2  -6   1 6070.59 295.530   8
   2  -6   1 6876.02 349.521   8
  -2  -6   2 26187.8 651.663  10
   2  -6   2 24999.5 664.873   8
   2  -6   2 26487.1 640.243  10
  -2  -6   3 25476.0 659.318  10
   2  -6   3 24911.8 668.677   8
   2  -6   3 25772.1 645.832  10
   2  -6   4 38269.1 825.533   8
  -2  -6   4 36946.3 814.258  10
   2  -6   4 38027.3 805.626  10
   2  -6   5 9011.20 215.864  22
  -2  -6   5 9670.60 433.982  10
   2  -6   5 9275.66 411.284   8
   2  -6   5 9322.52 270.022  14
   2  -6   5 9542.16 419.266  10
  -2  -6   6 19072.6 621.866  10
   2  -6   6 18560.5 366.927  18
  -2  -6   6 17472.8 367.460  14
  -2  -6   6 17689.6 327.881  20
   2  -6   6 18471.5 594.835  10
  -2  -6   6 18860.9 384.308  27
   2  -6   6 17854.2 381.554  14
   2  -6   6 18440.1 312.753  22
  -2  -6   7 35427.7 867.429  10
   2  -6   7 35603.2 519.232  18
   2  -6   7 35853.3 444.483  22
   2  -6   7 36478.4 847.584  10
  -2  -6   7 35807.6 541.811  27
   2  -6   7 35516.9 543.717  14
  -2  -6   7 33518.4 463.710  20
  -2  -6   7 33763.2 516.035  14
   2  -6   8 38786.0 900.639  10
  -2  -6   8 39108.9 931.511  10
  -2  -6   8 40728.9 584.536  27
  -2  -6   8 35951.1 516.536  18
   2  -6   8 39246.3 555.894  18
  -2  -6   8 37345.3 495.928  20
   2  -6   8 39236.2 472.480  22
  -2  -6   9 22985.5 447.948  27
  -2  -6   9 22604.0 721.596  10
   2  -6   9 21846.3 424.281  18
   2  -6   9 22594.9 363.372  22
  -2  -6   9 21123.8 376.846  20
  -2  -6   9 20969.6 403.049  18
   2  -6   9 22211.9 698.550  10
   2  -6  10 26669.5 371.787  24
  -2  -6  10 26080.4 456.648  18
  -2  -6  10 28014.2 495.896  27
  -2  -6  10 27505.4 805.216  10
   2  -6  10 26659.4 477.083  18
  -2  -6  10 25115.2 406.886  20
   2  -6  10 27398.2 784.371  10
   2  -6  10 27452.7 402.934  22
   2  -6  11 28706.2 416.541  22
  -2  -6  11 27604.4 476.829  18
   2  -6  11 28694.0 393.199  24
  -2  -6  11 28841.5 506.980  27
  -2  -6  11 27358.4 421.499  20
  -2  -6  11 27520.7 382.803  24
   2  -6  11 28625.4 498.144  18
   2  -6  12 12472.6 332.513  18
  -2  -6  12 12396.1 260.177  24
   2  -6  12 12806.2 266.637  24
  -2  -6  12 13369.4 298.279  20
  -2  -6  12 13182.4 298.701  23
  -2  -6  13 5837.49 180.985  24
   2  -6  13 6136.90 235.472  18
  -2  -6  13 6172.86 201.819  23
   2  -6  13 5802.87 181.386  24
  -2  -6  14 3467.97 139.996  24
   2  -6  14 3514.42 179.147  18
   2  -6  14 3520.27 141.581  24
  -2  -6  14 3503.94 150.943  23
  -2  -6  15 18039.1 305.362  24
  -2  -6  15 18309.1 322.264  23
   2  -6  15 18098.3 313.501  23
   2  -6  15 17704.3 303.977  24
  -2  -6  16 4449.41 150.101  24
   2  -6  16 4484.06 151.682  24
  -2  -6  16 4820.15 159.123  23
   2  -6  16 4658.21 150.796  23
  -2  -6  17 9205.56 199.967  23
   2  -6  17 8819.59 198.861  24
  -2  -6  17 9230.50 202.436  24
   2  -6  18 8783.08 185.904  24
  -2  -6  18 9016.17 186.474  24
   2  -6  19 5335.95 134.109  24
  -2  -6  19 5347.03 131.934  24
   2  -6  20 13819.9 187.839  24
  -2  -6  20 13987.3 185.975  24
   2  -7 -17 322.632 45.0674  14
  -2  -7 -17 312.356 43.6684  14
   2  -7 -16 363.508 51.6373  14
  -2  -7 -16 312.875 48.8747  14
   2  -7 -15 17477.7 295.004  14
  -2  -7 -15 17082.1 290.157  14
  -2  -7 -14 932.010 80.3189  14
   2  -7 -14 1096.04 88.5108  14
  -2  -7 -13 10143.0 245.956  14
   2  -7 -13 9788.98 245.480  14
   2  -7 -12 5531.12 192.332  14
  -2  -7 -12 5599.20 190.707  14
  -2  -7 -11 24098.7 394.625  14
   2  -7 -11 25294.3 412.430  14
  -2  -7 -10 3559.20 160.615  14
   2  -7 -10 3534.21 162.430  14
   2  -7  -9 7080.88 228.229  14
  -2  -7  -9 6907.16 221.077  14
  -2  -7  -8 12441.1 295.680  14
   2  -7  -8 12760.6 305.142  14
  -2  -7  -7 16383.6 340.632  14
   2  -7  -7 16741.2 348.933  14
   2  -7  -6 12900.5 310.569  14
  -2  -7  -6 12848.9 302.079  14
  -2  -7  -5 7130.27 227.949  14
   2  -7  -5 7278.61 234.244  14
   2  -7  -5 6972.79 385.971   8
   2  -7  -5 7592.55 225.160  27
  -2  -7  -5 7561.66 238.938  27
  -2  -7  -5 7010.62 372.718   8
  -2  -7  -4 8275.39 246.817  14
   2  -7  -4 8406.14 428.490   8
  -2  -7  -4 8536.25 253.412  27
   2  -7  -4 8200.89 221.189  18
   2  -7  -4 8861.02 241.387  27
   2  -7  -4 8500.22 255.640  14
  -2  -7  -4 8388.09 402.513   8
  -2  -7  -3 43609.4 563.708  27
   2  -7  -3 39651.3 912.568   8
   2  -7  -3 42507.7 521.660  27
   2  -7  -3 40236.5 489.090  18
   2  -7  -3 42234.5 564.696  14
  -2  -7  -3 40944.5 541.149  14
  -2  -7  -3 38533.8 844.644   8
  -2  -7  -2 14180.2 322.353  14
   2  -7  -2 14364.5 331.739  14
   2  -7  -2 14621.0 559.085   8
   2  -7  -2 14424.5 306.181  27
  -2  -7  -2 15369.9 339.272  27
   2  -7  -2 14175.5 298.291  18
  -2  -7  -2 13568.0 495.048   8
  -2  -7  -1 8658.19 394.145   8
  -2  -7  -1 9738.46 271.301  27
   2  -7  -1 8950.23 389.203  10
   2  -7  -1 9433.34 272.186  14
   2  -7  -1 9073.63 241.105  18
   2  -7  -1 9426.07 450.458   8
  -2  -7  -1 9152.85 262.576  14
   2  -7   0 18816.4 574.165  10
   2  -7   0 18494.4 626.839   8
  -2  -7   0 18642.0 373.050  14
   2  -7   0 17860.1 340.223  18
  -2  -7   0 19071.5 382.005  27
   2  -7   0 18957.6 386.085  14
  -2  -7   1 9130.03 267.715  14
   2  -7   1 9772.11 458.643   8
   2  -7   1 9452.31 419.811  10
   2  -7   1 9346.54 276.994  14
   2  -7   1 9348.93 252.932  18
  -2  -7   1 9294.47 270.595  27
  -2  -7   2 14260.0 333.958  14
   2  -7   2 14310.4 273.530  22
   2  -7   2 14405.8 345.422  14
   2  -7   2 14987.5 536.420  10
  -2  -7   2 14765.0 340.142  27
   2  -7   2 13383.8 535.603   8
   2  -7   2 14775.1 320.355  18
  -2  -7   3 40947.3 908.804  10
   2  -7   3 41049.6 922.020   8
   2  -7   3 41909.0 912.105  10
  -2  -7   3 41016.0 571.467  14
  -2  -7   3 43386.8 588.236  27
   2  -7   3 41366.3 588.527  14
   2  -7   3 41822.9 544.322  18
   2  -7   3 39864.8 462.242  22
  -2  -7   4 8199.98 261.937  14
   2  -7   4 8344.03 270.275  14
   2  -7   4 8527.14 254.961  18
  -2  -7   4 8789.91 270.154  27
   2  -7   4 8343.01 417.285  10
   2  -7   4 8050.83 214.003  22
  -2  -7   4 8384.40 426.940  10
   2  -7   5 7239.79 205.393  22
   2  -7   5 7008.40 253.026  14
  -2  -7   5 7304.43 404.873  10
  -2  -7   5 7517.45 253.306  27
  -2  -7   5 7023.05 244.924  14
   2  -7   5 7059.11 236.661  18
   2  -7   5 7428.54 404.347  10
   2  -7   6 12283.9 269.254  22
  -2  -7   6 13309.6 339.143  27
   2  -7   6 12126.9 332.781  14
   2  -7   6 12336.5 314.706  18
  -2  -7   6 12050.2 318.642  14
   2  -7   7 16381.2 312.044  22
   2  -7   7 16405.1 364.336  18
  -2  -7   7 16868.9 383.676  27
   2  -7   8 11937.3 316.425  18
  -2  -7   8 12780.6 335.739  27
   2  -7   8 12078.5 271.315  22
   2  -7   9 6799.00 205.273  22
   2  -7   9 6829.91 242.368  18
  -2  -7   9 6923.11 218.815  23
  -2  -7   9 7255.44 212.210  20
  -2  -7   9 7188.51 252.587  27
   2  -7  10 3308.75 173.150  18
  -2  -7  10 3230.71 160.501  18
  -2  -7  10 3431.66 155.885  23
  -2  -7  10 3542.52 179.228  27
   2  -7  11 24631.1 449.018  18
  -2  -7  11 24923.1 400.968  23
  -2  -7  11 24231.0 365.854  20
   2  -7  12 5392.48 212.703  18
  -2  -7  12 5834.10 192.832  23
   2  -7  13 9865.17 276.251  18
  -2  -7  13 9983.34 241.161  23
   2  -7  14 923.449 66.0371  24
  -2  -7  14 1040.17 82.7111  23
   2  -7  14 1020.21 80.5737  23
   2  -7  15 16281.0 243.138  24
  -2  -7  15 17407.9 284.463  23
   2  -7  15 17368.7 275.653  23
  -2  -7  15 16567.7 239.205  24
   2  -7  16 290.990 39.1770  24
   2  -7  16 317.640 42.8140  23
  -2  -7  16 339.784 40.2392  24
  -2  -7  16 297.347 45.1946  23
  -2  -7  17 274.158 33.7281  24
   2  -7  17 324.558 36.9942  24
  -2  -7  17 339.071 40.3070  23
  -2  -8 -15 874.713 57.7147  14
  -2  -8 -15 917.298 59.9285  27
   2  -8 -15 857.005 58.7551  14
   2  -8 -14 1677.11 77.7677  27
  -2  -8 -14 1685.94 84.5757  14
   2  -8 -14 1604.25 84.8583  14
  -2  -8 -14 1701.58 86.5971  27
   2  -8 -13 1429.35 87.0173  14
   2  -8 -13 1427.28 78.8350  27
  -2  -8 -13 1477.32 87.6319  27
  -2  -8 -13 1359.06 83.3342  14
   2  -8 -12 6525.68 184.980  14
   2  -8 -12 6550.25 170.831  27
  -2  -8 -12 6745.36 186.224  27
  -2  -8 -12 6342.64 177.457  14
  -2  -8 -11 4579.59 159.843  14
   2  -8 -11 4289.08 146.076  27
  -2  -8 -11 4563.16 161.584  27
   2  -8 -11 4432.86 161.140  14
  -2  -8 -10 5822.78 184.743  14
   2  -8 -10 6241.74 181.396  27
   2  -8 -10 6142.60 195.661  14
  -2  -8 -10 6340.08 195.269  27
   2  -8  -9 8144.69 230.323  14
  -2  -8  -9 7978.99 223.585  14
  -2  -8  -9 8287.09 228.544  27
   2  -8  -9 8042.86 210.442  27
   2  -8  -8 21374.4 378.984  14
  -2  -8  -8 20650.4 362.034  14
  -2  -8  -8 21232.0 371.145  27
   2  -8  -8 21030.2 345.631  27
   2  -8  -7 1621.01 104.460  27
  -2  -8  -7 1613.00 111.298  14
   2  -8  -7 1507.35 113.726  14
  -2  -8  -7 1661.20 113.798  27
   2  -8  -6 2963.73 153.216  14
  -2  -8  -6 2817.02 145.970  14
   2  -8  -6 3066.24 141.051  27
  -2  -8  -6 2912.84 146.892  27
   2  -8  -5 2041.62 131.491  14
  -2  -8  -5 2054.67 127.640  27
  -2  -8  -5 2188.96 130.402  14
   2  -8  -5 2155.57 120.758  27
   2  -8  -4 1995.62 116.434  27
  -2  -8  -4 1888.10 124.542  27
   2  -8  -4 1852.52 127.329  14
  -2  -8  -4 1888.81 125.138  14
   2  -8  -3 1640.76 122.883  14
  -2  -8  -3 1536.32 114.502  14
  -2  -8  -3 1593.01 119.198  27
  -2  -8  -2 7413.88 239.980  27
   2  -8  -2 7424.45 245.697  14
  -2  -8  -2 7254.19 235.044  14
   2  -8  -1 772.472 77.9771  18
   2  -8  -1 933.353 99.7226  14
  -2  -8  -1 914.932 94.6759  27
  -2  -8  -1 793.774 87.9072  14
  -2  -8   0 16056.0 354.185  27
  -2  -8   0 15431.9 345.141  14
   2  -8   0 15224.2 316.570  18
   2  -8   0 15461.7 354.791  14
  -2  -8   1 759.440 87.5481  14
   2  -8   1 844.349 97.9225  14
   2  -8   1 829.773 84.1442  18
  -2  -8   1 907.522 96.4630  27
   2  -8   2 7294.27 226.366  18
  -2  -8   2 7758.45 250.299  27
  -2  -8   2 7129.89 238.910  14
   2  -8   2 7510.33 254.248  14
  -2  -8   3 1637.59 123.425  27
  -2  -8   3 1474.44 116.377  14
   2  -8   3 1669.25 115.276  18
   2  -8   3 1607.86 127.800  14
   2  -8   4 1904.78 137.944  14
  -2  -8   4 1934.89 131.131  14
  -2  -8   4 1840.65 128.125  27
   2  -8   4 1961.24 125.493  18
  -2  -8   4 1872.75 107.715  23
   2  -8   5 2050.63 128.322  18
  -2  -8   5 2243.38 141.305  27
   2  -8   5 2123.96 145.223  14
  -2  -8   5 2189.55 118.252  23
   2  -8   6 2862.16 149.441  18
  -2  -8   6 2885.70 135.545  23
  -2  -8   6 2935.77 158.796  27
  -2  -8   7 1618.00 105.063  23
  -2  -8   7 1718.50 123.491  27
   2  -8   7 1596.17 115.809  18
   2  -8   8 21089.4 387.382  18
  -2  -8   8 21859.1 403.587  27
  -2  -8   8 21047.9 349.177  23
   2  -8   9 8026.34 238.591  18
  -2  -8   9 8351.75 218.296  23
  -2  -8   9 8243.36 243.562  27
   2  -8  10 5907.26 201.813  18
  -2  -8  10 5845.18 182.252  23
   2  -8  11 4329.93 168.555  18
  -2  -8  11 4352.75 153.147  23
  -2  -8  12 6440.24 175.049  23
   2  -8  12 6621.42 175.264  23
   2  -8  13 1407.31 81.1964  23
  -2  -8  13 1491.16 84.8140  23
   2  -8  14 1642.77 79.2318  23
  -2  -8  14 1733.42 83.2539  23
  -2  -8  15 862.995 54.9742  23
   2  -9 -11 3480.02 113.071  14
  -2  -9 -11 3513.88 110.094  27
   2  -9 -10 6715.30 166.689  14
  -2  -9 -10 6591.90 157.735  14
  -2  -9 -10 6847.60 162.941  27
   2  -9  -9 12958.1 241.940  14
  -2  -9  -9 12650.3 229.601  14
  -2  -9  -9 13263.4 237.879  27
  -2  -9  -8 9849.22 212.074  14
   2  -9  -8 10096.5 223.453  14
  -2  -9  -8 10157.9 217.646  27
  -2  -9  -7 13571.7 259.564  27
  -2  -9  -7 13209.3 254.857  14
   2  -9  -7 13969.8 273.097  14
   2  -9  -6 2157.99 116.345  14
  -2  -9  -6 2163.87 113.093  27
  -2  -9  -6 2084.13 109.230  14
  -2  -9  -5 5977.16 184.693  27
   2  -9  -5 6304.56 196.296  14
  -2  -9  -5 6243.54 186.438  14
  -2  -9  -4 4650.86 167.926  27
   2  -9  -4 4565.57 171.823  14
  -2  -9  -4 4524.79 164.063  14
  -2  -9  -3 904.895 83.6078  27
  -2  -9  -3 822.163 79.7737  14
   2  -9  -3 851.307 86.6555  14
  -2  -9  -2 1677.37 109.272  27
   2  -9  -2 1617.02 112.630  14
  -2  -9  -2 1703.48 107.799  14
  -2  -9  -1 5248.18 183.112  27
   2  -9  -1 5138.69 190.439  14
  -2  -9  -1 5164.27 180.658  14
   2  -9   0 3990.01 170.235  14
  -2  -9   0 4176.79 165.940  27
  -2  -9   0 4039.80 163.278  14
   2  -9   1 5210.65 194.132  14
  -2  -9   1 5257.75 185.569  27
  -2  -9   1 5261.73 184.346  14
  -2  -9   2 1714.01 111.335  27
  -2  -9   2 1685.32 109.883  14
   2  -9   2 1647.34 116.392  14
   2  -9   3 926.107 93.0816  14
  -2  -9   3 1004.38 88.9978  27
  -2  -9   4 4608.75 170.384  27
  -2  -9   5 6091.35 157.643  23
   2  -9   5 6086.28 178.860  18
  -2  -9   5 6431.86 195.254  27
   2  -9   5 6173.69 161.394  23
   2  -9   6 2101.87 97.5374  23
   2  -9   6 2117.53 107.628  18
  -2  -9   6 2107.25 112.768  27
  -2  -9   6 2118.30 96.6503  23
  -2  -9   7 13520.0 264.625  27
  -2  -9   7 13540.7 232.171  23
   2  -9   7 13323.2 254.036  18
   2  -9   7 13561.3 233.034  23
  -2  -9   8 10053.0 196.319  23
   2  -9   8 9982.85 197.076  23
   2  -9   8 10075.0 214.530  18
   2  -9   9 12363.1 227.572  18
   2  -9   9 12935.1 216.069  23
  -2  -9   9 12781.4 215.163  23
   2  -9  10 6562.26 148.967  23
  -2  -9  10 6688.30 150.146  23
   2  -9  11 3464.73 102.848  23
  -2  -9  11 3469.72 103.363  23
   2 -10  -3 3627.87 119.090  14
   2 -10  -2 262.666 43.3977  14
   3   0 -24-7.43004 26.5757  14
  -3   0 -18-52.0846 94.7397  11
  -3   0 -17 101.041 97.3358  11
  -3   0 -16 58.5935 87.8614  11
  -3   0 -15-2.87637 82.6557  11
  -3   0 -14 59.0716 78.2020  11
  -3   0 -13-0.14470 75.0235  11
  -3   0 -12-12.7647 66.1118  11
  -3   0 -11-19.5012 68.4692  11
  -3   0 -10-6.06126 57.3425  11
  -3   0  -9 17.3392 48.7324  11
   3   0  -9 13.8784 33.1714  11
  -3   0  -8 1.00535 45.9801  11
   3   0  -8 14.7011 31.8986  11
   3   0  -7 15.8576 30.3472  11
  -3   0  -7 17.5205 40.8567  11
  -3   0  -6 24.0379 40.1922  11
   3   0  -6 79.9451 64.4918   5
   3   0  -5 83.0161 62.4926   5
  -3   0  -5 13.5160 35.3432  11
  -3   0  -4-6.49710 37.7083  11
   3   0  -4 1.63033 48.0312   5
   3   0  -3 649.895 87.5267   5
  -3   0  -3-1.09617 29.4751  11
   3   0  -1 27.0332 31.8888   3
  -3   0   0 58.9217 35.6108   3
   3   0   1 23.5611 43.7963   4
   3   0   2 51.8322 51.5753   4
  -3   0   2 28.1985 38.2505   5
   3   0   3 6.16489 32.9259   2
  -3   0   3 6.62779 44.0873   5
   3   0   3 76.5348 53.2170   4
  -3   0   4 7.29855 25.8180   6
   3   0   4 7.83449 29.9281   2
  -3   0   4 39.2652 49.4158   5
   3   0   4 23.6791 31.7845   7
   3   0   4 116.909 63.2801   4
  -3   0   5 7.50341 26.7232  12
   3   0   5 37.8524 30.1790   7
  -3   0   5 48.7962 29.6899   6
   3   0   5 44.1903 63.7295   4
  -3   0   6 98.6592 36.2704   6
   3   0   6 50.1644 66.5084   4
  -3   0   6 6.82427 25.8651  12
  -3   0   6 115.468 41.5120  10
  -3   0   7 22.4634 29.3259  12
   3   0   7-17.3374 71.1597   4
  -3   0   7 71.1071 43.1719  10
   3   0   8-21.2793 77.8536   4
  -3   0   8 38.7096 40.6862  10
  -3   0   8 40.8891 32.6448  12
  -3   0   8 91.9100 44.0974   6
  -3   0   9 36.9631 39.0680  10
  -3   0   9 4.55349 42.0883   6
  -3   0   9 37.3455 31.9550  12
  -3   0  10 117.663 53.5804   6
  -3   0  10 6.43871 40.2286  10
  -3   0  11 19.5389 47.2183  10
  -3   0  11 70.6299 50.6842   6
  -3   0  12 4.80443 60.0424   6
  -3   0  12 29.1211 47.3868  10
  -3   0  13-5.95737 61.1399   6
  -3   0  13-2.16900 45.4014  10
  -3   0  14 27.1867 59.9329   6
  -3   0  15 48.8978 68.5247   6
   3   0  16 28.2971 33.0233  28
  -3   0  16 58.4025 30.7442  26
   3   0  16 8.74054 38.4390  19
  -3   0  16 3.79396 69.2363   6
   3   0  17 217.130 49.2216  28
  -3   0  17-2.76755 74.3673   6
  -3   0  17 157.037 45.1000  28
   3   0  17 1.18372 39.1955  19
  -3   0  17-4.01441 33.1043  26
  -3   0  18 123.680 82.0723   6
  -3   0  18 33.5920 32.4928  26
  -3   0  19 8.76480 40.1716  28
  -3   0  19 15.9772 33.3076  26
   3   0  19 35.9718 40.3540  28
  -3   0  20 4.37598 43.0598  28
  -3   0  20-10.4787 31.9024  26
   3   0  21 71.9695 36.8057  26
  -3   0  21 22.7975 36.4558  25
  -3   0  21 9.44107 30.9746  26
   3   0  22-15.0061 33.4391  26
   3   0  22 20.5073 36.1226  28
  -3   0  22 21.6545 33.9571  25
  -3   0  22 41.5918 27.7533  26
  -3   0  23 28.2508 23.7478  26
   3   0  23 43.9226 32.0968  28
   3   0  23 12.5046 25.3261  26
  -3   0  23 91.0061 31.9196  25
   3   0  24 4.71121 19.8061  26
   3   0  24 4.09541 23.9177  28
  -3  -1 -24 3644.38 119.136  14
   3  -1 -24 3504.79 103.649  14
   3  -1 -23 2767.06 108.452  14
  -3   1 -17 26135.7 791.031  11
  -3  -1 -17 26407.5 766.629  11
  -3  -1 -16 5427.54 346.874  11
  -3   1 -16 5694.66 370.286  11
  -3   1 -15 2381.64 239.313  11
  -3  -1 -15 2559.16 236.629  11
  -3  -1 -14 87.3996 74.6186  11
  -3   1 -14 196.061 102.167  11
  -3   1 -13 26162.8 700.487  11
  -3  -1 -13 25032.8 659.489  11
  -3   1 -12 1513.42 173.527  11
  -3  -1 -12 1733.85 175.997  11
  -3  -1 -11 3230.86 219.500  11
  -3   1 -11 3092.27 226.369  11
   3   1 -10 37681.6 585.531  11
  -3   1 -10 38031.0 727.422  11
  -3  -1 -10 36721.3 684.919  11
   3  -1  -9 33383.4 482.061  11
  -3  -1  -9 35058.3 632.823  11
  -3   1  -9 34649.4 655.089  11
   3   1  -9 34796.4 530.205  11
  -3   1  -8 18603.8 454.649  11
  -3  -1  -8 17242.7 422.544  11
   3  -1  -8 17442.4 323.691  11
   3  -1  -8 17462.6 280.148   8
  -3  -1  -8 17581.4 471.428   2
   3   1  -8 17667.9 356.706  11
  -3  -1  -7 26994.9 567.321   2
  -3  -1  -7 26099.8 485.030  11
  -3   1  -7 26621.0 512.553  11
   3   1  -7 26635.4 499.826   4
  -3  -1  -7 25292.8 652.879   5
   3  -1  -7 25686.6 325.658   8
   3  -1  -7 25926.6 361.734  11
   3   1  -7 25681.5 681.118   5
   3   1  -7 26690.5 465.966   2
   3  -1  -6 50795.6 455.269  11
   3   1  -6 51707.6 653.900   2
   3  -1  -6 51722.0 436.713   8
   3   1  -6 52932.4 655.659   4
   3   1  -6 50669.4 874.762   5
   3  -1  -6 50000.3 944.086   5
  -3  -1  -6 50748.2 630.748  11
  -3  -1  -6 52599.1 765.142   2
  -3   1  -6 51618.4 989.344   4
   3   1  -5 143174. 1092.06   2
   3   1  -5 140768. 1323.21   5
  -3  -1  -5 142199. 981.747  11
   3  -1  -5 145681. 700.881   8
   3   1  -5 137336. 980.238   1
  -3   1  -5 142321. 1540.71   4
  -3  -1  -5 149414. 1258.68   2
   3   1  -4 180665. 1048.08   1
  -3  -1  -4 183214. 1346.90   2
   3   1  -4 181260. 1209.60   2
  -3  -1  -3 43988.3 644.802   2
   3   1  -3 42546.9 587.532   2
   3   1  -3 43116.7 564.527   5
  -3  -1  -3 43454.1 464.540  11
   3   1  -3 43415.4 501.106   1
  -3  -1  -2 89620.0 608.928  11
   3  -1  -2 90659.2 575.943   1
   3   1  -2 88313.5 844.240   2
  -3   1  -2 89158.0 979.431   4
  -3  -1  -2 88132.4 891.857   2
  -3  -1  -1 545355. 2180.48   2
   3  -1  -1 547858. 1314.17   7
  -3   1   0 73581.3 743.384   4
  -3   1   0 72952.3 793.635   3
  -3   1   1 539675. 2223.71   3
   3  -1   1 538312. 1275.68   7
  -3  -1   2 88335.5 527.169   9
  -3   1   2 89393.6 638.789   4
  -3  -1   2 88591.7 591.913  10
   3  -1   2 87222.1 538.364   7
  -3   1   3 43461.7 730.995   5
  -3   1   3 45152.1 398.448   6
  -3  -1   3 42901.0 368.290   9
   3  -1   3 13638.8 230.280   7
   3  -1   4 173207. 886.790   7
  -3  -1   4 174225. 752.602   6
  -3  -1   4 174381. 746.373   9
  -3  -1   5 143357. 670.438   9
  -3  -1   5 146716. 946.333  10
   3  -1   5 139448. 842.600   2
   3  -1   5 140342. 863.407   7
  -3   1   5 143708. 1513.79   5
  -3   1   5 146378. 827.013   6
  -3  -1   5 137910. 742.809   6
   3  -1   6 50439.5 444.619  10
  -3  -1   6 51900.4 496.828   6
   3  -1   6 50891.2 564.443   7
  -3   1   6 51139.6 530.169   6
  -3   1   6 51794.3 980.324   5
  -3  -1   6 51872.2 601.539  10
   3  -1   6 50747.6 431.990   2
  -3  -1   7 27061.9 457.260  10
   3  -1   7 26155.5 346.591  10
  -3  -1   7 24291.6 284.178   9
   3   1   7 24853.3 709.730   4
  -3  -1   7 26537.9 384.978   6
  -3   1   7 26153.6 406.845   6
  -3   1   8 17752.7 321.686  12
  -3   1   8 17618.0 356.106   6
   3  -1   8 17840.9 306.843  10
  -3  -1   8 18144.4 340.963   6
  -3  -1   8 18297.9 400.956  10
  -3   1   9 34397.6 525.937   6
  -3  -1   9 33536.6 569.964  10
  -3  -1   9 33945.9 502.949   6
  -3   1   9 33919.8 458.907  12
  -3  -1  10 37245.4 561.246   6
  -3   1  10 37029.1 582.410   6
  -3   1  10 38388.0 500.031  12
  -3  -1  10 38660.2 636.496  10
  -3  -1  11 3232.01 178.879   6
  -3  -1  11 3534.61 204.559  10
  -3   1  11 3450.98 194.131   6
  -3  -1  12 1759.33 154.213  10
  -3  -1  12 1606.96 137.369   6
  -3   1  12 1545.32 142.346   6
  -3  -1  13 25746.1 591.423  10
  -3   1  13 26203.6 576.863   6
  -3  -1  13 25648.0 557.059   6
  -3  -1  14 103.179 61.4623  10
  -3  -1  14 258.587 81.2033   6
  -3   1  14 56.6431 66.5564   6
  -3  -1  15 2682.59 201.673   6
  -3   1  15 2393.60 198.730   6
   3  -1  16 5542.51 186.515  19
  -3  -1  16 5437.30 291.476   6
   3   1  16 5530.26 183.854  19
   3   1  16 5436.21 165.968  28
  -3  -1  16 5450.39 165.490  24
  -3   1  16 5597.04 169.305  28
  -3  -1  16 5624.89 168.024  28
  -3   1  16 5148.33 294.137   6
  -3  -1  16 5505.39 156.166  26
   3  -1  16 5213.94 158.609  24
   3  -1  16 5439.40 163.028  28
   3  -1  17 26850.8 363.416  28
  -3   1  17 27657.0 377.866  28
  -3  -1  17 27467.6 349.801  26
   3   1  17 26691.2 370.237  28
  -3  -1  17 27613.6 375.631  28
   3  -1  17 25847.7 404.817  19
  -3  -1  17 26107.5 363.971  24
  -3  -1  17 26438.7 655.966   6
  -3   1  17 26882.9 679.281   6
   3  -1  18 28545.5 428.108  19
  -3  -1  18 29300.4 391.510  28
  -3  -1  18 28390.4 358.569  26
   3   1  18 28267.4 384.209  28
  -3  -1  18 27948.6 373.988  24
  -3   1  18 28991.0 392.381  28
   3  -1  18 28394.5 375.407  28
   3  -1  19 29876.6 383.863  28
  -3  -1  19 28880.9 388.401  28
   3   1  19 29706.2 393.643  28
  -3  -1  19 30386.5 367.314  26
  -3   1  19 29827.2 399.405  28
  -3  -1  19 29402.2 374.082  24
  -3   1  20 6491.80 185.668  28
  -3  -1  20 6109.25 164.739  26
   3  -1  20 6155.41 173.930  28
   3  -1  20 6354.09 170.959  26
   3   1  20 6307.64 180.310  28
   3  -1  21 1508.97 86.1751  26
   3   1  21 1546.87 92.8958  28
   3  -1  21 1543.68 87.7747  28
   3   1  21 1416.02 75.0554  26
  -3  -1  21 1507.86 83.5468  26
  -3   1  21 1505.78 94.9606  25
   3  -1  22 3770.61 121.825  28
  -3  -1  22 3772.38 116.348  26
  -3   1  22 3687.16 129.995  25
   3  -1  22 3770.04 120.145  26
   3   1  22 3773.44 107.288  26
   3   1  22 3582.31 125.606  28
   3  -1  23 3014.15 98.0690  26
   3  -1  23 2812.83 96.5405  28
   3   1  23 2877.39 83.6775  26
  -3  -1  23 2819.58 92.2674  26
  -3   1  23 2701.64 101.361  25
   3   1  23 2881.06 103.483  28
  -3   1  24 3574.49 100.169  25
   3  -1  24 3665.59 94.1241  26
   3   1  24 3632.68 102.386  28
  -3  -1  24 3696.00 91.5093  15
  -3  -2 -24 4053.42 117.148  14
   3  -2 -23 5553.77 142.902  14
  -3  -2 -23 5736.65 158.274  14
  -3  -2 -22 453.714 64.1408  14
   3  -2 -22 370.713 52.6311  14
   3  -2 -21 11478.9 250.210  14
  -3  -2 -17 11753.6 508.815  11
  -3   2 -17 12692.1 567.928  11
  -3  -2 -16 21440.8 674.850  11
  -3   2 -16 20989.6 720.431  11
  -3   2 -15 31781.7 861.619  11
  -3  -2 -15 32212.9 809.196  11
  -3   2 -14 1982.11 224.731  11
  -3  -2 -14 1764.67 194.887  11
  -3  -2 -13 3863.87 266.955  11
  -3   2 -13 3786.62 285.627  11
  -3  -2 -12 5776.76 311.580  11
  -3   2 -12 5629.29 333.376  11
  -3   2 -11 20712.1 598.612  11
  -3  -2 -11 19699.2 547.102  11
   3  -2 -10 65393.0 703.817   8
  -3  -2 -10 66413.3 948.572  11
   3  -2  -9 63741.7 707.521  11
   3  -2  -9 63648.5 667.627   8
  -3  -2  -9 62479.0 874.936  11
  -3  -2  -8 20065.7 473.095  11
   3  -2  -8 20388.6 364.103   8
   3  -2  -8 20484.0 381.148  11
  -3  -2  -7 111770. 1061.51  11
   3  -2  -7 113863. 851.428  11
   3  -2  -7 113315. 828.643   8
   3   2  -6 56342.6 942.943   5
  -3  -2  -6 54102.7 863.412   5
   3  -2  -6 57131.0 568.622   8
   3   2  -6 53821.0 848.456   1
  -3  -2  -6 54302.9 699.233  11
  -3  -2  -6 54302.0 433.765   9
  -3  -2  -6 58681.4 980.259   2
   3  -2  -5 116792. 797.731   8
  -3  -2  -5 116961. 646.121   9
  -3  -2  -5 114679. 954.857  11
   3   2  -5 116187. 1188.30   1
   3   2  -5 114722. 1216.66   5
   3  -2  -4 22157.7 598.161   3
   3  -2  -4 22672.5 344.441   8
   3   2  -4 22206.4 505.413   1
  -3  -2  -4 21656.0 424.528   5
  -3   2  -4 22632.2 647.508   4
   3   2  -4 21907.3 468.105   5
  -3  -2  -4 23955.5 594.938   2
  -3  -2  -4 21582.1 395.943  11
  -3  -2  -4 22544.3 288.992   9
  -3  -2  -3 2605.74 196.039   2
   3   2  -3 2244.57 159.392   1
  -3  -2  -3 2306.87 124.635  11
   3  -2  -3 2348.27 112.136   8
   3  -2  -3 2251.39 187.432   3
   3   2  -3 2466.86 137.307   5
  -3   2  -3 2193.75 193.819   4
  -3  -2  -3 2313.09 96.3433   9
  -3  -2  -2 160471. 668.216   3
  -3   2  -2 156253. 1512.57   4
   3  -2  -2 157036. 1453.07   3
  -3  -2  -2 159414. 957.598  11
   3  -2  -2 154579. 809.989   7
  -3  -2  -2 156059. 780.666   9
   3   2  -2 153958. 864.383   5
  -3  -2  -2 156435. 1443.79   2
   3  -2  -2 155044. 884.587   8
   3  -2  -1 74530.2 542.547   7
  -3   2  -1 76136.6 975.901   3
  -3  -2  -1 74450.0 971.825   2
   3  -2  -1 74058.7 608.018   8
   3   2  -1 72844.0 369.980   5
  -3  -2  -1 75277.2 545.769   9
   3  -2   0 992.351 65.6415   7
  -3  -2   0 1264.96 74.3047   9
  -3  -2   0 841.149 59.2851   8
  -3   2   0 997.244 122.242   3
  -3  -2   0 991.880 117.459   2
   3  -2   0 1356.15 120.286   1
  -3  -2   1 68352.5 531.191   9
  -3   2   1 75060.5 989.332   3
  -3  -2   1 73283.9 570.405  10
  -3   2   1 71203.0 841.000   1
  -3  -2   1 70036.4 471.740   8
   3  -2   1 64404.5 607.335   8
   3  -2   1 77276.6 917.898   1
  -3  -2   1 74674.3 939.973   2
   3  -2   1 73963.5 536.065   7
   3  -2   2 153862. 963.411   8
  -3  -2   2 152958. 887.095  10
  -3  -2   2 155797. 1333.08   2
  -3  -2   2 154024. 806.594   9
  -3   2   2 156227. 754.477   6
  -3   2   2 149138. 1153.96   1
   3  -2   2 157051. 805.845   7
   3  -2   2 161290. 1384.53   1
   3  -2   3 2345.94 126.340   8
  -3   2   3 2414.93 203.789   5
  -3   2   3 2117.59 136.170   1
  -3  -2   3 2129.99 114.569  10
  -3  -2   3 2222.70 100.887   9
  -3   2   3 2276.72 98.4089   6
  -3  -2   3 2034.85 154.916   2
   3  -2   3 2251.20 105.469   7
  -3   2   4 22063.4 318.792   6
  -3   2   4 22313.9 633.306   5
   3  -2   4 21955.1 345.904   7
   3  -2   4 23126.7 585.230   1
  -3  -2   4 22213.6 382.482  10
  -3   2   4 22922.1 415.617   1
  -3  -2   4 22044.1 314.705   9
   3  -2   4 22430.3 389.935   8
   3  -2   5 121826. 1415.15   1
  -3  -2   5 115078. 923.627  10
  -3   2   5 112904. 891.997   1
  -3   2   5 117848. 1515.53   5
  -3  -2   5 116008. 730.606   9
  -3   2   5 116871. 779.584   6
   3  -2   5 114627. 913.544   8
  -3  -2   5 109037. 613.827   6
   3  -2   5 115586. 838.236   7
  -3   2   6 56880.2 578.722   6
  -3  -2   6 55775.3 676.473  10
   3  -2   6 57779.9 580.045  10
  -3  -2   6 54115.8 475.769   6
   3  -2   6 55013.7 622.114   7
  -3  -2   6 55726.1 516.999   9
  -3  -2   7 112192. 751.090   6
   3  -2   7 113559. 863.511  10
  -3  -2   7 110823. 1000.97  10
  -3   2   7 112009. 864.784   6
  -3  -2   7 112538. 748.655   9
  -3  -2   8 19898.4 343.813   6
   3  -2   8 19640.1 380.271  10
  -3  -2   8 19568.5 445.778  10
  -3  -2   8 19743.6 324.896   9
  -3   2   9 64688.7 744.288   6
  -3  -2   9 63036.8 841.170  10
   3  -2   9 62810.9 712.143  10
  -3  -2   9 63036.5 660.024   6
  -3  -2  10 67280.1 907.693  10
   3  -2  10 67567.4 776.432  10
  -3   2  10 66020.8 799.130   6
  -3  -2  10 66985.5 732.024   6
  -3   2  11 19924.7 462.402   6
  -3  -2  11 19825.9 424.694   6
  -3  -2  11 20395.5 525.084  10
  -3  -2  12 5706.92 241.808   6
  -3  -2  12 5486.21 287.265  10
  -3   2  12 6110.00 274.525   6
  -3   2  13 3958.18 234.783   6
  -3  -2  13 3794.86 247.096  10
  -3  -2  14 1964.53 187.659  10
  -3   2  14 2027.46 180.861   6
  -3  -2  15 30338.1 371.135  28
  -3   2  15 32296.4 384.135  28
  -3  -2  15 32190.9 744.491  10
   3   2  15 32622.8 387.335  28
   3  -2  15 31317.4 426.872  19
  -3   2  15 32218.4 700.545   6
   3  -2  15 31946.7 403.683  24
  -3  -2  15 31637.7 368.790  26
  -3  -2  15 32441.6 412.989  24
   3  -2  16 20706.9 359.947  19
  -3  -2  16 20817.3 340.454  24
  -3   2  16 21293.4 322.387  28
  -3   2  16 20366.5 579.395   6
  -3  -2  16 21636.7 312.850  26
   3   2  16 21453.8 322.634  28
  -3  -2  16 20897.1 315.312  28
   3  -2  16 20905.3 334.792  24
  -3   2  17 12054.5 455.021   6
   3  -2  17 11696.3 274.299  19
   3   2  17 11795.3 245.793  28
   3  -2  17 12329.8 260.712  24
  -3   2  17 11943.4 246.272  28
  -3  -2  17 12327.7 262.635  24
  -3  -2  17 12167.1 241.200  26
   3  -2  18 9159.88 223.858  24
   3   2  18 9267.86 217.959  28
  -3   2  18 9458.24 221.784  28
  -3  -2  18 9129.01 226.761  24
  -3  -2  18 9505.78 213.527  26
   3  -2  18 9050.29 242.288  19
   3  -2  19 4305.24 152.633  24
   3   2  19 4360.57 151.496  28
   3  -2  19 4506.49 148.589  26
  -3  -2  19 4573.52 149.025  26
  -3   2  19 4238.65 149.975  28
  -3  -2  19 4438.26 155.703  24
   3  -2  20 16828.5 282.578  24
   3  -2  20 17550.3 276.928  26
   3   2  20 17089.4 283.933  28
  -3  -2  20 17136.0 274.115  26
  -3  -2  20 16747.5 285.421  24
  -3   2  20 16918.7 284.444  28
   3  -2  21 11946.3 218.499  26
  -3   2  21 11954.9 239.777  25
   3  -2  21 11427.3 217.745  24
  -3  -2  21 11476.3 222.586  24
  -3  -2  21 11825.6 218.342  26
   3   2  21 11501.7 223.938  28
  -3   2  22 351.256 50.8729  25
  -3  -2  22 337.030 45.9008  26
  -3  -2  22 369.523 43.1606  15
   3  -2  22 357.911 47.6393  26
  -3  -2  22 329.492 42.8510  24
   3   2  22 333.344 48.5213  28
  -3  -2  23 5667.99 117.383  15
   3  -2  23 5757.95 129.504  26
  -3   2  23 5825.64 142.565  25
   3   2  23 5823.84 136.555  28
   3   2  24 4219.00 102.851  28
  -3   2  24 4106.72 104.596  25
   3  -2  24 4132.65 96.4454  26
  -3  -2  24 4078.65 85.6748  15
   3  -3 -23 2788.74 93.8623  14
  -3  -3 -23 2883.50 103.839  14
   3  -3 -22 13830.5 232.978  14
  -3  -3 -22 14409.9 254.301  14
  -3  -3 -21 2109.60 113.754  14
   3  -3 -21 2157.05 106.790  14
   3  -3 -20 7119.70 200.405  14
  -3  -3 -20 7018.07 209.368  14
  -3  -3 -19 4313.91 173.642  14
   3  -3 -19 4513.60 168.775  14
   3  -3 -18 2302.37 126.303  14
   3  -3 -17 15022.4 316.719  14
  -3  -3 -16 3567.55 244.462   8
  -3   3 -16 4071.83 336.037  11
  -3  -3 -16 3652.07 287.326  11
   3  -3 -16 4009.35 165.324  14
  -3  -3 -15 4943.04 282.013   8
  -3  -3 -15 4985.85 328.129  11
  -3   3 -15 4975.08 363.011  11
  -3   3 -14 5986.50 393.446  11
  -3  -3 -14 6246.35 356.875  11
  -3  -3 -14 5917.40 305.326   8
  -3  -3 -13 35841.4 724.688   8
  -3   3 -13 36245.7 915.090  11
  -3  -3 -13 34958.4 807.389  11
  -3  -3 -12 1037.76 152.325  11
  -3  -3 -12 1150.39 138.277   8
  -3   3 -12 1003.88 167.548  11
   3  -3 -11 723.204 93.5578   8
  -3  -3 -11 720.440 109.396   8
  -3  -3 -11 743.216 126.420  11
   3  -3 -10 35110.9 593.445   8
  -3  -3 -10 33626.1 707.831  11
   3  -3  -9 13562.9 360.894   8
  -3  -3  -9 13054.7 423.501  11
  -3  -3  -8 46060.0 759.586  11
   3  -3  -8 45580.2 635.844   8
  -3  -3  -7 54160.4 785.838  11
   3  -3  -7 53827.8 676.270   8
  -3  -3  -6 44427.2 687.743  11
   3  -3  -6 45768.0 611.677   8
  -3  -3  -6 44947.3 466.770   9
  -3  -3  -5 7722.12 281.305  11
   3  -3  -5 8219.95 257.043   8
  -3  -3  -5 8132.60 202.440   9
   3  -3  -4 185781. 1183.18   8
  -3  -3  -4 183825. 1167.73   8
  -3  -3  -4 187838. 977.664   9
  -3  -3  -3 25601.4 367.310   9
   3  -3  -3 25601.8 438.146   8
  -3  -3  -3 25586.4 420.172   8
   3  -3  -3 24649.8 371.148   7
  -3  -3  -2 10705.7 261.950   8
   3  -3  -2 10504.3 231.362   7
  -3   3  -2 10601.1 436.844   3
  -3  -3  -2 10528.1 220.656  10
  -3  -3  -2 10770.9 239.173   9
   3  -3  -2 10487.4 277.518   8
  -3  -3  -1 104702. 730.927  10
   3  -3  -1 108029. 883.692   8
  -3  -3  -1 111823. 774.583   9
  -3  -3  -1 110721. 798.490   8
  -3  -3  -1 112481. 1431.95   2
   3  -3  -1 110556. 724.843   7
  -3   3  -1 114484. 1407.87   3
  -3  -3   0 3807.74 264.659   2
   3  -3   0 3799.44 170.742   8
  -3   3   0 3839.97 264.732   3
  -3  -3   0 4303.39 153.471   8
   3  -3   0 4039.41 140.197   7
  -3  -3   0 3833.41 149.799  10
  -3  -3   0 4051.95 153.528   9
  -3   3   0 3581.44 247.885   1
  -3   3   1 105837. 1396.86   3
  -3  -3   1 108325. 823.583  10
   3  -3   1 108490. 921.014   8
  -3  -3   1 109528. 736.935   8
  -3   3   1 103760. 1267.44   1
   3  -3   1 109920. 727.321   7
  -3  -3   1 108994. 790.446   9
  -3  -3   1 106814. 1356.58   2
  -3  -3   2 10816.7 424.812   2
  -3   3   2 10482.5 394.362   1
   3  -3   2 11159.0 432.150   1
  -3  -3   2 10759.1 273.768  10
  -3  -3   2 9962.36 220.600   8
  -3  -3   2 10214.7 245.866   9
   3  -3   2 10522.0 295.082   8
   3  -3   2 10511.1 233.893   7
  -3  -3   3 25518.5 442.584  10
  -3   3   3 25672.6 596.201   1
   3  -3   3 25511.8 466.079   8
  -3   3   3 25831.2 346.463   6
  -3  -3   3 25799.1 645.640   2
   3  -3   3 24916.5 378.780   7
  -3  -3   3 25166.5 340.701   8
  -3   3   3 26478.6 749.107   5
  -3  -3   3 25872.1 395.480   9
   3  -3   4 179050. 1265.74   8
  -3  -3   4 176423. 1662.42   2
  -3   3   4 187605. 975.895   6
  -3   3   4 176049. 1528.15   1
  -3  -3   4 183520. 1252.62  10
  -3  -3   4 184340. 1076.18   9
   3  -3   4 184877. 1086.46   7
   3  -3   5 7817.79 273.831   8
  -3  -3   5 7821.77 274.364  10
  -3   3   5 8377.28 220.680   6
  -3  -3   5 8192.22 234.641   9
  -3  -3   6 43699.0 669.703  10
  -3  -3   6 45073.8 558.399   9
  -3   3   6 46577.9 547.001   6
   3  -3   6 47027.1 624.891  10
   3  -3   6 45192.2 666.048   8
   3  -3   6 45376.4 603.089   7
   3  -3   7 55137.0 700.373  10
  -3   3   7 53495.0 625.363   6
   3  -3   7 51276.6 730.155   8
  -3  -3   7 53683.6 623.658   9
  -3  -3   7 51982.3 767.121  10
   3  -3   8 44905.1 664.197  10
  -3  -3   8 45361.6 586.947   9
  -3  -3   8 44165.5 739.339  10
  -3   3   8 46250.7 615.827   6
   3  -3   9 13559.0 382.906  10
  -3  -3   9 12893.9 417.892  10
  -3   3   9 13367.1 351.920   6
  -3  -3   9 12788.3 320.379   9
  -3   3  10 33935.2 587.953   6
   3  -3  10 34093.1 633.018  10
  -3  -3  10 34630.0 712.358  10
  -3  -3  11 1152.03 147.449  10
   3  -3  11 940.332 118.266  10
  -3   3  11 770.726 101.660   6
   3  -3  12 1058.46 126.608  10
  -3   3  12 970.391 120.498   6
  -3  -3  12 1029.43 147.444  10
  -3  -3  13 36370.3 814.882  10
  -3   3  13 35940.2 696.811   6
  -3   3  14 6090.17 303.185   6
  -3  -3  14 6086.10 199.696  20
  -3   3  14 5739.06 158.456  28
   3   3  14 6049.73 162.590  28
   3  -3  14 5444.07 178.057  19
  -3  -3  14 6105.08 346.761  10
   3  -3  14 6239.69 185.432  24
  -3  -3  14 5751.17 158.737  26
  -3  -3  14 5971.79 184.277  24
  -3   3  15 4586.26 271.470   6
  -3   3  15 4954.87 151.114  28
   3  -3  15 5080.35 173.595  24
   3  -3  15 4703.28 170.617  19
  -3  -3  15 5064.89 321.903  10
  -3  -3  15 5032.36 152.828  26
   3   3  15 4997.68 152.787  28
  -3  -3  15 5080.68 174.063  24
   3   3  16 3689.35 134.335  28
  -3  -3  16 3707.47 134.213  26
  -3   3  16 3755.14 253.116   6
   3  -3  16 3612.23 152.050  19
   3  -3  16 3783.33 153.014  24
  -3   3  16 3756.13 134.211  28
  -3  -3  16 3880.63 156.132  24
  -3  -3  16 3727.64 280.160  10
  -3   3  17 14633.1 263.786  28
   3  -3  17 15264.9 299.454  24
   3  -3  17 15285.4 265.959  26
   3  -3  17 14392.3 296.233  19
  -3  -3  17 14867.1 265.101  26
  -3  -3  17 15288.9 304.006  24
   3   3  17 15456.2 272.261  28
  -3  -3  18 2361.36 109.494  26
  -3   3  18 2301.42 107.271  28
   3  -3  18 2197.70 119.300  19
   3  -3  18 2266.49 120.227  24
  -3  -3  18 2465.76 125.340  24
   3   3  18 2490.84 112.231  28
   3  -3  18 2379.45 107.806  26
   3  -3  19 4363.23 157.307  24
   3  -3  19 4296.80 139.101  26
  -3  -3  19 4299.74 141.460  26
   3   3  19 4537.86 145.162  28
  -3  -3  19 4193.74 124.305  15
  -3  -3  19 4522.73 161.344  24
  -3   3  19 4624.07 158.751  25
   3  -3  20 7260.94 190.248  24
  -3  -3  20 7083.25 189.375  24
  -3   3  20 7250.52 189.239  25
   3   3  20 7086.85 172.953  28
  -3  -3  20 6991.35 151.996  15
   3  -3  20 7063.04 170.048  26
  -3  -3  20 7229.19 175.320  26
  -3   3  21 2176.12 101.900  25
  -3  -3  21 2216.59 95.5643  26
   3   3  21 2100.73 92.0360  28
  -3  -3  21 2078.62 99.7865  24
  -3  -3  21 2052.35 79.1243  15
   3  -3  21 2128.16 91.6785  26
   3  -3  21 2070.04 98.1435  24
  -3   3  22 14644.2 229.659  25
  -3  -3  22 13822.3 176.916  15
   3  -3  22 14352.8 220.367  24
  -3  -3  22 14608.9 224.649  24
   3   3  22 14187.5 210.282  28
   3  -3  22 14215.4 205.735  26
   3   3  23 2908.95 86.9805  28
  -3  -3  23 2919.34 88.4956  24
  -3   3  23 2996.11 95.2601  25
   3  -3  23 2971.73 87.1450  24
   3  -3  23 2960.54 86.3323  26
   3  -4 -22 6417.39 143.812  14
  -3  -4 -22 6651.39 153.695  14
  -3  -4 -21 3271.28 121.976  14
   3  -4 -21 3280.45 118.268  14
   3  -4 -20 2218.86 107.281  14
  -3  -4 -20 2270.75 115.172  14
  -3  -4 -19 110.156 50.7284  14
   3  -4 -19 48.0563 41.6661  14
  -3  -4 -18 3437.29 152.954  14
   3  -4 -18 3572.61 150.297  14
   3  -4 -17 2000.93 118.039  14
  -3  -4 -17 1993.06 122.493  14
   3  -4 -16 12454.7 288.198  14
  -3  -4 -16 12284.7 291.410  14
   3  -4 -15 7006.35 218.186  14
  -3  -4 -15 6918.91 346.013   8
  -3   4 -15 7570.81 462.683  11
  -3  -4 -15 6892.93 219.794  14
   3  -4 -14 4607.44 177.451  14
  -3  -4 -14 4162.90 171.555  14
  -3  -4 -14 4232.04 275.417   8
  -3   4 -14 4211.26 349.225  11
   3  -4 -13 10195.4 255.459  14
  -3  -4 -13 9887.66 254.816  14
  -3   4 -13 10319.6 522.937  11
  -3  -4 -13 10235.7 413.094   8
   3  -4 -12 60275.3 604.603  14
  -3  -4 -12 61395.4 983.965   8
  -3  -4 -12 60227.6 608.541  14
   3  -4 -11 11178.9 392.902   8
  -3  -4 -11 11418.8 417.009   8
   3  -4 -10 2126.93 174.992   8
  -3  -4 -10 2281.78 187.600   8
  -3  -4  -9 5659.67 278.892   8
   3  -4  -9 5641.64 270.887   8
   3  -4  -8 568.948 96.8920   8
  -3  -4  -8 530.295 96.3510   8
  -3  -4  -7 72091.3 919.013   8
   3  -4  -7 70999.3 904.660   8
   3  -4  -6 15733.2 421.864   8
  -3  -4  -6 16082.9 423.568   8
  -3  -4  -5 27858.5 533.487   8
   3  -4  -5 28404.8 552.149   8
  -3  -4  -5 28377.7 446.667   9
  -3  -4  -4 8738.51 251.404   9
   3  -4  -4 8600.27 303.355   8
  -3  -4  -4 9156.82 299.313   8
  -3  -4  -3 6337.39 242.206   8
   3  -4  -3 5948.61 252.323   8
  -3  -4  -3 5959.59 211.933   9
  -3  -4  -2 6454.65 237.718   8
   3  -4  -2 5901.91 249.390   8
  -3  -4  -2 6376.67 220.511   9
   3  -4  -1 1532.15 131.063   8
  -3  -4  -1 1680.74 120.717   8
  -3  -4  -1 1550.17 114.384   9
  -3  -4  -1 1427.02 108.618  10
   3  -4   0 7005.22 270.087   8
  -3  -4   0 6876.76 233.988   8
  -3  -4   0 7178.65 240.677  10
  -3  -4   0 7470.93 243.725   9
  -3  -4   1 1435.70 118.956  10
  -3  -4   1 1707.24 120.725   9
  -3  -4   1 1464.09 109.516   8
   3  -4   1 1591.23 138.040   8
   3  -4   2 6348.93 267.008   8
  -3  -4   2 6471.85 249.429  10
  -3  -4   2 6045.30 213.237   8
  -3  -4   2 6315.78 228.891   9
  -3  -4   3 6048.66 229.718   9
   3  -4   3 6179.73 267.663   8
  -3  -4   3 6195.51 256.062  10
  -3  -4   4 7947.58 268.449   9
   3  -4   4 8020.76 311.665   8
   3  -4   5 26180.7 565.799   8
  -3  -4   5 27713.8 502.173   9
  -3  -4   5 26999.1 575.181  10
   3  -4   6 16599.9 429.374  10
   3  -4   6 15457.9 441.720   8
  -3  -4   6 15917.7 457.674  10
  -3  -4   6 15567.6 384.456   9
  -3  -4   7 70789.6 834.611   9
  -3  -4   7 71433.9 1009.74  10
   3  -4   7 71779.8 958.646   8
   3  -4   7 71809.3 923.731  10
   3  -4   8 803.502 112.399  10
  -3  -4   8 541.458 109.596  10
  -3  -4   9 5727.12 313.006  10
  -3   4   9 5673.39 237.389   6
   3  -4   9 5682.31 288.645  10
   3  -4  10 2289.33 191.272  10
  -3  -4  10 2333.24 213.235  10
  -3   4  10 2356.63 164.587   6
  -3  -4  11 11119.7 461.952  10
  -3   4  11 11127.2 363.681   6
   3  -4  11 11377.0 431.313  10
  -3  -4  12 62540.9 1125.63  10
   3  -4  12 63053.6 691.527  18
   3  -4  12 65076.4 1051.08  10
  -3   4  12 63987.0 898.685   6
  -3  -4  12 62138.9 579.269  24
  -3  -4  13 9513.59 253.570  20
  -3  -4  13 9847.09 237.002  23
   3  -4  13 9915.64 286.202  18
  -3   4  13 10157.9 372.607   6
  -3  -4  13 10047.8 204.245  26
  -3  -4  13 9728.08 238.389  24
   3  -4  13 10119.2 240.959  24
  -3  -4  13 10183.2 468.013  10
   3  -4  14 4143.92 160.015  24
   3  -4  14 4219.52 193.818  18
  -3  -4  14 3874.96 132.491  26
  -3  -4  14 3830.58 300.505  10
  -3  -4  14 4055.48 155.533  23
  -3   4  14 4032.47 244.474   6
   3  -4  14 3860.80 126.504  26
  -3  -4  14 4353.40 164.804  24
  -3   4  15 6894.19 324.702   6
  -3  -4  15 7146.35 211.582  24
   3  -4  15 7176.68 173.341  26
  -3  -4  15 6923.10 176.815  26
   3  -4  15 7310.75 212.851  24
  -3  -4  15 7478.16 410.454  10
   3  -4  16 12168.6 226.169  26
   3  -4  16 12613.9 278.653  24
   3   4  16 12385.4 229.845  28
  -3  -4  16 12554.2 280.063  24
  -3   4  16 12566.8 256.481  25
  -3  -4  16 12280.6 235.290  26
   3  -4  17 2150.68 119.934  24
   3   4  17 2121.80 97.3742  28
  -3  -4  17 2040.38 99.4459  26
  -3   4  17 2159.08 110.436  25
   3  -4  17 2010.41 94.7168  26
  -3  -4  17 2071.79 118.533  24
  -3  -4  18 3585.51 147.919  24
   3  -4  18 3481.64 119.458  26
   3  -4  18 3577.32 146.435  24
  -3   4  18 3449.07 133.692  25
  -3  -4  18 3450.94 124.286  26
   3   4  18 3606.08 122.282  28
  -3   4  19 110.898 41.7667  25
  -3  -4  19 88.5090 38.7521  26
  -3  -4  19 111.218 49.4180  24
   3  -4  19 207.361 40.7779  26
   3   4  19 121.380 33.8222  28
   3  -4  19 20.9158 45.0058  24
  -3  -4  20 2231.21 107.379  24
  -3   4  20 2306.81 100.448  25
   3  -4  20 2281.67 89.6285  26
   3   4  20 2375.93 90.5490  28
  -3  -4  20 2354.05 95.2292  26
   3  -4  20 2354.99 108.666  24
   3  -4  21 3260.77 96.9756  26
  -3  -4  21 3290.12 115.421  24
   3  -4  21 3450.89 117.698  24
  -3   4  21 3374.06 110.557  25
   3   4  21 3338.60 96.9016  28
   3  -4  22 6839.95 144.126  24
  -3   4  22 6806.85 137.912  25
   3   4  22 6637.46 132.613  25
  -3  -4  22 6912.02 145.056  24
   3  -4  22 6587.05 121.224  26
  -3  -5 -21 3851.47 114.760  14
   3  -5 -21 3988.77 111.250  14
  -3  -5 -20 15108.8 249.802  14
   3  -5 -20 15302.1 243.200  14
   3  -5 -19 864.700 71.5641  14
  -3  -5 -19 857.294 73.1940  14
   3  -5 -18 4553.66 138.404  18
   3  -5 -18 4560.57 158.610  14
  -3  -5 -18 4477.56 159.035  14
  -3  -5 -17 10213.0 247.279  14
   3  -5 -17 10459.0 249.267  14
   3  -5 -16 1273.53 97.2100  14
  -3  -5 -16 1132.62 92.0723  14
   3  -5 -15 9678.39 253.065  14
  -3  -5 -15 8707.06 239.788  14
  -3  -5 -14 11315.9 275.277  14
   3  -5 -14 11811.6 281.367  14
  -3   5 -13 51045.7 1204.98  11
  -3  -5 -13 49982.6 943.913   8
   3  -5 -13 48967.5 566.880  14
  -3  -5 -12 973.555 148.089   8
   3  -5 -12 1131.29 145.309   8
   3  -5 -12 1128.87 94.7092  14
  -3  -5 -12 1071.03 92.0752  14
  -3  -5 -11 10085.5 249.443  14
  -3  -5 -11 9861.44 416.120   8
   3  -5 -11 10742.4 426.050   8
   3  -5 -11 10498.1 259.814  14
  -3  -5 -10 6454.80 196.887  14
  -3  -5 -10 6710.78 338.898   8
   3  -5 -10 6931.57 341.273   8
   3  -5 -10 6973.24 210.125  14
  -3  -5  -9 2396.46 203.584   8
   3  -5  -9 2247.70 197.640   8
   3  -5  -8 17775.9 527.504   8
  -3  -5  -8 18155.5 526.178   8
  -3  -5  -7 11245.5 404.067   8
   3  -5  -7 10799.2 405.835   8
  -3  -5  -6 4659.61 258.170   8
   3  -5  -6 4782.17 271.423   8
  -3  -5  -5 98844.5 1134.19   8
  -3  -5  -5 101020. 979.832   9
   3  -5  -5 98504.4 1184.82   8
   3  -5  -4 17097.8 491.010   8
  -3  -5  -4 16989.9 458.977   8
  -3  -5  -4 16821.8 406.532   9
  -3  -5  -3 4412.25 233.991   8
  -3  -5  -3 4409.97 215.084   9
   3  -5  -3 4218.37 245.159   8
  -3  -5  -2 6407.89 274.741   8
  -3  -5  -2 6571.15 263.467   9
   3  -5  -2 6347.91 295.418   8
  -3  -5  -1 18679.8 456.675   8
   3  -5  -1 18209.7 500.739   8
  -3  -5  -1 18094.1 435.411   9
  -3  -5   0 4082.00 213.201   8
   3  -5   0 3326.31 221.453   8
  -3  -5   0 3677.11 206.548  10
  -3  -5   0 3384.62 196.392   9
  -3  -5   1 18204.2 445.886   9
  -3  -5   1 18625.5 446.991   8
   3  -5   1 18749.2 516.323   8
  -3  -5   1 18469.1 469.694  10
  -3  -5   2 6668.85 277.274   9
  -3  -5   2 6818.41 298.415  10
   3  -5   2 6727.00 315.251   8
   3  -5   3 4413.74 263.703   8
  -3  -5   3 4619.27 235.182   9
  -3  -5   4 16627.1 445.834   9
   3  -5   4 17499.0 520.497   8
  -3  -5   4 16572.4 494.177  10
  -3  -5   5 100581. 1250.87  10
   3  -5   5 97842.2 1230.89   8
  -3  -5   5 99389.4 1094.27   9
   3  -5   6 4238.78 264.888   8
  -3  -5   6 4739.97 287.444  10
   3  -5   6 4895.84 275.379  10
  -3  -5   7 11116.0 448.653  10
   3  -5   7 10601.5 414.402   8
   3  -5   7 11270.6 425.462  10
  -3  -5   8 18203.0 588.915  10
   3  -5   8 19010.0 566.550  10
   3  -5   9 2328.15 212.703  10
  -3  -5   9 2274.61 227.152  10
  -3  -5  10 7101.73 244.442  27
   3  -5  10 7094.75 194.609  22
  -3  -5  10 6436.38 148.800  16
  -3  -5  10 6625.34 381.189  10
  -3  -5  10 6502.33 184.754  24
   3  -5  10 6487.39 228.428  18
   3  -5  10 6681.35 362.491  10
  -3  -5  10 6157.18 215.469  18
  -3  -5  10 6854.45 218.894  20
   3  -5  11 10566.6 239.748  22
  -3  -5  11 9861.66 265.746  20
   3  -5  11 10101.0 290.629  18
   3  -5  11 10673.0 461.508  10
   3  -5  11 10111.0 236.009  24
  -3  -5  11 10536.2 257.553  23
  -3  -5  11 10537.1 302.280  27
  -3  -5  11 10045.3 476.666  10
  -3  -5  11 10337.2 237.545  24
  -3  -5  11 9402.78 273.588  18
   3  -5  12 1201.21 87.8560  22
   3  -5  12 1073.47 86.5904  24
  -3  -5  12 1044.95 85.6572  24
   3  -5  12 983.233 157.064  10
   3  -5  12 1164.23 109.366  18
  -3  -5  12 1325.11 113.321  20
  -3  -5  12 1125.68 92.5428  23
  -3  -5  12 1046.27 179.072  10
   3  -5  13 49719.6 1017.41  10
   3  -5  13 48607.3 651.666  18
  -3  -5  13 50287.3 1089.20  10
  -3  -5  13 48349.6 531.029  24
   3  -5  13 49598.3 519.456  22
   3  -5  13 49517.1 537.052  24
  -3  -5  13 49737.6 560.998  23
  -3  -5  14 12079.6 300.534  20
  -3  -5  14 11870.6 267.914  24
   3  -5  14 11648.7 323.791  18
  -3  -5  14 11228.5 213.908  26
   3  -5  14 11808.2 266.520  24
  -3  -5  14 11729.2 272.900  23
  -3  -5  15 9602.86 240.250  23
  -3  -5  15 9340.41 237.532  24
  -3  -5  15 8898.13 190.332  26
  -3   5  15 9445.74 210.874  25
   3  -5  15 9476.19 240.244  24
  -3  -5  16 1180.72 73.9965  26
   3  -5  16 1135.57 91.1386  24
  -3  -5  16 1030.05 87.0891  24
  -3   5  16 1228.75 79.9547  25
  -3  -5  16 1197.98 88.0975  23
  -3  -5  17 10662.4 243.470  24
  -3   5  17 10644.5 213.672  25
   3  -5  17 10455.5 242.185  24
  -3   5  18 4408.92 132.861  25
  -3  -5  18 4359.69 151.678  24
   3  -5  18 4411.72 153.389  24
   3  -5  19 844.439 70.8013  24
  -3  -5  19 835.975 69.9624  24
  -3   5  19 827.545 59.0035  25
   3  -5  20 15375.3 239.544  24
  -3   5  20 15020.1 206.974  25
  -3  -5  20 15209.4 235.938  24
  -3  -5  21 3967.44 109.040  24
   3  -5  21 4053.31 111.898  24
   3  -6 -19 1591.56 78.4352  14
  -3  -6 -19 1573.32 79.2069  14
  -3  -6 -18 498.368 55.6934  14
   3  -6 -18 566.684 58.2490  14
   3  -6 -17 2566.97 116.150  14
  -3  -6 -17 2472.18 115.514  14
   3  -6 -16 5669.13 179.013  14
  -3  -6 -16 5804.28 181.430  14
   3  -6 -15 1052.17 89.5815  14
  -3  -6 -15 1209.84 94.2038  14
  -3  -6 -14 17492.2 331.943  14
   3  -6 -14 17803.7 337.192  14
   3  -6 -14 17119.3 287.060  18
   3  -6 -13 26694.9 367.447  18
  -3  -6 -13 26548.0 415.723  14
   3  -6 -13 27134.5 423.616  14
   3  -6 -12 23641.7 400.628  14
   3  -6 -12 23914.3 354.187  18
   3  -6 -11 8466.87 213.916  18
   3  -6 -11 8766.38 247.762  14
  -3  -6 -11 8390.54 238.441  14
   3  -6 -10 22499.4 348.647  18
   3  -6 -10 23031.1 397.662  14
   3  -6 -10 21449.6 643.376   8
  -3  -6 -10 22089.8 643.669   8
  -3  -6 -10 21816.5 381.488  14
  -3  -6  -9 63537.4 1079.50   8
   3  -6  -9 66037.1 667.334  14
   3  -6  -9 63382.4 581.022  18
  -3  -6  -9 63594.1 641.183  14
   3  -6  -8 9812.97 432.384   8
  -3  -6  -8 9981.88 428.128   8
   3  -6  -8 9251.88 225.450  18
  -3  -6  -8 10201.8 256.392  14
   3  -6  -8 10200.0 263.509  14
   3  -6  -7 31094.0 757.152   8
  -3  -6  -7 31539.3 747.205   8
   3  -6  -7 32316.1 414.618  18
   3  -6  -7 33413.6 469.185  14
  -3  -6  -7 31388.7 444.427  14
   3  -6  -6 25149.2 363.765  18
  -3  -6  -6 24899.1 650.563   8
  -3  -6  -6 25046.6 393.088  14
   3  -6  -6 24824.7 670.516   8
   3  -6  -6 25704.7 409.556  14
   3  -6  -5 12981.8 264.772  18
   3  -6  -5 12867.6 480.680   8
  -3  -6  -5 13277.8 471.174   8
  -3  -6  -5 13131.2 284.184  14
  -3  -6  -4 32578.2 721.159   8
   3  -6  -4 32645.4 758.877   8
  -3  -6  -3 5839.91 305.693   8
   3  -6  -3 5793.08 327.969   8
   3  -6  -2 13652.5 497.232   8
  -3  -6  -2 13850.2 460.407   8
   3  -6  -1 2001.88 204.461   8
  -3  -6  -1 1768.11 170.411   8
   3  -6   0 6080.73 338.747   8
  -3  -6   0 6362.64 304.351   8
  -3  -6   1 1752.38 174.408  10
   3  -6   1 1852.09 196.763   8
   3  -6   2 13874.7 511.082   8
  -3  -6   2 14364.1 487.481  10
  -3  -6   3 6061.07 328.850  10
   3  -6   3 6010.34 319.636  10
   3  -6   3 5598.62 329.624   8
  -3  -6   4 34316.5 797.076  10
   3  -6   4 33105.8 789.870   8
   3  -6   4 34892.2 767.071  10
   3  -6   5 14000.2 313.662  18
   3  -6   5 13175.4 501.395   8
   3  -6   5 13675.3 262.530  22
   3  -6   5 14115.8 334.561  14
   3  -6   5 14137.8 505.048  10
  -3  -6   5 14452.4 333.858  27
  -3  -6   5 13714.7 521.037  10
  -3  -6   6 24975.3 399.817  20
   3  -6   6 25418.0 363.301  22
  -3  -6   6 25333.1 724.006  10
   3  -6   6 25556.7 432.123  18
  -3  -6   6 26397.6 458.795  27
   3  -6   6 24845.1 685.475  10
   3  -6   6 26263.0 462.207  14
   3  -6   6 25238.1 691.753   8
  -3  -6   7 33320.3 850.140  10
   3  -6   7 33115.4 423.301  22
  -3  -6   7 31775.6 459.467  20
   3  -6   7 32999.1 502.183  18
   3  -6   7 33774.1 812.896  10
   3  -6   7 32346.6 523.957  14
  -3  -6   7 33315.1 529.919  27
  -3  -6   8 9503.57 468.300  10
  -3  -6   8 9806.48 260.834  20
   3  -6   8 9990.15 457.656  10
   3  -6   8 10538.6 244.821  22
  -3  -6   8 10099.0 299.019  27
   3  -6   8 9840.81 282.423  18
  -3  -6   9 62859.8 659.802  20
  -3  -6   9 65479.0 762.253  27
   3  -6   9 63745.7 724.222  18
   3  -6   9 65483.9 613.740  22
  -3  -6   9 64298.3 1221.24  10
   3  -6   9 65682.5 1182.42  10
   3  -6  10 23369.2 372.288  22
  -3  -6  10 22436.2 738.125  10
  -3  -6  10 21768.5 392.907  20
   3  -6  10 23332.8 718.351  10
   3  -6  10 21532.2 429.955  18
  -3  -6  10 23196.5 458.332  27
   3  -6  10 21770.9 338.838  24
  -3  -6  10 23283.3 396.434  23
   3  -6  11 8770.86 229.159  22
  -3  -6  11 8404.46 247.433  20
   3  -6  11 8395.59 215.147  24
  -3  -6  11 8961.70 248.102  23
   3  -6  11 8399.31 273.620  18
  -3  -6  11 8594.05 282.772  27
  -3  -6  11 8386.18 211.694  24
   3  -6  12 22991.0 450.100  18
  -3  -6  12 23414.7 354.013  24
  -3  -6  12 23436.0 393.450  20
   3  -6  12 22740.5 354.384  24
   3  -6  12 23626.9 371.088  22
   3  -6  13 27236.8 388.168  24
  -3  -6  13 27975.1 412.145  20
  -3  -6  13 27832.5 423.556  23
   3  -6  13 27074.3 488.100  18
  -3  -6  13 26837.1 378.968  24
  -3  -6  14 17702.3 305.172  24
   3  -6  14 18164.3 392.716  18
  -3  -6  14 17992.7 333.029  23
   3  -6  14 17428.2 307.517  24
  -3  -6  15 1092.62 83.3323  24
   3  -6  15 999.899 81.1487  24
  -3  -6  15 1044.62 85.2078  23
   3  -6  16 5802.74 164.729  23
   3  -6  16 5626.70 167.378  24
  -3  -6  16 5597.24 170.288  23
  -3  -6  16 5805.13 166.877  24
   3  -6  17 2500.31 108.411  24
  -3  -6  17 2484.16 106.100  24
  -3  -6  17 2411.32 104.988  23
  -3  -6  18 501.366 51.9279  24
   3  -6  18 502.159 52.5408  24
   3  -6  19 1706.71 77.3512  24
  -3  -6  19 1561.93 72.6371  24
  -3  -7 -17 2195.35 90.1511  14
   3  -7 -17 2210.75 91.1042  14
   3  -7 -16 760.177 65.0510  14
  -3  -7 -16 789.257 64.5111  14
  -3  -7 -15 2664.02 116.888  14
   3  -7 -15 2919.44 123.090  14
   3  -7 -14 4994.85 167.580  14
  -3  -7 -14 4871.23 163.155  14
   3  -7 -13 10216.4 248.195  14
  -3  -7 -13 9927.82 240.048  14
   3  -7 -12 12737.3 284.753  14
  -3  -7 -12 12228.4 273.908  14
  -3  -7 -11 23902.8 391.219  14
   3  -7 -11 25055.6 406.056  14
   3  -7 -10 11559.7 283.502  14
  -3  -7 -10 11392.1 274.159  14
   3  -7  -9 4033.19 173.978  14
   3  -7  -9 3927.10 147.599  18
  -3  -7  -9 4070.42 168.472  14
   3  -7  -8 16033.9 297.534  18
  -3  -7  -8 15744.4 325.845  14
   3  -7  -8 16171.9 341.777  14
   3  -7  -7 14835.4 330.043  14
   3  -7  -7 14596.5 286.840  18
  -3  -7  -7 14517.8 314.289  14
  -3  -7  -6 248.918 58.7568  14
   3  -7  -6 278.009 52.6207  18
   3  -7  -6 178.342 58.7797  14
  -3  -7  -6 218.265 61.0197  27
  -3  -7  -5 4990.37 190.072  14
  -3  -7  -5 4889.12 311.294   8
   3  -7  -5 4889.68 172.391  18
   3  -7  -5 4765.73 193.618  14
  -3  -7  -5 5192.83 201.055  27
  -3  -7  -4 3996.04 172.495  14
  -3  -7  -4 4310.59 184.605  27
   3  -7  -4 4046.16 300.556   8
   3  -7  -4 4239.93 162.324  18
  -3  -7  -4 4038.89 279.968   8
   3  -7  -4 4275.00 182.957  14
  -3  -7  -3 9306.85 267.257  27
  -3  -7  -3 8116.13 387.909   8
  -3  -7  -3 8872.17 252.856  14
   3  -7  -3 8268.27 227.335  18
   3  -7  -3 7995.93 426.333   8
   3  -7  -3 9405.83 268.273  14
   3  -7  -2 54588.9 585.054  18
  -3  -7  -2 55557.7 650.578  27
   3  -7  -2 54392.6 1093.80   8
  -3  -7  -2 53259.2 614.709  14
   3  -7  -2 54898.7 952.169  10
   3  -7  -2 56213.1 657.514  14
  -3  -7  -1 13354.9 324.474  27
   3  -7  -1 13151.6 474.354  10
   3  -7  -1 12555.9 526.459   8
   3  -7  -1 12818.4 288.525  18
   3  -7  -1 13468.1 324.952  14
  -3  -7  -1 12621.6 305.953  14
  -3  -7   0 832.760 90.4124  27
   3  -7   0 850.194 84.2364  18
   3  -7   0 794.934 152.325   8
   3  -7   0 963.804 144.886  10
   3  -7   0 837.579 92.8195  14
  -3  -7   0 785.980 87.8796  14
   3  -7   1 12585.4 250.263  22
   3  -7   1 13066.7 538.999   8
  -3  -7   1 13516.9 329.810  27
   3  -7   1 12957.1 487.487  10
   3  -7   1 12796.9 296.843  18
   3  -7   1 12992.0 326.125  14
  -3  -7   1 12553.7 310.280  14
  -3  -7   2 52628.3 632.059  14
   3  -7   2 52703.2 521.366  22
   3  -7   2 53522.3 1002.49  10
   3  -7   2 54020.3 616.789  18
   3  -7   2 54967.5 668.952  14
   3  -7   2 53310.3 1082.39   8
   3  -7   3 8667.24 274.519  14
   3  -7   3 8792.62 419.815  10
  -3  -7   3 9100.61 277.315  27
  -3  -7   3 8703.58 263.578  14
   3  -7   3 8622.70 254.060  18
  -3  -7   3 8475.13 224.664  23
   3  -7   3 8429.38 430.287   8
   3  -7   3 8218.79 211.490  22
  -3  -7   4 4305.45 164.950  23
   3  -7   4 4089.83 153.500  22
  -3  -7   4 4108.88 185.181  14
   3  -7   4 4038.83 298.486  10
  -3  -7   4 4045.75 299.404  10
   3  -7   4 4077.06 180.110  18
   3  -7   4 4000.58 192.211  14
  -3  -7   4 4386.93 196.396  27
   3  -7   4 4308.60 307.635   8
  -3  -7   5 4992.38 181.846  23
  -3  -7   5 4798.77 208.570  27
  -3  -7   5 4694.06 199.447  14
   3  -7   5 4556.80 317.752  10
   3  -7   5 4838.23 199.237  18
   3  -7   5 4706.84 208.634  14
   3  -7   5 4791.65 168.061  22
  -3  -7   5 4926.94 338.763  10
  -3  -7   6 244.961 67.6701  27
  -3  -7   6 262.548 59.0747  23
   3  -7   6 225.591 63.7337  18
   3  -7   6 354.593 59.5931  22
   3  -7   6 335.229 76.8290  14
   3  -7   7 14590.6 294.516  22
  -3  -7   7 14825.5 315.214  23
   3  -7   7 14697.1 348.357  18
  -3  -7   7 14332.8 301.138  20
  -3  -7   7 15629.9 375.814  27
  -3  -7   8 15384.7 311.925  20
  -3  -7   8 16762.1 388.061  27
  -3  -7   8 15990.9 329.408  23
   3  -7   8 15543.1 361.794  18
   3  -7   8 15793.7 307.180  22
  -3  -7   9 4171.59 197.695  27
  -3  -7   9 4167.10 172.433  23
   3  -7   9 3842.94 185.285  18
  -3  -7   9 4161.52 167.851  20
   3  -7   9 3846.07 156.365  22
   3  -7  10 11456.0 260.660  22
   3  -7  10 11384.0 311.367  18
  -3  -7  10 11820.7 262.409  20
  -3  -7  10 12126.4 282.494  23
  -3  -7  10 11621.0 319.989  27
  -3  -7  11 24741.2 396.749  23
  -3  -7  11 23630.0 356.511  20
   3  -7  11 24313.7 445.571  18
  -3  -7  12 12294.4 275.970  23
   3  -7  12 12059.5 309.873  18
   3  -7  13 10282.9 280.645  18
  -3  -7  13 9915.51 239.802  23
   3  -7  14 4768.02 138.475  24
  -3  -7  14 5133.04 166.647  23
   3  -7  15 2864.86 113.503  23
  -3  -7  15 2700.73 115.716  23
   3  -7  15 2534.34 97.7649  24
   3  -7  16 715.692 52.7489  24
  -3  -7  16 837.296 62.7859  23
   3  -7  16 863.007 59.3864  23
  -3  -7  16 755.932 51.2906  24
   3  -7  17 2100.61 77.0102  24
  -3  -7  17 2035.95 71.7536  24
  -3  -7  17 2142.62 82.0309  23
  -3  -8 -15 3206.73 103.191  27
  -3  -8 -14 431.285 50.2537  27
   3  -8 -14 408.702 47.7026  14
  -3  -8 -14 405.925 46.5782  14
   3  -8 -13 7642.23 184.783  14
  -3  -8 -13 7578.57 185.102  27
  -3  -8 -13 7440.47 175.530  14
   3  -8 -13 7407.62 160.536  27
  -3  -8 -12 4234.51 148.883  27
   3  -8 -12 4438.24 150.380  14
  -3  -8 -12 4034.91 138.830  14
   3  -8 -12 4156.13 130.334  27
  -3  -8 -11 16586.8 289.101  14
   3  -8 -11 17127.7 303.216  14
   3  -8 -11 16878.2 272.027  27
  -3  -8 -11 17322.8 307.123  27
   3  -8 -10 8090.57 219.309  14
  -3  -8 -10 8259.46 222.680  27
   3  -8 -10 7863.19 194.051  27
  -3  -8 -10 7807.89 207.983  14
  -3  -8  -9 7731.80 222.129  27
  -3  -8  -9 7373.99 209.191  14
   3  -8  -9 7714.80 222.666  14
  -3  -8  -8 19881.6 359.620  27
   3  -8  -8 19370.8 357.289  14
  -3  -8  -8 19010.3 341.454  14
   3  -8  -7 7334.49 226.612  14
  -3  -8  -7 7095.97 222.127  27
  -3  -8  -7 7560.14 221.111  14
  -3  -8  -6 3323.61 152.977  14
  -3  -8  -6 3625.45 164.812  27
   3  -8  -6 3566.27 164.171  14
  -3  -8  -5 4555.90 179.752  14
   3  -8  -5 4642.12 163.931  18
  -3  -8  -5 4988.84 195.147  27
   3  -8  -5 5108.13 197.227  14
   3  -8  -4 7227.74 207.165  18
  -3  -8  -4 6756.10 218.770  14
  -3  -8  -4 7509.26 239.811  27
   3  -8  -4 6951.06 231.502  14
  -3  -8  -3 5886.65 207.746  14
  -3  -8  -3 6315.44 221.240  27
   3  -8  -3 6153.55 220.820  14
   3  -8  -3 5750.50 189.377  18
   3  -8  -2 711.093 78.1731  18
  -3  -8  -2 901.443 91.4720  14
  -3  -8  -2 793.506 91.6355  27
   3  -8  -2 764.288 91.8078  14
   3  -8  -1 21849.8 418.112  14
   3  -8  -1 20989.9 367.694  18
  -3  -8  -1 21507.8 395.126  14
   3  -8   0 212.084 65.4754  14
   3  -8   0 243.548 57.5687  18
  -3  -8   0 214.190 63.9928  27
  -3  -8   0 195.264 59.4439  14
   3  -8   1 20897.7 378.295  18
  -3  -8   1 21979.6 418.033  27
  -3  -8   1 20941.1 395.068  14
   3  -8   1 21448.6 419.612  14
  -3  -8   2 729.630 86.4580  14
   3  -8   2 715.604 91.5285  14
  -3  -8   2 842.569 95.5235  27
   3  -8   2 798.185 84.7571  18
   3  -8   2 647.601 65.3482  22
   3  -8   3 5811.04 174.670  22
   3  -8   3 5875.04 207.007  18
  -3  -8   3 6337.80 230.743  27
  -3  -8   3 5935.31 214.537  14
   3  -8   3 6084.10 231.613  14
   3  -8   4 6686.74 188.766  22
   3  -8   4 7066.67 228.519  18
  -3  -8   4 6809.10 197.406  23
  -3  -8   4 6865.77 230.149  14
  -3  -8   4 7410.78 248.887  27
   3  -8   4 7106.29 248.458  14
  -3  -8   5 4325.95 161.304  23
   3  -8   5 4441.62 184.177  18
   3  -8   5 4404.60 156.381  22
   3  -8   5 4699.81 204.628  14
  -3  -8   5 4786.57 202.466  27
   3  -8   6 3444.28 163.786  18
  -3  -8   6 3664.93 177.959  27
  -3  -8   6 3213.86 140.709  23
  -3  -8   7 7238.05 242.924  27
   3  -8   7 7063.24 230.300  18
  -3  -8   7 6824.14 201.588  23
  -3  -8   8 19575.5 387.032  27
   3  -8   8 19050.7 370.371  18
  -3  -8   8 19164.9 330.945  23
  -3  -8   9 7544.01 207.199  23
  -3  -8   9 8046.91 244.096  27
   3  -8   9 7379.62 230.187  18
   3  -8  10 8053.56 233.867  18
  -3  -8  10 8170.95 210.926  23
   3  -8  11 16644.1 322.366  18
  -3  -8  11 16518.7 287.035  23
   3  -8  12 4087.39 137.426  23
  -3  -8  12 4123.72 141.188  23
   3  -8  13 7537.57 172.182  23
  -3  -8  13 7631.94 177.631  23
  -3  -8  14 537.339 51.5747  23
   3  -8  14 461.870 45.8801  23
  -3  -9 -11 4506.45 123.038  27
   3  -9 -11 4627.51 126.006  14
   3  -9 -10 197.287 41.4411  14
  -3  -9 -10 202.035 40.2512  27
  -3  -9 -10 204.928 37.1295  14
  -3  -9  -9 9623.44 202.732  27
   3  -9  -9 9657.37 205.756  14
  -3  -9  -9 9210.28 187.980  14
  -3  -9  -8 3241.86 125.885  27
  -3  -9  -8 3058.72 116.394  14
   3  -9  -8 3344.43 130.447  14
  -3  -9  -7 21460.2 326.236  27
   3  -9  -7 21755.5 332.243  14
  -3  -9  -6 5704.96 176.195  27
   3  -9  -6 5998.75 183.836  14
  -3  -9  -6 5513.60 165.717  14
  -3  -9  -5 6690.69 187.179  14
  -3  -9  -5 7176.99 202.152  27
   3  -9  -5 6960.27 203.191  14
   3  -9  -4 989.086 87.5932  14
  -3  -9  -4 964.900 79.9518  14
  -3  -9  -4 951.121 84.2237  27
   3  -9  -3 3748.68 157.253  14
  -3  -9  -3 3781.28 155.156  27
  -3  -9  -3 3675.28 145.688  14
  -3  -9  -2 3068.45 142.356  27
  -3  -9  -2 2946.60 133.313  14
   3  -9  -2 2989.51 145.127  14
   3  -9  -1 11049.2 270.227  14
  -3  -9  -1 11055.1 264.370  27
  -3  -9  -1 10744.0 249.523  14
   3  -9   0 12447.1 290.234  14
   3  -9   0 11697.2 245.162  18
  -3  -9   0 11806.1 263.750  14
  -3  -9   0 12047.2 277.405  27
  -3  -9   1 10855.8 252.689  14
   3  -9   1 10758.7 237.402  18
  -3  -9   1 11074.1 267.765  27
   3  -9   1 11100.3 275.512  14
  -3  -9   2 2762.37 138.084  27
  -3  -9   2 2630.29 127.685  14
   3  -9   2 2892.70 146.500  14
   3  -9   2 2674.93 124.027  18
   3  -9   3 3603.81 142.555  18
  -3  -9   3 3905.75 161.651  27
   3  -9   4 915.333 78.2916  18
  -3  -9   4 1016.82 88.9708  27
   3  -9   5 6790.00 190.738  18
  -3  -9   5 7110.93 208.285  27
   3  -9   6 5784.75 173.407  18
  -3  -9   6 6119.56 188.881  27
  -3  -9   6 5635.97 149.441  23
  -3  -9   7 21286.8 284.371  23
   3  -9   7 21381.5 322.589  18
  -3  -9   7 21522.1 338.314  27
   3  -9   8 3097.93 122.982  18
  -3  -9   8 3254.82 112.451  23
   3  -9   8 3301.42 114.165  23
   3  -9   9 9507.33 202.226  18
  -3  -9   9 9643.09 183.598  23
   3  -9   9 9624.45 183.322  23
  -3  -9  10 186.846 34.5848  23
   3  -9  10 203.081 35.9388  23
   3  -9  11 4412.71 112.703  23
  -3  -9  11 4439.01 113.340  23
   3 -10  -3 1693.39 81.9704  14
   3 -10  -2 8380.12 177.710  14
  -4   0 -17 46600.2 1051.50  11
  -4   0 -16 8083.75 433.136  11
  -4   0 -15 8147.17 425.416  11
  -4   0 -14 407.718 118.123  11
  -4   0 -13 14629.8 523.889  11
  -4   0 -12 18935.2 568.830  11
  -4   0 -11 49280.1 869.203  11
  -4   0 -10 159755. 1485.41  11
  -4   0  -9 12954.4 403.480  11
  -4   0  -8 314747. 1856.20  11
  -4   0  -7 45181.8 662.949  11
   4   0  -6 224458. 1953.28   5
  -4   0  -6 225844. 1381.66  11
  -4   0  -5 19969.6 381.931  11
   4   0  -5 19887.1 540.392   5
  -4   0  -4 22817.9 379.028  11
  -4   0  -3 249472. 1137.24  11
   4   0  -3 265285. 829.862   4
   4   0  -2 338713. 1691.52   3
   4   0  -2 344130. 1258.61   4
   4   0  -1 195939. 1198.08   3
   4   0  -1 196549. 791.796   7
  -4   0   0 505981. 1896.06   3
   4   0   0 537578. 2066.83   4
   4   0   1 197568. 775.971   7
  -4   0   1 201455. 853.629  10
   4   0   2 340521. 1966.11   4
  -4   0   2 350056. 1206.42  10
   4   0   2 335892. 1072.65   7
  -4   0   2 331216. 1074.93   6
  -4   0   2 344734. 1764.69   5
   4   0   3 249125. 993.836   7
  -4   0   3 249196. 969.306   6
  -4   0   4 23579.5 316.565   6
  -4   0   4 23155.4 544.658   5
   4   0   4 22802.8 445.606   2
   4   0   4 23828.2 330.793   7
   4   0   4 22960.2 588.823   4
   4   0   5 19824.7 584.977   4
  -4   0   5 19685.1 311.468  12
  -4   0   5 19939.5 354.050  10
   4   0   5 18881.5 402.471   2
  -4   0   5 20050.8 313.061   6
   4   0   5 20333.0 331.876   7
  -4   0   5 20752.2 559.002   5
  -4   0   6 228016. 1110.47  12
   4   0   6 226189. 1193.40   7
  -4   0   6 226125. 845.401   9
  -4   0   6 228028. 1113.20   6
  -4   0   7 45331.0 515.028  12
  -4   0   7 44544.8 527.679   6
  -4   0   7 45888.1 595.879  10
   4   0   7 45458.2 980.633   4
  -4   0   8 320471. 1644.46  10
  -4   0   8 313894. 1413.58  12
  -4   0   9 13299.2 303.323  12
  -4   0   9 13246.1 352.861  10
  -4   0   9 12929.1 325.614   6
  -4   0  10 159840. 1095.30  12
  -4   0  10 159129. 1277.12  10
  -4   0  11 47377.7 699.648   6
  -4   0  11 50359.7 745.483  10
  -4   0  12 19537.9 470.978   6
  -4   0  12 18976.2 481.259  10
  -4   0  13 14524.0 433.910  10
  -4   0  13 14187.1 424.849   6
  -4   0  14 287.348 82.4492   6
  -4   0  15 7385.34 337.597   6
   4   0  16 7829.82 221.722  19
   4   0  16 8148.54 203.083  28
  -4   0  16 7975.10 204.540  28
  -4   0  16 7836.13 177.421  26
  -4   0  16 7879.95 358.913   6
   4   0  17 46857.0 487.642  28
  -4   0  17 47377.5 500.839  28
   4   0  17 46612.2 543.975  19
  -4   0  17 46570.7 884.002   6
  -4   0  17 46175.3 434.867  26
   4   0  18 4239.61 152.588  28
  -4   0  18 3830.55 149.789  28
  -4   0  18 3993.25 132.425  26
   4   0  18 4143.58 168.978  19
  -4   0  19 16951.6 263.075  26
   4   0  19 16809.8 295.169  28
  -4   0  20 1063.27 79.9421  25
   4   0  20 1257.18 87.0610  28
  -4   0  20 1090.44 70.0500  26
   4   0  21 23937.8 329.559  28
   4   0  21 24079.7 304.589  26
  -4   0  21 23638.2 285.468  26
  -4   0  21 23571.8 330.224  25
   4   0  22 12933.3 208.248  26
  -4   0  22 12590.6 222.812  25
  -4   0  22 12635.3 193.858  26
   4   0  22 12566.6 225.896  28
   4   0  23 1099.25 66.3934  28
  -4   0  23 1060.38 62.1595  25
   4   0  23 1178.88 62.0085  26
  -4   0  24 13973.5 177.018  15
   4   0  24 13631.2 168.380  26
   4   0  24 13622.5 188.592  28
  -4  -1 -24 295.134 41.5655  14
   4  -1 -23 3165.76 108.150  14
   4  -1 -22 3587.75 129.249  14
  -4   1 -17 19271.4 691.339  11
  -4  -1 -17 18317.3 654.300  11
  -4   1 -16 20195.9 698.831  11
  -4  -1 -16 20072.1 672.276  11
  -4  -1 -15 22299.9 688.380  11
  -4   1 -15 22466.1 718.245  11
  -4  -1 -14 1934.81 206.238  11
  -4   1 -14 1922.77 214.253  11
  -4  -1 -13 12183.4 474.291  11
  -4   1 -13 12536.3 499.200  11
  -4  -1 -12 369.888 98.7147  11
  -4   1 -12 371.046 107.650  11
  -4   1 -11 16856.9 525.496  11
  -4  -1 -11 16734.3 505.314  11
  -4   1 -10 119640. 1322.07  11
  -4  -1 -10 116804. 1262.94  11
  -4  -1  -9 11863.0 383.096  11
  -4   1  -9 11769.2 396.643  11
  -4  -1  -8 76166.6 913.989  11
  -4   1  -8 75129.7 946.646  11
   4   1  -7 3515.05 200.036   2
  -4   1  -7 4319.21 217.566  11
  -4  -1  -7 3736.92 228.682   2
   4  -1  -7 3735.37 127.869   8
  -4  -1  -7 3652.96 192.083  11
  -4  -1  -6 22469.6 543.421   2
   4   1  -6 22201.7 497.148   2
   4  -1  -6 21409.1 292.779   8
  -4   1  -6 21973.7 454.558  11
   4   1  -6 21598.1 584.226   5
  -4  -1  -6 21036.1 427.083  11
   4   1  -5 221291. 1187.21   1
  -4  -1  -5 213494. 1264.86  11
   4  -1  -5 217772. 908.093   8
  -4   1  -5 205122. 1973.47   4
   4   1  -5 211580. 1662.02   5
  -4  -1  -5 224657. 1681.37   2
   4  -1  -5 208404. 1847.35   3
   4   1  -5 219915. 1552.29   2
   4   1  -4 43007.5 511.878   1
   4   1  -4 43409.4 686.718   2
  -4  -1  -4 43251.1 528.131  11
   4  -1  -4 42463.1 786.075   3
   4   1  -4 42573.7 666.138   5
  -4  -1  -4 42728.6 721.023   2
  -4   1  -4 42047.4 843.025   4
   4  -1  -4 42962.3 396.643   8
   4   1  -3 7326.35 280.017   2
   4  -1  -3 6923.48 159.069   8
  -4  -1  -3 6802.74 195.897  11
   4   1  -3 6821.53 237.449   5
   4  -1  -3 6803.65 299.356   3
  -4  -1  -3 7433.41 296.077   2
  -4   1  -3 7127.05 330.119   4
   4  -1  -2 5044.28 144.032   8
   4   1  -2 4623.39 222.545   2
   4  -1  -2 4893.01 244.236   3
  -4  -1  -2 4675.42 149.697  11
   4  -1  -2 5055.02 153.187   1
  -4   1  -2 4602.56 249.279   4
   4   1  -1 25310.2 514.410   2
   4  -1  -1 26042.0 331.247   8
   4   1  -1 25459.9 311.916   3
  -4   1  -1 25452.9 532.345   4
  -4  -1  -1 25588.6 285.634   3
   4  -1  -1 25854.7 399.514   1
  -4   1   0 101467. 974.282   4
  -4  -1   0 104428. 543.063  12
  -4  -1   0 102971. 552.090   5
  -4   1   0 99713.8 1030.71   3
  -4  -1   1 24602.3 320.228   5
   4  -1   1 25625.2 353.201   8
  -4   1   1 24572.9 524.067   3
  -4  -1   1 25472.2 320.500  10
  -4  -1   1 25916.2 292.092  12
  -4   1   1 25634.9 441.589   4
  -4   1   2 4802.56 139.183   6
  -4   1   2 4769.31 169.343   4
   4   1   2 4598.18 224.489   2
  -4  -1   2 4842.47 154.012  10
  -4  -1   2 4782.71 135.804  12
  -4  -1   2 4919.40 141.361   9
   4  -1   2 5184.72 248.145   4
  -4  -1   3 7049.44 172.095  12
  -4   1   3 6861.91 315.139   5
  -4  -1   3 7141.69 197.845  10
  -4  -1   3 7224.62 157.538   6
  -4  -1   3 6949.19 168.139   9
   4  -1   3 5768.05 163.234   7
   4   1   3 6614.45 269.351   2
   4   1   3 8415.00 172.676   7
  -4   1   3 8081.67 185.876   6
  -4   1   3 7252.76 169.787   4
   4  -1   3 7141.99 308.870   4
  -4  -1   4 42415.3 408.974   9
  -4  -1   4 42486.7 402.581   6
   4   1   4 41824.6 424.910   7
  -4   1   4 41825.7 812.951   5
  -4  -1   4 42243.5 510.429  10
  -4   1   4 42235.1 446.081   6
   4  -1   4 41582.4 462.881   7
  -4  -1   4 43481.4 446.999  12
   4  -1   4 43104.7 804.551   4
   4  -1   5 216889. 1914.19   4
  -4  -1   5 211155. 1047.48  12
  -4  -1   5 211782. 1212.70  10
  -4  -1   5 212215. 973.735   6
  -4   1   5 214813. 1067.66   6
   4  -1   5 213499. 1124.73   7
  -4   1   5 215255. 1955.27   5
  -4  -1   5 212130. 912.618   9
   4  -1   6 23318.8 669.355   4
  -4  -1   6 21560.0 333.439   6
  -4   1   6 21563.7 665.616   5
  -4  -1   6 20749.7 284.832   9
  -4  -1   6 21917.9 353.336  12
   4  -1   6 20412.8 375.344   2
  -4  -1   6 22178.2 412.334  10
   4  -1   6 21333.9 382.695   7
  -4   1   6 22431.2 366.332   6
  -4   1   7 3558.60 157.908   6
  -4  -1   7 3273.05 142.836   6
  -4  -1   7 3117.97 111.337   9
  -4  -1   7 3402.74 175.061  10
   4  -1   7 3559.42 126.680  10
  -4  -1   8 78395.9 858.732  10
  -4   1   8 78911.3 768.413   6
  -4  -1   8 77319.5 719.107   6
  -4   1   9 11731.5 293.758  12
  -4  -1   9 11924.1 354.963  10
  -4  -1   9 11830.7 301.663   6
  -4   1   9 11681.9 318.325   6
  -4   1  10 118024. 948.741  12
  -4  -1  10 118418. 1157.75  10
  -4  -1  10 117595. 1007.90   6
  -4   1  10 116511. 1052.73   6
  -4  -1  11 18179.6 421.934   6
  -4   1  11 17978.5 380.050  12
  -4  -1  11 17133.7 464.664  10
  -4   1  11 17703.1 435.170   6
  -4  -1  12 356.339 77.3052   6
  -4   1  12 339.363 83.1018   6
  -4  -1  13 11501.1 376.235   6
  -4  -1  13 11958.1 416.839  10
  -4   1  13 11905.6 395.077   6
  -4  -1  14 1663.54 159.059   6
  -4  -1  14 1812.11 173.279  10
  -4   1  14 1749.56 168.919   6
  -4   1  15 22097.9 326.136  28
   4   1  15 22623.2 356.029  19
   4   1  15 21671.6 321.254  28
   4  -1  15 21694.6 358.167  19
  -4  -1  15 21902.2 325.385  28
  -4  -1  15 21921.8 299.699  26
  -4  -1  15 22716.4 604.884  10
  -4  -1  15 21902.4 561.954   6
  -4   1  15 21877.0 583.587   6
   4  -1  16 19866.3 309.290  28
   4   1  16 19848.0 315.330  28
  -4  -1  16 19971.3 556.323   6
  -4   1  16 20538.4 322.963  28
  -4  -1  16 20251.1 296.811  26
  -4  -1  16 20216.6 319.093  28
  -4  -1  16 19368.6 313.576  24
   4  -1  16 19688.7 351.199  19
  -4   1  16 19481.9 566.229   6
   4   1  16 20017.6 345.396  19
   4   1  17 19257.3 346.364  19
   4  -1  17 18359.7 344.980  19
  -4  -1  17 18845.3 291.485  26
   4   1  17 19176.1 314.975  28
  -4  -1  17 18320.8 548.944   6
  -4   1  17 19473.6 579.809   6
  -4  -1  17 19311.4 318.025  28
  -4   1  17 19376.1 320.704  28
   4  -1  17 19419.2 308.709  28
  -4  -1  17 18671.2 308.376  24
  -4   1  18 3272.35 137.310  28
   4  -1  18 3084.87 148.824  19
   4   1  18 3102.89 133.006  28
   4  -1  18 3109.61 129.347  28
  -4  -1  18 3153.62 123.671  26
  -4  -1  18 2993.71 125.996  24
   4  -1  19 33551.3 464.805  19
   4   1  19 33737.2 416.554  28
   4  -1  19 33953.7 406.099  28
  -4   1  19 33681.1 424.115  28
  -4  -1  19 34624.7 390.058  26
  -4  -1  19 33529.4 397.546  24
  -4   1  20 7564.56 201.813  25
   4  -1  20 7389.13 186.609  28
   4   1  20 7711.28 197.730  28
  -4  -1  20 7482.00 180.374  26
   4  -1  21 37167.7 394.858  28
   4   1  21 37050.2 355.261  26
   4   1  21 38097.9 414.296  28
  -4  -1  21 37635.6 378.300  26
  -4   1  21 37688.0 423.399  25
   4   1  22 3875.34 127.378  28
  -4  -1  22 3696.19 113.417  26
   4  -1  22 3911.58 121.996  28
   4  -1  22 3806.89 119.210  26
   4   1  22 3722.78 106.093  26
  -4   1  22 3683.63 126.665  25
   4   1  23 3223.39 87.3620  26
  -4  -1  23 3237.92 96.8519  15
   4   1  23 3197.85 106.242  28
   4  -1  23 3337.49 100.766  26
  -4   1  23 3110.97 105.306  25
  -4   1  24 280.844 34.4761  25
  -4  -1  24 271.602 31.3360  15
   4   1  24 296.768 35.9209  28
   4  -1  24 283.028 32.2656  26
  -4  -2 -24 5450.40 128.887  14
  -4  -2 -23 2862.33 110.998  14
   4  -2 -23 2776.31 95.6119  14
  -4  -2 -22 4578.77 154.126  14
   4  -2 -22 4639.03 140.391  14
   4  -2 -21 162.661 45.8833  14
   4  -2 -20 12462.4 264.871  14
  -4  -2 -17 7404.44 414.289  11
  -4   2 -17 7764.59 458.982  11
  -4  -2 -16 265.862 103.658  11
  -4   2 -16 371.703 135.406  11
  -4  -2 -15 3812.54 292.868  11
  -4   2 -15 3989.99 323.053  11
  -4  -2 -14 69645.7 1187.40  11
  -4   2 -14 70412.6 1278.69  11
  -4   2 -13 46244.0 990.872  11
  -4  -2 -13 45562.5 924.201  11
  -4  -2 -12 16590.8 539.424  11
  -4   2 -12 17241.9 588.521  11
  -4  -2 -11 14568.5 481.626  11
  -4   2 -11 14783.3 523.388  11
  -4  -2 -10 12470.4 426.558  11
  -4   2 -10 12377.6 459.986  11
  -4  -2  -9 25289.4 574.067  11
  -4  -2  -8 49145.1 756.852  11
   4  -2  -8 51207.6 586.695   8
  -4  -2  -7 58168.2 788.493  11
   4  -2  -7 59077.2 619.550   8
  -4  -2  -6 145910. 783.694   9
   4   2  -6 141157. 1484.70   5
  -4  -2  -6 142848. 1166.86  11
   4  -2  -6 143939. 942.204   8
  -4  -2  -6 144568. 1626.72   2
   4   2  -6 139712. 1349.06   1
   4   2  -5 16545.0 447.700   1
   4   2  -5 15862.7 448.922   5
  -4  -2  -5 15875.9 370.801  11
   4  -2  -5 16214.9 310.639   8
  -4  -2  -5 16016.2 403.543   5
   4   2  -5 16300.8 448.391   2
  -4  -2  -5 17210.9 548.416   2
  -4  -2  -5 15931.6 268.118   9
  -4  -2  -4 132362. 993.648   5
   4   2  -4 133759. 1248.93   1
  -4  -2  -4 129436. 1003.25  11
   4  -2  -4 135129. 886.370   8
  -4  -2  -4 138161. 785.458   9
   4   2  -4 137116. 1303.89   2
  -4  -2  -4 141047. 1528.95   2
   4   2  -4 132851. 1131.43   5
  -4  -2  -3 29120.2 446.724  11
  -4  -2  -3 30395.2 693.656   2
  -4   2  -3 28126.3 727.132   4
   4  -2  -3 28973.1 406.189   8
   4   2  -3 28512.7 443.245   5
   4  -2  -3 29123.2 695.399   3
  -4  -2  -3 29048.7 366.766   9
   4   2  -3 28272.7 595.596   2
   4  -2  -2 55323.0 528.427   7
   4  -2  -2 55319.6 553.411   8
  -4  -2  -2 56875.2 597.313  11
  -4  -2  -2 58596.3 939.256   2
  -4   2  -2 56155.2 962.737   4
  -4  -2  -2 58022.4 518.613   9
   4   2  -2 54692.9 832.556   2
   4  -2  -1 29024.4 375.715   7
  -4   2  -1 30076.6 664.797   3
  -4  -2  -1 28807.9 328.511  10
  -4  -2  -1 29676.0 661.181   2
   4  -2  -1 29201.5 420.208   8
   4  -2  -1 29891.3 529.294   1
  -4  -2  -1 29672.4 373.715   9
  -4   2  -1 30087.9 665.385   4
  -4  -2   0 93829.4 642.762  10
  -4  -2   0 96667.8 1174.40   2
  -4   2   0 96030.4 1199.35   3
   4  -2   0 99665.7 792.025   8
   4  -2   0 100875. 1033.25   1
   4  -2   0 96622.3 674.349   7
  -4   2   0 93422.5 1117.47   4
  -4  -2   0 97730.7 679.232   9
   4  -2   1 30441.9 379.467   7
  -4  -2   1 29210.6 313.248   8
  -4  -2   1 28351.1 382.118  10
   4  -2   1 30020.9 599.677   1
  -4  -2   1 29643.6 646.450   2
  -4   2   1 29327.7 591.684   4
  -4   2   1 29681.0 675.112   3
   4  -2   1 30542.5 448.737   8
  -4  -2   1 29617.2 376.067   9
   4  -2   2 56717.7 625.679   8
   4  -2   2 58524.6 882.979   1
  -4  -2   2 55030.0 564.833  10
  -4   2   2 58785.9 508.624   6
  -4  -2   2 56658.1 522.106   9
   4  -2   2 55858.2 528.837   7
  -4   2   3 29522.5 374.782   6
   4  -2   3 29418.4 460.525   8
   4  -2   3 29157.7 395.089   7
  -4   2   3 30114.4 746.545   5
  -4  -2   3 28543.8 429.796  10
   4  -2   3 30760.1 674.568   1
  -4  -2   3 29304.0 379.331   9
   4  -2   4 134613. 1016.95   8
   4  -2   4 143148. 1529.78   1
  -4   2   4 140346. 1673.37   5
  -4  -2   4 128186. 656.820   6
  -4  -2   4 131181. 976.349  10
   4  -2   4 131453. 887.609   7
  -4   2   4 136956. 840.774   6
  -4  -2   4 134318. 818.380   9
  -4  -2   5 15876.7 360.179  10
  -4   2   5 16781.9 313.218   6
   4  -2   5 16404.2 370.437   8
  -4  -2   5 15691.2 248.007   6
   4  -2   5 15966.4 333.579   7
  -4  -2   5 16046.7 287.803   9
  -4  -2   6 137899. 802.169   6
  -4  -2   6 141159. 1123.49  10
   4  -2   6 140481. 1034.56   7
  -4  -2   6 143597. 869.950   9
  -4   2   6 145306. 964.727   6
  -4  -2   7 59506.9 769.404  10
  -4  -2   7 58300.2 564.316   6
  -4   2   7 60922.4 663.545   6
   4  -2   7 58889.1 711.526   7
   4  -2   7 58736.2 614.988  10
  -4  -2   7 60825.2 571.743   9
   4  -2   8 50023.3 601.950  10
  -4  -2   8 49474.6 530.194   9
  -4   2   8 49966.0 635.341   6
  -4  -2   8 50253.7 561.082   6
  -4  -2   8 49636.8 739.298  10
   4  -2   9 24835.9 445.222  10
  -4   2   9 25948.4 483.620   6
  -4  -2   9 25090.1 552.294  10
  -4  -2   9 24998.4 426.270   6
  -4  -2  10 12900.0 413.457  10
  -4  -2  10 12360.9 320.921   6
  -4   2  10 12990.1 362.304   6
  -4  -2  11 14568.4 368.852   6
  -4  -2  11 14413.1 456.421  10
  -4   2  11 15167.2 410.817   6
  -4  -2  12 17009.9 512.416  10
  -4   2  12 16487.7 453.204   6
  -4  -2  13 45332.2 858.760  10
  -4   2  13 45488.4 779.663   6
  -4   2  14 69456.8 1004.66   6
  -4  -2  14 70511.1 1102.85  10
  -4   2  15 3986.24 257.155   6
  -4   2  15 3841.76 137.976  28
  -4  -2  15 3796.13 146.368  24
  -4  -2  15 3893.54 133.715  26
   4  -2  15 4125.49 161.742  19
  -4  -2  15 3846.00 270.641  10
   4   2  15 4017.51 140.662  28
  -4  -2  16 320.872 49.5309  26
  -4   2  16 433.140 54.2662  28
   4  -2  16 242.396 54.6000  19
   4   2  16 355.741 52.4572  28
  -4  -2  16 222.260 81.5923  10
  -4   2  16 197.922 89.4802   6
  -4  -2  16 291.886 53.4173  24
   4  -2  16 302.074 53.1761  24
  -4   2  17 7506.23 197.125  28
   4  -2  17 7153.35 198.708  24
  -4  -2  17 7255.84 202.788  24
   4  -2  17 7100.83 218.317  19
  -4   2  17 7426.58 361.667   6
  -4  -2  17 7424.67 188.592  26
   4   2  17 7591.99 198.156  28
  -4   2  18 5722.08 172.931  28
   4  -2  18 5299.15 188.778  19
   4   2  18 5380.06 168.731  28
  -4  -2  18 5585.86 178.240  24
  -4  -2  18 5621.77 166.103  26
   4  -2  18 5503.83 173.547  24
   4  -2  19 5121.51 182.278  19
   4   2  19 5308.84 165.358  28
  -4   2  19 5091.80 170.902  25
  -4  -2  19 5076.32 165.549  24
  -4  -2  19 5166.92 157.026  26
   4  -2  19 5103.67 163.813  24
  -4   2  20 12769.3 258.196  25
   4   2  20 12835.4 245.354  28
  -4  -2  20 13025.4 249.934  24
  -4  -2  20 12868.5 236.282  26
   4  -2  20 13004.4 236.323  26
   4  -2  20 12346.0 239.848  24
  -4  -2  21 228.257 46.2891  26
   4  -2  21 214.757 48.0063  26
  -4  -2  21 252.353 43.7098  15
  -4   2  21 197.156 48.6171  25
  -4  -2  21 246.482 44.4425  24
   4  -2  21 178.098 38.7917  24
   4   2  22 4865.03 136.189  28
  -4  -2  22 4641.52 126.011  24
  -4  -2  22 4704.05 118.946  15
   4  -2  22 4761.92 128.330  26
  -4  -2  22 4809.87 129.242  26
  -4   2  22 4695.70 139.638  25
   4  -2  23 2995.36 92.7802  26
   4   2  23 2865.31 95.8958  28
  -4   2  23 2861.44 99.1646  25
  -4  -2  23 2881.79 84.3875  15
  -4   2  24 5632.19 118.132  25
   4   2  24 5712.44 115.081  28
   4  -2  24 5748.41 109.273  26
  -4  -3 -23 3183.02 103.995  14
  -4  -3 -22 27706.7 340.117  14
   4  -3 -22 26558.2 302.084  14
  -4  -3 -21 7165.77 193.767  14
   4  -3 -21 7078.08 176.764  14
   4  -3 -20 1177.07 84.4422  14
  -4  -3 -20 1165.09 93.2174  14
  -4  -3 -19 7629.46 223.372  14
   4  -3 -19 7306.10 207.095  14
   4  -3 -18 2029.63 117.316  14
   4  -3 -17 533.114 70.6035  14
   4  -3 -16 27256.6 417.063  14
  -4  -3 -16 26550.2 766.027  11
  -4   3 -16 26851.9 852.855  11
  -4  -3 -16 25698.9 655.622   8
  -4   3 -15 40189.3 1025.16  11
   4  -3 -15 39020.9 495.502  14
  -4  -3 -15 37929.4 786.861   8
  -4  -3 -15 39193.9 924.175  11
  -4  -3 -14 20301.5 571.398   8
  -4  -3 -14 19760.4 641.127  11
  -4   3 -14 19824.5 714.493  11
   4  -3 -14 19532.8 347.485  14
  -4  -3 -13 49048.6 866.015   8
  -4  -3 -13 48116.7 975.204  11
  -4   3 -13 48230.5 1071.12  11
  -4  -3 -12 1360.60 175.272  11
  -4   3 -12 1252.06 187.460  11
  -4  -3 -11 15574.9 518.524  11
  -4   3 -11 15599.8 577.036  11
  -4  -3 -10 26766.2 650.038  11
   4  -3 -10 26643.7 525.660   8
   4  -3  -9 42984.7 652.349   8
  -4  -3  -9 41509.9 778.862  11
   4  -3  -8 920.458 99.1575   8
  -4  -3  -8 836.405 119.745  11
  -4  -3  -7 40513.0 708.379  11
   4  -3  -7 42291.4 612.198   8
  -4  -3  -6 49071.6 747.477  11
  -4  -3  -6 50208.4 522.831   9
   4  -3  -5 76856.6 801.104   8
  -4  -3  -5 76733.9 651.814   9
   4  -3  -4 120014. 987.116   8
   4  -3  -4 119309. 896.558   7
  -4  -3  -4 121887. 833.308   9
   4  -3  -3 167212. 1035.15   7
   4  -3  -3 166843. 1157.96   8
  -4  -3  -3 169887. 990.722   9
   4  -3  -2 17089.4 367.770   8
  -4  -3  -2 17457.5 341.815   8
   4  -3  -2 17608.1 325.749   7
  -4  -3  -2 18196.9 326.743   9
   4  -3  -1 48310.6 628.453   8
   4  -3  -1 50192.4 534.109   7
  -4  -3  -1 50699.8 548.159   9
  -4  -3  -1 49068.1 546.443   8
  -4  -3  -1 47924.9 513.277  10
   4  -3   0 271687. 1235.47   7
  -4  -3   0 264858. 1216.29   8
   4  -3   0 264035. 1504.48   8
  -4  -3   0 273142. 1287.78   9
  -4  -3   0 265740. 1279.44  10
  -4  -3   1 49859.7 580.905  10
   4  -3   1 50366.0 664.806   8
  -4  -3   1 49029.6 498.168   8
  -4  -3   1 50731.3 562.098   9
   4  -3   1 50554.7 908.928   1
   4  -3   1 50969.0 538.324   7
  -4  -3   2 17727.4 336.017   9
  -4  -3   2 17551.3 365.083  10
  -4  -3   2 17301.0 283.139   8
   4  -3   2 17149.3 398.275   8
  -4   3   2 16741.9 509.602   1
   4  -3   2 17709.0 326.655   7
  -4  -3   2 17631.2 573.163   2
   4  -3   3 174776. 1059.31   7
  -4  -3   3 165149. 1741.16   2
  -4   3   3 177583. 979.439   6
  -4  -3   3 168012. 1184.00  10
   4  -3   3 172074. 1282.18   8
  -4   3   3 160560. 1530.64   1
  -4  -3   3 173499. 1059.52   9
   4  -3   4 123091. 937.232   7
  -4   3   4 124531. 850.984   6
   4  -3   4 118708. 1082.61   8
  -4  -3   4 119056. 897.915   9
  -4  -3   4 116485. 1035.17  10
   4  -3   5 74930.7 769.330   7
  -4  -3   5 73628.2 860.292  10
  -4   3   5 76411.4 696.472   6
   4  -3   5 73195.7 872.914   8
  -4  -3   5 74443.1 716.595   9
   4  -3   6 48574.7 726.728   8
  -4  -3   6 49793.0 736.029  10
  -4   3   6 49970.4 594.257   6
   4  -3   6 50590.1 664.660   7
  -4  -3   6 49592.5 600.828   9
  -4  -3   7 40032.1 690.415  10
   4  -3   7 40168.9 628.215   7
  -4   3   7 41408.3 572.660   6
  -4  -3   7 39977.5 550.610   9
   4  -3   7 41445.1 612.211  10
  -4   3   8 948.154 98.9295   6
  -4  -3   8 1059.31 131.333  10
   4  -3   8 1065.10 109.233  10
  -4  -3   8 966.912 93.2131   9
  -4  -3   9 42177.9 775.360  10
   4  -3   9 43499.7 682.309  10
  -4   3   9 42043.9 639.869   6
  -4  -3  10 25466.8 629.317  10
   4  -3  10 26235.9 554.419  10
  -4   3  10 26098.7 528.849   6
  -4   3  11 16099.7 436.020   6
   4  -3  11 16297.5 453.975  10
  -4  -3  11 16035.1 519.987  10
  -4  -3  12 1406.30 172.072  10
  -4   3  12 1376.60 143.648   6
  -4   3  13 49208.0 825.854   6
  -4  -3  13 48457.7 958.240  10
   4  -3  14 19204.4 335.825  19
  -4  -3  14 20893.8 645.853  10
   4   3  14 20057.6 299.560  28
  -4   3  14 20090.6 548.786   6
  -4   3  14 19411.8 291.890  28
   4  -3  14 20691.1 399.093  18
  -4  -3  14 19915.9 294.283  26
  -4  -3  14 20148.8 335.973  24
  -4   3  15 38663.4 780.911   6
  -4  -3  15 38912.1 420.008  26
   4  -3  15 37991.9 480.944  19
  -4  -3  15 39025.3 892.498  10
   4   3  15 39902.4 427.760  28
   4  -3  15 39641.2 475.403  24
  -4  -3  15 39737.5 482.064  24
  -4   3  15 39424.1 422.245  28
   4   3  16 26385.4 355.759  28
  -4  -3  16 26473.8 393.995  20
  -4   3  16 26309.8 351.490  28
   4  -3  16 25896.1 401.419  19
  -4  -3  16 26189.0 731.916  10
   4  -3  16 27109.4 397.479  24
  -4   3  16 26146.7 655.930   6
  -4  -3  16 26844.9 399.661  24
  -4  -3  16 26138.6 349.885  26
  -4  -3  17 514.555 53.4769  15
   4  -3  17 639.116 73.1487  19
   4   3  17 628.427 63.0532  28
  -4  -3  17 546.062 62.0212  26
  -4  -3  17 507.097 68.2424  24
  -4   3  17 570.117 61.1610  28
  -4   3  17 435.350 62.7061  25
   4  -3  17 555.101 68.2478  24
   4  -3  18 2003.42 112.370  24
  -4  -3  18 1923.19 89.4500  15
   4  -3  18 1934.09 112.342  19
  -4   3  18 2131.52 113.421  25
   4   3  18 2014.18 102.125  28
  -4  -3  18 1954.54 101.417  26
   4  -3  18 1997.03 100.056  26
  -4  -3  18 2009.79 113.494  24
   4  -3  19 7641.39 203.126  24
  -4  -3  19 7776.13 207.132  24
  -4   3  19 7581.38 199.390  25
  -4  -3  19 7621.64 185.815  26
   4   3  19 7723.43 185.536  28
  -4  -3  19 7266.47 162.325  15
   4  -3  19 7793.94 182.402  26
  -4  -3  20 1084.21 65.2812  15
  -4  -3  20 1142.39 77.1989  26
   4   3  20 1154.43 75.1898  28
  -4   3  20 1270.56 86.2332  25
  -4  -3  20 1263.69 85.8088  24
   4  -3  20 1232.85 74.5358  26
   4  -3  20 1145.91 81.1626  24
   4   3  21 7564.28 165.232  28
   4  -3  21 7274.71 172.954  24
  -4  -3  21 7379.36 175.693  24
  -4   3  21 7281.91 175.533  25
   4  -3  21 7204.82 158.060  26
  -4  -3  21 7321.84 144.683  15
  -4   3  22 28354.8 312.260  25
  -4  -3  22 27903.9 250.646  15
   4   3  22 28851.4 292.453  28
  -4  -3  22 28259.6 305.858  24
   4  -3  22 28428.3 302.068  24
   4  -3  22 28233.5 282.649  26
  -4   3  23 3233.77 96.1984  25
   4   3  23 3170.15 87.9181  28
  -4  -3  23 3233.54 89.4136  24
   4  -3  23 3164.54 86.0456  26
  -4  -4 -22 14770.7 219.517  14
  -4  -4 -21 1102.48 73.1540  14
   4  -4 -21 1109.20 68.8990  14
   4  -4 -20 2583.44 110.793  14
  -4  -4 -20 2514.48 115.057  14
   4  -4 -19 5274.43 167.038  14
  -4  -4 -19 5199.36 174.651  14
  -4  -4 -18 3347.72 147.580  14
   4  -4 -18 3337.19 139.400  14
   4  -4 -17 2358.63 124.355  14
  -4  -4 -17 2386.27 131.176  14
   4  -4 -16 6288.61 202.299  14
  -4  -4 -16 6260.18 207.604  14
   4  -4 -15 16268.5 323.066  14
  -4  -4 -15 16020.8 329.452  14
   4  -4 -14 4907.46 179.250  14
  -4   4 -14 4807.82 374.521  11
  -4  -4 -14 4993.17 301.324   8
  -4  -4 -14 4788.23 182.445  14
   4  -4 -13 55452.3 587.935  14
  -4  -4 -13 54319.1 588.446  14
  -4  -4 -13 54135.5 959.169   8
  -4   4 -13 56418.7 1228.65  11
  -4   4 -12 44398.7 1072.74  11
  -4  -4 -12 44175.9 517.804  14
  -4  -4 -12 45664.6 866.381   8
   4  -4 -12 44732.9 518.116  14
   4  -4 -11 15607.7 467.053   8
  -4  -4 -11 15497.4 493.249   8
   4  -4 -10 5950.12 285.941   8
  -4  -4 -10 6208.99 306.446   8
   4  -4  -9 6647.04 297.166   8
  -4  -4  -9 6492.83 304.372   8
   4  -4  -8 21993.1 525.582   8
  -4  -4  -8 22149.1 537.525   8
   4  -4  -7 38877.6 608.864   7
   4  -4  -7 37587.1 677.026   8
  -4  -4  -7 38749.1 687.240   8
   4  -4  -6 59759.3 728.970   7
   4  -4  -6 60918.6 841.504   8
  -4  -4  -6 60457.9 829.346   8
   4  -4  -5 29143.0 491.160   7
   4  -4  -5 28009.8 565.818   8
  -4  -4  -5 29098.2 556.312   8
  -4  -4  -5 29311.4 465.896   9
   4  -4  -4 150800. 1073.83   7
  -4  -4  -4 149213. 1067.05   9
   4  -4  -4 147044. 1277.44   8
  -4  -4  -4 148768. 1220.66   8
   4  -4  -3 35815.0 622.163   8
  -4  -4  -3 36974.6 533.042   9
  -4  -4  -3 37058.4 587.174   8
   4  -4  -3 36762.4 510.164   7
  -4  -4  -2 29483.8 480.502   9
   4  -4  -2 29299.1 446.640   7
   4  -4  -2 29269.1 558.854   8
  -4  -4  -2 29345.8 504.594   8
  -4  -4  -1 17748.5 382.627   8
   4  -4  -1 18116.1 344.669   7
  -4  -4  -1 17765.8 379.855   9
   4  -4  -1 17200.7 434.358   8
  -4  -4   0 154.301 50.9700   9
  -4  -4   0 181.051 50.7458   8
   4  -4   0 201.608 70.0726   8
   4  -4   1 17658.1 455.735   8
  -4  -4   1 18151.4 367.769   8
  -4  -4   1 17683.0 403.618  10
  -4  -4   1 18503.1 394.836   9
  -4  -4   2 29379.4 544.687  10
   4  -4   2 29078.5 591.226   8
  -4  -4   2 29296.0 499.874   9
   4  -4   3 36408.0 677.474   8
  -4  -4   3 36575.9 567.319   9
  -4  -4   3 36104.4 628.456  10
  -4  -4   4 149673. 1329.29  10
  -4  -4   4 151510. 1175.73   9
  -4  -4   5 29184.3 611.772  10
   4  -4   5 28189.7 607.238   8
  -4  -4   5 29462.8 526.760   9
   4  -4   6 59834.4 907.552   8
  -4  -4   6 62331.6 782.083   9
  -4  -4   6 60149.3 915.984  10
   4  -4   7 38537.2 737.479   8
  -4  -4   7 39283.9 631.340   9
  -4  -4   7 38037.2 755.630  10
   4  -4   7 39143.6 689.422  10
  -4   4   8 21816.4 453.337   6
  -4  -4   8 22063.3 481.050   9
  -4  -4   8 22240.1 599.537  10
   4  -4   8 22684.3 542.716  10
   4  -4   9 7382.84 325.530  10
  -4  -4   9 6541.00 341.341  10
  -4   4   9 6671.19 265.469   6
   4  -4  10 5800.66 299.105  10
  -4   4  10 5918.48 260.088   6
  -4  -4  10 5713.16 333.464  10
   4  -4  11 16256.2 511.234  10
  -4  -4  11 15192.3 551.412  10
  -4   4  11 15653.2 438.224   6
   4  -4  12 44631.4 457.505  22
   4  -4  12 46013.9 878.632  10
  -4   4  12 44892.9 460.425  25
  -4  -4  12 44342.2 503.915  23
   4  -4  12 45747.2 592.873  18
  -4  -4  12 43532.1 546.256  20
  -4  -4  12 45381.4 975.662  10
  -4  -4  12 43393.1 417.202  26
  -4   4  12 46165.4 779.018   6
  -4  -4  12 45802.6 499.800  24
  -4  -4  13 56649.8 1108.33  10
  -4   4  13 55320.2 879.917   6
   4  -4  13 55611.2 668.355  18
  -4  -4  13 54552.6 562.962  23
  -4  -4  13 53774.6 478.417  26
  -4   4  13 55690.2 526.261  25
  -4  -4  13 54678.3 559.269  24
  -4  -4  14 5157.53 192.502  20
  -4  -4  14 4733.55 131.049  15
  -4  -4  14 4928.22 175.213  24
   4  -4  14 4877.60 207.330  18
  -4  -4  14 5098.30 345.634  10
  -4  -4  14 4701.44 146.189  26
  -4   4  14 4845.68 161.315  25
  -4   4  14 4623.46 264.552   6
   4  -4  14 4788.13 171.836  24
  -4  -4  14 4807.48 170.855  23
  -4  -4  15 16528.2 319.972  24
  -4  -4  15 16283.3 324.561  20
   4  -4  15 16279.6 257.262  26
   4  -4  15 16314.6 315.660  24
   4   4  15 16010.4 264.666  28
  -4  -4  15 16313.3 271.916  26
  -4  -4  15 15686.1 238.468  15
  -4  -4  15 16701.5 309.421  23
  -4   4  15 16591.4 295.888  25
  -4  -4  16 6140.43 169.214  26
   4   4  16 6224.28 164.389  28
  -4   4  16 6283.55 183.805  25
  -4  -4  16 5797.66 145.934  15
   4  -4  16 6077.89 159.161  26
  -4  -4  16 6248.84 199.574  24
   4  -4  16 6362.12 198.602  24
   4   4  17 2512.42 105.371  28
  -4  -4  17 2274.14 91.8838  15
   4  -4  17 2355.06 100.049  26
  -4  -4  17 2434.82 125.859  24
  -4  -4  17 2303.64 106.458  26
  -4   4  17 2487.06 116.586  25
   4  -4  17 2731.93 132.391  24
  -4  -4  18 3541.52 145.814  24
  -4   4  18 3443.18 132.852  25
   4   4  18 3414.37 118.214  28
  -4  -4  18 3309.01 121.947  26
   4  -4  18 3291.51 114.263  26
  -4  -4  18 3214.00 103.262  15
   4  -4  18 3328.67 141.321  24
   4  -4  19 5389.95 168.901  24
  -4   4  19 5366.80 156.595  25
   4   4  19 5229.85 138.295  28
   4  -4  19 5327.80 138.229  26
  -4  -4  19 5556.81 171.297  24
  -4   4  20 2570.17 104.283  25
   4  -4  20 2313.73 87.4121  26
   4   4  20 2520.43 91.5300  28
  -4  -4  20 2631.23 112.948  24
   4  -4  20 2628.60 111.867  24
  -4  -4  21 1135.44 70.6038  24
   4   4  21 1174.62 59.4198  28
  -4   4  21 1090.25 65.8650  25
   4  -4  21 1111.00 69.9197  24
   4  -4  21 1121.06 57.5928  26
  -4   4  22 15127.9 200.263  25
   4  -4  22 15282.3 206.863  24
   4  -4  22 14689.7 172.039  26
  -4  -4  22 15514.9 208.616  24
   4   4  22 14441.8 186.845  25
  -4  -5 -21 179.568 33.3548  14
   4  -5 -20 880.337 61.4168  14
  -4  -5 -20 899.409 64.5720  14
   4  -5 -19 3692.69 116.396  18
   4  -5 -19 3747.80 130.040  14
  -4  -5 -19 3586.89 131.273  14
  -4  -5 -18 1964.67 100.440  21
   4  -5 -18 1953.99 94.9963  18
  -4  -5 -18 1987.44 107.361  14
   4  -5 -18 2051.15 107.053  14
  -4  -5 -17 5950.42 187.389  14
   4  -5 -17 5910.45 184.805  14
  -4  -5 -16 9767.51 245.721  14
   4  -5 -16 10198.6 248.070  14
  -4  -5 -15 3256.90 147.238  14
   4  -5 -15 3256.13 148.493  14
  -4  -5 -14 16230.5 321.619  14
   4  -5 -14 17543.1 339.753  14
   4  -5 -13 11180.4 272.305  14
  -4  -5 -13 10929.5 264.295  14
   4  -5 -12 6693.28 210.507  14
  -4  -5 -12 6152.11 199.269  14
  -4  -5 -12 6573.91 350.341   8
   4  -5 -11 13018.1 470.415   8
  -4  -5 -11 12837.2 281.347  14
   4  -5 -11 13648.8 295.696  14
  -4  -5 -10 6449.53 199.006  14
   4  -5 -10 6068.41 321.566   8
  -4  -5 -10 6652.92 340.060   8
   4  -5 -10 6879.02 208.730  14
   4  -5  -9 30127.0 702.878   8
  -4  -5  -9 30859.5 708.214   8
   4  -5  -9 31456.8 435.309  14
  -4  -5  -8 29611.7 675.995   8
   4  -5  -8 29632.4 686.174   8
   4  -5  -7 14790.3 483.116   8
  -4  -5  -7 15522.3 478.639   8
   4  -5  -6 9574.72 384.012   8
  -4  -5  -6 10133.5 377.829   8
   4  -5  -5 19488.1 536.575   8
  -4  -5  -5 20059.8 515.920   8
  -4  -5  -5 19927.8 445.480   9
  -4  -5  -4 28522.5 540.282   9
  -4  -5  -4 29432.3 607.725   8
  -4  -5  -3 13010.2 368.914   9
   4  -5  -3 12923.4 430.599   8
  -4  -5  -3 13037.5 396.498   8
  -4  -5  -2 488.698 86.3080   9
  -4  -5  -2 722.007 100.784   8
   4  -5  -2 402.129 97.1881   8
   4  -5  -1 9621.35 383.521   8
  -4  -5  -1 9759.23 331.857   8
  -4  -5  -1 9944.60 331.024   9
   4  -5   0 3643.06 240.511   8
  -4  -5   0 3686.96 206.856   9
  -4  -5   0 3614.76 201.112   8
   4  -5   1 9708.56 388.907   8
  -4  -5   1 10418.3 363.721  10
  -4  -5   1 9858.04 336.608   9
  -4  -5   2 536.338 95.7361   9
  -4  -5   2 474.639 93.5094  10
   4  -5   2 592.463 113.429   8
   4  -5   3 13656.0 469.265   8
  -4  -5   3 13172.9 434.799  10
  -4  -5   3 13736.7 404.401   9
   4  -5   4 28191.3 681.670   8
  -4  -5   4 28930.2 591.622   9
  -4  -5   4 28491.3 661.665  10
   4  -5   5 19464.2 569.623   8
   4  -5   5 21046.7 548.064  10
  -4  -5   5 20127.2 573.341  10
  -4  -5   5 20211.2 504.430   9
   4  -5   6 9804.06 385.625  10
   4  -5   6 9285.65 398.066   8
  -4  -5   6 9401.36 349.741   9
  -4  -5   6 9272.74 407.013  10
   4  -5   7 14582.1 504.098   8
   4  -5   7 15595.1 498.965  10
  -4  -5   7 14799.5 524.200  10
   4  -5   8 31336.5 728.487  10
  -4  -5   8 29979.8 765.815  10
   4  -5   9 31417.5 486.376  18
  -4  -5   9 31407.7 809.001  10
   4  -5   9 31783.6 400.325  22
  -4  -5   9 31172.3 508.475  27
  -4  -5   9 31322.6 460.084  20
   4  -5   9 32149.1 757.587  10
  -4  -5   9 31155.1 433.532  23
   4  -5  10 7124.61 195.502  22
  -4  -5  10 6526.81 219.793  20
  -4  -5  10 6319.52 152.879  16
  -4  -5  10 6305.07 377.252  10
   4  -5  10 6714.07 232.805  18
   4  -5  10 6872.46 365.086  10
  -4  -5  10 6698.65 243.518  27
  -4  -5  10 6371.35 184.894  24
  -4  -5  10 7027.40 210.096  23
   4  -5  11 14186.7 277.378  22
  -4  -5  11 13525.6 316.690  20
  -4  -5  11 13760.3 351.088  27
  -4  -5  11 12888.9 215.646  16
  -4  -5  11 13331.0 272.118  24
  -4  -5  11 14206.4 568.695  10
   4  -5  11 14120.7 525.896  10
   4  -5  11 13607.2 337.563  18
  -4  -5  11 13962.3 300.108  23
   4  -5  12 6844.44 196.312  22
   4  -5  12 6562.62 239.902  18
  -4  -5  12 6643.55 209.645  23
  -4  -5  12 6255.44 389.075  10
  -4  -5  12 6387.53 220.796  20
   4  -5  12 6596.35 197.615  24
   4  -5  12 6835.18 374.843  10
  -4  -5  12 6578.99 197.034  24
   4  -5  13 11381.7 250.869  22
  -4  -5  13 10559.2 277.466  20
   4  -5  13 11555.1 319.979  18
  -4  -5  13 11327.4 259.904  24
   4  -5  13 11004.4 255.007  24
  -4  -5  13 11247.4 271.268  23
   4  -5  14 16871.7 299.436  22
  -4  -5  14 16929.7 339.567  20
   4  -5  14 17558.1 324.020  24
   4  -5  14 17315.7 393.229  18
  -4   5  14 17293.1 287.943  25
  -4  -5  14 17099.5 319.334  24
  -4  -5  14 17500.2 332.121  23
   4  -5  15 3479.49 147.503  24
  -4  -5  15 3379.24 146.053  23
  -4   5  15 3316.76 127.698  25
  -4  -5  15 3479.68 147.438  24
   4  -5  16 10260.9 243.207  24
  -4   5  16 10516.5 218.109  25
  -4  -5  16 10503.8 245.024  24
  -4  -5  16 10616.3 243.857  23
  -4  -5  17 6098.29 182.934  24
  -4   5  17 5875.27 159.335  25
   4  -5  17 6157.16 185.295  24
  -4   5  18 1983.87 90.9508  25
  -4  -5  18 2152.43 107.681  24
   4  -5  18 1975.21 104.678  24
  -4   5  19 3675.37 112.833  25
  -4  -5  19 3778.67 128.739  24
   4  -5  19 3758.44 130.227  24
  -4  -5  20 951.017 64.1244  24
  -4   5  20 981.620 56.5915  25
   4  -5  20 913.148 64.2193  24
  -4  -5  21 179.048 32.2221  24
   4  -5  21 160.379 30.7361  24
  -4  -6 -19 399.341 44.2439  14
   4  -6 -19 367.056 40.9191  14
   4  -6 -18 11074.0 208.549  14
  -4  -6 -18 10996.6 209.545  14
   4  -6 -17 3795.04 134.670  14
  -4  -6 -17 3611.36 132.442  14
  -4  -6 -16 3547.99 139.346  14
   4  -6 -16 3632.39 141.073  14
   4  -6 -16 3406.46 120.117  18
   4  -6 -15 4400.51 144.768  18
   4  -6 -15 4503.39 164.172  14
  -4  -6 -15 4436.29 162.237  14
   4  -6 -14 21830.0 366.070  14
  -4  -6 -14 21166.4 357.791  14
   4  -6 -14 21366.7 324.198  18
  -4  -6 -13 48858.5 551.201  14
   4  -6 -13 49502.1 510.778  18
   4  -6 -13 50183.5 568.027  14
  -4  -6 -12 4202.23 168.580  14
   4  -6 -12 4410.80 157.651  18
   4  -6 -12 4444.71 176.004  14
   4  -6 -11 6024.50 184.903  18
  -4  -6 -11 5880.93 198.152  14
   4  -6 -11 6212.85 207.632  14
   4  -6 -10 5633.14 181.226  18
  -4  -6 -10 5462.65 190.888  14
   4  -6 -10 5576.96 198.287  14
   4  -6  -9 1497.59 108.656  14
   4  -6  -9 1486.96 96.3489  18
  -4  -6  -9 1429.36 172.329   8
   4  -6  -9 1138.53 160.796   8
  -4  -6  -9 1450.12 101.041  21
  -4  -6  -9 1437.27 104.111  14
  -4  -6  -8 7923.07 221.051  21
  -4  -6  -8 8289.54 231.781  14
   4  -6  -8 8254.01 400.588   8
  -4  -6  -8 7602.78 375.360   8
   4  -6  -8 7980.32 212.087  18
   4  -6  -8 8465.90 240.988  14
   4  -6  -7 12610.8 265.706  18
   4  -6  -7 11361.0 465.484   8
  -4  -6  -7 12465.4 469.885   8
   4  -6  -7 12525.1 288.837  14
  -4  -6  -7 12362.1 278.349  14
  -4  -6  -7 12600.8 276.751  21
  -4  -6  -6 7779.22 216.982  21
   4  -6  -6 7789.98 383.859   8
  -4  -6  -6 7503.44 218.251  14
  -4  -6  -6 7795.76 366.721   8
   4  -6  -6 7849.82 210.283  18
   4  -6  -6 8339.93 236.481  14
  -4  -6  -5 291.581 90.1135   8
   4  -6  -5 351.753 62.3218  14
  -4  -6  -5 285.903 55.5971  14
  -4  -6  -5 301.884 53.9776  21
   4  -6  -5 213.047 46.7981  18
   4  -6  -5 492.614 121.200   8
   4  -6  -4 19987.3 618.058   8
  -4  -6  -4 19909.7 562.266   8
   4  -6  -4 19403.0 328.240  18
   4  -6  -4 20777.6 368.917  14
  -4  -6  -3 3342.93 154.982  27
   4  -6  -3 3342.83 260.411   8
  -4  -6  -3 3158.48 227.449   8
   4  -6  -2 8118.90 399.046   8
  -4  -6  -2 8402.65 354.828   8
  -4  -6  -1 42655.4 771.609   9
  -4  -6  -1 42500.2 784.952   8
   4  -6  -1 42690.8 903.355   8
  -4  -6   0 174962. 1573.82   9
   4  -6   0 174402. 1823.64   8
   4  -6   1 43449.6 917.469   8
  -4  -6   1 44142.3 799.293   9
   4  -6   2 8597.60 415.215   8
  -4  -6   2 8500.42 382.198  10
  -4  -6   3 3359.62 162.602  27
  -4  -6   3 3252.59 247.417  10
   4  -6   3 3505.39 271.692   8
   4  -6   3 3213.06 148.849  18
   4  -6   4 20395.3 316.925  22
  -4  -6   4 20654.9 370.131  21
   4  -6   4 19683.4 628.249   8
  -4  -6   4 20678.4 400.342  27
   4  -6   4 20418.7 374.600  18
   4  -6   4 20561.9 396.290  14
  -4  -6   4 20238.7 618.557  10
   4  -6   4 20206.3 588.236  10
   4  -6   5 234.735 45.0523  22
   4  -6   5 359.613 70.8029  14
  -4  -6   5 157.941 41.8601  20
   4  -6   5 189.511 88.7384   8
  -4  -6   5 222.326 63.1313  27
   4  -6   5 248.769 58.8524  18
  -4  -6   5 201.998 93.5138  10
  -4  -6   6 8013.13 225.880  23
   4  -6   6 7963.50 259.464  14
  -4  -6   6 7541.43 226.246  20
  -4  -6   6 7959.55 414.448  10
   4  -6   6 7550.37 240.890  18
   4  -6   6 8575.54 403.102  10
  -4  -6   6 8362.44 265.866  27
   4  -6   6 8338.63 209.871  22
   4  -6   6 7202.68 384.299   8
  -4  -6   7 11894.9 278.569  23
   4  -6   7 12904.2 264.991  22
  -4  -6   7 12081.8 287.870  20
   4  -6   7 12211.9 310.924  18
   4  -6   7 12627.2 502.992  10
  -4  -6   7 12056.7 518.175  10
   4  -6   7 12047.6 323.595  14
  -4  -6   7 12639.8 332.968  27
  -4  -6   8 8520.38 279.362  27
  -4  -6   8 8220.57 242.344  20
   4  -6   8 8273.83 262.039  18
  -4  -6   8 8612.32 446.455  10
   4  -6   8 7983.91 409.250  10
   4  -6   8 8439.73 220.148  22
  -4  -6   8 8188.29 234.959  23
   4  -6   9 1540.40 101.559  22
  -4  -6   9 1315.89 107.215  20
   4  -6   9 1445.14 190.968  10
   4  -6   9 1405.61 120.089  18
  -4  -6   9 1515.55 129.579  27
  -4  -6   9 1504.12 207.954  10
  -4  -6   9 1386.28 104.535  23
   4  -6  10 5830.08 187.672  22
  -4  -6  10 5680.69 233.475  27
  -4  -6  10 5448.27 204.279  20
   4  -6  10 5413.57 171.584  24
   4  -6  10 5290.54 218.141  18
  -4  -6  10 5669.00 199.191  23
  -4  -6  11 5836.05 236.863  27
  -4  -6  11 5939.65 210.176  20
   4  -6  11 5729.71 178.930  24
   4  -6  11 5790.77 229.253  18
   4  -6  11 5932.10 189.042  22
  -4  -6  11 6158.55 208.261  23
   4  -6  12 4504.10 164.917  22
   4  -6  12 4125.17 195.499  18
  -4  -6  12 4271.65 152.765  24
  -4  -6  12 4527.92 179.407  23
   4  -6  12 4233.74 155.273  24
  -4  -6  13 50267.8 570.722  23
   4  -6  13 51207.1 661.484  18
  -4  -6  13 49260.1 507.217  24
   4  -6  13 49347.3 515.675  24
  -4  -6  14 21298.4 328.735  24
   4  -6  14 21594.6 337.813  24
   4  -6  14 22370.1 431.561  18
  -4  -6  14 22293.7 367.897  23
  -4  -6  15 4355.16 160.057  23
  -4  -6  15 4291.73 147.788  24
   4  -6  15 4504.89 154.425  24
   4  -6  16 3640.27 128.507  23
  -4  -6  16 3608.76 137.524  23
  -4  -6  16 3766.58 133.286  24
   4  -6  16 3548.33 132.734  24
  -4  -6  17 3784.09 125.264  24
  -4  -6  17 3644.85 125.699  23
   4  -6  17 3615.79 126.035  24
  -4  -6  18 11455.8 198.761  24
   4  -6  18 11254.5 202.912  24
  -4  -6  19 431.880 42.1891  24
   4  -6  19 361.216 41.3885  24
   4  -7 -17 1416.61 69.9888  14
  -4  -7 -17 1430.59 75.4016  27
  -4  -7 -17 1393.91 69.1934  14
  -4  -7 -16 3708.46 119.873  14
   4  -7 -16 3665.17 122.155  14
  -4  -7 -15 4471.80 142.551  14
   4  -7 -15 4566.89 146.281  14
   4  -7 -14 22.5486 39.6144  14
  -4  -7 -14 102.557 42.2394  14
  -4  -7 -13 2387.49 118.647  14
   4  -7 -13 2450.01 106.715  18
   4  -7 -13 2462.04 124.674  14
   4  -7 -12 865.621 70.8526  18
  -4  -7 -12 790.851 78.5021  14
   4  -7 -12 710.039 78.5320  14
   4  -7 -11 19512.4 311.662  18
   4  -7 -11 20578.3 364.000  14
  -4  -7 -11 19941.9 345.906  14
  -4  -7 -10 9934.35 252.187  14
   4  -7 -10 9798.45 230.460  18
   4  -7 -10 10497.1 266.171  14
   4  -7  -9 363.551 66.0650  14
   4  -7  -9 414.566 58.7561  18
  -4  -7  -9 403.075 64.6236  14
   4  -7  -8 1219.89 89.5445  18
   4  -7  -8 1281.46 104.997  14
  -4  -7  -8 1260.15 99.1981  14
   4  -7  -7 6939.80 204.153  18
  -4  -7  -7 6927.07 218.249  14
   4  -7  -7 7262.02 232.223  14
  -4  -7  -7 7171.08 235.857  27
   4  -7  -6 1875.76 111.406  18
  -4  -7  -6 1998.85 130.509  27
   4  -7  -6 2059.36 130.165  14
  -4  -7  -6 1879.70 119.304  14
  -4  -7  -5 5624.05 211.092  27
  -4  -7  -5 5477.64 195.801  14
   4  -7  -5 5343.76 182.651  18
   4  -7  -5 5770.77 210.694  14
   4  -7  -4 2206.43 120.779  18
  -4  -7  -4 1898.14 199.397   8
  -4  -7  -4 2231.44 136.238  27
   4  -7  -4 2131.54 133.731  14
  -4  -7  -4 1976.71 122.395  14
   4  -7  -3 6057.05 373.980   8
   4  -7  -3 6161.50 219.201  14
  -4  -7  -3 5244.13 310.048   8
   4  -7  -3 5855.95 196.400  18
  -4  -7  -3 6121.37 219.561  27
  -4  -7  -3 6168.67 210.201  14
  -4  -7  -2 6005.10 208.792  14
  -4  -7  -2 6645.13 231.401  27
   4  -7  -2 6156.09 381.721   8
   4  -7  -2 6182.60 202.372  18
   4  -7  -2 6605.76 230.018  14
   4  -7  -1 5225.90 190.391  18
  -4  -7  -1 5557.54 212.341  27
   4  -7  -1 5301.97 357.536   8
   4  -7  -1 5392.59 211.276  14
  -4  -7  -1 5170.19 195.136  14
  -4  -7  -1 5526.24 189.375  21
  -4  -7   0 1108.71 92.1771  21
  -4  -7   0 1047.26 102.418  27
   4  -7   0 952.726 167.231   8
   4  -7   0 1061.03 92.9421  18
   4  -7   0 1210.63 159.047  10
  -4  -7   0 991.106 93.9195  14
   4  -7   0 1160.51 108.390  14
   4  -7   1 5128.10 193.826  18
   4  -7   1 4983.22 158.481  22
   4  -7   1 5507.19 362.361   8
  -4  -7   1 5460.44 213.699  27
   4  -7   1 5117.03 310.917  10
  -4  -7   1 4987.96 193.832  14
   4  -7   1 5119.36 207.231  14
  -4  -7   1 5520.73 192.176  21
  -4  -7   2 6113.97 205.786  21
   4  -7   2 6156.83 379.548   8
   4  -7   2 5923.15 209.883  18
   4  -7   2 6064.25 341.519  10
   4  -7   2 5936.92 176.072  22
   4  -7   2 6434.40 233.565  14
  -4  -7   2 6386.51 234.065  27
   4  -7   3 5786.23 178.251  22
   4  -7   3 6311.82 235.178  14
   4  -7   3 5840.15 367.435   8
   4  -7   3 5772.44 343.132  10
   4  -7   3 5902.99 212.943  18
  -4  -7   3 6229.98 233.637  27
  -4  -7   3 5825.73 188.478  23
   4  -7   4 2018.50 110.025  22
  -4  -7   4 1940.79 114.322  23
  -4  -7   4 2249.18 146.937  27
   4  -7   4 2143.20 231.866   8
   4  -7   4 2035.88 139.509  14
   4  -7   4 2128.49 135.730  18
   4  -7   4 2056.40 216.369  10
   4  -7   5 5332.07 209.598  18
   4  -7   5 5364.12 176.090  22
   4  -7   5 5408.46 224.776  14
  -4  -7   5 5659.59 229.169  27
  -4  -7   5 5674.59 192.420  23
   4  -7   6 2088.71 138.910  18
  -4  -7   6 1978.91 118.620  23
  -4  -7   6 2158.66 149.542  27
   4  -7   6 2009.08 143.122  14
  -4  -7   6 1997.66 119.101  20
   4  -7   6 2094.50 114.879  22
  -4  -7   7 7155.98 259.637  27
  -4  -7   7 6808.66 214.149  20
   4  -7   7 6878.08 203.185  22
   4  -7   7 6913.25 242.221  18
  -4  -7   7 6995.59 218.493  23
  -4  -7   8 1246.82 98.2023  20
   4  -7   8 1206.65 113.077  18
  -4  -7   8 1358.66 122.887  27
   4  -7   8 1322.33 96.7642  22
  -4  -7   8 1374.90 105.054  23
  -4  -7   9 431.050 70.0294  23
   4  -7   9 434.081 65.9539  22
  -4  -7   9 675.131 81.8202  20
  -4  -7   9 438.286 83.2379  27
   4  -7   9 406.305 79.7624  18
   4  -7  10 10244.4 294.990  18
  -4  -7  10 10145.4 254.369  20
  -4  -7  10 10098.7 259.341  23
  -4  -7  10 10375.5 304.138  27
   4  -7  10 10124.8 242.940  22
   4  -7  11 20180.6 333.275  22
  -4  -7  11 20322.7 359.676  23
   4  -7  11 20128.7 404.940  18
  -4  -7  11 19199.0 332.654  20
   4  -7  12 792.956 97.4253  18
  -4  -7  12 755.016 82.0946  23
   4  -7  13 2241.19 138.516  18
   4  -7  13 2378.83 101.909  24
  -4  -7  13 2446.53 124.545  23
   4  -7  14 23.8687 29.9386  24
  -4  -7  14 56.1409 44.7250  23
   4  -7  15 4264.61 122.442  24
  -4  -7  15 4500.67 143.703  23
  -4  -7  16 3718.36 119.341  23
   4  -7  16 3554.82 104.979  24
   4  -7  16 3648.16 110.082  23
   4  -7  17 1415.70 62.4602  24
  -4  -8 -14 9980.51 191.614  27
   4  -8 -14 9830.83 183.912  14
  -4  -8 -13 541.114 57.0075  27
   4  -8 -13 521.335 56.1936  14
  -4  -8 -13 514.699 51.9753  14
  -4  -8 -12 4012.40 141.684  27
   4  -8 -12 4121.53 141.144  14
  -4  -8 -12 3919.40 130.793  14
  -4  -8 -11 10159.6 232.963  27
   4  -8 -11 10089.2 229.459  14
  -4  -8 -11 9736.77 214.676  14
  -4  -8 -10 1247.96 94.2470  27
   4  -8 -10 1352.58 95.3136  14
  -4  -8 -10 1142.51 83.9032  14
  -4  -8  -9 17315.5 326.655  27
  -4  -8  -9 16763.9 301.703  14
   4  -8  -9 17522.1 325.341  14
  -4  -8  -8 5556.38 194.612  27
   4  -8  -8 5592.99 191.676  14
  -4  -8  -8 5393.74 178.291  14
  -4  -8  -7 2694.52 142.449  27
   4  -8  -7 2701.13 142.389  14
  -4  -8  -7 2761.49 133.103  14
   4  -8  -7 2774.00 123.693  18
  -4  -8  -6 2805.53 148.588  27
   4  -8  -6 2537.52 122.249  18
   4  -8  -6 2764.51 144.484  14
  -4  -8  -6 2570.45 131.996  14
   4  -8  -5 2628.73 127.412  18
  -4  -8  -5 2992.50 153.001  27
  -4  -8  -5 2816.76 139.556  14
   4  -8  -5 2979.90 153.096  14
   4  -8  -4 338.508 59.2208  18
  -4  -8  -4 301.247 65.1378  27
  -4  -8  -4 315.433 59.4299  14
   4  -8  -4 397.367 72.5677  14
   4  -8  -3 2079.49 119.060  18
  -4  -8  -3 2409.75 143.474  27
   4  -8  -3 2217.14 137.709  14
  -4  -8  -3 2326.38 130.163  14
  -4  -8  -2 3315.65 165.396  27
   4  -8  -2 3244.10 148.101  18
   4  -8  -2 3387.17 166.899  14
  -4  -8  -2 3282.07 153.956  14
  -4  -8  -1 642.745 77.9458  14
   4  -8  -1 709.607 79.9561  18
  -4  -8  -1 722.906 90.9450  27
   4  -8  -1 772.710 91.2000  14
  -4  -8   0 318.115 62.7224  14
   4  -8   0 224.588 65.7423  14
   4  -8   0 355.226 64.3086  18
  -4  -8   0 227.767 65.0847  27
  -4  -8   1 761.791 93.9323  27
  -4  -8   1 644.725 80.0199  14
   4  -8   1 701.072 81.5883  18
   4  -8   1 633.853 87.8240  14
   4  -8   2 3153.85 126.937  22
   4  -8   2 3358.73 159.661  18
   4  -8   2 3369.84 173.589  14
  -4  -8   2 3587.65 176.055  27
   4  -8   3 2123.97 108.032  22
   4  -8   3 2420.86 150.351  14
   4  -8   3 2412.85 139.769  18
  -4  -8   3 2351.27 146.959  27
   4  -8   4 305.736 53.3217  22
   4  -8   4 270.114 68.8336  14
  -4  -8   4 290.585 67.0357  27
  -4  -8   4 323.025 54.7539  23
   4  -8   4 296.034 64.0327  18
   4  -8   5 2739.51 147.892  18
  -4  -8   5 2750.56 129.327  23
  -4  -8   5 2913.56 161.853  27
   4  -8   5 2632.18 121.663  22
   4  -8   6 2455.17 117.977  22
  -4  -8   6 2746.64 156.467  27
   4  -8   6 2628.78 145.546  18
  -4  -8   6 2604.19 127.353  23
   4  -8   7 2670.19 122.975  22
   4  -8   7 2656.86 147.169  18
  -4  -8   7 2606.08 151.623  27
  -4  -8   7 2830.60 131.441  23
   4  -8   8 5217.20 197.980  18
  -4  -8   8 5335.23 206.217  27
  -4  -8   8 5329.36 175.764  23
   4  -8   9 17269.6 346.294  18
  -4  -8   9 17455.2 356.148  27
  -4  -8   9 17168.5 306.439  23
   4  -8  10 1126.05 96.8615  18
  -4  -8  10 1249.75 88.9910  23
   4  -8  11 10092.1 250.512  18
  -4  -8  11 9875.62 220.695  23
   4  -8  12 4030.23 153.755  18
  -4  -8  12 4108.79 137.225  23
  -4  -8  13 542.095 55.1967  23
   4  -8  13 535.423 53.2811  23
  -4  -8  14 10184.2 183.671  23
   4  -8  14 10050.7 175.561  23
   4  -9 -10 4463.03 128.055  14
  -4  -9 -10 4352.20 127.964  27
  -4  -9  -9 1215.81 76.4068  27
  -4  -9  -9 1092.30 65.4537  14
   4  -9  -9 1267.17 77.9389  14
   4  -9  -8 1523.53 88.5388  14
  -4  -9  -8 1407.43 76.3779  14
  -4  -9  -8 1456.79 87.9907  27
  -4  -9  -7 2279.04 110.492  27
   4  -9  -7 2221.51 109.229  14
  -4  -9  -7 2218.09 99.3800  14
   4  -9  -6 1384.00 93.4320  14
  -4  -9  -6 1332.70 91.3360  27
  -4  -9  -6 1234.46 79.0976  14
   4  -9  -5 338.834 58.8412  14
  -4  -9  -5 247.983 54.3219  27
  -4  -9  -5 277.058 48.0717  14
   4  -9  -4 1187.75 91.3451  14
  -4  -9  -4 1121.26 90.0316  27
  -4  -9  -4 982.084 76.0169  14
   4  -9  -3 564.135 73.7632  14
   4  -9  -3 512.158 56.9058  18
  -4  -9  -3 696.171 78.1812  27
  -4  -9  -3 639.754 65.9934  14
   4  -9  -2 1025.65 77.1859  18
   4  -9  -2 1120.47 95.0980  14
  -4  -9  -2 1147.44 93.5041  27
  -4  -9  -1 3640.99 155.025  27
   4  -9  -1 3425.97 134.883  18
   4  -9  -1 3559.39 155.875  14
   4  -9   0 19141.6 314.258  18
  -4  -9   0 20097.7 356.649  27
   4  -9   0 19514.0 355.429  14
   4  -9   1 3841.65 163.669  14
   4  -9   1 3440.51 138.950  18
  -4  -9   1 3499.55 154.596  27
   4  -9   2 1072.50 84.6300  18
  -4  -9   2 1202.39 97.6499  27
   4  -9   3 589.370 66.8822  18
  -4  -9   3 588.702 74.3803  27
  -4  -9   4 1149.69 93.6074  27
   4  -9   4 1044.47 82.8358  18
  -4  -9   5 279.419 56.8351  27
   4  -9   5 279.401 53.9614  18
   4  -9   6 1285.13 87.4164  18
  -4  -9   6 1378.08 95.9517  27
  -4  -9   6 1335.93 74.2809  23
   4  -9   7 2368.11 112.332  18
  -4  -9   7 2399.03 117.222  27
  -4  -9   7 2238.35 93.5528  23
   4  -9   8 1390.30 85.8783  18
  -4  -9   8 1459.01 75.6366  23
   4  -9   9 1238.73 68.9047  23
   4  -9   9 1198.15 77.5199  18
  -4  -9   9 1196.74 67.2280  23
  -4  -9  10 4376.23 115.953  23
   4  -9  10 4307.96 115.487  23
  -5   0 -17 4.26816 100.372  11
  -5   0 -16 82.4620 108.329  11
  -5   0 -15-28.7110 86.8025  11
  -5   0 -14-22.0029 88.4677  11
  -5   0 -13-11.2842 82.4951  11
  -5   0 -12 9.44369 72.0085  11
  -5   0 -11 53.3358 75.8262  11
  -5   0 -10 26.2820 69.0060  11
  -5   0  -9 47.8115 63.3143  11
  -5   0  -8 8.49487 54.8415  11
  -5   0  -7 18.9933 49.8870  11
  -5   0  -6 48.3815 52.2165  11
  -5   0  -5 6.50463 40.8960  11
  -5   0  -4-7.60122 38.3540  11
   5   0  -4 3607.51 223.888   3
   5   0  -3 14.0694 22.4736   4
  -5   0  -3 17.5190 35.9526  11
   5   0  -3 19.0822 43.0987   3
   5   0  -2 20.6758 33.4197   4
   5   0  -2 33.6957 28.1790   7
   5   0  -2 117.750 52.5740   3
  -5   0  -2 6.84122 29.2087  11
   5   0  -1 14.2757 38.6052   4
   5   0  -1 41.5087 29.0096   7
  -5   0  -1 83.4548 45.9326   3
   5   0   0 18.7243 42.5119   4
  -5   0   0 62.2961 46.9523   3
   5   0   1 62.3884 29.1309   7
   5   0   1 48.0386 55.4513   4
   5   0   2-5.51841 57.4494   4
  -5   0   2 5.09102 53.8547   5
   5   0   2 94.9977 31.5825   7
   5   0   3-1.53581 61.3440   4
  -5   0   3 75.5360 55.0697   5
   5   0   3 98.9408 47.4554   2
  -5   0   3 145.550 39.1601   6
   5   0   3 2.91549 30.9601   7
  -5   0   3 11.2587 31.0543  10
   5   0   4 26.5673 63.9162   4
  -5   0   4 63.9021 32.7283   6
   5   0   4 50.9715 31.3666   7
  -5   0   4 6.95688 31.0487  10
   5   0   4 34.2803 38.9570   2
  -5   0   4 6.99769 58.1739   5
   5   0   5 15.2435 65.5952   4
  -5   0   5 91.4937 35.6041   6
   5   0   5 21.1549 35.2003   7
   5   0   5 75.4837 44.8361   2
  -5   0   5 68.5590 59.5530   5
  -5   0   5 0.18933 29.1611  12
  -5   0   5 186.240 48.4350  10
   5   0   6 43.7721 42.0975   7
  -5   0   6 94.5344 28.0742   9
   5   0   6 55.7632 75.3099   4
  -5   0   6 7.61369 35.2532   6
   5   0   6 126.095 46.5135   2
  -5   0   6-67.3881 65.6162   5
  -5   0   6 33.8510 40.4082  10
  -5   0   6 7.22396 33.4691  12
  -5   0   7 15.9764 39.2275   6
  -5   0   7 10.7337 38.4539  12
  -5   0   7 8.29523 44.7192  10
  -5   0   8 79.3619 44.1811   6
  -5   0   8 19.7260 48.4890  10
  -5   0   8 37.6304 36.3153  12
  -5   0   9 12.7346 47.7798   6
  -5   0   9 156.477 48.8367  12
  -5   0  10 69.9142 43.5872  12
  -5   0  10-25.2338 47.7818  10
  -5   0  11 92.2182 46.3493  12
  -5   0  11 36.7822 55.3501  10
  -5   0  12 73.5990 57.3667   6
  -5   0  12 9.87553 50.9682  10
  -5   0  13 29.9460 62.7031   6
  -5   0  14-20.3657 68.2920   6
  -5   0  15 5.95115 67.8070   6
   5   0  15 12.8879 33.8373  28
   5   0  15-7.08564 40.2186  19
  -5   0  15 2.35250 32.6871  28
  -5   0  15 68.7604 30.2722  26
  -5   0  16 43.9226 70.7160   6
   5   0  16 64.1086 46.8281  19
   5   0  16 37.4813 40.4373  28
  -5   0  16 22.9333 37.4636  28
  -5   0  16-2.48168 28.5804  26
  -5   0  17 6.07843 29.5509  26
  -5   0  17-29.8830 84.5189   6
   5   0  17-15.1926 36.3887  28
   5   0  17-11.1472 44.9050  19
  -5   0  18 60.9710 38.2461  25
   5   0  18 90.8980 48.4745  19
  -5   0  18 48.3149 33.2763  26
   5   0  18 67.4033 40.9259  28
  -5   0  19 48.8086 32.6080  26
  -5   0  19 71.3576 43.1554  25
  -5   0  20 44.2740 38.9171  25
  -5   0  20 26.6253 30.5662  26
   5   0  21 32.6089 38.2358  28
  -5   0  21 57.8555 38.7764  25
  -5   0  21 21.4416 28.8084  26
  -5   0  22 100.771 32.8722  25
   5   0  22 187.500 41.4405  28
  -5   0  23 52.8690 26.3896  25
   5   0  23 26.8767 25.3113  26
   5   0  24 12.8359 19.0880  26
   5   0  24 18.7001 20.4918  28
  -5   0  24-8.21774 21.2216  15
  -5  -1 -24 357.183 40.9301  14
  -5  -1 -17 1902.26 228.084  11
  -5   1 -17 1833.78 231.277  11
  -5   1 -16 28354.4 847.095  11
  -5  -1 -16 27404.9 800.399  11
  -5  -1 -15 12607.2 530.129  11
  -5   1 -15 11904.1 541.103  11
  -5   1 -14 13295.2 554.147  11
  -5  -1 -14 13706.9 535.822  11
  -5  -1 -13 15023.7 541.061  11
  -5   1 -13 14997.6 562.719  11
  -5  -1 -12 22908.3 635.904  11
  -5   1 -12 22744.2 658.877  11
  -5  -1 -11 6132.84 320.439  11
  -5   1 -11 6485.37 342.870  11
  -5  -1 -10 17459.5 507.710  11
  -5   1 -10 17248.0 524.129  11
  -5  -1  -9 14680.8 443.544  11
  -5   1  -9 14107.6 451.615  11
  -5  -1  -8 37109.4 659.370  11
  -5   1  -8 37571.1 688.479  11
   5   1  -7 41817.2 781.453   2
  -5   1  -7 43018.7 697.024  11
  -5  -1  -7 43052.5 668.969  11
  -5  -1  -6 12043.0 336.697  11
   5   1  -6 12078.1 414.577   2
   5   1  -6 11911.4 447.817   5
  -5   1  -6 11830.8 348.493  11
   5   1  -5 248841. 1253.99   1
   5  -1  -5 248062. 1044.32   8
   5   1  -5 242453. 1845.71   5
  -5  -1  -5 245044. 1404.85  11
   5   1  -5 250976. 1864.88   2
  -5   1  -5 247231. 1479.75  11
  -5  -1  -4 17651.7 354.726  11
   5   1  -4 17845.0 494.377   2
   5  -1  -4 17861.5 541.912   3
   5  -1  -4 18218.7 286.338   8
  -5   1  -4 17153.8 575.511   4
   5   1  -4 17840.4 346.298   1
   5  -1  -3 107582. 701.217   8
   5  -1  -3 104483. 1245.14   3
  -5  -1  -3 102880. 797.358  11
   5   1  -3 102750. 1174.29   2
  -5   1  -3 100019. 1306.58   4
   5  -1  -3 105989. 628.860   1
   5   1  -3 104062. 955.086   3
   5  -1  -2 16143.8 308.076   1
   5   1  -2 16037.2 460.538   2
   5  -1  -2 16847.0 288.849   8
   5   1  -2 16115.7 239.202   7
   5  -1  -2 15436.4 280.534   7
   5   1  -2 16491.9 335.590   3
  -5   1  -2 14948.0 476.739   4
   5  -1  -2 16234.9 473.478   3
  -5  -1  -2 15831.5 290.076  11
   5  -1  -1 61451.6 561.137   8
   5   1  -1 58295.5 434.699   7
  -5  -1  -1 59050.6 423.786  12
  -5   1  -1 58726.5 862.387   3
   5  -1  -1 58920.6 531.631   7
  -5  -1  -1 59631.4 534.498   3
   5  -1  -1 58034.5 666.469   1
  -5   1  -1 57793.7 872.990   4
   5   1  -1 59700.6 879.947   2
  -5  -1  -1 57500.4 505.840  11
  -5   1   0 69307.5 889.246   4
   5  -1   0 72311.9 579.775   7
   5  -1   0 74410.3 631.126   8
  -5  -1   0 72733.8 508.685  12
   5   1   0 71468.3 470.428   7
   5   1   0 71024.8 957.634   2
  -5  -1   0 72806.0 595.724   5
  -5   1   0 71324.3 959.725   3
  -5  -1   0 72527.8 538.982  10
   5  -1   1 60330.5 592.880   8
  -5  -1   1 59827.8 486.918  12
  -5  -1   1 58948.0 574.569   5
  -5   1   1 58916.7 890.179   3
   5  -1   1 58848.9 524.967   7
  -5  -1   1 59208.8 528.862  10
   5   1   1 58443.1 432.247   7
   5   1   1 58210.3 873.154   2
  -5   1   1 58936.6 739.508   4
   5  -1   2 15926.7 319.044   8
   5   1   2 15278.7 234.802   7
  -5  -1   2 16445.9 269.663  12
  -5  -1   2 15329.1 339.120   5
  -5  -1   2 15466.6 276.853   9
  -5  -1   2 15641.6 292.924  10
   5  -1   2 15656.0 276.793   7
   5   1   2 15814.5 452.396   2
   5  -1   2 16585.4 474.170   4
   5   1   3 102344. 655.246   7
   5   1   3 100483. 1143.29   2
   5  -1   3 100575. 729.668   7
  -5  -1   3 104826. 711.032  12
  -5   1   3 104744. 1305.85   5
  -5  -1   3 100217. 645.335   6
  -5  -1   3 101353. 794.087  10
  -5   1   3 102993. 719.920   6
  -5  -1   3 101661. 708.511   9
   5  -1   3 106407. 1272.51   4
  -5  -1   4 18176.5 297.881   9
  -5  -1   4 18304.8 313.794  12
  -5   1   4 17796.4 310.751   6
   5   1   4 16842.1 471.181   2
  -5   1   4 17565.0 565.842   5
  -5  -1   4 17436.0 349.908  10
   5   1   4 17844.0 296.240   7
   5  -1   4 18113.4 325.336   7
  -5  -1   4 17068.8 283.586   6
   5  -1   4 19034.0 574.996   4
  -5  -1   5 245909. 1082.32   9
  -5  -1   5 241553. 1194.47  12
   5  -1   5 238713. 1269.12   7
  -5   1   5 248925. 2224.23   5
  -5  -1   5 238180. 1361.32  10
  -5   1   5 245244. 1209.25   6
  -5  -1   5 239542. 1101.08   6
   5   1   5 242027. 1178.81   7
   5  -1   5 252850. 2214.15   4
  -5  -1   6 11988.7 279.364  12
  -5  -1   6 12285.0 323.398  10
  -5  -1   6 11777.5 262.652   6
   5  -1   6 12120.5 302.421   7
  -5   1   6 12760.1 290.413   6
  -5  -1   6 12502.2 242.091   9
   5  -1   7 42373.0 598.887   7
  -5  -1   7 43188.1 551.216  12
  -5  -1   7 43207.1 448.239   9
  -5  -1   7 43850.9 641.924  10
  -5  -1   7 44311.6 532.451   6
  -5   1   7 43180.4 562.293   6
  -5  -1   8 37657.7 622.825  10
  -5   1   8 37339.2 551.000   6
  -5  -1   8 37404.6 521.705   6
  -5   1   9 14754.6 350.641  12
  -5  -1   9 14838.0 412.920  10
  -5  -1   9 14597.8 348.319   6
  -5   1   9 14580.0 367.223   6
  -5   1  10 18316.2 432.334   6
  -5   1  10 17695.3 395.547  12
  -5  -1  10 18231.2 408.661   6
  -5  -1  10 17848.1 472.482  10
  -5  -1  11 6457.59 296.585  10
  -5   1  11 6118.18 240.195  12
  -5  -1  11 6390.78 259.136   6
  -5   1  11 6374.20 271.041   6
  -5  -1  12 22658.9 571.636  10
  -5  -1  12 23043.6 513.636   6
  -5   1  12 22745.8 527.969   6
  -5   1  13 14847.4 449.363   6
  -5  -1  13 15422.9 441.105   6
  -5  -1  13 15197.0 482.481  10
  -5  -1  14 13541.7 471.364  10
  -5   1  14 13116.7 441.656   6
  -5  -1  14 14166.8 440.666   6
  -5  -1  15 12333.9 426.025   6
   5  -1  15 11980.7 237.408  28
   5   1  15 12580.7 270.285  19
   5  -1  15 12383.0 276.277  19
   5   1  15 12491.1 246.535  28
  -5  -1  15 12345.8 461.134  10
  -5   1  15 12471.2 248.558  28
  -5  -1  15 12597.8 229.879  26
  -5   1  15 12207.8 440.861   6
  -5  -1  15 12056.2 244.579  24
  -5   1  16 27707.9 377.464  28
   5   1  16 28311.3 411.149  19
   5  -1  16 26975.0 416.314  19
   5  -1  16 26852.7 362.457  28
   5   1  16 27211.2 373.143  28
  -5  -1  16 27556.6 656.215   6
  -5  -1  16 27782.3 347.932  26
  -5  -1  16 27290.3 371.905  24
  -5   1  16 27812.7 683.351   6
   5  -1  17 1959.14 103.199  28
   5   1  17 2115.16 109.747  28
   5  -1  17 1872.92 120.142  19
   5   1  17 1896.44 114.377  19
  -5   1  17 1842.52 106.268  28
  -5   1  17 2168.76 204.355   6
  -5  -1  17 1883.67 98.6316  26
  -5  -1  17 1662.96 174.508   6
  -5  -1  17 1938.38 104.646  24
   5  -1  18 3913.34 142.335  28
   5  -1  18 3901.14 164.914  19
  -5  -1  18 3763.97 139.965  24
  -5   1  18 3886.66 150.715  25
  -5  -1  18 4020.26 138.074  26
   5   1  18 3975.02 148.604  28
   5   1  19 10118.8 230.379  28
   5  -1  19 10032.1 256.830  19
  -5  -1  19 10459.2 214.640  26
   5  -1  19 10306.0 223.246  28
  -5   1  19 9893.97 235.039  25
  -5  -1  19 10333.1 221.448  24
   5  -1  20 16404.7 271.039  28
  -5  -1  20 16745.7 267.311  24
   5   1  20 16760.7 285.172  28
  -5  -1  20 16947.9 262.310  26
  -5   1  20 16623.1 292.768  25
  -5  -1  21 4679.41 133.100  26
  -5   1  21 4564.93 149.149  25
   5   1  21 4659.60 146.744  28
   5  -1  21 4688.87 140.085  28
   5  -1  21 4893.33 142.563  26
   5   1  22 4028.24 127.279  28
  -5  -1  22 4100.98 117.380  15
   5  -1  22 4100.37 120.987  28
   5   1  22 4182.09 110.719  26
   5  -1  22 4014.72 119.422  26
  -5   1  22 3965.22 127.451  25
  -5   1  23 1837.69 80.0906  25
   5  -1  23 1705.97 71.5135  28
   5   1  23 1709.27 77.5805  28
  -5  -1  23 1823.55 72.5232  15
   5  -1  23 1783.60 73.6131  26
   5   1  23 1743.76 64.2504  26
  -5   1  24 411.841 33.3683  15
  -5  -1  24 428.851 34.5793  15
   5  -1  24 405.820 34.3903  26
   5   1  24 428.289 38.4048  28
  -5  -2 -23 10543.0 197.390  14
  -5  -2 -22 10895.8 225.656  14
   5  -2 -20 12825.8 257.367  14
   5  -2 -19 23853.4 367.551  14
   5  -2 -18 6335.86 196.231  14
  -5  -2 -16 16606.1 621.847  11
  -5   2 -16 16701.9 668.200  11
  -5  -2 -15 3408.95 285.725  11
  -5   2 -15 3077.66 291.120  11
  -5  -2 -14 11807.7 502.774  11
  -5   2 -14 11611.2 531.641  11
  -5  -2 -13 12134.7 492.935  11
  -5   2 -13 12263.7 528.613  11
  -5  -2 -12 23272.6 653.728  11
  -5   2 -12 22858.9 692.906  11
  -5  -2 -11 10260.1 418.934  11
  -5   2 -11 10208.8 445.761  11
  -5  -2 -10 11621.1 423.472  11
  -5   2 -10 12191.4 469.441  11
  -5  -2  -9 1863.46 170.391  11
  -5   2  -9 2108.24 198.109  11
  -5  -2  -8 112293. 1186.64  11
  -5  -2  -7 86162.7 989.418  11
   5  -2  -7 91713.4 791.244   8
  -5  -2  -6 169394. 1315.60  11
  -5  -2  -6 166153. 945.891   9
   5   2  -6 170359. 1579.55   2
   5   2  -5 58843.6 853.079   1
  -5  -2  -5 57745.3 733.104  11
   5  -2  -5 59268.4 617.027   8
   5   2  -5 59045.1 936.255   2
  -5  -2  -5 59411.7 568.238   9
   5   2  -4 30667.2 608.363   1
  -5  -2  -4 30051.5 501.586  11
  -5  -2  -4 31287.7 765.586   2
   5  -2  -4 30625.5 441.066   8
   5   2  -4 31321.4 546.114   5
  -5  -2  -4 31385.0 415.070   9
   5   2  -4 31528.7 687.469   2
  -5  -2  -3 15880.4 294.799   9
  -5  -2  -3 15482.5 338.197  11
   5  -2  -3 15048.1 312.386   8
   5  -2  -3 14909.3 307.381   7
  -5  -2  -3 15502.3 531.069   2
   5   2  -3 15585.2 484.815   2
  -5  -2  -2 57221.4 622.147  11
   5  -2  -2 57164.2 583.367   7
   5  -2  -2 59980.3 638.909   8
  -5  -2  -2 58616.9 1013.46   2
  -5  -2  -2 59515.9 570.446   9
   5   2  -2 57843.0 931.140   2
   5   2  -2 56863.0 372.898   3
  -5   2  -2 57307.4 1044.25   4
   5  -2  -1 16596.2 339.991   8
  -5   2  -1 15336.3 513.474   3
   5  -2  -1 16762.4 413.705   1
   5   2  -1 16425.7 498.020   2
  -5  -2  -1 15899.6 523.741   2
  -5  -2  -1 15185.6 258.767  10
  -5   2  -1 16234.6 527.285   4
   5  -2  -1 16370.4 304.281   7
  -5  -2  -1 16374.8 301.359   9
  -5  -2   0 124.849 37.4418   9
   5  -2   0 397.283 55.8025   7
  -5   2   0 313.819 79.5199   4
   5   2   0 101.253 58.6639   2
  -5   2   0 96.4778 68.4467   3
  -5  -2   0 118.349 37.3554  10
   5  -2   0 87.5394 46.4423   1
   5  -2   0 72.2734 40.3394   8
   5  -2   1 16301.9 302.759   7
  -5   2   1 16326.0 470.613   4
   5  -2   1 15959.2 348.569   8
  -5   2   1 15773.4 528.927   3
   5  -2   1 16765.9 469.880   1
  -5  -2   1 16252.1 307.095  10
  -5  -2   1 16469.5 305.001   9
   5  -2   2 58028.0 673.480   8
  -5  -2   2 55328.3 601.504  10
  -5   2   2 57263.6 818.590   4
   5  -2   2 57053.5 574.088   7
  -5  -2   2 56933.3 567.410   9
  -5  -2   3 15007.8 291.598   9
   5  -2   3 15407.4 503.498   1
  -5   2   3 15037.9 562.548   5
  -5   2   3 15390.5 295.702   6
  -5  -2   3 14824.1 328.906  10
  -5   2   3 15665.2 402.778   4
   5  -2   3 15372.7 310.494   7
   5  -2   3 14326.9 348.516   8
   5  -2   4 30795.6 522.776   8
  -5   2   4 31084.5 433.265   6
  -5  -2   4 30517.5 494.039  10
   5  -2   4 29789.4 453.467   7
  -5  -2   4 30813.8 419.484   9
  -5  -2   5 59174.7 523.847   6
  -5  -2   5 57406.6 719.503  10
  -5   2   5 58885.3 618.128   6
   5  -2   5 57398.8 662.633   7
  -5  -2   5 59714.2 589.223   9
  -5  -2   6 166366. 933.146   6
  -5  -2   6 167729. 1287.86  10
   5  -2   6 169705. 1204.18   7
  -5  -2   6 169076. 1005.67   9
  -5   2   7 89806.7 838.707   6
  -5  -2   7 88045.3 974.435  10
  -5  -2   7 88978.9 720.458   6
   5  -2   7 87939.9 909.719   7
  -5  -2   7 86976.1 725.395   9
  -5  -2   8 110534. 824.177   9
   5  -2   8 110140. 882.938  10
  -5  -2   8 110644. 857.819   6
  -5   2   8 111984. 982.064   6
  -5  -2   8 108658. 1134.24  10
  -5  -2   9 1906.88 124.662   6
  -5  -2   9 1724.05 155.931  10
  -5   2   9 2099.93 147.980   6
  -5  -2  10 12250.9 418.284  10
  -5   2  10 12026.1 360.163   6
  -5  -2  11 9920.09 391.656  10
  -5   2  11 10506.4 352.939   6
  -5  -2  12 22542.8 606.744  10
  -5   2  12 22079.9 534.116   6
  -5  -2  13 12385.1 465.635  10
  -5   2  13 12416.7 418.471   6
   5  -2  14 11423.1 263.261  19
  -5  -2  14 12232.6 474.507  10
  -5   2  14 11536.7 418.634   6
   5   2  14 11681.9 232.108  28
  -5  -2  14 11744.4 223.496  26
  -5  -2  14 11555.2 248.099  24
   5  -2  15 3602.66 154.519  19
   5   2  15 3389.26 141.021  19
  -5  -2  15 3699.74 268.994  10
   5   2  15 3514.04 133.195  28
  -5   2  15 3451.49 132.591  28
  -5   2  15 3480.65 242.160   6
  -5  -2  15 3442.79 127.430  26
  -5  -2  15 3622.73 144.466  24
  -5   2  16 16269.7 526.970   6
   5  -2  16 16191.3 324.167  19
  -5   2  16 16627.0 287.648  28
  -5  -2  16 15380.3 543.820  10
   5   2  16 16474.9 289.088  28
  -5  -2  16 16558.1 278.875  26
  -5  -2  16 16390.6 302.959  24
   5  -2  16 16173.9 295.516  24
  -5   2  17 698.376 72.2105  25
   5  -2  17 663.180 76.8436  19
   5   2  17 715.144 68.4728  28
   5  -2  17 759.941 73.2441  24
  -5  -2  17 745.652 68.2499  26
  -5  -2  17 702.287 71.9228  24
   5  -2  18 6370.08 206.559  19
  -5   2  18 6341.91 191.661  25
  -5  -2  18 6350.30 174.378  26
   5   2  18 6124.09 179.560  28
  -5  -2  18 6466.00 190.366  24
   5  -2  18 6412.37 186.480  24
   5  -2  19 24037.2 346.456  24
   5   2  19 24039.2 341.812  28
   5  -2  19 23785.1 384.573  19
  -5  -2  19 24411.8 330.951  26
  -5   2  19 23363.8 355.676  25
  -5  -2  19 23799.5 347.980  24
  -5  -2  20 13211.2 235.855  26
   5   2  20 12892.8 243.160  28
   5  -2  20 13382.2 237.857  26
  -5  -2  20 12852.7 244.553  24
  -5   2  20 13003.3 257.291  25
   5  -2  20 12670.9 238.831  24
  -5  -2  20 12872.9 221.445  15
  -5  -2  21 2548.05 103.565  24
   5   2  21 2493.06 105.572  28
   5  -2  21 2477.95 101.069  26
  -5  -2  21 2484.17 95.1583  15
  -5   2  21 2386.03 108.766  25
  -5   2  22 11071.1 205.433  25
   5  -2  22 11319.7 189.710  26
  -5  -2  22 11314.3 189.824  24
   5   2  22 11116.3 197.929  28
  -5  -2  22 11237.6 178.430  15
  -5  -2  23 10830.9 156.481  15
   5   2  23 10663.6 174.376  28
   5  -2  23 10632.1 165.170  26
  -5   2  23 10613.2 181.126  25
  -5  -3 -23 3094.74 95.8670  14
  -5  -3 -22 8549.88 183.140  14
   5  -3 -21 8364.17 178.915  14
  -5  -3 -21 8720.55 204.517  14
  -5  -3 -20 552.228 66.7295  14
   5  -3 -20 559.438 59.4716  14
   5  -3 -19 1367.40 91.5844  14
  -5  -3 -19 1315.13 96.9961  14
   5  -3 -18 5739.80 184.208  14
  -5  -3 -18 5744.04 196.957  14
   5  -3 -17 18888.6 340.136  14
   5  -3 -16 31456.1 438.355  14
   5  -3 -15 2625.61 131.401  14
  -5   3 -15 2380.17 270.388  11
  -5  -3 -15 2767.04 224.526   8
  -5  -3 -15 2570.97 256.232  11
  -5  -3 -14 4827.77 290.513   8
  -5  -3 -14 4927.59 331.800  11
  -5   3 -14 4325.20 344.107  11
   5  -3 -14 4610.94 169.532  14
  -5   3 -13 47853.0 1087.86  11
  -5  -3 -13 47563.2 987.290  11
  -5  -3 -12 2273.25 217.669  11
  -5   3 -12 2404.76 254.602  11
  -5  -3 -11 17883.3 570.699  11
  -5   3 -11 17716.8 626.856  11
  -5  -3 -10 5214.05 300.431  11
  -5  -3  -9 11175.9 417.997  11
   5  -3  -9 12149.8 351.792   8
  -5  -3  -8 2595.64 200.623  11
   5  -3  -8 2712.02 167.868   8
  -5  -3  -7 15207.3 449.642  11
   5  -3  -7 15178.4 382.347   8
   5  -3  -6 40636.0 611.064   8
  -5  -3  -6 41113.8 498.491   9
  -5  -3  -5 117810. 1139.02  11
   5  -3  -5 118445. 1025.55   8
   5  -3  -5 117164. 976.659   7
  -5  -3  -5 119921. 866.819   9
   5  -3  -4 69395.4 732.567   7
   5  -3  -4 70169.2 778.566   8
  -5  -3  -4 71505.4 680.036   9
   5  -3  -3 5323.97 197.866   7
   5  -3  -3 5340.41 217.423   8
  -5  -3  -3 5307.97 188.375   9
   5  -3  -2 32958.6 476.712   7
   5  -3  -2 32973.6 549.796   8
  -5  -3  -2 33853.1 474.195   9
   5  -3  -1 5190.81 187.821   7
   5  -3  -1 5544.69 229.141   8
  -5  -3  -1 5063.59 182.052   8
  -5  -3  -1 5161.23 188.227   9
  -5  -3  -1 4953.23 172.034  10
   5  -3   0 618.410 71.3685   7
  -5  -3   0 630.923 71.8238  10
   5  -3   0 566.274 82.5859   8
  -5  -3   0 628.743 66.0368   8
   5  -3   1 5127.77 187.068   7
  -5  -3   1 5094.52 164.494   8
  -5  -3   1 4791.41 191.643  10
  -5  -3   1 5053.81 188.347   9
  -5   3   2 32171.4 751.138   4
   5  -3   2 32758.0 580.941   8
   5  -3   2 32415.7 477.350   7
  -5  -3   2 32720.9 516.399  10
  -5  -3   2 33036.3 479.033   9
   5  -3   3 5334.40 202.261   7
   5  -3   3 5487.75 245.904   8
  -5  -3   3 5604.61 227.779  10
  -5  -3   3 5317.84 197.599   9
  -5  -3   4 70410.8 715.608   9
   5  -3   4 70270.5 878.819   8
  -5   3   4 73361.2 703.454   6
   5  -3   4 71901.7 756.275   7
  -5  -3   4 68199.5 822.162  10
  -5  -3   5 114822. 1109.96  10
   5  -3   5 117674. 1022.59   7
  -5  -3   5 117221. 936.510   9
   5  -3   5 116888. 1159.66   8
   5  -3   6 40129.3 697.242   8
  -5   3   6 41234.6 570.177   6
  -5  -3   6 39043.0 679.531  10
  -5  -3   6 40363.0 557.772   9
   5  -3   6 39222.5 619.580   7
   5  -3   7 15310.9 404.033   7
  -5   3   7 15722.7 368.218   6
  -5  -3   7 14871.9 440.039  10
  -5  -3   7 15676.7 353.830   9
  -5   3   8 2819.25 167.950   6
   5  -3   8 2777.78 169.996  10
  -5  -3   8 2666.74 201.248  10
  -5  -3   8 3063.57 161.242   9
  -5  -3   9 11575.2 422.911  10
  -5   3   9 11159.4 342.532   6
   5  -3   9 11689.9 354.805  10
  -5  -3  10 4959.13 289.845  10
   5  -3  10 4978.71 242.760  10
  -5   3  10 5041.88 244.516   6
  -5  -3  11 17223.3 551.531  10
  -5   3  11 18171.1 475.905   6
  -5  -3  12 2416.26 222.510  10
  -5   3  12 2470.38 189.576   6
   5   3  13 47874.6 453.727  28
  -5  -3  13 45349.6 540.153  20
   5  -3  13 45178.4 515.600  19
   5  -3  13 48045.1 590.346  18
  -5  -3  13 47973.9 971.755  10
  -5   3  13 48899.6 493.896  25
  -5  -3  13 47613.7 448.893  26
  -5   3  13 47867.6 828.326   6
  -5  -3  13 45642.2 408.021  15
  -5  -3  13 47573.7 507.292  24
   5   3  14 4596.85 147.569  28
   5  -3  14 4806.77 196.342  18
  -5  -3  14 4608.31 175.707  20
  -5  -3  14 4916.96 321.027  10
  -5   3  14 4752.06 147.628  28
  -5  -3  14 4664.32 146.778  26
   5  -3  14 4650.60 172.362  19
  -5   3  14 4547.35 270.742   6
  -5  -3  14 4578.50 135.837  15
  -5   3  14 4977.98 164.545  25
  -5  -3  14 4821.78 168.349  24
   5  -3  15 2577.83 132.122  19
  -5  -3  15 2641.68 106.626  15
   5   3  15 2619.70 114.355  28
  -5  -3  15 2656.85 244.775  10
  -5   3  15 2362.21 202.366   6
  -5  -3  15 2575.52 114.290  26
  -5   3  15 2680.22 125.280  25
  -5  -3  15 2690.11 131.957  24
   5  -3  16 31476.5 445.441  19
   5   3  16 31729.6 389.878  28
  -5  -3  16 31442.8 355.520  15
  -5  -3  16 31779.1 387.232  26
  -5   3  16 32075.6 421.438  25
  -5  -3  16 31378.8 434.449  24
   5  -3  16 31794.8 431.481  24
  -5   3  17 19281.3 328.837  25
   5  -3  17 19178.5 346.250  19
   5   3  17 19334.8 304.701  28
  -5  -3  17 19078.1 275.789  15
  -5  -3  17 18828.3 300.335  26
  -5  -3  17 19767.1 342.704  24
   5  -3  17 19292.4 335.740  24
  -5  -3  18 5855.09 166.040  26
  -5  -3  18 5651.40 149.502  15
   5   3  18 5986.53 168.866  28
   5  -3  18 5732.94 182.498  24
   5  -3  18 5647.65 187.921  19
  -5   3  18 6062.80 183.199  25
  -5  -3  18 5932.72 184.777  24
   5  -3  19 1352.75 93.0245  19
   5   3  19 1454.65 85.0783  28
  -5  -3  19 1402.77 85.5194  26
   5  -3  19 1409.51 81.9245  26
  -5   3  19 1471.29 92.8433  25
  -5  -3  19 1438.27 93.9921  24
   5  -3  19 1288.53 88.3738  24
  -5  -3  19 1374.21 76.1084  15
  -5  -3  20 528.208 61.4187  24
  -5   3  20 570.664 63.9904  25
   5  -3  20 552.792 55.1703  26
  -5  -3  20 572.011 50.9132  15
   5  -3  20 603.596 62.2330  24
   5   3  20 649.006 58.7922  28
  -5  -3  21 8682.88 155.350  15
  -5  -3  21 8862.30 187.224  24
   5  -3  21 8770.33 184.209  24
   5   3  21 8759.63 174.429  28
   5  -3  21 8565.56 167.240  26
  -5   3  21 8735.27 187.341  25
   5   3  22 8732.99 158.440  28
  -5  -3  22 8827.67 141.326  15
  -5   3  22 8887.03 172.561  25
  -5  -3  22 9111.43 168.844  24
   5  -3  22 8815.73 153.469  26
   5  -3  22 8782.28 162.276  24
   5   3  23 3255.70 86.1040  28
   5  -3  23 3305.87 83.6466  26
  -5   3  23 3312.70 94.0982  25
  -5  -4 -22 1881.49 76.9766  14
  -5  -4 -21 3777.95 121.173  14
   5  -4 -21 3681.04 109.806  14
  -5  -4 -20 5603.19 161.567  14
   5  -4 -20 5706.34 152.419  14
   5  -4 -19 1754.64 95.2460  14
  -5  -4 -19 1798.92 104.069  14
   5  -4 -18 6183.09 182.826  14
  -5  -4 -18 6213.19 193.291  14
   5  -4 -17 708.991 70.4472  14
  -5  -4 -17 703.967 76.3345  14
   5  -4 -16 5436.00 181.304  14
  -5  -4 -16 5539.14 193.116  14
   5  -4 -15 5967.08 193.117  14
  -5  -4 -15 6056.38 201.665  14
  -5  -4 -14 78.5656 46.1901  14
   5  -4 -14 157.181 48.6561  14
  -5   4 -14 207.078 109.241  11
  -5  -4 -14 195.474 85.7932   8
  -5   4 -13 18861.1 720.755  11
  -5  -4 -13 18810.0 577.727   8
  -5  -4 -13 18566.5 343.236  14
   5  -4 -13 18496.3 333.412  14
   5  -4 -12 2925.34 135.156  14
  -5   4 -12 2710.98 279.764  11
  -5  -4 -12 3048.55 234.540   8
  -5  -4 -12 2940.27 139.082  14
  -5  -4 -11 9700.73 399.553   8
   5  -4 -10 27717.9 617.049   8
  -5  -4 -10 26909.2 642.834   8
   5  -4  -9 50342.4 820.050   8
   5  -4  -9 49588.0 775.316   7
  -5  -4  -9 50389.6 853.187   8
  -5  -4  -8 43705.2 771.350   8
   5  -4  -8 43595.7 703.916   7
   5  -4  -8 44013.7 759.437   8
   5  -4  -7 60657.9 799.257   7
   5  -4  -7 59861.9 866.887   8
  -5  -4  -7 62085.4 885.679   8
   5  -4  -6 21744.3 465.071   7
   5  -4  -6 21263.5 511.761   8
  -5  -4  -6 22881.7 424.066   9
  -5  -4  -6 21796.7 508.991   8
   5  -4  -5 7091.09 256.098   7
   5  -4  -5 6596.56 282.287   8
  -5  -4  -5 6847.00 236.715   9
  -5  -4  -5 6652.51 275.722   8
   5  -4  -4 2909.86 189.707   8
  -5  -4  -4 2702.43 172.533   8
   5  -4  -4 2807.57 159.988   7
  -5  -4  -4 2906.69 157.891   9
   5  -4  -3 20591.5 495.630   8
   5  -4  -3 21240.2 420.174   7
  -5  -4  -3 21311.8 451.815   8
  -5  -4  -3 21564.4 422.457   9
   5  -4  -2 62191.2 863.507   8
  -5  -4  -2 62318.3 748.689   8
  -5  -4  -2 60650.1 718.388   9
   5  -4  -2 62428.2 699.033   7
   5  -4  -1 11973.8 303.855   7
   5  -4  -1 12097.2 388.295   8
  -5  -4  -1 11677.6 318.871   9
  -5  -4  -1 11752.4 315.238   8
  -5  -4   0 8198.87 274.681  10
   5  -4   0 8763.08 336.256   8
  -5  -4   0 8159.89 254.650   8
  -5  -4   0 8800.32 278.869   9
   5  -4   0 8346.85 255.692   7
  -5  -4   1 11771.1 340.011  10
   5  -4   1 12527.7 400.384   8
  -5  -4   1 12268.4 331.728   9
   5  -4   1 12391.4 315.141   7
  -5  -4   2 61419.9 812.710  10
  -5  -4   2 61805.4 746.759   9
   5  -4   2 63014.6 718.544   7
   5  -4   2 62988.6 908.330   8
   5  -4   3 21492.2 540.219   8
  -5  -4   3 21407.1 497.239  10
  -5  -4   3 20941.4 440.636   9
   5  -4   3 21924.6 440.446   7
   5  -4   4 3324.90 182.033   7
  -5  -4   4 3070.40 174.806   9
  -5  -4   4 3012.07 200.342  10
   5  -4   4 3023.12 211.427   8
  -5  -4   5 6800.35 306.974  10
   5  -4   5 6873.53 318.892   8
   5  -4   5 6849.38 266.911   7
  -5  -4   5 7102.92 269.234   9
   5  -4   6 21604.1 566.563   8
   5  -4   6 22790.3 503.094   7
  -5  -4   6 22061.8 474.759   9
  -5  -4   6 21870.4 565.516  10
  -5   4   6 22774.5 440.296   6
   5  -4   7 60959.0 971.412   8
   5  -4   7 63899.9 885.036  10
  -5   4   7 63269.1 774.311   6
  -5  -4   7 62251.6 811.095   9
  -5  -4   7 59470.1 965.984  10
  -5  -4   8 43143.8 689.532   9
   5  -4   8 45247.0 765.869  10
  -5  -4   8 44048.2 860.371  10
  -5   4   8 44732.7 677.139   6
  -5   4   9 51130.5 752.142   6
   5  -4   9 51569.2 852.392  10
  -5  -4   9 49743.1 948.143  10
  -5  -4   9 50606.1 750.051   9
  -5   4  10 27008.3 569.002   6
   5  -4  10 27818.4 644.021  10
  -5  -4  10 26494.9 715.505  10
   5  -4  11 9845.53 395.546  10
  -5  -4  11 9797.37 257.578  20
  -5  -4  11 9892.18 454.117  10
  -5   4  11 9891.01 358.049   6
  -5  -4  11 9737.21 227.723  24
   5  -4  12 3025.84 122.310  22
  -5   4  12 3009.05 124.191  25
  -5  -4  12 3017.84 115.925  26
  -5  -4  12 3037.06 151.571  20
  -5   4  12 2909.89 205.041   6
   5  -4  12 3273.57 163.904  18
  -5  -4  12 2780.28 102.143  15
  -5  -4  12 2712.82 250.426  10
  -5  -4  12 2980.80 107.770  16
  -5  -4  12 2910.28 135.134  23
  -5  -4  12 2940.50 132.927  24
  -5  -4  13 18864.9 288.396  26
  -5  -4  13 17789.2 255.624  15
  -5  -4  13 18204.3 359.572  20
   5  -4  13 19581.8 398.793  18
  -5  -4  13 19522.2 663.361  10
  -5   4  13 18490.3 518.200   6
  -5   4  13 19463.7 314.449  25
  -5  -4  13 18961.0 334.304  24
  -5  -4  13 18997.4 338.663  23
  -5  -4  14 154.011 47.9980  23
  -5  -4  14 350.884 81.0170  20
  -5  -4  14 179.941 99.3829  10
   5  -4  14 193.585 62.4983  18
   5   4  14 175.822 38.8953  28
  -5  -4  14 175.521 44.3098  26
  -5  -4  14 195.644 39.1310  15
  -5   4  14 65.6871 60.9091   6
  -5   4  14 240.981 49.4130  25
  -5  -4  14 189.244 51.6284  24
  -5  -4  15 5981.58 168.654  26
  -5  -4  15 5988.05 150.973  15
   5   4  15 6184.21 165.913  28
  -5   4  15 6094.37 182.362  25
   5  -4  15 6547.47 201.514  24
  -5  -4  15 6232.82 191.934  23
  -5  -4  15 6273.44 198.969  24
   5  -4  16 5316.81 147.706  26
   5   4  16 5618.81 156.944  28
  -5  -4  16 5286.15 140.565  15
  -5  -4  16 5443.56 184.635  24
  -5  -4  16 5483.13 160.630  26
  -5   4  16 5497.09 172.746  25
   5  -4  16 5500.89 185.553  24
  -5  -4  17 794.193 79.8489  24
   5   4  17 765.748 63.3986  28
  -5  -4  17 681.153 55.1714  15
   5  -4  17 743.664 60.2362  26
  -5   4  17 921.765 76.8119  25
   5  -4  17 765.045 77.5907  24
  -5   4  18 6343.82 175.891  25
   5   4  18 6127.77 155.389  28
   5  -4  18 6337.67 153.376  26
  -5  -4  18 6113.00 142.020  15
  -5  -4  18 6586.45 191.577  24
   5  -4  18 6436.27 190.157  24
   5   4  19 1856.29 84.3730  28
   5  -4  19 1747.88 80.3812  26
  -5  -4  19 1801.04 75.3320  15
  -5   4  19 2002.33 97.6262  25
  -5  -4  19 1769.49 100.364  24
   5  -4  19 1711.31 98.1669  24
   5   4  20 5848.31 134.088  28
   5  -4  20 5568.59 127.894  26
  -5   4  20 5887.86 150.901  25
  -5  -4  20 5557.74 117.564  15
  -5  -4  20 5898.60 159.627  24
   5  -4  20 5841.20 158.186  24
  -5  -4  21 4003.81 120.169  24
   5   4  21 3752.77 97.7046  28
   5  -4  21 3776.24 96.4897  26
  -5   4  21 3977.51 114.505  25
   5  -4  21 3965.32 118.589  24
  -5   4  22 1896.12 70.7982  25
  -5  -4  22 1995.85 75.0038  24
   5  -4  22 1824.66 71.1129  24
  -5  -5 -20 8394.21 170.730  14
   5  -5 -20 8279.80 152.147  18
   5  -5 -20 8265.21 159.130  14
  -5  -5 -19 7586.53 174.233  21
   5  -5 -19 7369.56 162.039  18
   5  -5 -19 7511.13 171.736  14
  -5  -5 -19 7306.18 176.979  14
  -5  -5 -18 2609.66 115.242  21
   5  -5 -18 2651.11 109.138  18
   5  -5 -18 2517.74 111.607  14
  -5  -5 -18 2717.79 119.702  14
  -5  -5 -17 1660.80 101.618  21
   5  -5 -17 1665.07 94.9584  18
   5  -5 -17 1661.52 99.5938  14
  -5  -5 -17 1729.27 103.271  14
   5  -5 -16 6509.62 195.020  14
  -5  -5 -16 6142.26 190.775  14
  -5  -5 -15 353.973 59.9571  14
   5  -5 -15 441.809 62.7208  14
  -5  -5 -14 1542.23 105.138  14
   5  -5 -14 1588.20 106.065  14
  -5  -5 -13 29647.8 429.456  14
   5  -5 -13 31646.5 449.328  14
  -5  -5 -12 1376.77 99.3932  14
  -5   5 -12 1815.30 241.107  11
  -5  -5 -12 1630.51 179.089   8
   5  -5 -12 1563.36 106.223  14
  -5  -5 -11 14932.6 302.958  14
  -5  -5 -11 15836.7 534.408   8
   5  -5 -11 15773.6 315.800  14
   5  -5 -10 10757.3 422.704   8
  -5  -5 -10 10656.6 435.790   8
   5  -5 -10 10538.7 256.677  14
  -5  -5 -10 9820.54 243.757  14
  -5  -5  -9 134502. 922.553  21
  -5  -5  -9 136600. 1501.78   8
   5  -5  -9 135987. 860.634  18
   5  -5  -9 137432. 902.178  14
   5  -5  -8 17993.5 537.814   8
  -5  -5  -8 18987.9 551.939   8
   5  -5  -7 11347.0 426.423   8
  -5  -5  -7 12526.7 437.643   8
   5  -5  -6 48418.2 873.020   8
  -5  -5  -6 50053.5 842.843   8
   5  -5  -5 5940.74 309.045   8
  -5  -5  -5 5972.10 251.879   9
  -5  -5  -5 5935.84 286.615   8
  -5  -5  -4 23616.1 549.800   8
   5  -5  -4 23330.9 602.768   8
  -5  -5  -4 24220.4 510.573   9
   5  -5  -3 15984.0 503.330   8
  -5  -5  -3 15550.4 435.195   8
  -5  -5  -3 15343.1 409.938   9
  -5  -5  -2 20314.4 485.650   8
  -5  -5  -2 20617.1 478.552   9
   5  -5  -2 21253.8 583.187   8
   5  -5  -1 2239.86 196.395   8
  -5  -5  -1 2398.47 167.446   8
  -5  -5  -1 2235.36 167.296   9
   5  -5   0 2026.49 190.131   8
  -5  -5   0 2078.03 161.384   9
  -5  -5   1 2089.38 164.212   9
   5  -5   1 2275.84 204.711   8
  -5  -5   2 20845.5 499.886   9
   5  -5   2 21540.3 604.453   8
  -5  -5   2 20551.5 536.538  10
  -5  -5   3 15829.5 484.547  10
   5  -5   3 16376.4 529.413   8
  -5  -5   3 16101.1 447.830   9
   5  -5   4 24297.4 651.002   8
  -5  -5   4 23435.2 611.648  10
  -5  -5   4 23419.5 545.786   9
   5  -5   5 5917.20 329.193   8
  -5  -5   5 5880.73 317.673  10
  -5  -5   5 5872.71 279.604   9
   5  -5   6 49202.7 943.408   8
  -5  -5   6 49073.6 939.287  10
  -5  -5   6 49759.1 813.635   9
   5  -5   7 11608.0 466.373   8
  -5  -5   7 11289.8 467.962  10
  -5  -5   7 11635.5 399.303   9
   5  -5   7 12412.4 446.502  10
  -5  -5   8 18988.5 353.337  20
  -5  -5   8 18429.2 616.086  10
  -5  -5   8 18367.1 385.754  27
   5  -5   8 19242.6 373.195  18
  -5  -5   8 18322.5 503.361   9
   5  -5   8 19788.4 579.197  10
  -5  -5   8 18603.1 332.737  23
   5  -5   9 145458. 851.429  22
  -5  -5   9 139688. 981.999  20
   5  -5   9 138166. 1018.64  18
  -5  -5   9 136417. 1702.61  10
  -5  -5   9 133622. 699.859  16
  -5  -5   9 136211. 1070.76  27
   5  -5   9 138313. 1562.78  10
  -5  -5   9 128466. 797.312  24
  -5  -5   9 135728. 914.996  23
   5  -5  10 11204.3 243.665  22
  -5  -5  10 11288.3 285.978  20
   5  -5  10 11022.2 300.199  18
  -5  -5  10 10808.0 497.576  10
  -5  -5  10 10383.9 307.003  27
  -5  -5  10 10485.6 199.639  16
   5  -5  10 11367.9 460.947  10
  -5  -5  10 10470.9 237.320  24
  -5  -5  10 11068.7 266.224  23
   5  -5  11 16119.5 295.274  22
  -5  -5  11 16160.7 381.683  27
  -5  -5  11 15685.2 343.946  20
   5  -5  11 15643.0 362.342  18
  -5  -5  11 16112.3 614.348  10
  -5  -5  11 15405.8 241.296  16
   5  -5  11 15422.2 545.423  10
  -5  -5  11 15523.6 295.199  24
  -5  -5  11 16104.4 324.279  23
   5  -5  12 1701.54 101.333  22
  -5  -5  12 1668.55 83.1757  16
   5  -5  12 1594.54 126.564  18
  -5  -5  12 1585.88 119.917  20
  -5  -5  12 1638.89 209.511  10
  -5  -5  12 1600.00 101.121  24
  -5  -5  12 1654.06 111.498  23
  -5   5  13 31562.4 388.942  25
   5  -5  13 32018.7 525.350  18
   5  -5  13 31735.6 410.742  22
   5  -5  13 31868.9 431.968  24
  -5  -5  13 30944.0 424.620  24
  -5  -5  13 31572.6 453.729  23
   5  -5  14 1507.23 93.6457  22
   5  -5  14 1350.65 121.341  18
  -5   5  14 1334.25 85.2305  25
  -5  -5  14 1449.68 100.162  24
   5  -5  14 1506.85 101.106  24
  -5  -5  14 1485.80 103.657  23
  -5  -5  15 393.740 61.4360  23
   5  -5  15 470.353 65.1442  24
  -5  -5  15 495.488 67.5328  24
  -5   5  15 498.450 56.9127  25
  -5  -5  16 6407.72 190.330  24
  -5   5  16 6556.31 172.727  25
   5  -5  16 6692.04 195.712  24
  -5  -5  16 6503.77 190.143  23
   5  -5  17 1662.26 100.739  24
  -5  -5  17 1704.08 100.968  24
  -5   5  17 1667.27 88.6744  25
  -5  -5  17 1735.74 95.2747  23
  -5   5  18 2528.65 99.8503  25
  -5  -5  18 2644.02 115.557  24
   5  -5  18 2689.66 117.901  24
  -5   5  19 7763.61 158.242  25
  -5  -5  19 7680.32 176.158  24
   5  -5  19 7948.64 181.041  24
  -5   5  20 8594.35 149.994  25
  -5  -5  20 9064.84 172.714  24
   5  -5  20 8955.56 174.320  24
   5  -5  21 11361.0 170.406  24
  -5  -5  21 11323.3 168.659  24
   5  -6 -18 3343.77 100.514  18
  -5  -6 -18 3564.88 115.116  14
   5  -6 -18 3388.24 111.013  14
   5  -6 -17 678.384 55.4698  18
  -5  -6 -17 623.937 61.1868  14
   5  -6 -17 647.917 60.3616  14
   5  -6 -16 12742.0 249.111  14
   5  -6 -16 12441.7 227.161  18
  -5  -6 -16 12575.7 247.192  14
  -5  -6 -15 7011.04 189.506  21
  -5  -6 -15 6908.19 193.464  14
   5  -6 -15 7100.58 198.173  14
   5  -6 -15 6932.93 180.569  18
  -5  -6 -14 9789.52 237.794  14
   5  -6 -14 9543.55 220.473  18
   5  -6 -14 9887.08 240.316  14
  -5  -6 -14 9732.38 232.120  21
  -5  -6 -13 7619.96 214.130  21
   5  -6 -13 7744.40 205.109  18
  -5  -6 -13 7795.81 217.938  14
   5  -6 -13 7941.25 223.350  14
  -5  -6 -12 22048.6 369.555  21
   5  -6 -12 22000.9 349.931  18
   5  -6 -12 22491.8 379.283  14
  -5  -6 -12 21761.2 365.840  14
  -5  -6 -11 18431.4 341.498  21
  -5  -6 -11 17489.1 331.272  14
   5  -6 -11 17654.2 317.553  18
   5  -6 -11 18004.2 344.891  14
  -5  -6 -10 23708.4 390.132  21
   5  -6 -10 24241.0 373.897  18
   5  -6 -10 24230.6 401.858  14
  -5  -6 -10 23617.5 386.155  14
   5  -6  -9 8885.18 246.115  14
   5  -6  -9 8828.05 423.670   8
  -5  -6  -9 8729.56 238.287  21
  -5  -6  -9 8656.60 403.482   8
   5  -6  -9 8704.68 226.888  18
  -5  -6  -9 8482.30 233.755  14
  -5  -6  -8 18028.1 339.124  21
   5  -6  -8 16586.9 580.662   8
  -5  -6  -8 17140.1 555.938   8
   5  -6  -8 17645.9 320.194  18
  -5  -6  -8 16819.7 323.166  14
   5  -6  -8 17858.7 346.669  14
  -5  -6  -7 2470.11 130.183  21
   5  -6  -7 2515.06 236.848   8
  -5  -6  -7 2409.43 126.354  14
  -5  -6  -7 2394.94 214.141   8
   5  -6  -7 2466.20 125.502  18
   5  -6  -7 2788.75 141.265  14
   5  -6  -6 792.896 151.120   8
  -5  -6  -6 511.480 115.600   8
  -5  -6  -6 574.129 70.2134  21
   5  -6  -6 565.515 66.7579  18
   5  -6  -6 582.772 74.6134  14
   5  -6  -5 3842.07 287.123   8
  -5  -6  -5 4025.14 262.590   8
   5  -6  -5 3820.74 151.437  18
   5  -6  -5 4060.13 167.449  14
  -5  -6  -5 3745.87 157.081  21
   5  -6  -4 14292.6 538.844   8
  -5  -6  -4 14579.8 322.089  27
   5  -6  -4 14082.8 285.990  18
  -5  -6  -4 13443.4 463.183   8
  -5  -6  -4 14360.7 300.657  21
  -5  -6  -4 14111.8 432.572   9
   5  -6  -4 14344.2 309.029  14
   5  -6  -3 31166.3 789.166   8
  -5  -6  -3 29781.6 455.339  27
  -5  -6  -3 29032.1 426.852  21
   5  -6  -3 30271.1 451.058  14
  -5  -6  -3 29214.2 630.634   9
  -5  -6  -3 28415.6 659.471   8
   5  -6  -3 29588.0 411.334  18
  -5  -6  -2 506.259 98.3783   9
   5  -6  -2 487.920 117.487   8
  -5  -6  -2 544.153 102.838   8
   5  -6  -2 343.358 54.3672  18
  -5  -6  -2 434.620 68.2667  27
   5  -6  -2 356.556 60.6581  14
  -5  -6  -1 29457.3 457.303  27
   5  -6  -1 28561.3 760.553   8
   5  -6  -1 29269.4 413.096  18
  -5  -6  -1 28875.1 642.587   9
   5  -6  -1 29350.7 447.013  14
   5  -6   0 8930.35 430.024   8
  -5  -6   0 8691.38 252.701  27
   5  -6   0 8722.23 231.577  18
  -5  -6   0 8724.41 360.261   9
   5  -6   1 27878.8 760.967   8
  -5  -6   1 28916.3 654.745   9
   5  -6   1 29560.5 429.952  18
  -5  -6   1 28785.4 458.169  27
   5  -6   1 29052.2 451.799  14
  -5  -6   2 425.790 102.762   9
  -5  -6   2 417.359 66.4553  21
   5  -6   2 612.316 132.477   8
   5  -6   2 320.168 61.9539  14
   5  -6   2 421.947 63.8368  18
  -5  -6   2 350.074 62.7119  27
   5  -6   3 29752.2 450.115  18
   5  -6   3 29808.5 474.570  14
  -5  -6   3 28853.4 719.881  10
  -5  -6   3 29399.5 475.586  27
  -5  -6   3 29307.6 670.386   9
  -5  -6   3 28067.6 407.020  20
  -5  -6   3 30126.9 451.590  21
   5  -6   3 28885.8 774.189   8
  -5  -6   3 27395.7 391.293  23
  -5  -6   4 14058.4 314.174  21
   5  -6   4 12992.6 524.395   8
  -5  -6   4 13914.3 291.590  20
   5  -6   4 13959.2 332.460  14
   5  -6   4 13838.4 312.728  18
  -5  -6   4 14529.2 527.703  10
  -5  -6   4 13856.8 467.623   9
  -5  -6   4 13833.8 334.050  27
   5  -6   4 15004.8 511.763  10
  -5  -6   4 13736.6 283.209  23
   5  -6   5 3783.91 142.409  22
   5  -6   5 3736.60 289.117   8
  -5  -6   5 4253.15 193.990  27
  -5  -6   5 3941.59 165.192  20
   5  -6   5 3769.61 170.028  18
  -5  -6   5 3592.07 276.345  10
   5  -6   5 4072.34 277.033  10
   5  -6   5 3998.36 184.241  14
  -5  -6   5 3699.04 153.776  23
  -5  -6   6 527.924 68.7780  23
   5  -6   6 506.547 59.8556  22
   5  -6   6 526.123 80.8023  14
   5  -6   6 540.940 126.693   8
   5  -6   6 876.450 146.705  10
  -5  -6   6 589.178 83.8238  27
   5  -6   6 490.499 74.6711  18
  -5  -6   6 603.488 136.159  10
  -5  -6   6 546.185 70.8838  20
   5  -6   7 2625.98 122.302  22
   5  -6   7 2499.74 239.731   8
   5  -6   7 2510.31 148.098  18
  -5  -6   7 2571.63 251.296  10
   5  -6   7 2632.01 236.388  10
  -5  -6   7 2607.26 159.045  27
  -5  -6   7 2682.46 141.277  20
  -5  -6   7 2587.30 135.235  23
   5  -6   8 17951.5 318.768  22
  -5  -6   8 17932.9 359.328  20
  -5  -6   8 17714.0 403.031  27
  -5  -6   8 17732.1 642.690  10
   5  -6   8 16934.4 374.083  18
   5  -6   8 17161.0 594.289  10
  -5  -6   8 17167.7 339.077  23
   5  -6   9 9225.20 230.581  22
  -5  -6   9 8708.13 255.792  20
   5  -6   9 9164.80 441.512  10
  -5  -6   9 9946.37 306.279  27
   5  -6   9 8678.60 274.435  18
  -5  -6   9 8712.13 459.854  10
  -5  -6   9 9346.20 255.578  23
  -5  -6  10 24313.8 423.487  20
   5  -6  10 24959.5 466.017  18
   5  -6  10 25145.2 380.150  22
  -5  -6  10 23915.4 474.590  27
   5  -6  10 23301.6 349.554  24
  -5  -6  10 24248.2 409.368  23
   5  -6  11 18354.9 325.122  22
  -5  -6  11 17666.9 359.565  20
   5  -6  11 17688.0 307.096  24
  -5  -6  11 18186.8 414.784  27
   5  -6  11 18544.8 400.086  18
  -5  -6  11 18299.7 353.931  23
   5  -6  12 21922.9 351.624  22
  -5  -6  12 21247.7 389.860  20
   5  -6  12 22314.9 439.562  18
   5  -6  12 21450.7 340.343  24
  -5  -6  12 22389.4 387.489  23
  -5  -6  12 21774.3 332.744  24
   5  -6  13 8027.64 209.580  22
   5  -6  13 7515.30 255.419  18
   5  -6  13 7505.87 202.484  24
  -5  -6  13 7781.10 200.592  24
  -5  -6  13 7927.90 227.906  23
   5  -6  14 10110.1 288.890  18
  -5  -6  14 10035.9 247.013  23
   5  -6  14 9685.65 225.273  24
  -5  -6  14 9686.95 219.189  24
   5  -6  15 7011.49 187.629  24
  -5  -6  15 7098.27 182.780  24
  -5  -6  15 7048.74 198.869  23
   5  -6  16 12608.1 239.242  24
  -5  -6  16 13192.7 252.218  23
  -5  -6  16 12841.8 234.722  24
  -5  -6  17 677.319 58.5083  23
  -5  -6  17 604.988 55.8778  24
   5  -6  17 633.059 59.9525  24
  -5  -6  18 3595.23 109.958  24
   5  -6  18 3416.40 111.425  24
  -5  -6  19 5162.94 116.214  24
   5  -6  19 5235.02 122.268  24
  -5  -7 -17 9810.83 176.037  27
  -5  -7 -16 1432.26 80.4407  27
   5  -7 -16 1377.64 74.2594  14
  -5  -7 -16 1359.60 72.1573  14
  -5  -7 -15 3359.95 128.234  27
   5  -7 -15 3013.41 102.156  18
   5  -7 -15 3117.00 116.978  14
  -5  -7 -15 3107.66 114.286  14
   5  -7 -14 3924.14 124.229  18
   5  -7 -14 4008.86 140.616  14
  -5  -7 -14 3892.60 134.793  14
   5  -7 -13 2661.87 124.364  14
   5  -7 -13 2754.02 112.296  18
  -5  -7 -13 2828.05 122.696  14
   5  -7 -12 6253.20 173.669  18
  -5  -7 -12 6255.93 185.195  14
   5  -7 -12 6546.50 196.896  14
   5  -7 -11 10380.7 230.896  18
  -5  -7 -11 10446.0 244.657  14
   5  -7 -11 10456.9 255.814  14
   5  -7 -10 1204.93 87.5509  18
   5  -7 -10 1244.31 97.9265  14
  -5  -7 -10 1067.90 87.4245  14
   5  -7  -9 9894.07 259.976  14
   5  -7  -9 9297.11 229.303  18
  -5  -7  -9 9604.39 264.745  27
  -5  -7  -9 9252.58 238.844  14
   5  -7  -8 2821.51 143.951  14
   5  -7  -8 2773.71 130.854  18
  -5  -7  -8 2889.38 151.870  27
  -5  -7  -8 2706.74 134.719  14
   5  -7  -7 9144.16 235.749  18
  -5  -7  -7 9192.43 267.018  27
   5  -7  -7 9078.87 257.016  14
  -5  -7  -7 9167.34 243.054  14
  -5  -7  -7 9481.36 241.959  21
  -5  -7  -6 8934.60 236.123  21
   5  -7  -6 8759.03 233.136  18
  -5  -7  -6 8869.97 262.142  27
   5  -7  -6 9047.83 257.974  14
  -5  -7  -6 8568.66 238.700  14
  -5  -7  -5 2093.37 119.879  21
   5  -7  -5 2110.97 119.497  18
  -5  -7  -5 2111.40 134.333  27
   5  -7  -5 2264.75 134.982  14
  -5  -7  -4 2087.88 119.602  21
  -5  -7  -4 2130.33 136.973  27
   5  -7  -4 2035.54 120.353  18
   5  -7  -4 2136.42 133.601  14
  -5  -7  -3 6373.65 205.690  21
   5  -7  -3 6369.06 205.948  18
  -5  -7  -3 6418.89 228.324  27
   5  -7  -3 6520.77 225.699  14
  -5  -7  -2 659.452 74.1190  21
  -5  -7  -2 669.365 88.4357  27
   5  -7  -2 651.610 144.017   8
   5  -7  -2 704.452 88.8361  14
   5  -7  -2 667.072 78.1483  18
  -5  -7  -1 53324.9 592.317  21
   5  -7  -1 51913.0 1101.78   8
   5  -7  -1 51509.8 587.157  18
  -5  -7  -1 51613.9 643.303  27
   5  -7  -1 52797.5 641.766  14
   5  -7   0 238.123 66.6698  14
  -5  -7   0 76.0536 46.6146  21
   5  -7   0 9.29212 106.694   8
  -5  -7   0 49.0367 55.1452  27
  -5  -7   1 53700.7 604.195  21
   5  -7   1 52464.4 1102.21   8
   5  -7   1 50575.7 598.819  18
   5  -7   1 52427.0 651.899  14
  -5  -7   1 53390.8 667.073  27
   5  -7   1 52414.9 982.200  10
   5  -7   1 51136.7 498.251  22
   5  -7   2 668.725 89.6434  14
   5  -7   2 775.936 158.985   8
   5  -7   2 548.879 79.9474  18
   5  -7   2 492.064 59.0250  22
  -5  -7   2 752.806 93.9204  27
   5  -7   2 729.910 141.938  10
  -5  -7   2 691.436 81.3098  21
  -5  -7   3 6703.42 220.812  21
   5  -7   3 6569.25 187.061  22
   5  -7   3 6758.65 227.744  18
   5  -7   3 6661.86 241.215  14
  -5  -7   3 6689.38 243.734  27
  -5  -7   3 6351.31 197.251  23
  -5  -7   4 1859.65 113.821  20
   5  -7   4 2013.78 131.023  18
   5  -7   4 1979.18 109.386  22
  -5  -7   4 2080.45 145.290  27
   5  -7   4 2062.48 142.589  14
  -5  -7   4 1930.98 115.211  23
   5  -7   5 2257.30 117.137  22
  -5  -7   5 2115.91 121.883  20
   5  -7   5 2404.59 145.454  18
  -5  -7   5 2140.73 147.541  27
   5  -7   5 2171.19 147.172  14
  -5  -7   5 2127.44 121.645  23
   5  -7   6 8325.45 218.478  22
  -5  -7   6 8930.78 244.330  20
   5  -7   6 8654.55 268.307  18
  -5  -7   6 9245.36 294.769  27
  -5  -7   6 8580.33 239.034  23
   5  -7   7 9102.29 229.527  22
  -5  -7   7 9622.65 299.910  27
   5  -7   7 9214.31 278.855  18
  -5  -7   7 9629.04 256.429  20
  -5  -7   7 9457.41 252.191  23
   5  -7   8 2656.79 128.348  22
  -5  -7   8 2605.95 138.220  20
   5  -7   8 2831.75 161.007  18
  -5  -7   8 2693.08 164.917  27
  -5  -7   8 2635.05 137.555  23
   5  -7   9 9313.84 231.958  22
  -5  -7   9 9115.94 245.926  20
   5  -7   9 9182.05 278.674  18
  -5  -7   9 9745.87 297.787  27
  -5  -7   9 9324.21 250.666  23
   5  -7  10 1140.87 89.0710  22
  -5  -7  10 1313.61 109.622  20
  -5  -7  10 1231.73 115.338  27
   5  -7  10 1203.64 113.700  18
  -5  -7  10 1211.97 99.0460  23
   5  -7  11 10359.0 235.996  22
  -5  -7  11 10248.3 249.332  20
   5  -7  11 10091.8 285.617  18
  -5  -7  11 10629.5 260.262  23
   5  -7  12 6217.47 222.943  18
  -5  -7  12 6537.87 199.304  23
   5  -7  13 3006.17 153.397  18
   5  -7  13 2769.40 108.099  24
  -5  -7  13 3033.56 133.933  23
  -5  -7  14 4209.87 146.705  23
   5  -7  14 3764.78 119.541  24
   5  -7  15 3257.70 112.516  23
  -5  -7  15 3389.12 123.636  23
   5  -7  15 3039.59 101.983  24
  -5  -7  16 1518.48 76.1063  23
   5  -7  16 1387.51 66.2880  24
   5  -7  16 1422.73 67.7322  23
  -5  -8 -14 2000.74 85.8087  27
  -5  -8 -13 919.267 67.9150  27
   5  -8 -13 832.735 61.4003  14
  -5  -8 -12 4222.40 141.936  27
   5  -8 -12 4269.50 138.163  14
  -5  -8 -12 3905.22 122.993  14
   5  -8 -11 8576.89 178.474  18
  -5  -8 -11 9140.08 216.377  27
   5  -8 -11 9343.00 212.084  14
  -5  -8 -11 8758.93 193.348  14
   5  -8 -10 13350.5 234.970  18
  -5  -8 -10 14112.2 280.534  27
   5  -8 -10 14139.7 273.950  14
  -5  -8 -10 13550.1 250.875  14
   5  -8  -9 380.135 63.0019  14
  -5  -8  -9 389.384 55.4690  14
   5  -8  -9 406.933 53.4661  18
  -5  -8  -9 402.996 66.5576  27
  -5  -8  -8 9108.66 242.561  27
   5  -8  -8 8758.29 208.401  18
   5  -8  -8 9149.42 237.871  14
  -5  -8  -8 9011.90 219.516  14
  -5  -8  -7 2407.09 135.095  27
   5  -8  -7 2457.89 118.517  18
   5  -8  -7 2527.87 134.603  14
  -5  -8  -6 7360.32 228.729  27
   5  -8  -6 7103.51 200.415  18
   5  -8  -6 7395.72 225.358  14
  -5  -8  -5 8394.97 249.285  27
   5  -8  -5 8077.37 218.221  18
   5  -8  -5 8741.62 249.066  14
  -5  -8  -4 11101.2 287.991  27
   5  -8  -4 10330.8 249.961  18
   5  -8  -4 11001.5 282.697  14
   5  -8  -3 10888.3 285.546  14
   5  -8  -3 10592.8 258.720  18
  -5  -8  -3 10709.5 286.733  27
   5  -8  -2 26737.2 413.441  18
  -5  -8  -2 28072.5 463.013  27
   5  -8  -2 27784.1 455.062  14
  -5  -8  -1 17512.6 372.665  27
   5  -8  -1 16920.5 361.402  14
  -5  -8   0 1110.54 90.0110  21
   5  -8   0 986.716 92.4717  18
  -5  -8   0 1357.06 116.171  27
   5  -8   0 1150.93 107.144  14
   5  -8   1 15755.3 331.755  18
   5  -8   1 16542.8 362.098  14
  -5  -8   1 16834.2 368.938  27
   5  -8   2 25646.4 348.568  22
   5  -8   2 26656.1 432.984  18
   5  -8   2 27027.4 466.148  14
   5  -8   3 10251.2 227.157  22
   5  -8   3 10735.4 278.413  18
  -5  -8   3 11110.5 305.194  27
   5  -8   3 10889.8 298.678  14
  -5  -8   4 11626.8 312.339  27
   5  -8   4 10780.2 282.025  18
   5  -8   4 10476.3 229.793  22
   5  -8   4 11426.6 306.157  14
  -5  -8   4 10409.8 236.664  23
   5  -8   5 8165.22 203.873  22
   5  -8   5 8526.44 252.197  18
  -5  -8   5 8396.97 216.068  23
   5  -8   6 7109.08 191.339  22
   5  -8   6 7420.56 234.990  18
  -5  -8   6 7506.65 205.754  23
   5  -8   7 2430.73 115.749  22
   5  -8   7 2497.85 142.087  18
  -5  -8   7 2585.72 152.094  27
  -5  -8   7 2722.15 121.530  20
  -5  -8   7 2533.13 123.385  23
   5  -8   8 8778.70 208.862  22
   5  -8   8 8919.46 252.034  18
  -5  -8   8 9082.72 265.358  27
  -5  -8   8 8967.32 205.675  20
  -5  -8   8 8914.38 220.879  23
  -5  -8   9 425.300 61.5894  23
   5  -8   9 482.052 75.3510  18
  -5  -8   9 467.444 76.1837  27
  -5  -8  10 15073.5 237.912  20
   5  -8  10 14227.7 300.769  18
  -5  -8  10 14257.8 266.905  23
  -5  -8  11 9301.40 208.689  23
   5  -8  11 9045.86 233.380  18
   5  -8  12 4270.31 155.537  18
  -5  -8  12 4270.74 136.399  23
   5  -8  13 768.014 57.7163  23
  -5  -8  13 961.772 65.6587  23
  -5  -8  14 1915.12 79.8849  23
   5  -8  14 1844.14 74.1853  23
  -5  -9 -10 1833.99 82.8082  27
  -5  -9  -9 1098.75 72.0876  27
   5  -9  -9 1051.73 67.8197  14
  -5  -9  -8 3006.52 117.730  27
   5  -9  -8 3232.92 118.346  14
   5  -9  -7 89.2442 39.5437  14
  -5  -9  -7 109.290 40.7151  27
   5  -9  -6 5143.25 139.674  18
  -5  -9  -6 5530.36 170.217  27
   5  -9  -6 5564.52 167.480  14
   5  -9  -5 1016.81 69.8769  18
   5  -9  -5 1004.93 79.9872  14
  -5  -9  -5 1008.02 82.3141  27
  -5  -9  -4 629.521 71.3602  27
   5  -9  -4 613.656 59.3826  18
   5  -9  -4 581.225 67.7482  14
  -5  -9  -3 999.866 86.3342  27
   5  -9  -3 980.796 74.3606  18
   5  -9  -3 1125.92 89.4231  14
   5  -9  -2 17553.0 290.298  18
  -5  -9  -2 18676.0 332.956  27
   5  -9  -2 18297.3 327.886  14
   5  -9  -1 511.657 70.1080  14
  -5  -9  -1 492.783 70.6477  27
   5  -9  -1 462.348 60.9699  18
   5  -9   0 1125.86 92.5807  14
   5  -9   0 1035.54 81.3169  18
  -5  -9   0 1174.15 96.6131  27
   5  -9   1 436.745 67.6870  14
   5  -9   1 429.192 59.8209  18
  -5  -9   1 463.450 69.7504  27
   5  -9   2 17853.8 306.791  18
  -5  -9   2 18767.7 343.462  27
   5  -9   3 970.456 79.9283  18
  -5  -9   3 1064.47 91.6320  27
  -5  -9   4 671.736 74.9969  27
   5  -9   4 568.701 64.7111  18
  -5  -9   5 1142.84 89.8201  27
   5  -9   5 984.493 79.0444  18
   5  -9   6 5817.91 172.111  18
  -5  -9   6 5551.18 178.651  27
  -5  -9   6 5351.36 135.705  23
   5  -9   7 115.599 42.0383  18
  -5  -9   7 97.7596 31.5224  23
  -5  -9   7 90.9110 43.1545  27
   5  -9   8 3128.20 120.595  18
  -5  -9   8 3233.69 103.741  23
  -5  -9   9 1101.58 61.9174  23
   5  -9   9 1119.69 72.7574  18
   5  -9   9 1075.90 62.5960  23
   5  -9  10 1897.16 75.0084  23
  -6   0 -16 25456.6 798.116  11
  -6   0 -15 31267.7 860.137  11
  -6   0 -14 20868.4 684.543  11
  -6   0 -13 5904.91 356.189  11
  -6   0 -12 9325.52 422.204  11
  -6   0 -11 104601. 1344.32  11
  -6   0 -10 26341.3 648.471  11
  -6   0  -9 263387. 1939.76  11
  -6   0  -8 34430.9 664.294  11
  -6   0  -7 49677.6 753.812  11
  -6   0  -6 182208. 1347.76  11
  -6   0  -5 57343.0 714.440  11
   6   0  -5 57105.8 988.969   3
  -6   0  -4 51597.1 630.674  11
   6   0  -4 53255.9 891.128   3
   6   0  -3 65224.9 631.971   4
   6   0  -3 64779.4 929.601   3
   6   0  -3 62312.5 586.455   7
  -6   0  -3 63212.9 642.048  11
   6   0  -2 197496. 1294.45   4
   6   0  -2 195474. 1524.60   3
   6   0  -2 195762. 1000.61   7
   6   0  -1 21988.6 326.876   7
  -6   0  -1 21134.5 483.972   3
   6   0  -1 21949.6 481.792   4
   6   0   0 8848.07 204.943   7
  -6   0   0 9605.67 328.393   3
   6   0   0 9185.31 339.685   4
   6   0   1 22861.7 328.171   7
   6   0   1 23082.8 572.692   4
   6   0   2 195635. 1781.95   4
   6   0   2 193030. 977.721   7
  -6   0   3 64754.0 965.851   5
  -6   0   3 63026.0 645.347  10
   6   0   3 64687.4 1079.71   4
   6   0   3 63757.7 587.289   7
   6   0   4 50950.4 843.575   2
  -6   0   4 51524.9 612.331  10
  -6   0   4 51923.4 923.093   5
  -6   0   4 52614.6 555.138   6
   6   0   4 53737.1 1041.73   4
   6   0   4 52341.0 564.425   7
  -6   0   5 57914.8 606.204   6
  -6   0   5 57547.1 617.530  12
  -6   0   5 58133.5 678.809  10
  -6   0   5 57136.9 1033.47   5
   6   0   5 59502.0 636.191   7
   6   0   5 55922.4 883.365   2
  -6   0   6 176298. 964.950   9
   6   0   6 177171. 1163.85   7
  -6   0   6 175763. 1125.82  12
  -6   0   6 179281. 1247.23  10
  -6   0   6 174804. 1929.72   5
  -6   0   6 175562. 1098.22   6
   6   0   6 172004. 1518.68   2
  -6   0   7 50679.6 626.255  12
  -6   0   7 50544.6 618.688   6
  -6   0   7 51149.9 699.022  10
   6   0   7 50726.8 659.896   7
  -6   0   8 33127.8 525.890  12
  -6   0   8 34916.2 603.369  10
  -6   0   8 34285.9 538.566   6
  -6   0   9 260204. 1517.31  12
  -6   0   9 256201. 1534.53   6
  -6   0  10 26297.1 503.165  12
  -6   0  10 27045.2 578.992  10
  -6   0  10 27203.2 527.023   6
  -6   0  11 105434. 1036.83  12
  -6   0  11 106721. 1189.48  10
  -6   0  11 104967. 1087.00   6
  -6   0  12 8978.77 335.137   6
  -6   0  13 6011.34 289.218   6
  -6   0  14 21932.2 568.518   6
   6   0  15 30980.1 388.600  28
  -6   0  15 30663.0 694.876   6
   6   0  15 31193.5 436.099  19
  -6   0  15 30610.5 344.910  26
  -6   0  15 29825.7 392.326  25
   6   0  16 26251.4 365.464  28
   6   0  16 26287.5 408.910  19
  -6   0  16 26012.7 657.961   6
  -6   0  16 25383.9 320.880  26
  -6   0  16 25412.1 366.904  25
   6   0  17 35106.3 476.248  19
   6   0  17 35127.0 428.523  28
  -6   0  17 34466.6 375.309  26
  -6   0  17 34590.1 771.568   6
  -6   0  17 33829.4 429.393  25
  -6   0  18 24197.3 314.212  26
   6   0  18 25129.1 404.304  19
   6   0  18 24091.2 355.498  28
  -6   0  18 24435.3 361.726  25
  -6   0  19 57388.6 543.996  25
   6   0  19 58965.7 607.064  19
   6   0  19 57439.3 534.186  28
  -6   0  19 57557.1 471.726  26
   6   0  20 30389.5 375.178  28
  -6   0  20 30544.0 379.270  25
   6   0  21 6141.42 162.232  28
  -6   0  21 6139.92 161.766  25
   6   0  22 6370.47 153.075  28
   6   0  22 6442.80 143.368  26
  -6   0  22 6389.30 149.063  25
   6   0  23 2125.90 81.6483  28
   6   0  23 2208.97 76.9534  26
  -6   0  23 2341.23 79.4883  15
  -6   0  24 8586.64 126.775  15
  -6  -1 -23 3587.35 118.038  14
  -6  -1 -16 25321.3 782.304  11
  -6   1 -16 25207.4 804.409  11
  -6  -1 -15 2317.02 241.439  11
  -6   1 -15 2281.10 249.807  11
  -6  -1 -14 2710.67 253.386  11
  -6   1 -14 2870.44 267.920  11
  -6  -1 -13 55927.5 1062.62  11
  -6   1 -13 55683.2 1103.21  11
  -6   1 -12 7714.80 399.522  11
  -6  -1 -12 7505.27 380.318  11
  -6   1 -11 8993.36 414.475  11
  -6  -1 -11 9157.71 399.189  11
  -6  -1 -10 15607.8 493.285  11
  -6   1 -10 15414.1 511.726  11
  -6  -1  -9 2548.73 196.719  11
  -6   1  -9 2608.88 203.442  11
  -6  -1  -8 40526.4 712.196  11
  -6   1  -8 41488.5 749.441  11
  -6  -1  -7 85086.0 971.421  11
  -6   1  -7 83644.0 1013.65  11
  -6  -1  -6 77217.2 880.995  11
  -6   1  -6 79764.1 930.757  11
   6  -1  -5 6709.12 187.049   8
  -6  -1  -5 6405.07 239.568  11
  -6   1  -5 6739.42 256.027  11
  -6  -1  -4 25900.6 450.506  11
   6   1  -4 26059.2 656.146   2
   6  -1  -4 26521.0 377.406   8
  -6   1  -4 26559.2 474.746  11
   6   1  -4 26701.2 567.033   3
   6  -1  -3 132610. 847.497   8
   6  -1  -3 130054. 1490.01   3
   6  -1  -3 132054. 795.731   1
   6  -1  -3 128459. 897.333   7
   6   1  -3 130633. 1461.28   2
   6   1  -3 129245. 782.913   7
   6   1  -3 131100. 1146.52   3
  -6   1  -3 128194. 967.766  11
   6  -1  -2 39472.3 471.887   8
   6   1  -2 39933.9 565.791   3
  -6  -1  -2 36904.9 349.762  12
   6   1  -2 38853.1 410.504   7
   6  -1  -2 38763.5 477.224   7
   6   1  -2 38532.5 790.342   2
  -6  -1  -2 37068.1 467.905  11
  -6   1  -2 38085.1 492.737  11
   6  -1  -2 38864.2 527.886   1
  -6  -1  -2 38639.3 526.497   3
   6   1  -1 179389. 850.908   7
   6  -1  -1 177912. 1005.03   7
  -6  -1  -1 178918. 817.952  12
  -6   1  -1 175706. 1627.82   3
  -6  -1  -1 176310. 921.415  11
  -6  -1  -1 176965. 1069.72   3
  -6  -1  -1 175514. 839.588  10
   6   1  -1 179968. 1688.54   2
   6   1   0 120985. 694.038   7
   6  -1   0 126493. 899.663   8
   6  -1   0 126260. 834.555   7
   6   1   0 122843. 1387.40   2
  -6  -1   0 125343. 730.111  12
  -6  -1   0 119092. 690.087  11
  -6  -1   0 122489. 912.673   5
  -6   1   0 118547. 1341.82   3
  -6  -1   0 122440. 762.529  10
   6  -1   1 190505. 1610.58   4
   6   1   1 176257. 1668.26   2
  -6  -1   1 179126. 917.904  12
  -6  -1   1 176567. 1138.87   5
   6  -1   1 186850. 1126.84   8
   6  -1   1 179611. 998.362   7
  -6   1   1 175504. 1666.10   3
  -6  -1   1 175219. 984.428  10
   6   1   1 179769. 846.032   7
  -6  -1   2 38242.3 471.567   9
   6  -1   2 39557.3 780.065   4
  -6  -1   2 38350.1 487.915  10
  -6  -1   2 36861.3 574.184   5
   6   1   2 38755.2 409.084   7
  -6  -1   2 38185.0 445.015  12
   6   1   2 37179.1 761.551   2
   6  -1   2 38836.1 473.166   7
  -6  -1   3 125257. 843.891  12
  -6  -1   3 127211. 858.164   9
  -6  -1   3 124407. 1158.51   5
  -6   1   3 125431. 1538.21   5
  -6   1   3 126299. 862.157   6
  -6  -1   3 124836. 936.085  10
   6   1   3 127650. 783.190   7
   6   1   3 123240. 1385.79   2
   6  -1   3 127718. 892.000   7
  -6  -1   4 26680.1 394.676   9
  -6  -1   4 27542.6 410.107  12
  -6   1   4 26214.3 731.821   5
  -6  -1   4 25773.3 376.643   6
  -6  -1   4 25729.2 447.165  10
  -6   1   4 26638.0 414.631   6
   6   1   4 25558.0 635.950   2
   6   1   4 27409.1 389.652   7
   6  -1   4 26053.2 420.076   7
   6  -1   4 28030.9 739.492   4
  -6  -1   5 6519.56 196.195   9
  -6   1   5 6064.81 206.357   6
  -6  -1   5 6505.79 210.675  12
   6   1   5 6595.19 205.862   7
   6  -1   5 6245.30 292.934   2
  -6  -1   5 6537.36 240.632  10
  -6  -1   5 6912.07 204.546   6
   6  -1   5 6585.05 224.894   7
  -6   1   6 78873.3 761.273   6
  -6  -1   6 80302.5 761.986  12
  -6  -1   6 77841.1 858.285  10
  -6  -1   6 79275.3 715.636   6
   6  -1   6 80178.5 819.154   7
  -6  -1   6 80886.7 674.794   9
  -6  -1   7 87474.4 691.485   9
  -6   1   7 84911.0 823.110   6
  -6  -1   7 84602.8 775.687   6
  -6  -1   7 87504.2 824.108  12
   6  -1   7 85164.5 892.526   7
  -6  -1   7 85067.9 936.506  10
  -6  -1   8 41663.3 594.852  12
  -6  -1   8 41669.3 572.653   6
  -6  -1   8 42104.1 689.307  10
   6  -1   8 41636.0 657.280   7
  -6   1   8 41536.1 605.965   6
  -6   1   9 2425.02 155.067  12
  -6  -1   9 2739.66 190.095  10
  -6  -1   9 2314.69 147.950   6
  -6   1   9 2486.11 162.018   6
  -6  -1  10 15967.4 461.173  10
  -6   1  10 16063.4 399.754  12
  -6   1  10 15509.7 409.404   6
  -6  -1  10 15334.4 387.851   6
  -6   1  11 9223.78 311.935  12
  -6  -1  11 8977.08 362.403  10
  -6  -1  11 9032.78 313.806   6
  -6   1  11 9230.04 333.416   6
  -6   1  12 7968.37 296.406  12
  -6  -1  12 7665.70 344.666  10
  -6   1  12 7941.84 323.396   6
  -6  -1  12 7553.32 304.250   6
  -6  -1  13 56079.4 958.229  10
  -6   1  13 57970.2 904.078   6
  -6  -1  13 57110.9 863.383   6
   6  -1  14 2815.21 133.344  19
  -6  -1  14 3083.34 236.726  10
  -6  -1  14 2828.91 206.689   6
   6   1  14 2827.18 117.859  28
  -6   1  14 2797.18 214.303   6
   6   1  15 2181.35 107.811  28
   6   1  15 2284.20 120.240  19
   6  -1  15 2179.25 122.990  19
  -6  -1  15 2351.45 213.655  10
  -6  -1  15 2180.66 108.788  24
  -6  -1  15 1980.49 182.501   6
  -6  -1  15 2152.27 99.3420  26
   6  -1  15 2113.79 104.593  28
  -6   1  15 2160.90 196.758   6
  -6   1  15 2091.23 109.210  25
   6  -1  16 25579.9 352.353  28
   6   1  16 25850.2 395.522  19
   6  -1  16 25205.3 406.310  19
  -6  -1  16 25500.9 336.004  26
   6   1  16 25376.6 361.583  28
  -6  -1  16 25771.0 638.715   6
  -6   1  16 26702.3 673.414   6
  -6   1  16 25514.8 376.169  25
  -6  -1  16 25230.7 361.593  24
  -6  -1  17 11173.1 239.893  24
   6   1  17 11435.1 268.840  19
   6  -1  17 11287.2 237.409  28
   6  -1  17 10903.3 272.621  19
   6   1  17 11070.2 242.976  28
  -6  -1  17 11109.3 225.973  26
  -6   1  17 11383.7 254.237  25
   6   1  18 8165.08 227.566  19
   6  -1  18 7834.71 231.385  19
   6   1  18 7896.85 205.856  28
   6  -1  18 8216.68 202.151  28
  -6  -1  18 8243.29 203.001  24
  -6   1  18 8173.17 215.640  25
  -6  -1  18 8022.22 191.552  26
  -6   1  19 10511.4 238.039  25
   6  -1  19 10216.0 257.783  19
  -6  -1  19 10421.9 220.196  24
   6  -1  19 10502.1 222.471  28
   6   1  19 10454.5 231.639  28
  -6  -1  19 10241.1 210.950  26
   6  -1  20 4463.97 141.688  28
  -6   1  20 4390.95 150.882  25
   6  -1  20 4662.62 170.163  19
  -6  -1  20 4568.73 139.462  24
   6   1  20 4424.56 147.271  28
   6  -1  21 5762.36 150.017  28
  -6  -1  21 5968.67 148.583  15
   6   1  21 5878.56 160.366  28
  -6   1  21 5694.85 160.736  25
   6   1  22 1576.02 69.1097  26
   6  -1  22 1607.14 75.3319  28
  -6  -1  22 1526.59 72.8527  15
   6   1  22 1599.27 81.1163  28
   6  -1  22 1533.60 76.1647  26
  -6   1  22 1528.17 80.5077  25
   6  -1  23 3430.22 93.6795  28
   6   1  23 3853.03 108.466  28
  -6  -1  23 3847.22 98.5929  15
  -6   1  23 3841.01 108.201  25
   6   1  23 3786.09 89.3815  26
   6  -1  23 3838.13 101.566  26
  -6   1  23 3832.19 95.5910  15
  -6  -1  24 1441.53 53.4392  15
   6   1  24 1381.70 57.5772  28
  -6  -2 -23 4012.78 115.786  14
  -6  -2 -22 1603.02 86.9760  14
  -6  -2 -21 11320.8 240.723  14
  -6  -2 -16 49780.5 1090.12  11
  -6   2 -16 49165.4 1151.33  11
  -6  -2 -15 20268.6 684.215  11
  -6   2 -15 20813.9 739.909  11
  -6  -2 -14 9863.06 467.999  11
  -6   2 -14 9822.94 501.360  11
  -6  -2 -13 2563.25 241.276  11
  -6   2 -13 2387.60 247.970  11
  -6  -2 -12 7639.10 390.571  11
  -6   2 -12 7161.96 399.557  11
  -6  -2 -11 19209.5 587.795  11
  -6   2 -11 18478.9 611.495  11
  -6  -2 -10 3496.48 249.937  11
  -6   2 -10 3268.48 255.151  11
  -6  -2  -9 21930.0 573.320  11
  -6   2  -9 21937.7 614.546  11
  -6   2  -8 15290.8 492.475  11
  -6  -2  -8 15051.5 454.383  11
  -6  -2  -7 17753.3 467.949  11
  -6  -2  -7 17800.3 335.260   9
  -6  -2  -6 8504.91 232.047   9
  -6  -2  -6 8174.49 302.487  11
   6  -2  -6 8321.61 252.172   8
  -6  -2  -5 73871.2 688.126   9
  -6  -2  -5 71473.6 839.844  11
   6  -2  -4 15705.9 344.954   8
  -6  -2  -4 14640.1 364.934  11
   6  -2  -4 15204.2 341.342   7
   6   2  -4 14987.1 441.174   1
  -6  -2  -4 15709.9 318.059   9
  -6  -2  -3 16476.1 325.652   9
   6  -2  -3 16497.7 355.376   8
   6  -2  -3 16167.0 341.490   7
  -6  -2  -2 98153.0 794.296   9
   6  -2  -2 98044.1 978.440   1
   6  -2  -2 94050.0 803.190   7
   6  -2  -2 99577.9 876.722   8
  -6  -2  -2 95888.8 838.250  11
  -6  -2  -1 57171.1 609.475   9
  -6   2  -1 55270.7 1038.17   4
   6  -2  -1 56484.6 611.278   7
  -6  -2  -1 54084.3 512.621  10
   6  -2  -1 57595.7 814.850   1
  -6  -2   0 54927.0 595.037   9
   6  -2   0 56017.5 678.072   8
   6  -2   0 56866.4 860.150   1
  -6   2   0 53673.4 963.373   4
  -6  -2   0 52862.2 549.380  10
   6  -2   0 55091.3 597.198   7
  -6  -2   1 55796.5 602.930   9
   6  -2   1 57118.7 611.270   7
   6  -2   1 58285.3 710.417   8
  -6  -2   1 57231.4 608.916  10
   6  -2   1 58025.4 922.349   1
  -6   2   1 55257.1 931.751   4
   6  -2   2 97910.6 938.293   8
  -6  -2   2 96715.0 837.001  10
   6  -2   2 96655.0 810.413   7
  -6  -2   2 95946.1 787.063   9
   6  -2   3 16423.9 396.556   8
  -6  -2   3 15508.4 357.510  10
   6  -2   3 15997.7 341.065   7
  -6  -2   3 15439.7 320.105   9
   6  -2   4 15210.6 392.350   8
   6  -2   4 15309.0 345.858   7
  -6   2   4 15438.2 328.102   6
  -6  -2   4 15519.0 374.013  10
  -6  -2   4 15037.3 315.572   9
   6  -2   5 71262.7 781.395   7
  -6  -2   5 71528.8 836.701  10
  -6   2   5 73711.6 740.911   6
  -6  -2   5 72573.7 692.479   9
  -6   2   6 9148.16 272.828   6
  -6  -2   6 8359.30 225.373   6
  -6  -2   6 8194.31 299.772  10
   6  -2   6 8211.07 282.931   7
  -6  -2   6 8346.73 239.232   9
   6  -2   7 18075.8 433.448   7
  -6  -2   7 17867.4 461.379  10
  -6  -2   7 17950.4 349.301   6
  -6   2   7 18358.8 398.189   6
  -6  -2   7 18523.5 353.975   9
  -6  -2   8 15370.3 341.447   6
  -6  -2   8 15569.4 446.678  10
  -6   2   8 15814.6 387.929   6
   6  -2   8 15451.5 424.110   7
  -6  -2   8 15628.0 328.055   9
  -6  -2   9 21899.9 552.488  10
  -6   2   9 22438.8 484.415   6
  -6  -2  10 3434.00 232.684  10
  -6   2  10 3323.71 201.081   6
  -6  -2  11 18389.5 542.912  10
  -6   2  11 18634.9 456.294  12
  -6   2  11 18652.6 484.526   6
  -6  -2  12 7245.08 357.638  10
  -6   2  12 7364.90 319.967   6
  -6  -2  13 2652.45 226.331  10
  -6   2  13 2476.42 200.230   6
   6   2  14 9673.79 227.968  19
   6  -2  14 9937.90 251.363  19
  -6   2  14 9599.26 225.944  25
  -6  -2  14 9691.84 433.805  10
   6   2  14 9814.48 218.082  28
  -6   2  14 9926.59 397.437   6
  -6  -2  14 10081.4 210.653  26
  -6  -2  14 9734.18 230.006  24
   6   2  15 20323.2 337.467  19
   6  -2  15 19967.4 362.273  19
  -6  -2  15 20559.7 634.299  10
  -6   2  15 20045.0 576.292   6
  -6  -2  15 20894.3 308.306  26
   6   2  15 20497.7 320.484  28
  -6   2  15 20357.0 333.614  25
  -6  -2  15 20683.7 338.487  24
   6   2  16 49711.1 534.454  19
  -6  -2  16 47980.1 972.149  10
  -6  -2  16 49762.9 482.638  26
  -6   2  16 48332.4 909.041   6
   6   2  16 49567.0 501.979  28
  -6  -2  16 49189.4 525.326  24
  -6   2  16 48843.2 523.258  25
   6  -2  16 48337.1 563.562  19
   6  -2  17 26604.3 378.846  24
  -6  -2  17 26992.8 357.484  26
   6   2  17 27434.3 374.806  28
   6  -2  17 26033.0 415.512  19
  -6   2  17 26574.4 389.726  25
  -6  -2  17 27051.1 387.938  24
  -6   2  18 5545.76 178.941  25
  -6  -2  18 5663.76 165.737  26
   6   2  18 5752.18 173.618  28
   6  -2  18 5444.26 192.099  19
  -6  -2  18 5672.18 177.049  24
   6  -2  18 5544.08 172.226  24
  -6  -2  19 10364.7 215.112  26
   6  -2  19 10491.2 254.533  19
  -6  -2  19 10358.4 205.633  15
  -6   2  19 10517.9 237.106  25
  -6  -2  19 10586.6 230.456  24
   6  -2  19 10577.3 227.004  24
   6  -2  20 13431.5 275.377  19
  -6   2  20 13825.0 260.554  25
  -6  -2  20 13735.6 224.894  15
   6   2  20 13809.9 247.093  28
  -6  -2  20 13456.9 245.210  24
   6  -2  20 13683.3 242.200  24
   6  -2  21 11942.2 207.191  26
  -6   2  21 11729.2 224.285  25
   6   2  21 11958.3 215.919  28
  -6  -2  21 11720.6 211.033  24
  -6  -2  21 11661.0 194.569  15
   6   2  22 1676.02 79.0249  28
   6  -2  22 1658.60 75.0046  26
  -6   2  22 1574.89 80.4179  25
  -6  -2  22 1552.61 69.7747  15
  -6  -2  22 1572.43 71.8308  24
   6   2  23 4329.12 108.275  28
  -6   2  23 4086.06 87.5716  15
  -6  -2  23 4363.99 97.3634  15
  -6   2  23 4153.31 109.927  25
   6  -2  23 4322.59 102.286  26
  -6  -3 -22 4242.52 121.432  14
  -6  -3 -21 2487.08 107.093  14
  -6  -3 -20 7611.34 198.612  14
  -6  -3 -19 2118.68 117.052  14
  -6  -3 -18 6546.73 203.664  14
  -6  -3 -17 1106.44 94.4534  14
  -6  -3 -15 4969.32 305.522   8
  -6  -3 -15 5664.20 366.196  11
  -6   3 -15 5777.05 404.066  11
  -6  -3 -14 17463.3 627.775  11
  -6   3 -14 18534.5 704.822  11
  -6  -3 -13 14370.3 551.054  11
  -6   3 -13 14633.9 613.901  11
  -6  -3 -12 2016.86 215.865  11
  -6   3 -12 2048.78 238.771  11
  -6  -3 -11 790.669 140.086  11
  -6   3 -11 801.804 158.389  11
  -6  -3 -10 6871.81 352.501  11
  -6   3 -10 7286.50 398.698  11
  -6  -3  -9 15028.3 498.751  11
  -6  -3  -8 3316.32 232.120  11
   6  -3  -8 3465.08 189.573   8
  -6  -3  -7 193819. 1615.79  11
   6  -3  -7 193915. 1388.72   8
  -6  -3  -6 72236.3 952.674  11
   6  -3  -6 71844.6 836.292   8
   6  -3  -6 71248.3 837.370   7
  -6  -3  -5 16813.8 445.449  11
   6  -3  -5 17385.9 412.844   8
   6  -3  -5 16560.0 391.085   7
  -6  -3  -5 17051.1 348.822   9
   6  -3  -4 94280.9 901.569   7
   6  -3  -4 95643.8 973.305   8
  -6  -3  -4 96097.8 836.930   9
   6  -3  -3 68550.4 748.675   7
   6  -3  -3 70474.1 843.992   8
  -6  -3  -3 69163.4 711.005   9
   6  -3  -2 94732.8 860.516   7
  -6  -3  -2 95346.0 843.178   9
   6  -3  -1 39416.3 548.923   7
   6  -3  -1 40132.0 644.099   8
  -6  -3  -1 39536.6 541.323   9
   6  -3   0 3368.37 163.187   7
   6  -3   0 3644.23 202.942   8
  -6  -3   0 3459.87 149.990   8
  -6  -3   0 3703.24 166.049  10
  -6  -3   0 3534.67 167.002   9
   6  -3   1 38105.4 543.422   7
  -6  -3   1 38981.5 543.398   9
  -6  -3   1 38101.7 554.918  10
   6  -3   2 97741.9 1052.11   8
  -6  -3   2 94350.9 913.290  10
  -6  -3   2 94758.2 854.353   9
   6  -3   2 97157.8 878.785   7
   6  -3   3 67243.6 890.112   8
  -6  -3   3 68144.9 730.027   9
   6  -3   3 68188.1 755.713   7
   6  -3   4 91846.2 1063.77   8
  -6  -3   4 91464.8 986.077  10
   6  -3   4 94060.1 922.858   7
  -6  -3   4 94699.7 866.922   9
  -6   3   5 16861.2 372.268   6
   6  -3   5 16310.9 460.341   8
  -6  -3   5 15972.1 434.110  10
   6  -3   5 16201.3 401.465   7
  -6  -3   5 16924.4 373.747   9
  -6  -3   6 72865.2 779.075   9
  -6   3   6 74244.2 815.417   6
  -6  -3   6 73189.0 960.122  10
   6  -3   6 74876.0 892.883   7
  -6   3   7 194736. 1363.18   6
   6  -3   7 191549. 1495.58   7
  -6  -3   7 194593. 1287.00   9
   6  -3   8 3683.73 195.139  10
  -6   3   8 3236.01 187.094   6
  -6  -3   8 3336.33 230.697  10
   6  -3   8 3825.48 225.339   7
  -6  -3   8 3437.03 175.992   9
  -6  -3   9 14518.1 485.609  10
  -6   3   9 14999.7 412.169   6
   6  -3   9 15222.0 406.742  10
  -6   3  10 7196.19 299.637   6
  -6  -3  10 7256.80 360.581  10
  -6   3  11 1104.08 131.748   6
  -6  -3  11 920.476 148.010  10
  -6  -3  12 1962.66 209.302  10
  -6   3  12 1988.34 176.501   6
  -6  -3  13 12825.8 294.174  20
  -6   3  13 14158.1 272.596  25
  -6  -3  13 13484.9 245.464  26
   6   3  13 14161.4 251.899  28
  -6  -3  13 13148.2 221.476  16
  -6  -3  13 13103.6 269.673  23
   6  -3  13 13506.5 315.175  18
   6  -3  13 13281.6 288.297  19
  -6  -3  13 13742.8 532.121  10
  -6   3  13 13857.0 457.902   6
  -6  -3  13 13691.7 229.853  15
  -6  -3  13 13688.0 276.591  24
  -6   3  14 18322.0 539.208   6
   6  -3  14 17832.1 338.952  19
  -6  -3  14 17411.6 265.679  15
   6   3  14 18450.6 293.335  28
   6  -3  14 18142.9 372.229  18
  -6  -3  14 17998.2 620.495  10
  -6  -3  14 17413.3 310.787  23
  -6  -3  14 17368.2 284.485  26
  -6   3  14 18152.4 314.467  25
  -6  -3  14 17742.6 322.039  24
  -6  -3  15 5946.59 197.350  20
   6  -3  15 5268.16 189.038  19
   6   3  15 5498.77 164.763  28
  -6  -3  15 5597.03 354.001  10
  -6  -3  15 5367.66 149.983  15
  -6   3  15 5515.84 306.329   6
  -6  -3  15 5468.35 163.365  26
  -6   3  15 5698.69 180.049  25
  -6  -3  15 5551.16 185.115  24
  -6  -3  16 22305.1 362.109  20
   6   3  16 24202.7 344.345  28
   6  -3  16 23796.5 391.911  19
  -6  -3  16 23503.0 336.247  26
   6  -3  16 24738.6 380.499  24
  -6   3  16 23583.4 362.251  25
  -6  -3  16 24630.1 381.819  24
  -6  -3  16 23564.9 311.389  15
  -6  -3  17 1196.32 75.8383  15
   6  -3  17 1125.59 94.5466  19
  -6  -3  17 1246.12 84.1317  26
   6   3  17 1161.78 81.1248  28
  -6   3  17 1253.42 91.1791  25
  -6  -3  17 1154.71 89.5666  24
   6  -3  17 1281.11 93.9554  24
   6  -3  18 6478.81 200.081  19
   6   3  18 6892.70 179.044  28
  -6  -3  18 6685.73 194.165  24
  -6  -3  18 6621.44 161.654  15
  -6   3  18 6578.01 189.084  25
   6  -3  18 6910.47 195.458  24
   6  -3  19 2051.72 95.2577  26
  -6  -3  19 2251.04 112.724  24
   6   3  19 2249.12 101.796  28
  -6   3  19 2228.72 111.109  25
  -6  -3  19 2090.58 91.4975  15
   6  -3  19 1976.49 110.185  19
   6  -3  19 2079.18 107.644  24
  -6  -3  20 7624.58 156.003  15
   6   3  20 7648.43 171.446  28
   6  -3  20 7980.80 168.617  26
  -6   3  20 7860.49 187.830  25
  -6  -3  20 7700.21 186.131  24
   6  -3  20 7896.58 186.380  24
  -6  -3  21 2674.16 102.701  24
   6   3  21 2659.54 96.1120  28
   6  -3  21 2588.30 91.0735  26
  -6  -3  21 2594.37 86.6686  15
  -6   3  21 2444.76 100.685  25
   6  -3  21 2641.49 99.8505  24
   6   3  22 4502.16 110.798  28
  -6  -3  22 4691.03 117.388  24
  -6   3  22 4438.58 119.617  25
  -6  -3  22 4512.90 99.0024  15
   6  -3  22 4605.37 107.491  26
   6  -3  22 4598.03 112.073  24
  -6  -4 -21 66.8783 31.0161  14
  -6  -4 -21 45.9645 31.2780  21
   6  -4 -21 88.2600 30.6422  18
  -6  -4 -20 1281.41 76.2219  14
  -6  -4 -19 2824.94 120.602  14
  -6  -4 -18 5152.86 170.200  14
   6  -4 -18 5164.61 159.741  14
  -6  -4 -17 4734.07 170.090  14
   6  -4 -17 4804.54 162.667  14
  -6  -4 -16 14374.4 298.602  14
   6  -4 -16 14374.1 285.493  14
   6  -4 -15 10985.0 252.224  14
  -6  -4 -15 10918.8 264.350  14
   6  -4 -14 2946.26 134.662  14
  -6  -4 -14 3018.57 142.013  14
   6  -4 -14 2909.41 228.315   7
  -6  -4 -13 16897.2 324.999  14
   6  -4 -13 17086.0 315.824  14
   6  -4 -13 16410.8 519.977   7
  -6   4 -13 17285.0 696.989  11
  -6  -4 -13 17596.2 566.285   8
   6  -4 -12 13218.4 275.091  14
  -6  -4 -12 12858.1 277.764  14
   6  -4 -12 13855.3 466.564   7
  -6   4 -12 13931.6 616.742  11
  -6  -4 -12 13558.2 492.038   8
   6  -4 -11 43395.8 488.069  14
   6  -4 -11 44530.7 812.829   7
  -6   4 -11 44659.0 1076.97  11
  -6  -4 -11 44169.1 863.277   8
   6  -4 -10 24152.5 579.967   7
  -6  -4 -10 23903.4 621.480   8
   6  -4  -9 2397.74 187.478   8
   6  -4  -9 2302.33 179.136   7
  -6  -4  -9 2309.15 193.749   8
  -6  -4  -8 2961.69 213.395   8
   6  -4  -8 2548.91 182.959   7
   6  -4  -8 2602.29 191.308   8
   6  -4  -7 20234.8 486.146   7
   6  -4  -7 19600.7 508.639   8
  -6  -4  -7 20115.8 520.687   8
   6  -4  -6 12729.1 374.542   7
   6  -4  -6 12798.9 413.711   8
  -6  -4  -6 12727.0 400.875   8
  -6  -4  -6 13047.3 334.588   9
   6  -4  -5 5798.66 246.447   7
   6  -4  -5 6557.68 299.078   8
  -6  -4  -5 5890.08 266.968   8
  -6  -4  -5 6594.22 241.251   9
   6  -4  -4 13712.8 363.859   7
   6  -4  -4 14220.9 436.043   8
  -6  -4  -4 13956.0 390.752   8
  -6  -4  -4 13551.2 348.101   9
   6  -4  -3 12859.3 347.797   7
   6  -4  -3 13117.7 420.784   8
  -6  -4  -3 12908.8 360.927   8
  -6  -4  -3 12910.0 342.813   9
   6  -4  -2 3039.86 169.490   7
  -6  -4  -2 3572.07 186.273   8
  -6  -4  -2 3326.43 178.505   9
   6  -4  -2 3367.74 220.007   8
   6  -4  -1 31063.1 645.995   8
   6  -4  -1 31073.7 524.818   7
  -6  -4  -1 30467.8 516.144   8
  -6  -4  -1 30924.5 535.423   9
   6  -4   0 26157.7 602.446   8
  -6  -4   0 26144.0 496.730   9
   6  -4   0 25920.5 480.481   7
  -6  -4   1 30901.6 565.535  10
   6  -4   1 32355.5 677.196   8
  -6  -4   1 30502.9 542.212   9
   6  -4   1 32033.6 536.483   7
   6  -4   2 3707.14 239.642   8
  -6  -4   2 3429.20 200.592  10
  -6  -4   2 3861.11 200.700   9
   6  -4   2 3467.43 183.701   7
   6  -4   3 13290.0 442.981   8
   6  -4   3 12840.4 355.277   7
  -6  -4   3 12761.2 397.912  10
  -6  -4   3 12478.9 356.818   9
   6  -4   4 13477.0 453.060   8
  -6  -4   4 13553.0 426.821  10
  -6  -4   4 14096.6 381.337   9
   6  -4   4 13592.8 381.443   7
   6  -4   5 5626.49 303.162   8
  -6  -4   5 5737.55 291.072  10
  -6  -4   5 5845.05 249.320   9
   6  -4   5 5902.55 260.650   7
   6  -4   6 13049.8 462.751   8
  -6  -4   6 12451.5 442.525  10
   6  -4   6 13025.8 398.789   7
  -6  -4   6 12857.0 373.774   9
  -6   4   7 20976.6 466.009   6
  -6  -4   7 19573.6 570.564  10
   6  -4   7 20405.5 519.501   7
  -6  -4   7 20138.9 471.928   9
   6  -4   8 2916.53 201.371  10
  -6  -4   8 3117.65 192.537   9
  -6   4   8 2778.68 180.227   6
  -6  -4   8 2782.86 230.258  10
   6  -4   9 2339.16 187.811  10
  -6   4   9 2217.02 167.857   6
  -6  -4   9 2215.15 214.576  10
  -6  -4   9 2417.01 173.045   9
   6  -4  10 24103.7 601.519  10
  -6  -4  10 24293.4 702.080  10
  -6   4  10 25334.9 572.022   6
   6  -4  11 45801.1 459.316  22
  -6  -4  11 45967.1 563.237  20
  -6   4  11 46001.4 790.883   6
  -6  -4  11 45474.6 493.892  24
   6  -4  11 45588.7 584.223  18
  -6  -4  11 45199.2 976.911  10
  -6  -4  11 42894.1 401.369  16
  -6  -4  11 43034.2 390.115  15
  -6   4  11 45827.3 468.815  25
  -6  -4  11 45980.3 521.957  23
  -6  -4  12 13903.4 318.203  20
   6  -4  12 13871.7 258.872  22
   6  -4  12 14418.6 336.419  18
  -6  -4  12 13462.6 549.082  10
  -6   4  12 14080.2 452.169   6
  -6  -4  12 13535.7 228.714  16
  -6  -4  12 13391.9 222.875  15
  -6   4  12 14293.5 270.264  25
  -6  -4  12 13761.7 281.817  24
  -6  -4  12 14085.2 293.973  23
   6   4  13 17463.8 273.908  28
  -6  -4  13 16582.7 348.235  20
  -6  -4  13 17370.0 256.236  16
  -6  -4  13 17103.3 254.552  15
   6  -4  13 17411.2 375.250  18
  -6  -4  13 16975.4 622.800  10
  -6   4  13 17633.7 517.054   6
  -6   4  13 17317.1 301.661  25
  -6  -4  13 17419.8 321.349  24
  -6  -4  13 17790.3 331.908  23
  -6  -4  14 3049.92 154.096  20
  -6  -4  14 2929.59 109.528  15
   6  -4  14 2846.64 136.155  19
   6  -4  14 3172.47 166.943  18
  -6   4  14 3027.04 130.845  25
  -6  -4  14 3065.71 141.045  24
   6   4  14 2977.90 117.318  28
  -6  -4  14 3101.56 140.881  23
  -6  -4  15 11231.8 274.163  20
   6  -4  15 10921.6 257.619  19
   6   4  15 11319.4 222.369  28
  -6   4  15 11127.2 244.843  25
  -6  -4  15 10825.4 204.753  15
  -6  -4  15 10794.6 257.033  24
  -6  -4  15 11183.7 256.190  23
  -6  -4  16 14351.2 230.866  15
   6  -4  16 14371.6 289.045  19
   6  -4  16 15277.5 300.987  24
   6   4  16 14863.8 252.454  28
  -6  -4  16 14681.5 295.424  24
  -6   4  16 14700.5 278.809  25
  -6  -4  16 14870.2 285.610  23
   6  -4  17 4721.75 135.022  26
  -6   4  17 5054.75 161.922  25
   6  -4  17 4578.36 160.234  19
   6   4  17 4998.67 144.458  28
  -6  -4  17 4831.32 169.688  24
  -6  -4  17 4718.49 131.014  15
   6  -4  17 4968.87 170.455  24
   6   4  18 5331.72 143.441  28
   6  -4  18 5295.43 137.223  26
  -6  -4  18 5389.83 133.331  15
  -6  -4  18 5496.99 172.497  24
   6  -4  18 5528.17 173.699  24
  -6   4  18 5197.14 158.131  25
  -6  -4  19 2939.20 121.577  24
   6  -4  19 2808.21 95.4920  26
  -6  -4  19 2880.98 92.5794  15
   6   4  19 2825.79 99.8417  28
  -6   4  19 2818.49 112.236  25
   6  -4  19 2869.06 119.666  24
  -6  -4  20 1479.70 82.6334  24
   6   4  20 1542.82 70.1538  28
  -6   4  20 1540.65 79.8504  25
   6  -4  20 1448.22 65.1910  26
  -6  -4  20 1413.93 61.5393  15
   6  -4  20 1434.11 81.0061  24
  -6   4  21 71.1191 29.9703  25
   6   4  21 99.3181 24.5558  28
   6  -4  21 52.8955 22.4216  26
  -6  -4  21 34.8297 29.0932  24
  -6  -4  21 57.9028 20.4731  15
   6  -4  21 64.7220 28.3819  24
  -6  -5 -20 2220.92 83.9551  21
  -6  -5 -20 2256.73 83.6652  14
   6  -5 -20 2346.28 81.6299  18
  -6  -5 -19 686.097 57.1450  14
   6  -5 -19 657.955 54.2939  18
  -6  -5 -19 692.316 59.3374  21
  -6  -5 -18 718.760 66.9802  21
   6  -5 -18 707.917 61.7352  18
   6  -5 -18 768.009 61.4721  14
  -6  -5 -18 673.799 63.1407  14
   6  -5 -17 3965.67 139.008  14
  -6  -5 -17 4152.99 153.767  21
   6  -5 -17 3991.23 139.820  18
  -6  -5 -17 3724.94 139.711  14
   6  -5 -16 6838.56 190.874  18
  -6  -5 -16 6834.28 204.816  21
   6  -5 -16 6705.43 188.909  14
  -6  -5 -16 6756.76 194.021  14
   6  -5 -15 15133.5 292.269  14
  -6  -5 -15 14946.4 294.878  14
   6  -5 -14 19766.5 342.925  14
  -6  -5 -14 19305.6 339.817  14
   6  -5 -13 13583.9 287.669  14
  -6  -5 -13 13212.7 282.744  14
   6  -5 -12 2863.31 137.612  14
  -6  -5 -12 2892.11 137.368  14
  -6  -5 -11 10828.9 446.786   8
   6  -5 -11 11203.4 263.251  14
  -6  -5 -11 10476.3 251.244  14
  -6  -5 -10 10767.8 439.365   8
  -6  -5 -10 11384.3 279.713  21
   6  -5 -10 11295.9 256.767  18
   6  -5 -10 11142.7 261.015  14
  -6  -5  -9 2705.94 139.175  21
   6  -5  -9 2484.37 213.732   8
  -6  -5  -9 2483.75 213.970   8
   6  -5  -9 2527.68 124.869  18
   6  -5  -9 2436.88 125.694  14
   6  -5  -8 25956.1 676.241   8
  -6  -5  -8 25244.7 641.674   8
   6  -5  -8 26206.3 379.216  18
  -6  -5  -8 26118.6 410.209  21
   6  -5  -8 25382.8 384.045  14
   6  -5  -7 4187.53 275.833   8
  -6  -5  -7 4406.05 267.605   8
   6  -5  -6 5859.15 322.120   8
  -6  -5  -6 6136.81 301.656   8
   6  -5  -5 7022.44 350.683   8
  -6  -5  -5 6940.73 315.283   8
  -6  -5  -5 7217.48 282.851   9
  -6  -5  -4 664.982 96.6168   9
   6  -5  -4 720.211 125.172   8
  -6  -5  -4 780.898 110.873   8
   6  -5  -3 48707.3 911.339   8
  -6  -5  -3 48492.9 741.403   9
  -6  -5  -3 46806.2 764.136   8
   6  -5  -2 6836.42 344.507   8
  -6  -5  -2 7163.61 292.032   8
  -6  -5  -2 6942.29 288.027   9
   6  -5  -1 5184.11 303.132   8
  -6  -5  -1 4883.27 244.973   9
   6  -5   0 1150.29 158.444   8
  -6  -5   0 1029.81 122.912   9
   6  -5   1 5173.46 312.529   8
  -6  -5   1 5145.30 255.759   9
   6  -5   2 7197.14 362.243   8
  -6  -5   2 6780.48 296.951   9
   6  -5   3 46733.8 919.625   8
  -6  -5   3 48131.3 856.809  10
  -6  -5   3 47862.3 781.573   9
  -6  -5   4 788.773 116.748   9
  -6  -5   4 817.570 132.908  10
   6  -5   4 725.543 135.039   8
   6  -5   5 6943.84 367.852   8
  -6  -5   5 6718.01 307.051   9
  -6  -5   5 6935.91 352.243  10
  -6  -5   6 6203.89 294.927   9
  -6  -5   6 6351.19 348.312  10
   6  -5   6 6408.80 357.823   8
  -6  -5   7 4719.56 260.048   9
  -6  -5   7 4328.54 299.796  10
   6  -5   7 4605.73 277.504  10
  -6  -5   8 25357.1 415.206  20
   6  -5   8 26019.2 440.387  18
  -6  -5   8 25430.8 729.377  10
  -6  -5   8 24883.8 307.898  16
  -6  -5   8 24815.8 595.330   9
  -6  -5   8 25033.6 458.065  27
   6  -5   8 25098.5 654.892  10
  -6  -5   8 25139.7 394.851  23
   6  -5   9 2584.13 120.728  22
  -6  -5   9 2682.99 143.452  20
   6  -5   9 2476.69 145.522  18
  -6  -5   9 2515.55 246.608  10
  -6  -5   9 2443.97 101.197  16
  -6  -5   9 2433.47 151.671  27
   6  -5   9 2289.68 210.039  10
  -6  -5   9 2150.69 107.636  24
  -6  -5   9 2317.17 126.058  23
   6  -5  10 11845.1 249.177  22
   6  -5  10 10755.9 447.604  10
  -6  -5  10 10950.0 286.131  20
   6  -5  10 10659.2 295.768  18
  -6  -5  10 11263.4 516.878  10
  -6  -5  10 10956.3 208.175  16
  -6  -5  10 10511.1 309.851  27
  -6  -5  10 11110.4 243.346  24
  -6  -5  10 11061.8 270.027  23
   6  -5  11 10958.2 241.742  22
  -6  -5  11 10504.0 284.698  20
   6  -5  11 10934.1 302.923  18
  -6  -5  11 10611.9 507.287  10
  -6  -5  11 10834.7 315.759  27
  -6  -5  11 10468.3 205.172  16
  -6  -5  11 10768.7 244.518  24
  -6  -5  11 11006.5 271.585  23
  -6  -5  12 2916.88 155.158  20
   6  -5  12 2811.90 160.150  18
  -6   5  12 2842.62 120.655  25
  -6  -5  12 2924.41 110.061  16
   6  -5  12 3027.91 131.652  22
  -6  -5  12 2940.34 133.236  24
  -6  -5  12 2975.10 144.957  23
   6  -5  13 13840.3 269.197  22
  -6  -5  13 13407.3 315.238  20
  -6  -5  13 13299.0 222.803  16
   6  -5  13 14149.1 348.345  18
  -6   5  13 13698.5 258.492  25
  -6  -5  13 13562.5 279.985  24
  -6  -5  13 14020.3 304.701  23
   6  -5  14 20034.3 316.654  22
   6  -5  14 20497.9 414.934  18
  -6  -5  14 20047.0 354.697  23
  -6  -5  14 19433.4 363.103  20
  -6   5  14 20173.4 312.896  25
   6  -5  14 20077.9 342.444  24
  -6  -5  14 19874.4 337.342  24
  -6   5  15 15201.8 266.755  25
  -6  -5  15 16028.7 316.070  20
  -6  -5  15 14906.7 288.549  24
   6  -5  15 14956.1 292.206  24
  -6  -5  15 15146.4 300.371  23
  -6  -5  16 6835.84 193.340  23
  -6   5  16 6622.68 172.220  25
  -6  -5  16 6787.95 191.921  24
   6  -5  16 6692.16 194.338  24
   6  -5  17 4074.15 146.678  24
  -6  -5  17 3961.42 141.696  24
  -6   5  17 4080.34 130.877  25
  -6  -5  17 4005.42 137.849  23
  -6  -5  18 823.713 69.4556  24
  -6   5  18 743.321 57.8918  25
   6  -5  18 719.783 65.8913  24
  -6  -5  19 693.148 58.8262  24
   6  -5  19 700.989 60.3025  24
  -6   5  19 702.805 52.2425  25
  -6  -5  20 2394.79 87.5838  24
  -6   5  20 2129.11 73.9639  25
   6  -5  20 2389.11 89.1048  24
   6  -6 -18 3705.37 103.715  18
  -6  -6 -18 3525.55 105.863  14
  -6  -6 -17 639.265 55.5251  21
   6  -6 -17 629.537 53.7913  18
  -6  -6 -17 646.272 56.1471  14
   6  -6 -17 661.663 55.7462  14
  -6  -6 -16 626.355 61.1617  21
   6  -6 -16 612.478 58.7830  18
   6  -6 -16 579.946 58.2448  14
  -6  -6 -16 609.540 59.9904  14
  -6  -6 -15 4879.04 160.438  21
  -6  -6 -15 4930.92 158.183  14
   6  -6 -15 4970.48 154.086  18
   6  -6 -15 5030.99 160.239  14
  -6  -6 -14 2136.31 113.653  21
   6  -6 -14 2217.64 111.643  18
  -6  -6 -14 2156.89 111.464  14
   6  -6 -14 2152.26 113.309  14
   6  -6 -13 161.061 46.3265  14
  -6  -6 -13 240.569 50.1292  14
  -6  -6 -13 155.666 49.0344  21
   6  -6 -13 215.905 50.3235  18
  -6  -6 -12 4964.16 179.832  21
   6  -6 -12 4808.29 168.097  18
   6  -6 -12 4776.31 173.961  14
  -6  -6 -12 4767.61 168.867  14
  -6  -6 -11 8374.16 235.368  21
   6  -6 -11 8632.96 226.245  18
  -6  -6 -11 8229.51 223.469  14
   6  -6 -11 8475.13 234.702  14
  -6  -6 -10 1388.56 103.201  21
   6  -6 -10 1405.20 98.8771  18
   6  -6 -10 1306.41 99.5589  14
  -6  -6  -9 32025.1 462.409  21
   6  -6  -9 32027.5 457.057  14
   6  -6  -9 31750.0 436.906  18
   6  -6  -8 9895.68 454.561   8
  -6  -6  -8 10679.2 269.155  21
  -6  -6  -8 9489.65 414.592   8
   6  -6  -8 10285.4 249.913  18
   6  -6  -8 10983.9 268.931  14
  -6  -6  -7 11430.4 276.784  21
   6  -6  -7 10815.6 476.799   8
  -6  -6  -7 11020.9 440.120   8
   6  -6  -7 11102.0 260.262  18
   6  -6  -7 11551.9 278.274  14
  -6  -6  -6 3737.69 160.596  21
   6  -6  -6 3849.95 291.799   8
  -6  -6  -6 3348.24 243.541   8
   6  -6  -6 3625.30 149.898  18
   6  -6  -6 3732.16 161.391  14
  -6  -6  -5 1857.94 117.812  21
  -6  -6  -5 1886.64 183.950   8
   6  -6  -5 1739.25 107.666  18
   6  -6  -5 1954.38 213.489   8
  -6  -6  -5 1854.34 122.056  27
   6  -6  -5 1813.70 114.598  14
  -6  -6  -4 9766.47 396.240   8
  -6  -6  -4 10241.9 262.977  21
   6  -6  -4 9973.50 458.900   8
  -6  -6  -4 10160.9 374.240   9
   6  -6  -4 10241.2 247.581  18
  -6  -6  -4 9803.89 267.776  27
   6  -6  -4 9979.21 260.128  14
  -6  -6  -3 8204.61 236.086  21
   6  -6  -3 8036.43 413.023   8
   6  -6  -3 7954.57 219.888  18
  -6  -6  -3 7432.20 325.665   9
  -6  -6  -3 8292.26 245.537  27
   6  -6  -3 8008.28 233.570  14
  -6  -6  -2 6215.49 205.121  21
  -6  -6  -2 5876.66 293.040   9
  -6  -6  -2 6156.41 212.872  27
   6  -6  -2 6231.01 368.673   8
   6  -6  -2 6335.85 197.384  18
   6  -6  -2 6117.91 206.720  14
  -6  -6  -1 18441.1 368.198  27
  -6  -6  -1 19114.0 354.435  21
   6  -6  -1 18140.8 623.977   8
   6  -6  -1 17782.8 330.560  18
  -6  -6  -1 18417.0 520.333   9
   6  -6  -1 18601.5 358.329  14
  -6  -6   0 67.5163 64.9399   9
  -6  -6   0 38.6798 39.8068  21
   6  -6   0 19.6057 42.7361  18
   6  -6   0 49.3787 40.7559  14
   6  -6   0 195.595 102.560   8
  -6  -6   0 2.52093 50.4758  27
  -6  -6   1 19246.8 360.252  21
  -6  -6   1 17750.3 313.516  20
   6  -6   1 18156.1 627.925   8
   6  -6   1 18399.6 345.988  18
  -6  -6   1 18101.4 371.475  27
  -6  -6   1 18662.8 537.021   9
   6  -6   1 18046.6 363.215  14
   6  -6   2 5873.01 365.126   8
  -6  -6   2 5499.17 182.276  20
  -6  -6   2 6200.41 207.477  21
   6  -6   2 5892.69 200.722  18
  -6  -6   2 6567.77 324.586   9
  -6  -6   2 6064.51 219.999  27
   6  -6   2 5946.06 212.913  14
  -6  -6   3 8376.55 244.871  21
  -6  -6   3 7814.20 356.487   9
   6  -6   3 7883.58 416.877   8
  -6  -6   3 7636.82 215.366  20
   6  -6   3 8138.36 239.927  18
   6  -6   3 8219.93 252.083  14
  -6  -6   3 7837.45 254.833  27
  -6  -6   3 7220.53 206.999  23
  -6  -6   4 10504.9 276.617  21
   6  -6   4 10076.5 475.502   8
  -6  -6   4 10042.7 256.060  20
   6  -6   4 9972.33 268.028  18
  -6  -6   4 10255.3 408.233   9
  -6  -6   4 10056.8 289.410  27
   6  -6   4 10410.4 287.856  14
  -6  -6   4 9672.77 241.974  23
  -6  -6   5 1986.06 128.575  21
   6  -6   5 1785.28 209.155   8
  -6  -6   5 1970.13 119.078  20
   6  -6   5 2093.62 130.691  18
  -6  -6   5 1838.54 132.339  27
  -6  -6   5 1893.82 202.878  10
   6  -6   5 1906.61 199.226  10
  -6  -6   5 1596.92 173.125   9
   6  -6   5 1842.71 131.243  14
  -6  -6   5 1944.73 114.732  23
   6  -6   6 3835.86 145.954  22
   6  -6   6 3949.47 304.264   8
  -6  -6   6 3938.55 166.823  20
   6  -6   6 4051.74 283.019  10
   6  -6   6 3798.46 175.122  18
  -6  -6   6 3606.91 283.772  10
  -6  -6   6 3589.11 182.139  27
   6  -6   6 3657.20 179.376  14
  -6  -6   6 3583.63 155.202  23
   6  -6   7 11526.9 252.085  22
  -6  -6   7 12019.8 221.654  16
  -6  -6   7 11165.1 282.217  20
   6  -6   7 11526.9 304.860  18
  -6  -6   7 11553.1 512.925  10
  -6  -6   7 11409.0 323.400  27
   6  -6   7 11232.8 471.312  10
  -6  -6   7 10842.5 269.406  23
  -6  -6   8 10953.8 216.246  16
  -6  -6   8 10344.7 277.212  20
  -6  -6   8 10238.0 310.733  27
   6  -6   8 10003.7 452.517  10
   6  -6   8 10166.6 291.482  18
   6  -6   8 10333.4 241.045  22
  -6  -6   8 10047.8 489.394  10
  -6  -6   8 9965.00 262.954  23
   6  -6   9 32305.4 426.358  22
  -6  -6   9 31849.9 485.157  20
  -6  -6   9 30882.5 537.298  27
   6  -6   9 31675.8 515.086  18
  -6  -6   9 30667.1 347.738  16
  -6  -6   9 30655.0 458.798  23
   6  -6  10 1281.54 92.3556  22
   6  -6  10 1112.18 110.082  18
  -6  -6  10 1246.31 120.951  27
  -6  -6  10 1163.18 105.406  20
  -6  -6  10 1257.85 101.516  23
   6  -6  11 8650.05 221.737  22
  -6  -6  11 8323.20 250.745  20
   6  -6  11 8923.05 279.057  18
   6  -6  11 8325.73 211.810  24
  -6  -6  11 8483.30 243.317  23
   6  -6  12 4827.43 165.696  22
  -6  -6  12 5092.50 196.049  20
   6  -6  12 4768.02 204.724  18
  -6  -6  12 4794.80 183.023  23
  -6  -6  12 4583.15 153.573  24
   6  -6  12 4638.61 158.968  24
  -6  -6  13 157.032 52.1723  23
   6  -6  13 183.500 47.2595  22
   6  -6  13 179.653 68.2285  18
  -6  -6  13 153.689 43.3541  24
   6  -6  13 201.938 47.2892  24
   6  -6  14 2170.20 139.958  18
  -6  -6  14 2098.17 104.290  24
   6  -6  14 2022.95 107.033  24
  -6  -6  14 2242.51 123.317  23
  -6  -6  15 5019.40 150.889  24
   6  -6  15 5027.75 156.826  24
  -6  -6  15 5150.99 167.488  23
  -6  -6  16 590.428 55.8955  24
   6  -6  16 564.800 59.6292  24
  -6  -6  16 659.866 64.1753  23
   6  -6  17 667.804 57.7717  24
  -6  -6  17 632.779 54.4466  24
  -6  -6  17 658.496 56.5106  23
  -6  -6  18 3882.12 108.162  24
   6  -6  18 3814.37 112.177  24
   6  -6  19 3136.74 90.8842  24
  -6  -7 -16 5916.46 145.154  27
   6  -7 -16 5410.13 118.980  18
   6  -7 -15 6817.36 149.424  18
  -6  -7 -15 7016.80 173.153  27
   6  -7 -15 6701.01 158.555  14
   6  -7 -14 2248.21 96.2300  18
  -6  -7 -14 2342.37 111.072  27
   6  -7 -14 2241.69 102.263  14
   6  -7 -13 1791.60 93.2205  18
  -6  -7 -13 2080.58 112.981  27
   6  -7 -13 1943.40 102.867  14
  -6  -7 -12 16330.8 279.947  21
   6  -7 -12 16777.8 299.451  14
   6  -7 -12 15913.0 273.480  18
  -6  -7 -12 17104.6 319.209  27
  -6  -7 -11 7435.16 199.696  21
   6  -7 -11 7333.87 194.431  18
  -6  -7 -11 7501.70 222.051  27
   6  -7 -11 7119.01 205.400  14
  -6  -7 -10 3082.23 135.749  21
  -6  -7 -10 3221.42 153.727  27
   6  -7 -10 3079.87 142.369  14
   6  -7 -10 2992.69 131.842  18
  -6  -7  -9 17903.1 325.696  21
   6  -7  -9 17671.8 316.179  18
  -6  -7  -9 17861.5 355.321  27
   6  -7  -9 17698.0 338.646  14
  -6  -7  -8 1958.37 115.154  21
   6  -7  -8 1846.18 118.016  14
   6  -7  -8 1822.64 108.894  18
  -6  -7  -8 1916.67 125.232  27
  -6  -7  -7 9651.34 248.417  21
   6  -7  -7 9210.41 238.758  18
  -6  -7  -7 9609.03 269.040  27
   6  -7  -7 9768.27 259.947  14
   6  -7  -6 1761.96 110.941  18
  -6  -7  -6 1633.34 109.815  21
  -6  -7  -6 1738.94 122.551  27
   6  -7  -6 1747.17 119.254  14
  -6  -7  -5 8387.17 235.113  21
   6  -7  -5 8418.59 233.367  18
  -6  -7  -5 8084.62 252.616  27
   6  -7  -5 8393.09 247.735  14
  -6  -7  -4 10190.6 261.395  21
   6  -7  -4 10324.6 260.545  18
  -6  -7  -4 10335.8 286.592  27
   6  -7  -4 10204.3 275.387  14
  -6  -7  -3 20832.7 373.365  21
  -6  -7  -3 20178.2 401.222  27
   6  -7  -3 19907.5 363.405  18
   6  -7  -3 20373.6 389.740  14
  -6  -7  -2 1526.62 108.673  21
   6  -7  -2 1586.81 110.986  18
  -6  -7  -2 1607.94 124.301  27
   6  -7  -2 1462.38 115.155  14
  -6  -7  -1 12513.6 296.541  21
   6  -7  -1 12232.6 290.846  18
  -6  -7  -1 12481.1 320.865  27
   6  -7  -1 12567.3 312.784  14
   6  -7   0 646.653 64.1769  22
   6  -7   0 555.804 81.1112  14
  -6  -7   0 561.360 79.0273  21
   6  -7   0 618.603 77.9827  18
  -6  -7   0 669.737 89.4955  27
   6  -7   1 11821.1 241.671  22
  -6  -7   1 12472.8 299.172  21
   6  -7   1 12401.8 316.748  14
   6  -7   1 11901.3 294.899  18
  -6  -7   1 12027.7 320.680  27
   6  -7   2 1596.84 123.860  14
  -6  -7   2 1502.85 112.908  21
   6  -7   2 1483.89 113.903  18
   6  -7   2 1542.46 93.8502  22
  -6  -7   2 1511.72 124.990  27
   6  -7   3 20228.8 322.331  22
  -6  -7   3 19698.9 347.925  20
  -6  -7   3 20585.2 389.543  21
   6  -7   3 19899.3 391.276  18
   6  -7   3 20032.9 411.231  14
  -6  -7   3 19304.0 414.025  27
  -6  -7   3 19626.5 343.043  23
  -6  -7   4 9832.50 251.848  20
  -6  -7   4 10053.3 302.933  27
   6  -7   4 9787.22 228.753  22
   6  -7   4 10250.5 284.682  18
   6  -7   4 9967.72 293.368  14
  -6  -7   4 9732.57 246.496  23
   6  -7   5 8108.26 212.073  22
  -6  -7   5 8097.95 234.760  20
   6  -7   5 7953.23 254.716  18
  -6  -7   5 8499.67 282.429  27
   6  -7   5 8470.58 273.786  14
  -6  -7   5 8138.16 228.417  23
   6  -7   6 1828.99 105.230  22
  -6  -7   6 1914.78 118.692  20
   6  -7   6 1713.72 127.509  18
  -6  -7   6 1777.89 139.612  27
  -6  -7   6 1886.51 116.518  23
   6  -7   7 9646.11 233.195  22
  -6  -7   7 9785.39 255.923  23
  -6  -7   7 9701.87 258.205  20
   6  -7   7 9847.37 285.328  18
  -6  -7   7 9980.31 305.818  27
   6  -7   8 1880.88 109.125  22
  -6  -7   8 1850.50 119.503  20
   6  -7   8 1781.62 130.757  18
  -6  -7   8 2053.72 146.497  27
  -6  -7   8 1785.96 116.409  23
   6  -7   9 18199.6 317.005  22
  -6  -7   9 17301.6 339.682  20
   6  -7   9 17144.2 373.579  18
  -6  -7   9 18123.5 401.571  27
  -6  -7   9 18078.2 343.651  23
   6  -7  10 2913.49 130.161  22
  -6  -7  10 3070.55 146.359  20
   6  -7  10 3043.10 162.376  18
  -6  -7  10 3093.43 171.171  27
  -6  -7  10 2973.96 143.306  23
   6  -7  11 7185.70 193.988  22
  -6  -7  11 7610.53 215.243  20
   6  -7  11 7865.94 249.433  18
  -6  -7  11 7492.15 216.701  23
   6  -7  12 16201.0 278.104  22
  -6  -7  12 15807.2 292.509  20
   6  -7  12 16349.2 345.308  18
   6  -7  12 15451.7 249.364  24
  -6  -7  12 16362.0 306.171  23
   6  -7  13 1806.75 86.1066  24
   6  -7  13 1994.60 123.925  18
  -6  -7  13 1929.30 107.242  23
   6  -7  14 2180.59 89.4780  24
  -6  -7  14 2337.78 109.153  23
   6  -7  15 6734.66 144.121  24
  -6  -7  15 7322.51 171.539  23
  -6  -7  16 6132.89 140.898  23
   6  -7  16 5612.77 120.773  24
  -6  -8 -13 371.059 45.3250  27
  -6  -8 -12 1844.96 93.7482  27
   6  -8 -12 1792.16 78.0614  18
   6  -8 -12 1821.25 86.7257  14
   6  -8 -11 941.302 64.3346  18
  -6  -8 -11 996.891 76.8999  27
   6  -8 -11 1018.31 73.5275  14
   6  -8 -10 5628.56 153.756  18
  -6  -8 -10 6022.04 181.421  27
   6  -8 -10 5964.60 172.846  14
   6  -8  -9 776.037 68.0707  18
  -6  -8  -9 768.533 78.4659  27
   6  -8  -9 692.901 71.3323  14
   6  -8  -8 135.471 47.4755  14
  -6  -8  -8 120.255 51.0078  27
   6  -8  -8 135.620 45.5023  18
   6  -8  -7 659.099 69.2777  18
  -6  -8  -7 701.203 81.0351  27
   6  -8  -7 737.361 78.1725  14
  -6  -8  -6 1939.54 123.748  27
   6  -8  -6 1853.22 107.346  18
   6  -8  -6 1852.54 116.788  14
   6  -8  -5 6159.42 191.077  18
  -6  -8  -5 5907.40 208.728  27
   6  -8  -5 6039.36 203.344  14
  -6  -8  -4 1981.36 109.805  21
   6  -8  -4 2076.60 125.818  14
   6  -8  -4 1948.62 114.951  18
  -6  -8  -4 2045.41 129.139  27
  -6  -8  -3 1127.05 86.8233  21
   6  -8  -3 1187.06 94.4440  18
  -6  -8  -3 1292.00 108.178  27
   6  -8  -3 1118.84 97.7980  14
   6  -8  -2 4030.65 165.969  18
  -6  -8  -2 4317.35 187.743  27
   6  -8  -2 4430.23 183.550  14
  -6  -8  -2 4415.80 164.426  21
  -6  -8  -1 62832.0 613.869  21
   6  -8  -1 59531.4 623.343  18
  -6  -8  -1 60562.5 683.409  27
   6  -8  -1 62767.6 678.213  14
   6  -8   0 439.110 75.1668  14
  -6  -8   0 429.404 68.4131  21
  -6  -8   0 561.609 89.7036  27
   6  -8   0 408.510 71.2238  18
   6  -8   1 58293.3 506.178  22
   6  -8   1 60485.4 676.603  14
   6  -8   1 59398.3 634.805  18
   6  -8   2 4082.26 140.513  22
   6  -8   2 4226.54 185.235  14
   6  -8   2 4221.79 178.208  18
  -6  -8   2 4608.51 199.544  27
   6  -8   3 1123.63 79.2630  22
  -6  -8   3 1238.60 114.389  27
   6  -8   3 1165.01 103.552  18
   6  -8   3 1111.22 102.894  14
   6  -8   4 1970.49 103.516  22
   6  -8   4 1894.70 126.231  18
   6  -8   5 5668.78 168.856  22
  -6  -8   5 5814.93 222.548  27
   6  -8   5 5865.11 207.994  18
  -6  -8   5 5877.85 178.928  23
   6  -8   6 1948.18 102.642  22
  -6  -8   6 1781.10 99.8694  20
   6  -8   6 1980.28 127.847  18
  -6  -8   6 1908.32 133.314  27
  -6  -8   6 1781.00 102.792  23
   6  -8   7 577.939 64.3709  22
   6  -8   7 637.856 83.2126  18
  -6  -8   7 782.884 93.9109  27
  -6  -8   7 714.449 71.8115  23
  -6  -8   8 70.6251 41.9268  23
   6  -8   8 102.805 44.1626  22
   6  -8   8 98.2656 57.1460  18
  -6  -8   8 96.3882 56.0297  27
   6  -8   9 637.145 64.1190  22
   6  -8   9 685.403 81.8647  18
  -6  -8   9 662.948 67.4971  23
   6  -8  10 5984.12 193.675  18
  -6  -8  10 5977.41 170.803  23
   6  -8  11 1152.22 89.6543  18
  -6  -8  11 1076.97 75.3019  23
   6  -8  12 2031.14 107.237  18
  -6  -8  12 1856.99 89.9145  23
   6  -8  13 344.717 41.0341  23
  -6  -8  13 394.089 45.5007  23
  -6  -9  -9 331.771 43.2307  27
  -6  -9  -8 6989.23 169.744  27
   6  -9  -8 6851.72 158.638  14
   6  -9  -7 3205.17 105.388  18
   6  -9  -7 3469.00 121.484  14
  -6  -9  -7 3405.04 126.107  27
  -6  -9  -6 6660.26 180.671  27
   6  -9  -6 6137.87 151.217  18
   6  -9  -6 6651.15 172.471  14
  -6  -9  -5 1333.67 89.1028  27
   6  -9  -5 1259.20 76.5305  18
   6  -9  -5 1293.36 84.5244  14
  -6  -9  -4 1319.57 92.0326  27
   6  -9  -4 1282.18 86.9212  14
   6  -9  -4 1351.50 81.8790  18
   6  -9  -3 9.46314 41.7206  14
   6  -9  -3-0.07328 33.1895  18
  -6  -9  -3 25.4479 42.7518  27
   6  -9  -2 301.372 57.5298  14
   6  -9  -2 316.504 51.9871  18
  -6  -9  -2 330.452 60.6712  27
  -6  -9  -1 21630.8 355.634  27
   6  -9  -1 21929.9 348.722  14
   6  -9  -1 21079.7 319.305  18
   6  -9   0 1020.62 79.9192  18
  -6  -9   0 1175.02 94.1694  27
   6  -9   0 1090.52 87.9652  14
   6  -9   1 21258.3 328.297  18
  -6  -9   1 22221.6 365.346  27
   6  -9   2 264.642 53.4929  18
  -6  -9   2 292.792 61.2487  27
  -6  -9   3 42.6474 44.7490  27
   6  -9   3 40.2605 39.1983  18
   6  -9   4 1199.17 85.6657  18
  -6  -9   4 1454.62 99.2583  27
   6  -9   5 1224.84 85.7202  18
  -6  -9   5 1279.45 92.7048  27
  -6  -9   6 6677.66 189.862  27
   6  -9   6 6601.50 179.439  18
   6  -9   7 3486.72 128.249  18
  -6  -9   7 3380.10 102.293  23
   6  -9   8 6935.63 171.399  18
  -6  -9   8 6697.94 139.108  23
   6  -9   9 323.614 44.1693  18
  -7   0 -16 21.9407 79.8409  11
  -7   0 -15 52.4064 98.3962  11
  -7   0 -14 26.5655 94.6678  11
  -7   0 -13-17.0312 83.7783  11
  -7   0 -12-31.3803 86.7883  11
  -7   0 -11 5.73338 81.4500  11
  -7   0 -10-0.41323 68.3686  11
  -7   0  -9 43.2237 71.0250  11
  -7   0  -8 14.6075 62.9169  11
  -7   0  -7 3.31056 55.8060  11
  -7   0  -6 33.9125 49.9202  11
  -7   0  -5 6.50676 45.0764  11
  -7   0  -4-9.06728 40.3245  11
   7   0  -4 59.4169 45.9010   7
   7   0  -3 7.89999 31.9380   4
  -7   0  -3 16.4092 37.6584  11
   7   0  -3 82.2441 42.0697   7
   7   0  -3 60.3831 45.7401   3
   7   0  -2-8.75151 39.4909   4
  -7   0  -2 19.3592 32.2003  11
   7   0  -2 14.3604 31.8319   7
  -7   0  -2 35.5171 49.1949   3
   7   0  -1 4.44186 50.0675   4
  -7   0  -1 18.4696 29.1283  11
   7   0  -1 11.9974 30.2199   7
  -7   0  -1 29.2732 53.5899   3
   7   0   0 29.2005 52.2957   4
   7   0   0-16.1831 33.4639   7
  -7   0   0 21.2093 43.8576   3
   7   0   1 1.39194 53.5743   4
   7   0   1 137.174 42.8394   7
   7   0   2 29.2611 61.7449   4
   7   0   2 169.655 45.2399   7
  -7   0   2 83.2780 56.1640   5
   7   0   3 25.1063 34.7411   7
   7   0   3-41.6669 76.1754   4
  -7   0   3 135.026 68.3895   5
  -7   0   4 46.2963 52.1803   5
   7   0   4 28.4670 36.4915   7
  -7   0   5 38.6723 42.2016   6
  -7   0   5 22.8863 36.7728  12
   7   0   5 23.5044 40.0997   7
  -7   0   5 114.610 74.4492   5
  -7   0   6 30.9949 40.5842   6
   7   0   6 11.4386 40.4654   7
  -7   0   6 50.5225 37.0626  12
  -7   0   6-19.9246 53.0410  10
  -7   0   6 18.3822 31.0850   9
  -7   0   7 22.3616 41.1928  12
   7   0   7 3.48329 44.8907   7
  -7   0   7 65.4664 55.7640  10
  -7   0   8 13.2808 49.7926   6
  -7   0   8 120.121 55.0321  12
  -7   0   8 11.4724 53.4918  10
  -7   0   9 18.0664 51.5920   6
  -7   0   9 70.3962 52.1125  12
  -7   0  10-8.13641 65.1574   6
  -7   0  10 53.2792 50.7733  12
  -7   0  11 70.1571 55.8751  12
  -7   0  11 63.1191 63.9645   6
  -7   0  12 36.8128 62.9249   6
  -7   0  13 62.5131 68.7902   6
  -7   0  14-10.8182 63.5861   6
   7   0  14 53.2237 41.5394  19
   7   0  14 34.8185 33.1724  28
  -7   0  14-14.0572 29.8553  26
  -7   0  14-1.07051 37.0356  25
   7   0  15 7.60789 36.0116  28
   7   0  15 36.9940 44.8825  19
  -7   0  15 83.0989 33.1245  26
  -7   0  15 22.3164 71.4427   6
  -7   0  15 16.8023 35.4496  25
  -7   0  15 31.7152 31.6993  24
  -7   0  16-7.42101 66.1347   6
   7   0  16 21.8934 44.1986  19
  -7   0  16 64.2157 33.8938  26
  -7   0  16 123.674 38.8289  24
  -7   0  16 18.5898 37.8987  25
   7   0  17-8.43092 44.6959  19
   7   0  17 0.51371 37.7720  28
  -7   0  17-3.70194 30.0917  26
  -7   0  17 41.1404 39.5722  25
   7   0  18-3.92609 43.5783  19
   7   0  18-1.25986 38.0874  28
  -7   0  18-17.9642 37.4238  25
   7   0  19 57.9956 50.7832  19
   7   0  19 51.2111 41.1893  28
  -7   0  19 26.7506 37.6724  25
   7   0  20 193.050 46.8535  28
  -7   0  20 43.2788 36.4579  25
  -7   0  21 25.3781 30.4475  25
  -7   0  21 21.7079 33.6893  15
   7   0  22 23.4362 28.9271  28
   7   0  22 29.2215 28.6879  26
  -7   0  22-2.12150 27.3349  15
   7   0  23 91.8056 26.4355  28
   7   0  23 33.2132 22.8855  26
  -7   0  23 76.5473 24.4321  15
  -7  -1 -23 1643.20 75.4923  14
  -7  -1 -16 7480.48 432.577  11
  -7   1 -16 6595.24 420.950  11
  -7  -1 -15 8312.70 449.864  11
  -7   1 -15 7992.87 456.337  11
  -7  -1 -14 17205.7 629.495  11
  -7   1 -14 17883.8 661.120  11
  -7  -1 -13 2712.44 247.135  11
  -7   1 -13 2445.73 252.480  11
  -7  -1 -12 67617.8 1151.26  11
  -7   1 -12 69158.1 1213.08  11
  -7  -1 -11 24249.9 660.501  11
  -7   1 -11 24203.6 691.206  11
  -7  -1 -10 20590.7 586.750  11
  -7   1 -10 21538.3 622.986  11
  -7  -1  -9 25289.0 617.653  11
  -7   1  -9 25331.7 638.935  11
  -7  -1  -8 64551.1 930.601  11
  -7   1  -8 65405.3 972.246  11
  -7  -1  -7 26324.0 565.023  11
  -7   1  -7 26106.2 582.694  11
  -7  -1  -6 36930.9 632.643  11
  -7   1  -6 36373.5 656.900  11
  -7  -1  -5 94002.7 945.051  11
  -7   1  -5 97876.0 1003.27  11
   7  -1  -4 28635.8 415.953   8
  -7  -1  -4 27031.1 479.301  11
   7  -1  -4 28293.2 466.105   7
   7   1  -4 28436.9 417.264   7
   7   1  -4 28571.6 620.018   3
  -7   1  -4 27398.6 503.090  11
   7  -1  -3 163292. 1017.05   8
   7   1  -3 160974. 1344.92   3
   7   1  -3 159832. 949.303   7
   7  -1  -3 157760. 1068.79   7
  -7  -1  -3 158634. 1078.62  11
  -7   1  -3 156596. 1123.81  11
   7  -1  -2 32210.8 462.969   8
   7   1  -2 31846.2 409.052   7
  -7  -1  -2 31085.1 354.952  12
   7  -1  -2 31917.1 469.669   7
  -7   1  -2 30946.2 744.163   3
  -7  -1  -2 31904.2 450.123  11
   7  -1  -2 32625.5 530.562   1
  -7   1  -2 31661.7 461.148  11
   7  -1  -1 5307.13 195.459   8
   7   1  -1 5179.07 160.872   7
   7  -1  -1 5232.11 188.673   7
  -7  -1  -1 5031.91 153.124  12
  -7  -1  -1 5107.83 167.290  11
  -7   1  -1 5254.38 307.513   3
   7   1   0 11891.9 240.860   7
   7  -1   0 12197.2 302.268   8
  -7  -1   0 11818.0 245.206  12
   7  -1   0 12051.5 281.039   7
  -7  -1   0 11488.8 314.192   5
  -7   1   0 11120.7 444.655   3
  -7  -1   0 12110.6 260.662  10
   7  -1   1 5327.89 293.735   4
   7  -1   1 5448.13 190.949   7
  -7  -1   1 5213.54 171.175  12
   7   1   1 5123.13 161.204   7
  -7  -1   1 5114.78 217.913   5
  -7  -1   1 4949.81 178.051  10
  -7   1   1 4654.95 296.991   3
  -7  -1   2 32269.8 437.841  12
  -7  -1   2 31317.8 469.861  10
  -7  -1   2 30863.0 574.485   5
   7   1   2 31834.9 406.336   7
   7  -1   2 33357.6 768.577   4
   7  -1   2 32185.8 466.712   7
  -7  -1   3 157356. 1042.73   9
  -7  -1   3 159192. 1010.84  12
  -7   1   3 157217. 1835.16   5
  -7  -1   3 154957. 1100.04  10
  -7  -1   3 153531. 1373.12   5
   7   1   3 157057. 943.732   7
   7  -1   3 162519. 1800.13   4
   7  -1   3 162207. 1077.86   7
  -7  -1   4 28028.8 441.888   9
  -7  -1   4 27743.2 441.336  12
  -7   1   4 28731.1 456.713   6
  -7  -1   4 27451.0 488.436  10
   7  -1   4 27536.3 464.159   7
   7   1   4 27570.8 423.067   7
  -7  -1   5 96054.1 811.464   9
  -7  -1   5 97155.7 859.034  12
  -7  -1   5 95237.3 803.722   6
  -7   1   5 95690.5 865.395   6
   7   1   5 96840.8 826.089   7
   7  -1   5 97208.1 906.916   7
  -7  -1   6 35599.3 606.747  10
  -7  -1   6 36725.5 522.018   6
   7   1   6 37960.9 549.412   7
  -7  -1   6 37308.3 551.356  12
   7  -1   6 36947.2 589.814   7
  -7   1   6 37148.6 557.508   6
  -7  -1   6 37218.6 502.916   9
  -7  -1   7 26504.4 485.503  12
  -7  -1   7 26669.1 550.259  10
  -7  -1   7 25875.0 458.225   6
  -7   1   7 26244.0 486.513   6
   7  -1   7 27229.9 531.343   7
  -7  -1   7 27027.8 423.053   9
  -7  -1   8 64765.8 787.174  12
  -7  -1   8 65863.2 758.585   6
  -7   1   8 65907.7 805.764  12
  -7  -1   8 63702.1 889.082  10
  -7   1   8 64788.8 792.536   6
   7  -1   8 66594.6 870.829   7
  -7   1   9 26033.3 523.355  12
  -7  -1   9 25238.5 581.876  10
  -7  -1   9 25811.6 497.848   6
  -7   1   9 26081.6 528.716   6
  -7   1  10 21510.2 488.570  12
  -7  -1  10 21022.7 550.020  10
  -7   1  10 20924.0 494.712   6
  -7  -1  10 20997.3 470.737   6
  -7   1  11 23771.9 526.853  12
  -7  -1  11 23492.1 600.327  10
  -7   1  11 23860.7 547.600   6
  -7  -1  11 24662.6 532.857   6
  -7   1  12 69542.7 917.277  12
  -7   1  12 67577.9 960.300   6
  -7  -1  12 67294.2 1053.29  10
  -7  -1  12 68419.8 927.732   6
  -7   1  13 2404.74 178.242  12
  -7  -1  13 2505.50 218.762  10
  -7   1  13 2498.43 199.934   6
  -7  -1  13 2675.96 199.055   6
   7   1  14 17697.5 321.204  19
   7  -1  14 17251.7 330.883  19
  -7  -1  14 17826.6 509.691   6
  -7  -1  14 18604.8 584.702  10
  -7  -1  14 17739.4 272.561  26
   7   1  14 17669.1 294.205  28
   7  -1  14 17163.0 282.662  28
  -7   1  14 17787.4 530.128   6
  -7   1  14 17400.4 301.781  25
  -7  -1  14 17423.2 295.469  24
  -7   1  15 7995.86 368.359   6
   7   1  15 7852.46 202.148  28
   7   1  15 8255.37 224.298  19
   7  -1  15 7783.10 227.994  19
   7  -1  15 7907.17 197.110  28
  -7  -1  15 7979.79 353.325   6
  -7  -1  15 7926.78 187.602  26
  -7   1  15 7945.64 210.882  25
  -7  -1  15 7803.07 201.482  24
   7   1  16 7200.00 196.729  28
   7   1  16 7397.63 215.707  19
   7  -1  16 6891.20 218.169  19
  -7  -1  16 6906.03 336.353   6
  -7  -1  16 6862.29 178.702  26
   7  -1  16 7358.60 192.006  28
  -7   1  16 7036.68 355.015   6
  -7   1  16 7296.28 203.640  25
  -7  -1  16 7012.55 192.807  24
   7   1  17 1986.13 116.887  19
   7  -1  17 1964.72 122.592  19
   7   1  17 1885.06 105.694  28
   7  -1  17 1902.49 101.981  28
  -7  -1  17 1853.42 97.3476  26
  -7   1  17 1931.64 110.119  25
  -7  -1  17 1780.50 100.476  24
   7  -1  18 829.573 71.1886  28
   7   1  18 973.143 88.5941  19
   7  -1  18 1015.76 92.0146  19
   7   1  18 865.565 76.9893  28
  -7   1  18 916.114 79.7914  25
  -7  -1  18 941.070 74.8923  24
   7  -1  19 2717.86 136.749  19
   7  -1  19 2868.91 117.816  28
   7   1  19 2611.83 119.480  28
  -7   1  19 2580.48 120.763  25
  -7  -1  19 2640.87 112.618  24
  -7  -1  20 9039.49 190.103  24
   7  -1  20 9468.86 235.142  19
   7  -1  20 9180.41 194.267  28
   7   1  20 9183.10 205.095  28
  -7  -1  20 9425.11 191.507  15
  -7   1  20 9049.62 209.371  25
   7  -1  21 3578.59 115.442  28
   7   1  21 3559.32 122.714  28
  -7  -1  21 3577.12 113.135  15
  -7   1  21 3355.85 122.062  25
  -7   1  22 3004.16 91.2272  15
   7  -1  22 2868.01 93.5790  28
   7   1  22 2948.12 102.357  28
   7  -1  22 3155.23 100.274  26
   7   1  22 2955.60 89.2330  26
  -7  -1  22 3170.29 97.1869  15
  -7   1  22 3084.19 106.314  25
  -7  -1  23 1791.16 66.1251  15
   7   1  23 1787.69 72.1734  28
   7   1  23 1747.65 59.5270  26
   7  -1  23 1829.91 68.6099  26
  -7   1  23 1741.45 69.8692  25
  -7   1  23 1805.98 62.5291  15
  -7  -2 -22 1657.48 81.9444  14
  -7  -2 -21 15934.5 268.211  14
  -7  -2 -15 84.1314 97.0333  11
  -7   2 -15 79.3627 90.8048  11
  -7  -2 -14 3345.66 284.820  11
  -7   2 -14 3259.78 301.835  11
  -7  -2 -13 9153.56 448.815  11
  -7   2 -13 9617.59 489.881  11
  -7  -2 -12 10350.5 460.060  11
  -7   2 -12 10568.6 495.900  11
  -7  -2 -11 3720.67 272.569  11
  -7   2 -11 3988.28 300.693  11
  -7  -2 -10 3713.65 260.329  11
  -7   2 -10 3981.66 286.660  11
  -7  -2  -9 3259.07 236.760  11
  -7   2  -9 3078.90 245.207  11
  -7  -2  -8 32591.8 685.260  11
  -7   2  -8 33420.9 738.652  11
  -7  -2  -7 4738.91 187.820   9
  -7  -2  -7 4396.42 242.555  11
  -7   2  -7 4241.20 259.935  11
  -7  -2  -6 22774.4 410.800   9
  -7  -2  -6 21139.2 503.632  11
  -7   2  -6 21783.3 545.434  11
   7  -2  -5 61480.9 719.980   8
  -7  -2  -5 58993.8 790.358  11
   7  -2  -5 59396.2 734.044   7
  -7  -2  -5 60105.1 675.322   9
  -7  -2  -4 52650.1 633.510   9
  -7  -2  -4 53474.9 712.341  11
   7  -2  -4 52726.8 670.870   7
  -7  -2  -3 21103.4 400.517   9
   7  -2  -3 22177.9 441.127   8
   7  -2  -3 20654.9 410.596   7
  -7  -2  -3 21265.8 425.344  11
  -7  -2  -2 7518.70 239.220   9
   7  -2  -2 7032.44 237.168   7
   7  -2  -2 7661.77 263.055   8
  -7  -2  -2 7409.39 241.276  11
  -7  -2  -1 3074.25 156.856   9
   7  -2  -1 2991.07 154.210   7
   7  -2  -1 3160.68 172.447   8
   7  -2  -1 3014.99 199.503   1
  -7  -2   0 698.228 80.7037   9
  -7   2   0 576.368 118.015   4
   7  -2   0 803.992 86.1214   7
  -7  -2   0 955.740 84.5949  10
   7  -2   0 651.109 107.645   1
  -7  -2   1 2977.30 154.104   9
   7  -2   1 3247.22 233.538   1
   7  -2   1 2965.97 154.126   7
  -7  -2   1 3059.45 150.754  10
   7  -2   1 3229.91 183.276   8
  -7  -2   2 6693.88 227.559   9
   7  -2   2 7100.40 272.776   8
  -7  -2   2 6578.59 233.357  10
   7  -2   2 6857.61 236.324   7
  -7  -2   3 20334.4 427.588  10
   7  -2   3 21215.0 419.698   7
  -7  -2   3 20505.6 394.477   9
  -7  -2   4 51369.7 708.078  10
   7  -2   4 52873.3 680.743   7
  -7  -2   4 52684.7 631.752   9
  -7   2   5 60754.3 714.635   6
  -7  -2   5 57321.6 779.932  10
  -7  -2   5 57878.3 666.025   9
   7  -2   5 59703.3 755.148   7
  -7  -2   6 21316.7 499.205  10
  -7   2   6 22119.5 450.635   6
   7  -2   6 22289.9 486.212   7
  -7  -2   6 21071.9 401.314   9
  -7  -2   7 4282.00 234.754  10
  -7   2   7 4444.68 211.589   6
   7  -2   7 4438.41 231.085   7
  -7  -2   7 4533.80 189.539   9
  -7   2   8 33686.6 594.517   6
   7  -2   8 33467.5 645.713   7
  -7  -2   8 33355.9 678.273  10
  -7  -2   8 33303.9 509.142   9
  -7   2   9 3177.85 197.351   6
  -7  -2   9 3089.25 223.407  10
  -7  -2  10 3858.57 255.260  10
  -7   2  10 3777.29 219.917   6
  -7   2  11 3910.47 226.090  12
  -7  -2  11 3827.93 262.749  10
  -7   2  11 3967.32 234.630   6
  -7   2  12 10448.0 369.210  12
  -7  -2  12 10356.6 435.512  10
  -7   2  12 10709.3 394.506   6
   7  -2  13 9459.90 244.784  19
  -7  -2  13 9759.87 436.615  10
   7   2  13 9714.40 215.609  28
  -7   2  13 9692.30 387.110   6
  -7  -2  13 9836.88 205.918  26
  -7  -2  13 9240.38 193.751  16
  -7   2  13 9967.28 226.798  25
  -7  -2  13 10140.6 230.617  24
   7   2  14 3352.62 132.594  28
   7   2  14 3054.32 133.382  19
   7  -2  14 3317.72 151.554  19
  -7  -2  14 3441.80 271.734  10
  -7  -2  14 3230.30 117.574  16
  -7  -2  14 3562.73 130.137  26
  -7   2  14 3194.47 234.017   6
  -7   2  14 3283.30 136.559  25
  -7  -2  14 3561.46 143.894  24
  -7   2  15 59.7096 72.1531   6
   7   2  15 104.678 42.1707  19
   7  -2  15 148.903 54.4120  19
  -7  -2  15 175.875 45.6768  26
   7   2  15 82.4935 41.2505  28
  -7  -2  15 65.9929 76.2417  10
  -7  -2  15 94.1932 35.0315  16
  -7   2  15 132.484 48.0316  25
  -7  -2  15 103.067 44.1682  24
   7   2  16 4864.94 169.790  19
   7  -2  16 4752.63 183.763  19
   7   2  16 5111.83 165.685  28
  -7  -2  16 4768.30 154.072  26
  -7  -2  16 4729.71 146.014  15
  -7   2  16 4600.92 166.796  25
  -7  -2  16 4859.87 169.275  24
  -7  -2  17 9276.40 202.434  15
   7   2  17 9594.81 224.080  28
  -7  -2  17 9716.99 233.099  24
   7  -2  17 9550.40 253.549  19
  -7  -2  17 9576.27 213.708  26
  -7   2  17 9636.58 234.824  25
   7  -2  17 9739.12 228.473  24
   7  -2  18 16537.3 327.071  19
   7   2  18 17160.5 292.914  28
  -7  -2  18 16762.2 266.481  15
  -7   2  18 16819.8 304.090  25
  -7  -2  18 17165.8 299.951  24
   7  -2  18 16752.4 291.973  24
  -7   2  19 1696.40 101.208  25
  -7  -2  19 1625.49 85.3774  15
   7  -2  19 1624.69 106.920  19
   7   2  19 1657.70 94.9311  28
  -7  -2  19 1633.30 95.6065  24
   7  -2  19 1568.95 90.8096  24
   7  -2  20 10567.2 239.449  19
  -7   2  20 10182.7 218.876  25
   7   2  20 10334.9 210.820  28
  -7  -2  20 10000.0 190.064  15
  -7  -2  20 10220.0 208.794  24
   7  -2  20 10181.1 202.481  24
  -7  -2  21 16340.2 223.671  15
   7   2  21 16283.9 243.909  28
   7  -2  21 16495.2 234.339  26
  -7   2  21 16220.2 256.214  25
  -7  -2  21 16414.7 239.587  24
  -7  -2  22 1827.19 71.7177  15
   7  -2  22 1859.10 75.3025  26
   7   2  22 1854.65 79.7290  28
  -7   2  22 1777.58 81.4608  25
  -7   2  22 1828.62 64.6381  15
  -7  -2  22 1890.66 74.4567  24
   7   2  23 3914.81 97.8734  28
   7  -2  23 4063.76 93.9427  26
  -7  -2  23 4123.81 90.5008  15
  -7   2  23 3993.08 101.741  25
  -7  -3 -22 2639.82 87.0373  14
  -7  -3 -21 1254.47 73.3236  14
  -7  -3 -20 760.451 66.5417  14
  -7  -3 -19 3113.95 132.274  14
  -7  -3 -18 1488.41 100.079  14
  -7  -3 -17 14637.8 301.242  14
  -7  -3 -16 7365.41 215.632  14
  -7  -3 -14 28512.8 806.190  11
  -7   3 -14 29198.1 894.298  11
  -7  -3 -13 20370.7 673.302  11
  -7   3 -13 21200.5 749.351  11
  -7  -3 -12 19183.2 633.483  11
  -7   3 -12 19426.8 701.178  11
  -7  -3 -11 6773.11 367.406  11
  -7   3 -11 6799.40 409.604  11
  -7  -3 -10 1722.26 188.588  11
  -7   3 -10 1867.01 215.246  11
  -7  -3  -9 25057.7 655.102  11
  -7   3  -9 26039.1 731.120  11
  -7  -3  -8 3488.68 241.378  11
   7  -3  -8 3688.39 219.439   7
  -7  -3  -7 28965.2 648.306  11
   7  -3  -7 29630.2 585.054   7
  -7  -3  -6 12461.0 413.668  11
   7  -3  -6 13481.7 390.087   8
   7  -3  -6 12213.1 367.641   7
  -7  -3  -6 13035.9 324.629   9
  -7  -3  -5 47207.0 767.268  11
   7  -3  -5 48904.0 738.358   8
   7  -3  -5 46349.5 688.360   7
  -7  -3  -5 48147.1 626.341   9
   7  -3  -4 27552.3 519.410   7
  -7  -3  -4 28244.3 482.668   9
   7  -3  -3 46484.3 655.508   7
   7  -3  -3 48309.6 739.706   8
  -7  -3  -3 46753.5 627.151   9
   7  -3  -2 7452.97 261.875   7
   7  -3  -2 8001.34 303.674   8
  -7  -3  -2 7635.15 255.480   9
   7  -3  -1 1218.72 109.366   7
   7  -3  -1 1385.98 136.142   8
  -7  -3  -1 1235.73 107.581   9
  -7  -3   0 237.836 61.3890   9
   7  -3   0 425.453 72.8267   7
   7  -3   0 238.492 73.1950   8
   7  -3   1 1150.35 127.210   8
  -7  -3   1 1165.79 106.115  10
  -7  -3   1 1195.74 109.058   9
   7  -3   1 1202.37 109.545   7
   7  -3   2 7894.20 318.722   8
  -7  -3   2 7794.94 275.148  10
  -7  -3   2 7520.39 256.434   9
   7  -3   2 7832.53 270.110   7
   7  -3   3 48099.0 790.754   8
  -7  -3   3 45808.5 700.557  10
   7  -3   3 47154.9 670.951   7
  -7  -3   3 47200.5 642.185   9
  -7  -3   4 27867.9 498.650   9
   7  -3   4 28053.9 617.955   8
  -7  -3   4 27994.9 571.074  10
   7  -3   4 27893.5 535.434   7
   7  -3   5 47713.0 823.770   8
  -7  -3   5 45872.6 763.773  10
   7  -3   5 47155.5 719.992   7
  -7  -3   5 46582.5 645.084   9
  -7   3   6 13329.1 364.039   6
  -7  -3   6 12093.7 410.684  10
   7  -3   6 12633.6 390.240   7
  -7  -3   6 12784.9 345.305   9
  -7   3   7 30268.3 566.839   6
  -7  -3   7 30353.6 668.782  10
   7  -3   7 31158.2 631.572   7
  -7  -3   7 30555.7 532.823   9
  -7  -3   8 3973.77 196.651   9
  -7  -3   8 3720.14 248.337  10
  -7   3   8 3867.23 216.091   6
   7  -3   8 3697.07 232.349   7
   7  -3   8 3789.25 200.725  10
  -7  -3   9 25422.1 660.523  10
  -7   3   9 26127.3 563.952   6
  -7  -3  10 1678.25 185.918  10
  -7   3  10 1816.29 164.737   6
  -7  -3  11 6927.08 369.667  10
  -7   3  11 7174.49 321.262   6
  -7  -3  12 17878.7 341.486  20
   7  -3  12 18449.3 339.894  19
   7  -3  12 19110.5 366.183  18
  -7   3  12 19786.8 319.490  25
  -7  -3  12 19940.0 637.401  10
   7   3  12 19657.2 295.463  28
  -7  -3  12 18909.8 269.474  15
  -7   3  12 19948.7 545.909   6
  -7  -3  12 18437.5 270.422  16
  -7  -3  12 19435.4 290.595  26
  -7  -3  12 19651.0 325.903  24
  -7  -3  12 18617.5 323.589  23
  -7  -3  13 19955.7 366.669  20
   7  -3  13 20752.3 366.827  19
  -7  -3  13 20574.8 342.686  23
   7   3  13 21093.1 312.821  28
   7  -3  13 20833.3 392.108  18
  -7  -3  13 19946.3 649.447  10
  -7   3  13 20790.6 573.929   6
  -7  -3  13 20618.4 286.482  16
  -7  -3  13 20728.7 306.531  26
  -7   3  13 21168.9 336.306  25
  -7  -3  13 20893.9 343.536  24
  -7  -3  13 20633.9 286.849  15
   7  -3  14 28739.5 438.385  19
  -7  -3  14 28519.4 787.084  10
  -7   3  14 28362.9 682.524   6
  -7  -3  14 28427.4 334.771  16
  -7  -3  14 28473.6 403.438  23
  -7  -3  14 28943.3 343.379  15
  -7   3  14 29697.3 403.395  25
   7   3  14 29634.9 374.777  28
  -7  -3  14 28695.2 410.226  24
  -7  -3  15 10589.0 259.985  20
   7  -3  15 11700.5 279.784  19
   7   3  15 11652.6 239.872  28
  -7  -3  15 11456.1 219.579  15
  -7  -3  15 11234.7 209.091  16
  -7   3  15 11628.5 256.751  25
  -7  -3  15 11456.9 262.178  24
   7  -3  16 7621.75 225.997  19
   7   3  16 7771.40 197.165  28
  -7  -3  16 7449.01 177.382  15
  -7   3  16 7684.50 209.515  25
  -7  -3  16 7837.81 216.342  24
   7  -3  17 14552.6 304.978  19
   7   3  17 14843.4 266.400  28
  -7  -3  17 14257.9 240.161  15
  -7   3  17 14787.0 284.830  25
  -7  -3  17 15102.3 292.837  24
   7  -3  17 15107.8 290.747  24
  -7  -3  18 1573.71 82.8068  15
   7  -3  18 1602.03 104.165  19
   7   3  18 1634.19 91.4467  28
  -7   3  18 1523.94 96.4483  25
  -7  -3  18 1576.24 98.8296  24
   7  -3  18 1534.01 95.2837  24
   7   3  19 3340.22 120.296  28
   7  -3  19 3119.30 133.107  19
  -7   3  19 3170.58 127.748  25
  -7  -3  19 3235.61 129.461  24
   7  -3  19 3300.36 129.203  24
  -7  -3  19 3223.49 109.724  15
  -7  -3  20 842.231 57.7758  15
   7  -3  20 848.971 59.2839  26
   7  -3  20 855.143 71.2275  19
  -7  -3  20 857.121 68.8873  24
   7   3  20 897.599 63.3238  28
  -7   3  20 892.035 70.0424  25
   7  -3  20 834.432 65.8135  24
  -7  -3  21 1317.88 62.4227  15
   7   3  21 1345.47 68.3575  28
  -7  -3  21 1344.83 72.5608  24
   7  -3  21 1198.05 62.1353  26
  -7   3  21 1252.68 72.3056  25
   7  -3  21 1301.89 68.7613  24
   7   3  22 3122.26 88.8173  28
  -7  -3  22 3192.43 81.0156  15
  -7  -3  22 3262.15 93.3298  24
  -7   3  22 3123.84 95.9319  25
   7  -3  22 3229.85 85.4741  26
  -7  -4 -21 1141.76 67.8286  21
   7  -4 -21 1104.71 60.8536  18
  -7  -4 -20 1838.02 83.9041  14
  -7  -4 -19 4999.81 146.642  14
  -7  -4 -18 7768.48 195.347  14
  -7  -4 -17 2507.13 120.393  14
  -7  -4 -16 1276.52 92.0671  14
  -7  -4 -15 2060.30 115.810  14
   7  -4 -13 19101.5 569.450   7
  -7   4 -13 19564.2 743.904  11
  -7  -4 -13 20929.4 622.018   8
   7  -4 -12 3926.16 258.852   7
  -7   4 -12 4472.38 363.069  11
  -7  -4 -12 4003.99 275.993   8
   7  -4 -11 40449.4 792.721   7
  -7   4 -11 40864.0 1040.12  11
  -7  -4 -11 42587.9 859.989   8
  -7   4 -10 260.481 123.999  11
   7  -4 -10 274.453 83.5739   7
  -7  -4 -10 146.635 86.9337   8
   7  -4  -9 4398.43 253.085   7
  -7  -4  -9 4599.37 274.795   8
  -7  -4  -8 37910.8 752.849   8
   7  -4  -8 37735.4 711.159   7
   7  -4  -8 39351.3 759.570   8
   7  -4  -7 79695.7 999.959   7
   7  -4  -7 81650.5 1100.39   8
  -7  -4  -7 78272.7 1041.23   8
   7  -4  -6 32025.5 618.814   7
   7  -4  -6 32847.5 693.548   8
  -7  -4  -6 30681.1 632.250   8
  -7  -4  -6 31666.8 546.736   9
   7  -4  -5 75903.5 923.692   7
   7  -4  -5 77223.2 1056.45   8
  -7  -4  -5 74327.8 948.161   8
  -7  -4  -5 75302.2 848.345   9
   7  -4  -4 15681.6 414.794   7
   7  -4  -4 15698.8 480.801   8
  -7  -4  -4 16005.6 429.018   8
  -7  -4  -4 15407.9 389.277   9
   7  -4  -3 35526.6 610.361   7
   7  -4  -3 35305.3 716.466   8
  -7  -4  -3 35254.9 612.598   8
  -7  -4  -3 34841.1 586.507   9
   7  -4  -2 18378.3 432.229   7
   7  -4  -2 18651.8 524.360   8
  -7  -4  -2 17188.8 413.571   8
  -7  -4  -2 17887.2 424.944   9
   7  -4  -1 3899.88 200.102   7
   7  -4  -1 4119.64 254.244   8
  -7  -4  -1 4061.15 207.677   9
  -7  -4   0 27825.6 534.880   9
   7  -4   0 28061.3 651.440   8
   7  -4   0 28727.0 536.665   7
   7  -4   1 3970.87 252.804   8
  -7  -4   1 4555.14 220.687   9
   7  -4   1 3915.83 202.053   7
   7  -4   2 18463.4 538.778   8
  -7  -4   2 17344.9 458.416  10
  -7  -4   2 18049.6 437.162   9
   7  -4   2 17884.1 437.813   7
   7  -4   3 37054.0 639.071   7
   7  -4   3 35527.0 752.721   8
  -7  -4   3 34556.7 674.163  10
  -7  -4   3 35352.9 615.463   9
  -7  -4   4 15493.8 414.435   9
   7  -4   4 15851.7 514.441   8
  -7  -4   4 15447.4 469.125  10
   7  -4   4 16779.2 443.667   7
   7  -4   5 75727.6 976.683   7
   7  -4   5 74368.7 1124.73   8
  -7  -4   5 73818.9 906.245   9
  -7  -4   5 73698.9 1054.38  10
  -7  -4   6 31329.2 595.015   9
  -7  -4   6 32073.8 724.762  10
   7  -4   6 31205.6 647.482   7
   7  -4   6 31609.0 748.467   8
  -7  -4   7 78001.8 1164.13  10
   7  -4   7 80820.7 1076.99   7
  -7  -4   7 79653.0 961.566   9
  -7  -4   8 38347.3 845.746  10
   7  -4   8 40790.9 743.866  10
  -7  -4   8 38806.3 685.719   9
  -7  -4   9 4948.62 248.177   9
  -7   4   9 4845.23 253.055   6
  -7  -4   9 4775.03 313.227  10
   7  -4   9 5016.41 270.934  10
  -7  -4  10 270.947 54.6869  20
   7  -4  10 261.453 50.8112  19
   7  -4  10 264.349 59.9068  18
  -7  -4  10 152.878 52.1004  27
  -7  -4  10 313.845 44.6232  16
  -7  -4  10 263.010 106.943  10
  -7   4  10 247.497 73.4316   6
  -7  -4  10 286.844 42.1771  15
  -7   4  10 310.892 48.0762  25
  -7  -4  10 364.118 53.6194  24
  -7  -4  10 490.653 63.4736  23
   7  -4  11 42587.0 446.095  22
  -7  -4  11 40871.3 538.420  20
   7  -4  11 39748.8 493.177  19
   7  -4  11 41605.8 558.266  18
  -7   4  11 42149.6 778.937   6
  -7  -4  11 41523.6 949.865  10
  -7  -4  11 39465.2 385.615  15
  -7  -4  11 40767.0 401.900  16
  -7   4  11 40976.2 451.781  25
  -7  -4  11 40782.1 472.101  24
  -7  -4  11 41671.4 505.954  23
   7  -4  12 4139.74 142.490  22
   7   4  12 4158.86 135.672  28
  -7  -4  12 4076.98 178.766  20
   7  -4  12 4111.51 164.507  19
  -7   4  12 4091.35 149.600  25
  -7  -4  12 4227.71 129.292  15
   7  -4  12 4364.17 188.674  18
  -7  -4  12 4263.17 314.592  10
  -7   4  12 4282.94 258.841   6
  -7  -4  12 3990.71 128.691  16
  -7  -4  12 4319.50 159.997  24
  -7  -4  12 4209.58 165.712  23
  -7  -4  13 19678.0 278.238  15
  -7  -4  13 19824.2 381.965  20
   7   4  13 19841.6 295.766  28
   7  -4  13 19895.1 355.501  19
   7  -4  13 20695.2 406.908  18
  -7  -4  13 20416.4 687.792  10
  -7   4  13 20376.4 564.514   6
  -7  -4  13 19996.8 280.365  16
  -7   4  13 20423.1 330.587  25
  -7  -4  13 20326.8 345.508  24
  -7  -4  13 20115.8 355.509  23
  -7  -4  14 739.098 89.7046  20
   7  -4  14 672.720 74.5499  19
   7  -4  14 641.848 84.8693  18
  -7  -4  14 627.755 57.2830  15
   7   4  14 596.168 58.9164  28
  -7  -4  14 628.886 56.5110  16
  -7   4  14 616.286 66.2331  25
  -7  -4  14 581.779 69.9554  24
  -7  -4  14 603.857 70.5454  23
   7  -4  15 2338.06 125.288  19
  -7  -4  15 2332.08 121.394  23
  -7  -4  15 2220.31 93.0737  16
   7   4  15 2359.03 104.222  28
  -7  -4  15 2275.53 97.9302  15
  -7   4  15 2367.59 116.856  25
  -7  -4  15 2227.56 121.687  24
   7  -4  16 1216.53 91.0634  19
   7   4  16 1368.11 81.2052  28
  -7  -4  16 1327.77 75.5871  15
  -7  -4  16 1302.49 89.4031  23
  -7   4  16 1269.45 87.2821  25
  -7  -4  16 1378.23 96.4799  24
   7  -4  16 1394.95 98.6645  24
  -7  -4  17 2433.90 96.2432  15
   7  -4  17 2389.71 117.858  19
   7   4  17 2456.51 102.923  28
  -7   4  17 2424.83 113.785  25
   7  -4  17 2426.02 96.1798  26
   7  -4  17 2646.24 126.314  24
  -7  -4  17 2444.44 120.266  24
   7  -4  18 7846.77 195.618  19
   7   4  18 8185.57 172.715  28
   7  -4  18 7903.72 160.214  26
  -7  -4  18 7689.35 157.446  15
  -7   4  18 8185.03 193.095  25
  -7  -4  18 8327.63 204.890  24
   7  -4  18 8446.67 206.774  24
   7  -4  19 5409.12 150.076  19
   7   4  19 5375.21 132.244  28
   7  -4  19 5302.88 123.849  26
  -7   4  19 5405.75 148.636  25
  -7  -4  19 5271.21 121.875  15
  -7  -4  19 5512.13 156.575  24
   7  -4  19 5535.45 158.220  24
  -7   4  20 1985.25 86.1122  25
   7   4  20 1977.93 75.0174  28
   7  -4  20 1978.97 70.8414  26
  -7  -4  20 1914.67 68.6935  15
  -7  -4  20 2075.41 91.7265  24
   7  -4  20 2044.54 90.5792  24
  -7  -4  21 1134.00 47.6586  15
  -7   4  21 1214.41 61.4774  25
   7  -4  21 1019.41 46.5710  26
  -7  -4  21 1115.49 61.4924  24
   7  -4  21 1063.95 58.8922  24
   7  -5 -20 1234.47 58.9686  18
  -7  -5 -19 2319.93 96.4981  21
   7  -5 -19 2260.38 88.6905  18
  -7  -5 -18 45.1578 36.6507  21
   7  -5 -18 42.2466 35.8024  18
  -7  -5 -17 6377.10 186.181  21
   7  -5 -17 6169.47 169.064  18
  -7  -5 -16 3243.95 143.868  21
   7  -5 -16 3357.10 135.222  18
  -7  -5 -15 4246.19 170.909  21
   7  -5 -15 3723.26 146.818  18
  -7  -5 -14 7458.70 226.268  21
   7  -5 -14 7471.29 210.678  18
  -7  -5 -13 5495.46 200.015  21
   7  -5 -13 5401.20 182.011  18
   7  -5 -12 816.172 80.9314  18
  -7  -5 -12 857.800 87.7124  21
  -7  -5 -11 2738.27 144.670  21
  -7   5 -11 2438.06 279.180  11
   7  -5 -11 2696.96 132.105  18
  -7  -5 -10 4437.51 180.972  21
   7  -5 -10 4150.51 162.057  18
  -7  -5 -10 3842.96 271.520   8
  -7  -5  -9 11437.4 281.082  21
   7  -5  -9 11063.1 255.441  18
  -7  -5  -9 11135.4 443.207   8
  -7  -5  -8 17471.5 344.932  21
   7  -5  -8 17537.2 568.351   8
   7  -5  -8 17326.7 316.047  18
  -7  -5  -8 16995.5 534.137   8
   7  -5  -7 71085.2 1141.83   8
  -7  -5  -7 71541.9 686.343  21
   7  -5  -7 70194.1 623.122  18
   7  -5  -6 30310.1 744.167   8
  -7  -5  -6 30051.1 441.707  21
   7  -5  -6 30347.6 406.494  18
  -7  -5  -6 29261.5 664.831   8
   7  -5  -5 58121.8 1026.08   8
  -7  -5  -5 56337.7 898.700   8
  -7  -5  -5 57886.9 817.494   9
   7  -5  -4 15265.2 527.135   8
  -7  -5  -4 15346.6 453.984   8
  -7  -5  -4 15059.8 425.173   9
   7  -5  -3 9245.15 413.442   8
  -7  -5  -3 8978.98 331.575   9
  -7  -5  -3 9087.12 341.570   8
   7  -5  -2 44379.1 900.777   8
  -7  -5  -2 43824.9 733.640   9
   7  -5  -1 36562.6 822.990   8
  -7  -5  -1 36145.1 672.101   9
  -7  -5   0 174.539 76.7823   9
   7  -5   0 142.022 82.7969   8
  -7  -5   1 35395.8 673.243   9
   7  -5   1 35944.9 824.231   8
   7  -5   2 44350.1 923.099   8
  -7  -5   2 44072.2 760.714   9
   7  -5   3 9372.23 430.888   8
  -7  -5   3 9394.64 356.469   9
   7  -5   4 16101.2 566.197   8
  -7  -5   4 15303.8 513.542  10
  -7  -5   4 15064.2 455.492   9
   7  -5   5 56754.9 1072.24   8
  -7  -5   5 55810.5 1001.72  10
  -7  -5   5 56932.1 889.148   9
  -7  -5   6 30249.2 460.436  21
   7  -5   6 28408.5 770.554   8
  -7  -5   6 30009.3 435.528  20
  -7  -5   6 29021.7 475.832  27
   7  -5   6 30545.8 456.097  18
  -7  -5   6 28639.2 743.075  10
  -7  -5   6 29518.9 651.325   9
  -7  -5   6 29390.4 332.474  16
  -7  -5   6 28930.0 415.357  23
  -7  -5   7 71085.2 686.143  20
   7  -5   7 71192.2 712.710  18
  -7  -5   7 66938.8 1169.67  10
  -7  -5   7 68215.2 514.042  16
  -7  -5   7 67164.3 743.904  27
   7  -5   7 71596.0 1080.11  10
  -7  -5   7 65350.5 474.930  15
  -7  -5   7 70022.0 1005.26   9
  -7  -5   7 67466.0 644.884  23
   7  -5   8 18191.2 556.815  10
  -7  -5   8 17358.6 351.187  20
  -7  -5   8 17408.3 263.581  16
   7  -5   8 17810.4 367.303  18
  -7  -5   8 17535.9 506.712   9
  -7  -5   8 17823.4 620.292  10
  -7  -5   8 16725.0 379.993  27
  -7  -5   8 16445.7 241.212  15
  -7  -5   8 17180.5 332.851  23
  -7  -5   9 11447.4 290.174  20
  -7  -5   9 11361.0 215.190  16
   7  -5   9 11746.5 303.240  18
  -7  -5   9 11043.1 501.911  10
  -7  -5   9 10986.7 312.863  27
   7  -5   9 11985.0 464.450  10
  -7  -5   9 11011.0 199.670  15
  -7  -5   9 10446.9 392.972   9
  -7  -5   9 10559.8 233.886  24
  -7  -5   9 11112.8 273.030  23
   7  -5  10 4384.70 153.705  22
  -7  -5  10 3911.30 175.219  20
   7  -5  10 4045.91 186.555  18
  -7  -5  10 4151.26 320.282  10
  -7  -5  10 3848.59 192.059  27
  -7  -5  10 4025.99 130.891  16
   7  -5  10 3969.14 274.561  10
  -7  -5  10 3930.06 121.449  15
  -7  -5  10 3899.34 147.245  24
  -7  -5  10 4127.83 169.871  23
   7  -5  11 2662.58 122.716  22
  -7  -5  11 2364.16 141.544  20
   7  -5  11 2500.48 149.923  18
  -7  -5  11 2807.62 109.126  16
  -7  -5  11 2598.91 100.259  15
  -7   5  11 2515.13 114.192  25
  -7  -5  11 2512.11 120.998  24
  -7  -5  11 2705.61 140.938  23
   7  -5  12 977.386 77.9081  22
  -7  -5  12 729.336 89.5887  20
   7  -5  12 918.307 101.282  18
  -7  -5  12 825.212 64.0645  16
  -7  -5  12 850.917 61.4210  15
  -7   5  12 752.443 68.5994  25
  -7  -5  12 811.308 75.7824  24
  -7  -5  12 757.172 82.4594  23
   7  -5  13 5548.19 171.094  22
  -7  -5  13 5271.61 202.251  20
   7  -5  13 5489.48 218.244  18
  -7  -5  13 5383.22 145.423  16
  -7  -5  13 5332.27 139.793  15
  -7   5  13 5511.38 165.671  25
  -7  -5  13 5249.96 175.022  24
  -7  -5  13 5660.37 195.410  23
  -7   5  14 7260.45 187.650  25
  -7  -5  14 7457.24 232.252  20
   7  -5  14 7584.00 250.725  18
  -7  -5  14 7549.47 165.370  16
  -7  -5  14 7376.33 160.138  15
  -7  -5  14 7765.36 222.450  23
  -7  -5  14 7252.44 203.676  24
  -7   5  15 3636.27 131.806  25
  -7  -5  15 3569.92 109.735  15
  -7  -5  15 3573.80 141.235  24
   7  -5  15 3883.12 150.777  24
  -7  -5  15 3831.35 152.273  23
  -7  -5  16 3299.49 133.499  23
  -7  -5  16 3191.00 100.183  15
  -7   5  16 3184.47 120.171  25
  -7  -5  16 3045.36 128.319  24
   7  -5  16 3319.51 136.695  24
  -7  -5  17 6266.86 129.385  15
  -7   5  17 6229.53 156.620  25
  -7  -5  17 6433.43 173.679  24
   7  -5  17 6421.77 177.367  24
  -7   5  18-27.0756 31.9467  25
  -7  -5  18 18.6914 34.3497  24
   7  -5  18 15.8438 35.9334  24
  -7  -5  19 2404.87 92.9186  24
  -7   5  19 2398.09 84.8244  25
   7  -5  19 2272.33 93.2925  24
  -7  -5  20 1345.44 64.1052  24
   7  -5  20 1419.00 65.9473  24
   7  -6 -18 879.615 53.3028  18
   7  -6 -17 7068.24 153.989  18
  -7  -6 -17 7476.47 164.939  21
  -7  -6 -16 2239.23 102.519  21
   7  -6 -16 2192.78 96.5891  18
  -7  -6 -15 3304.87 132.046  21
   7  -6 -15 3227.51 125.179  18
  -7  -6 -14 8875.00 223.805  21
   7  -6 -14 8865.82 209.933  18
   7  -6 -14 8787.81 208.330  14
  -7  -6 -13 990.462 86.8901  21
   7  -6 -13 975.265 80.9241  18
   7  -6 -13 974.473 79.6353  14
  -7  -6 -12 15798.9 317.455  21
   7  -6 -12 15759.5 297.804  18
   7  -6 -12 16011.8 302.285  14
   7  -6 -11 2756.77 132.858  14
   7  -6 -11 2856.27 134.484  18
  -7  -6 -11 3026.96 146.294  21
  -7  -6 -10 8385.20 241.059  21
   7  -6 -10 8250.91 224.853  18
   7  -6 -10 8539.45 231.715  14
  -7  -6  -9 1322.27 103.541  21
   7  -6  -9 1396.68 100.913  18
   7  -6  -9 1334.82 98.2306  14
  -7  -6  -8 34597.0 490.238  21
   7  -6  -8 33608.4 452.160  18
   7  -6  -8 33543.0 461.888  14
  -7  -6  -7 15428.0 326.843  21
   7  -6  -7 15652.8 576.983   8
  -7  -6  -7 14643.8 507.217   8
   7  -6  -7 14885.2 302.347  18
   7  -6  -7 15321.4 316.749  14
  -7  -6  -6 9373.81 257.030  21
   7  -6  -6 9247.09 450.332   8
  -7  -6  -6 8889.48 389.982   8
   7  -6  -6 9075.18 238.452  18
  -7  -6  -6 9409.73 264.170  27
   7  -6  -6 9504.06 251.548  14
  -7  -6  -5 24065.8 406.783  21
   7  -6  -5 21390.2 677.920   8
  -7  -6  -5 21790.0 593.964   8
   7  -6  -5 23005.1 375.156  18
  -7  -6  -5 23112.4 411.756  27
   7  -6  -5 23050.9 390.993  14
  -7  -6  -4 2562.84 141.644  27
  -7  -6  -4 2460.95 136.803  21
   7  -6  -4 2194.78 233.795   8
  -7  -6  -4 2425.96 189.408   9
   7  -6  -4 2210.51 122.787  18
   7  -6  -4 2284.55 127.822  14
  -7  -6  -3 9794.67 260.713  21
  -7  -6  -3 9378.88 373.025   9
   7  -6  -3 9051.67 452.261   8
   7  -6  -3 9638.69 246.616  18
  -7  -6  -3 9353.13 263.882  27
   7  -6  -3 9444.74 253.773  14
  -7  -6  -2 25710.3 421.093  21
   7  -6  -2 25215.0 395.704  18
   7  -6  -2 24953.7 742.589   8
  -7  -6  -2 25483.3 435.150  27
  -7  -6  -2 25228.5 611.599   9
   7  -6  -2 24642.5 411.139  14
  -7  -6  -1 14732.6 320.966  21
  -7  -6  -1 14438.2 329.814  27
   7  -6  -1 14292.1 562.294   8
   7  -6  -1 14872.7 307.371  18
  -7  -6  -1 14139.9 467.653   9
   7  -6  -1 14397.2 318.384  14
  -7  -6   0 15886.5 332.201  21
   7  -6   0 14710.7 574.819   8
  -7  -6   0 14907.1 289.787  20
   7  -6   0 14637.6 309.534  18
  -7  -6   0 15434.2 492.440   9
  -7  -6   0 14439.1 335.625  27
   7  -6   0 14905.1 325.145  14
  -7  -6   1 14897.0 324.796  21
   7  -6   1 13813.6 559.983   8
  -7  -6   1 13887.0 286.222  20
   7  -6   1 14245.3 310.354  18
  -7  -6   1 14147.6 473.943   9
  -7  -6   1 13782.0 329.080  27
   7  -6   1 13845.9 320.236  14
  -7  -6   2 24615.6 629.854   9
  -7  -6   2 26038.9 430.680  21
   7  -6   2 25112.1 430.663  14
   7  -6   2 23936.3 736.890   8
  -7  -6   2 24705.8 387.214  20
   7  -6   2 25622.3 419.376  18
  -7  -6   2 24683.2 444.424  27
  -7  -6   3 10009.8 270.649  21
   7  -6   3 9213.10 463.872   8
  -7  -6   3 9582.71 247.115  20
  -7  -6   3 8504.90 376.150   9
   7  -6   3 9687.49 264.728  18
  -7  -6   3 9227.54 278.522  27
   7  -6   3 9426.05 271.063  14
  -7  -6   3 9031.63 232.046  23
  -7  -6   4 2433.40 141.754  21
   7  -6   4 2090.81 232.158   8
  -7  -6   4 2314.63 127.742  20
   7  -6   4 2252.92 135.377  18
  -7  -6   4 2887.32 161.221  27
  -7  -6   4 2349.16 204.177   9
   7  -6   4 2420.13 144.396  14
  -7  -6   4 2247.57 122.243  23
   7  -6   5 21937.6 711.449   8
  -7  -6   5 23056.1 393.042  20
  -7  -6   5 21790.2 437.798  27
   7  -6   5 23132.3 416.791  18
  -7  -6   5 23092.6 305.013  16
   7  -6   5 23383.3 656.103  10
  -7  -6   5 22810.1 417.234  21
  -7  -6   5 21439.4 597.190   9
   7  -6   5 22536.4 428.941  14
  -7  -6   5 22350.1 377.041  23
   7  -6   6 10215.6 490.955   8
  -7  -6   6 9575.20 260.584  20
   7  -6   6 9365.69 271.729  18
   7  -6   6 9734.23 429.760  10
  -7  -6   6 9086.28 445.907  10
  -7  -6   6 10369.1 206.609  16
  -7  -6   6 9256.23 291.109  27
  -7  -6   6 9400.20 397.942   9
  -7  -6   6 9408.59 250.025  23
  -7  -6   7 15176.7 330.474  20
  -7  -6   7 15146.5 249.496  16
   7  -6   7 15526.1 353.202  18
   7  -6   7 15387.6 290.525  22
  -7  -6   7 15096.8 586.213  10
   7  -6   7 15462.5 550.614  10
  -7  -6   7 15666.7 379.271  27
  -7  -6   7 14816.1 316.780  23
   7  -6   8 34192.6 433.775  22
  -7  -6   8 33058.5 497.234  20
   7  -6   8 33241.3 522.151  18
  -7  -6   8 33227.6 556.009  27
  -7  -6   8 32365.4 358.400  16
  -7  -6   8 32815.4 473.124  23
   7  -6   9 1541.59 100.203  22
  -7  -6   9 1264.65 106.971  20
   7  -6   9 1279.17 114.888  18
  -7  -6   9 1356.23 124.212  27
  -7  -6   9 1352.30 104.993  23
   7  -6  10 8549.20 219.454  22
  -7  -6  10 8396.97 254.287  20
   7  -6  10 8726.17 273.014  18
  -7  -6  10 9387.88 192.311  16
  -7  -6  10 8255.96 280.549  27
  -7  -6  10 8376.76 243.333  23
   7  -6  11 2996.89 132.690  22
  -7  -6  11 2913.22 155.210  20
   7  -6  11 2838.68 160.967  18
  -7  -6  11 2829.27 144.364  23
   7  -6  12 16168.7 290.950  22
  -7  -6  12 15840.2 332.257  20
   7  -6  12 15968.3 360.861  18
  -7  -6  12 15417.7 270.511  24
   7  -6  12 15408.9 283.536  24
  -7  -6  12 16177.8 324.389  23
   7  -6  13 1075.40 80.9812  22
   7  -6  13 1014.76 101.231  18
   7  -6  13 915.297 76.8854  24
  -7  -6  13 941.118 73.5603  24
  -7  -6  13 1017.82 88.3861  23
   7  -6  14 8471.68 195.885  22
   7  -6  14 8599.00 252.571  18
  -7  -6  14 8656.61 196.005  24
   7  -6  14 8267.65 201.101  24
  -7  -6  14 8922.94 227.009  23
  -7  -6  15 3372.86 120.071  24
  -7  -6  15 3410.64 135.235  23
   7  -6  15 3336.03 125.502  24
  -7  -6  16 2183.47 101.165  23
  -7  -6  16 2119.37 91.5073  24
   7  -6  16 2166.64 98.2492  24
  -7  -6  17 7344.17 152.478  24
   7  -6  17 7182.21 159.307  24
  -7  -6  18 996.377 54.3766  24
   7  -6  18 924.788 56.8369  24
   7  -7 -15 2521.20 90.4248  18
  -7  -7 -15 2439.76 98.1786  27
  -7  -7 -14 203.244 38.2451  21
   7  -7 -14 247.049 41.5663  18
  -7  -7 -14 202.647 44.0569  27
  -7  -7 -13 5828.18 158.993  21
  -7  -7 -13 6065.11 176.534  27
   7  -7 -13 5778.22 157.502  18
   7  -7 -13 5821.97 159.464  14
  -7  -7 -12 2625.76 117.206  21
   7  -7 -12 2511.26 112.392  18
  -7  -7 -12 2637.11 126.375  27
   7  -7 -12 2485.52 114.444  14
   7  -7 -11 138.449 45.1017  14
  -7  -7 -11 136.965 45.6454  21
   7  -7 -11 166.790 48.7346  18
  -7  -7 -11 80.3437 49.0712  27
  -7  -7 -10 19612.8 332.239  21
  -7  -7 -10 20349.4 361.927  27
   7  -7 -10 19790.9 325.904  18
   7  -7 -10 19771.4 334.726  14
  -7  -7  -9 16825.1 317.172  21
   7  -7  -9 16634.1 306.732  18
  -7  -7  -9 17102.6 341.093  27
   7  -7  -9 17046.1 321.897  14
   7  -7  -8 15998.1 308.248  18
  -7  -7  -8 16344.1 340.919  27
   7  -7  -8 16461.9 324.080  14
  -7  -7  -8 16191.8 317.538  21
  -7  -7  -7 10307.5 257.947  21
   7  -7  -7 10187.1 249.260  18
  -7  -7  -7 10268.1 276.000  27
   7  -7  -7 10115.6 260.295  14
  -7  -7  -6 8234.31 234.706  21
   7  -7  -6 8102.99 227.445  18
  -7  -7  -6 8111.56 249.063  27
   7  -7  -6 8164.03 238.224  14
  -7  -7  -5 2143.07 125.310  21
   7  -7  -5 2095.01 122.635  18
  -7  -7  -5 2040.17 132.765  27
   7  -7  -5 2050.85 125.888  14
  -7  -7  -4 655.134 77.4259  21
   7  -7  -4 574.829 74.2707  18
  -7  -7  -4 627.233 83.6115  27
   7  -7  -4 638.192 80.1528  14
  -7  -7  -3 4399.56 178.626  21
   7  -7  -3 4513.77 177.719  18
  -7  -7  -3 4328.35 189.797  27
   7  -7  -3 4458.73 184.381  14
  -7  -7  -2 10828.2 277.726  21
   7  -7  -2 10710.9 273.355  18
  -7  -7  -2 10943.1 300.069  27
   7  -7  -2 10977.9 287.207  14
  -7  -7  -1 105140. 864.013  21
   7  -7  -1 102075. 843.021  18
  -7  -7  -1 103152. 916.532  27
   7  -7  -1 104570. 888.467  14
   7  -7   0 10387.2 222.699  22
  -7  -7   0 11137.1 284.911  21
   7  -7   0 10482.1 275.874  18
  -7  -7   0 10660.5 301.181  27
   7  -7   0 10425.6 286.232  14
   7  -7   1 100717. 706.118  22
  -7  -7   1 106199. 874.256  21
   7  -7   1 105359. 910.603  14
   7  -7   1 100888. 850.726  18
  -7  -7   1 101930. 927.547  27
   7  -7   2 10672.9 233.656  22
  -7  -7   2 10897.0 285.981  21
  -7  -7   2 10539.5 253.972  20
   7  -7   2 11041.8 289.403  18
   7  -7   2 10772.4 295.391  14
  -7  -7   2 10957.0 309.989  27
   7  -7   3 4478.83 154.390  22
  -7  -7   3 4438.03 169.482  20
  -7  -7   3 4548.55 205.135  27
   7  -7   3 4759.39 194.428  18
  -7  -7   3 4603.16 190.834  21
   7  -7   3 4685.40 200.684  14
   7  -7   4 659.074 69.6620  22
   7  -7   4 548.966 82.0738  14
  -7  -7   4 621.172 74.3211  20
  -7  -7   4 644.075 92.2203  27
   7  -7   4 700.206 87.3649  18
  -7  -7   4 658.553 72.2109  23
   7  -7   5 1940.15 108.136  22
  -7  -7   5 1976.83 120.285  20
  -7  -7   5 2043.64 146.005  27
   7  -7   5 2106.07 136.753  18
  -7  -7   5 2213.59 123.638  23
   7  -7   6 8131.81 211.142  22
  -7  -7   6 8163.15 237.338  20
   7  -7   6 8120.95 256.483  18
  -7  -7   6 7934.63 272.838  27
  -7  -7   6 7954.23 227.114  23
   7  -7   7 9879.54 233.412  22
  -7  -7   7 10260.9 263.888  20
   7  -7   7 10441.6 292.209  18
  -7  -7   7 9967.64 302.795  27
  -7  -7   7 9699.18 250.737  23
   7  -7   8 16550.6 299.801  22
  -7  -7   8 16643.5 336.131  20
   7  -7   8 17097.6 369.987  18
  -7  -7   8 16872.3 387.229  27
  -7  -7   8 16193.9 322.917  23
   7  -7   9 17308.9 303.865  22
  -7  -7   9 17265.4 335.107  20
   7  -7   9 17352.9 369.457  18
  -7  -7   9 17260.9 387.914  27
  -7  -7   9 16881.3 326.823  23
   7  -7  10 19821.7 318.595  22
  -7  -7  10 18817.4 342.156  20
   7  -7  10 19863.8 388.849  18
  -7  -7  10 20148.7 351.526  23
  -7  -7  11 89.9027 52.8366  23
   7  -7  11 114.993 45.2489  22
   7  -7  11 155.460 63.1904  18
   7  -7  12 2457.63 109.291  22
   7  -7  12 2516.94 138.381  18
   7  -7  12 2385.06 98.5566  24
  -7  -7  12 2504.55 122.452  23
   7  -7  13 6072.31 197.574  18
   7  -7  13 5567.46 141.465  24
  -7  -7  13 6214.05 176.799  23
  -7  -7  14 231.529 47.2269  23
   7  -7  14 194.133 34.7108  24
   7  -7  15 2412.21 83.8589  24
  -7  -7  15 2674.05 101.840  23
   7  -8 -12 1215.41 64.7913  18
  -7  -8 -12 1248.42 74.4724  27
   7  -8 -11 2377.93 94.9514  18
  -7  -8 -11 2684.90 112.338  27
   7  -8 -11 2475.61 99.2860  14
   7  -8 -10 5915.08 155.006  18
  -7  -8 -10 6242.27 177.225  27
   7  -8 -10 6211.85 164.597  14
  -7  -8  -9 1077.60 84.9435  27
   7  -8  -9 1108.79 76.3641  18
   7  -8  -9 1082.13 77.9327  14
  -7  -8  -8 9117.51 201.003  21
   7  -8  -8 9104.74 208.479  18
  -7  -8  -8 9289.38 233.900  27
   7  -8  -8 9276.38 219.732  14
  -7  -8  -7 7512.43 189.994  21
   7  -8  -7 7585.60 198.403  18
  -7  -8  -7 7605.95 218.676  27
   7  -8  -7 7713.77 209.184  14
  -7  -8  -6 10987.0 236.644  21
   7  -8  -6 10688.2 239.878  18
  -7  -8  -6 10918.6 268.533  27
   7  -8  -6 10561.3 249.986  14
  -7  -8  -5 902.337 76.5298  21
   7  -8  -5 1032.45 86.6200  18
  -7  -8  -5 929.745 91.9229  27
   7  -8  -5 979.662 87.5848  14
  -7  -8  -4 21615.1 345.764  21
  -7  -8  -4 22169.1 393.642  27
   7  -8  -4 21738.1 356.664  18
   7  -8  -4 22134.6 375.644  14
  -7  -8  -3 503.038 66.5080  21
   7  -8  -3 498.700 70.7293  14
   7  -8  -3 485.779 70.4599  18
  -7  -8  -3 557.656 81.2622  27
  -7  -8  -2 2003.60 114.911  21
   7  -8  -2 1975.73 123.525  14
  -7  -8  -2 2112.87 134.581  27
   7  -8  -2 2008.00 121.975  18
  -7  -8  -1 4407.03 167.775  21
   7  -8  -1 4519.90 175.986  18
   7  -8  -1 4445.30 181.642  14
  -7  -8  -1 4676.69 195.660  27
  -7  -8   0 6903.63 209.094  21
   7  -8   0 6918.96 224.727  14
   7  -8   0 6856.20 216.849  18
  -7  -8   0 7066.35 237.976  27
   7  -8   1 4391.36 140.002  22
   7  -8   1 4611.22 180.763  18
  -7  -8   1 4822.35 199.764  27
   7  -8   1 4452.82 185.436  14
   7  -8   2 2042.68 100.450  22
   7  -8   2 2218.90 132.379  18
  -7  -8   2 2106.47 139.759  27
   7  -8   2 2117.38 131.456  14
   7  -8   3 528.484 60.1646  22
   7  -8   3 579.938 81.7408  18
  -7  -8   3 522.654 84.3132  27
   7  -8   4 21465.7 315.405  22
   7  -8   4 22053.1 390.874  18
   7  -8   5 927.300 74.2625  22
  -7  -8   5 929.009 76.1609  20
  -7  -8   5 989.347 101.786  27
   7  -8   5 963.724 95.3868  18
  -7  -8   5 990.682 77.1756  23
   7  -8   6 10499.4 220.756  22
  -7  -8   6 10372.3 227.530  20
   7  -8   6 10900.6 273.927  18
  -7  -8   6 11074.4 294.482  27
  -7  -8   6 11100.4 236.716  23
   7  -8   7 7264.22 183.014  22
  -7  -8   7 7173.75 186.904  20
   7  -8   7 7556.17 226.862  18
  -7  -8   7 7730.24 243.159  27
  -7  -8   7 7526.34 195.418  23
   7  -8   8 8968.02 199.001  22
  -7  -8   8 8989.76 200.681  20
   7  -8   8 9458.86 248.574  18
  -7  -8   8 9434.08 258.785  27
  -7  -8   8 9244.79 213.014  23
   7  -8   9 976.247 72.1393  22
   7  -8   9 1078.54 91.2287  18
  -7  -8   9 1157.00 81.1268  23
   7  -8  10 6237.64 190.057  18
  -7  -8  10 6354.90 168.470  23
   7  -8  11 2572.49 119.413  18
  -7  -8  11 2631.16 106.915  23
   7  -8  12 1324.46 84.2720  18
  -7  -8  12 1418.74 75.3143  23
  -7  -8  13 450.291 44.2663  23
  -7  -9  -8 2674.66 101.009  27
   7  -9  -7 65.8860 28.6380  18
  -7  -9  -7 65.6797 33.4346  27
   7  -9  -6 1580.18 78.3048  18
   7  -9  -6 1545.20 81.1400  14
  -7  -9  -6 1512.25 86.7300  27
   7  -9  -5 1628.71 86.6817  14
   7  -9  -5 1584.76 81.6258  18
  -7  -9  -5 1748.50 96.3274  27
   7  -9  -4 6610.27 165.357  18
  -7  -9  -4 7085.88 189.537  27
   7  -9  -4 7117.34 179.396  14
   7  -9  -3 12993.7 237.912  18
  -7  -9  -3 13321.9 265.005  27
   7  -9  -3 13351.0 250.553  14
   7  -9  -2 3471.93 128.340  18
  -7  -9  -2 3850.21 148.687  27
   7  -9  -2 3788.45 139.540  14
  -7  -9  -1 18500.4 320.765  27
   7  -9  -1 17742.9 286.279  18
   7  -9  -1 18754.3 305.701  14
   7  -9   0 2530.50 114.426  18
  -7  -9   0 2564.82 126.376  27
   7  -9   1 18116.3 298.176  18
  -7  -9   1 18345.2 322.798  27
  -7  -9   2 3764.71 151.113  27
   7  -9   2 3705.16 138.554  18
   7  -9   3 13176.5 252.814  18
  -7  -9   3 13438.7 275.223  27
  -7  -9   4 7462.08 203.440  27
   7  -9   4 7045.50 185.287  18
   7  -9   5 1599.91 91.7158  18
  -7  -9   5 1826.55 103.104  27
   7  -9   6 1541.40 88.2428  18
  -7  -9   6 1586.31 94.3166  27
   7  -9   7 90.1054 37.1662  18
   7  -9   8 2681.54 104.165  18
  -8   0 -15 5637.38 385.150  11
  -8   0 -14 18037.7 657.677  11
  -8   0 -13 38368.1 926.529  11
  -8   0 -12 71951.2 1227.31  11
  -8   0 -11 22114.9 655.831  11
  -8   0 -10 39305.7 837.839  11
  -8   0  -9 202206. 1800.24  11
  -8   0  -8 26356.2 624.371  11
  -8   0  -7 44779.3 766.532  11
  -8   0  -6 187502. 1477.09  11
   8   0  -5 70327.5 764.390   7
  -8   0  -5 69578.6 844.469  11
   8   0  -4 170615. 1153.92   7
  -8   0  -4 167463. 1223.54  11
  -8   0  -3 69405.6 1075.46   3
  -8   0  -3 72271.4 748.914  11
   8   0  -2 144763. 1006.48   7
  -8   0  -2 134348. 1468.37   3
   8   0  -1 24750.5 409.310   7
  -8   0  -1 23095.0 601.685   3
   8   0  -1 23420.7 597.190   4
   8   0   0 399628. 1628.94   7
   8   0   0 399967. 2615.39   4
   8   0   1 24177.5 405.364   7
   8   0   1 24624.3 695.395   4
   8   0   2 140416. 1742.71   4
   8   0   2 142028. 998.804   7
  -8   0   3 70678.4 1172.25   5
   8   0   3 73892.4 738.245   7
  -8   0   4 167246. 1167.53  12
   8   0   4 172518. 1170.85   7
  -8   0   5 68105.8 771.193  12
   8   0   5 69440.9 780.043   7
  -8   0   6 185254. 1185.78   9
  -8   0   6 183405. 1309.75  12
  -8   0   6 182614. 1269.58   6
   8   0   7 44436.9 684.269   7
  -8   0   7 44989.0 667.079  12
  -8   0   7 44283.4 655.128   6
   8   0   8 27178.6 561.716   7
  -8   0   8 26984.5 531.320  12
  -8   0   8 26288.2 523.708   6
  -8   0   9 204457. 1503.86  12
  -8   0   9 197830. 1482.43   6
  -8   0  10 39373.3 683.586  12
  -8   0  10 39527.1 691.567   6
  -8   0  11 21471.5 528.063   6
  -8   0  11 20517.3 511.701  12
  -8   0  12 71979.8 1003.67   6
   8   0  13 38622.0 480.354  19
   8   0  13 38985.5 427.512  28
  -8   0  13 38730.1 761.128   6
   8   0  14 18746.4 342.096  19
   8   0  14 18898.4 305.278  28
  -8   0  14 18535.3 545.008   6
  -8   0  14 17852.9 304.277  25
  -8   0  14 18124.1 292.507  24
   8   0  15 5767.87 196.139  19
   8   0  15 5780.00 173.942  28
  -8   0  15 5762.16 315.582   6
  -8   0  15 5658.67 176.215  25
  -8   0  15 5585.48 164.455  24
   8   0  16 18019.9 342.773  19
   8   0  16 18220.7 309.729  28
  -8   0  16 18096.5 311.564  25
  -8   0  16 17878.4 289.924  24
   8   0  17 4913.69 182.885  19
   8   0  17 4919.95 163.443  28
  -8   0  17 4779.36 162.563  25
   8   0  18 15513.5 312.167  19
   8   0  18 15138.1 275.868  28
  -8   0  18 15232.2 279.551  25
   8   0  19 45427.3 460.140  28
  -8   0  19 45797.2 465.573  25
   8   0  20 18644.7 280.063  28
  -8   0  20 19126.7 260.614  15
  -8   0  20 18891.7 283.275  25
  -8   0  21 3865.03 118.439  25
   8   0  21 3872.84 121.719  28
  -8   0  21 4028.23 114.059  15
  -8   0  22 10304.6 162.246  15
   8   0  22 9841.27 172.351  28
   8   0  22 10167.9 167.327  26
   8   0  23 2785.40 81.4123  28
   8   0  23 2858.50 78.3369  26
  -8   0  23 2949.38 77.3369  15
  -8  -1 -22 7552.16 162.256  14
  -8  -1 -15 10505.1 510.201  11
  -8   1 -15 10379.8 527.936  11
  -8  -1 -14 10610.9 503.096  11
  -8   1 -14 11468.6 539.239  11
  -8  -1 -13 56569.5 1118.99  11
  -8   1 -13 56897.2 1161.15  11
  -8  -1 -12 26757.0 740.090  11
  -8   1 -12 25809.3 760.118  11
  -8  -1 -11 27616.5 726.154  11
  -8   1 -11 26800.9 746.857  11
  -8  -1 -10 50390.9 938.151  11
  -8   1 -10 51577.9 989.351  11
  -8  -1  -9 85042.1 1162.37  11
  -8   1  -9 85139.1 1215.88  11
  -8  -1  -8 8958.22 363.243  11
  -8   1  -8 9808.47 394.426  11
  -8  -1  -7 16112.9 460.573  11
  -8   1  -7 16000.8 474.064  11
  -8  -1  -6 6771.38 285.988  11
   8  -1  -6 6821.98 264.390   7
  -8   1  -6 6914.61 298.078  11
  -8  -1  -5 184042. 1369.28  11
   8  -1  -5 181498. 1294.03   7
   8   1  -5 183839. 1182.34   7
  -8   1  -5 184611. 1426.76  11
   8   1  -4 98921.8 831.662   7
   8  -1  -4 96428.0 913.853   7
  -8   1  -4 97420.4 975.134  11
   8  -1  -3 1997.71 124.318   8
   8   1  -3 1970.58 117.428   7
   8  -1  -3 1882.36 131.479   7
  -8  -1  -3 1958.87 129.864  11
  -8   1  -3 1839.13 130.138  11
   8  -1  -2 57970.1 666.261   8
   8   1  -2 57898.5 592.995   7
   8  -1  -2 57512.9 674.307   7
  -8  -1  -2 56748.4 519.359  12
   8   1  -1 26013.6 394.318   7
   8  -1  -1 26777.6 453.750   7
  -8  -1  -1 26835.3 377.330  12
   8   1   0 4677.10 165.003   7
   8  -1   0 4594.29 189.121   7
  -8  -1   0 4552.32 165.211  12
   8  -1   1 26371.8 452.231   7
  -8  -1   1 26852.4 412.564  12
   8   1   1 27290.1 401.573   7
  -8  -1   2 56060.1 619.916  12
  -8  -1   2 56037.4 665.135  10
   8   1   2 56825.2 595.763   7
   8  -1   2 57669.8 675.075   7
  -8  -1   3 1984.29 132.727   9
  -8  -1   3 2055.06 127.540  12
  -8  -1   3 1836.92 131.716  10
   8   1   3 2032.69 120.623   7
   8  -1   3 1988.25 133.407   7
  -8  -1   4 98318.6 885.692   9
   8   1   4 95517.7 837.560   7
  -8  -1   4 96328.7 874.597  12
  -8  -1   4 94217.6 945.290  10
   8  -1   4 96018.8 924.069   7
  -8  -1   5 180447. 1203.12   9
  -8  -1   5 183973. 1254.91  12
   8   1   5 181392. 1216.81   7
   8  -1   5 180602. 1316.98   7
  -8  -1   6 7506.34 243.587   9
  -8  -1   6 7590.32 266.493  12
  -8  -1   6 6842.10 283.491  10
  -8   1   6 7154.78 261.943   6
   8   1   6 7052.96 252.355   7
   8  -1   6 7111.18 276.829   7
  -8  -1   7 16359.2 403.127  12
  -8  -1   7 16380.7 451.908  10
  -8  -1   7 15989.1 382.394   6
  -8   1   7 16447.6 412.289   6
   8  -1   7 16882.9 444.592   7
  -8  -1   7 16767.1 360.843   9
  -8  -1   8 9717.42 323.339  12
  -8   1   8 9640.82 333.255  12
  -8  -1   8 9579.19 359.313  10
  -8  -1   8 9837.69 311.504   6
  -8   1   8 9875.41 331.315   6
   8  -1   8 9793.06 353.361   7
  -8   1   9 88394.9 1020.05  12
  -8   1   9 87128.8 1004.28   6
  -8  -1   9 86469.6 1114.85  10
  -8  -1   9 87917.7 970.729   6
  -8   1  10 50663.8 799.997   6
  -8   1  10 52075.5 803.042  12
  -8  -1  10 50318.2 877.787  10
  -8  -1  10 51219.5 767.682   6
  -8   1  11 27207.7 590.435  12
  -8  -1  11 27313.4 583.910   6
  -8  -1  11 26890.6 666.426  10
  -8   1  11 27727.4 612.797   6
  -8   1  12 25844.9 589.094  12
  -8  -1  12 26556.1 681.486  10
  -8  -1  12 26374.4 593.788   6
  -8   1  12 26181.0 619.771   6
   8   1  13 57333.3 522.887  28
  -8   1  13 58040.4 893.579  12
   8   1  13 56546.0 564.412  19
   8  -1  13 56990.3 596.616  19
  -8  -1  13 57408.0 906.289   6
[truncated: 338,012 more chars]
