# Supplementary material for: Rediscovering Sodium Ionophores as Selective Agents for Lithium Recognition and Extraction
Source: Angew Chem Int Ed Engl. 2026 May 23;65(32):e3249075. doi: 10.1002/anie.3249075 (PMC13427242; doi:10.1002/anie.3249075)
Supplement: Supplementary file 3 — Supporing File 3: anie72828‐sup‐0003‐DataSet.zip. [file ANIE-65-e3249075-s001.zip › 1f_LiOTf.cif]

 
data_1f_LiOTf
 
_audit_creation_method            'SHELXL-2019/2'
_shelx_SHELXL_version_number      '2019/2'
_chemical_name_systematic         ?
_chemical_name_common             ?
_chemical_melting_point           ?
_chemical_formula_moiety          ?
_chemical_formula_sum
 'C76 H118 Cl F6 Li2 N4 O14 S2' 
_chemical_formula_weight          1539.19

loop_
 _atom_type_symbol
 _atom_type_description
 _atom_type_scat_dispersion_real
 _atom_type_scat_dispersion_imag
 _atom_type_scat_source
 'C'  'C'   0.0033   0.0016
 'International Tables Vol C Tables 4.2.6.8 and 6.1.1.4'
 'H'  'H'   0.0000   0.0000
 'International Tables Vol C Tables 4.2.6.8 and 6.1.1.4'
 'F'  'F'   0.0171   0.0103
 'International Tables Vol C Tables 4.2.6.8 and 6.1.1.4'
 'N'  'N'   0.0061   0.0033
 'International Tables Vol C Tables 4.2.6.8 and 6.1.1.4'
 'O'  'O'   0.0106   0.0060
 'International Tables Vol C Tables 4.2.6.8 and 6.1.1.4'
 'S'  'S'   0.1246   0.1234
 'International Tables Vol C Tables 4.2.6.8 and 6.1.1.4'
 'Li'  'Li'  -0.0003   0.0001
 'International Tables Vol C Tables 4.2.6.8 and 6.1.1.4'
 'Cl'  'Cl'   0.1484   0.1585
 'International Tables Vol C Tables 4.2.6.8 and 6.1.1.4'
 
_space_group_crystal_system       triclinic
_space_group_IT_number            1
_space_group_name_H-M_alt         'P 1'
_space_group_name_Hall            'P 1'
 
_shelx_space_group_comment
;
The symmetry employed for this shelxl refinement is uniquely defined
by the following loop, which should always be used as a source of
symmetry information in preference to the above space-group names.
They are only intended as comments.
;
 
loop_
 _space_group_symop_operation_xyz
 'x, y, z'
 
_cell_length_a                    9.4208(7)
_cell_length_b                    15.3478(12)
_cell_length_c                    15.9242(12)
_cell_angle_alpha                 76.803(3)
_cell_angle_beta                  72.840(3)
_cell_angle_gamma                 79.050(3)
_cell_volume                      2123.2(3)
_cell_formula_units_Z             1
_cell_measurement_temperature     134(2)
_cell_measurement_reflns_used     9952
_cell_measurement_theta_min       4.565
_cell_measurement_theta_max       54.27
 
_exptl_crystal_description        block
_exptl_crystal_colour             colourless
_exptl_crystal_density_meas       ?
_exptl_crystal_density_method     ?
_exptl_crystal_density_diffrn     1.204          
_exptl_crystal_F_000              823
_exptl_transmission_factor_min    ?
_exptl_transmission_factor_max    ?
_exptl_crystal_size_max           0.220
_exptl_crystal_size_mid           0.020
_exptl_crystal_size_min           0.010
_exptl_absorpt_coefficient_mu     0.167
_shelx_estimated_absorpt_T_min    0.964
_shelx_estimated_absorpt_T_max    0.998
_exptl_absorpt_correction_type   multi-scan
_exptl_absorpt_correction_T_min  0.5521
_exptl_absorpt_correction_T_max  0.7457
_exptl_absorpt_process_details
;
 SADABS 2016/2: Krause, L., Herbst-Irmer, R., Sheldrick G.M. & Stalke D.,
 J. Appl. Cryst. 48 (2015) 3-10
;
_exptl_absorpt_special_details    ?
_diffrn_ambient_temperature       134(2)
_diffrn_radiation_wavelength      0.71073
_diffrn_radiation_type            MoK\a
_diffrn_source                    ?
_diffrn_measurement_device_type   'Bruker AXS D8 VENTURE'
_diffrn_measurement_method        ?
_diffrn_detector_area_resol_mean  ?
_diffrn_reflns_number             94717
_diffrn_reflns_av_unetI/netI      0.2465
_diffrn_reflns_av_R_equivalents   0.2036
_diffrn_reflns_limit_h_min        -12
_diffrn_reflns_limit_h_max        12
_diffrn_reflns_limit_k_min        -20
_diffrn_reflns_limit_k_max        20
_diffrn_reflns_limit_l_min        -21
_diffrn_reflns_limit_l_max        21
_diffrn_reflns_theta_min          2.505
_diffrn_reflns_theta_max          28.349
_diffrn_reflns_theta_full         25.242
_diffrn_measured_fraction_theta_max   0.959
_diffrn_measured_fraction_theta_full  0.957
_diffrn_reflns_Laue_measured_fraction_max    0.959
_diffrn_reflns_Laue_measured_fraction_full   0.957
_diffrn_reflns_point_group_measured_fraction_max   0.925
_diffrn_reflns_point_group_measured_fraction_full  0.924
_reflns_number_total              19640
_reflns_number_gt                 8765
_reflns_threshold_expression      'I > 2\s(I)'
_reflns_Friedel_coverage          0.928
_reflns_Friedel_fraction_max      0.890
_reflns_Friedel_fraction_full     0.890
 
_reflns_special_details
;
 Reflections were merged by SHELXL according to the crystal
 class for the calculation of statistics and refinement.
 
 _reflns_Friedel_fraction is defined as the number of unique
 Friedel pairs measured divided by the number that would be
 possible theoretically, ignoring centric projections and
 systematic absences.
;
 
_computing_data_collection        ?
_computing_cell_refinement        ?
_computing_data_reduction         ?
_computing_structure_solution     'SHELXT 2018/2 (Sheldrick, 2018)'
_computing_structure_refinement 'SHELXL-2019/2 (Sheldrick, 2019)'
_computing_molecular_graphics     ?
_computing_publication_material   ?
_refine_special_details           ?
_refine_ls_structure_factor_coef  Fsqd
_refine_ls_matrix_type            full
_refine_ls_weighting_scheme       calc
_refine_ls_weighting_details
'w=1/[\s^2^(Fo^2^)+(0.0837P)^2^] where P=(Fo^2^+2Fc^2^)/3'
_atom_sites_solution_primary      ?
_atom_sites_solution_secondary    ?
_atom_sites_solution_hydrogens    geom
_refine_ls_hydrogen_treatment     constr
_refine_ls_extinction_method      none
_refine_ls_extinction_coef        .
_refine_ls_abs_structure_details
;
 Flack x determined using 2996 quotients [(I+)-(I-)]/[(I+)+(I-)]
 (Parsons, Flack and Wagner, Acta Cryst. B69 (2013) 249-259).
;
_refine_ls_abs_structure_Flack    0.44(5)
_chemical_absolute_configuration  ?
_refine_ls_number_reflns          19640
_refine_ls_number_parameters      967
_refine_ls_number_restraints      64
_refine_ls_R_factor_all           0.2384
_refine_ls_R_factor_gt            0.0950
_refine_ls_wR_factor_ref          0.1997
_refine_ls_wR_factor_gt           0.1498
_refine_ls_goodness_of_fit_ref    1.032
_refine_ls_restrained_S_all       1.034
_refine_ls_shift/su_max           0.000
_refine_ls_shift/su_mean          0.000
 
loop_
 _atom_site_label
 _atom_site_type_symbol
 _atom_site_fract_x
 _atom_site_fract_y
 _atom_site_fract_z
 _atom_site_U_iso_or_equiv
 _atom_site_adp_type
 _atom_site_occupancy
 _atom_site_site_symmetry_order  
 _atom_site_calc_flag
 _atom_site_refinement_flags_posn
 _atom_site_refinement_flags_adp
 _atom_site_refinement_flags_occupancy
 _atom_site_disorder_assembly
 _atom_site_disorder_group
Li1E Li 0.5641(13) 0.6648(8) 0.2663(8) 0.038(3) Uani 1 1 d . . . . .
Li1F Li 0.6299(13) 1.3384(9) -0.1741(8) 0.039(3) Uani 1 1 d . . . . .
Cl1 Cl 0.4543(15) 0.8476(11) 0.9376(11) 0.254(8) Uani 0.5 1 d D U P . .
C1R C 0.559(3) 0.8731(17) 0.829(2) 0.24(3) Uani 0.5 1 d D U P . .
H1R1 H 0.608186 0.812535 0.817179 0.287 Uiso 0.5 1 calc R U P . .
H1R2 H 0.479803 0.888370 0.796346 0.287 Uiso 0.5 1 calc R U P . .
C2R C 0.667(3) 0.929(2) 0.7723(15) 0.172(18) Uani 0.5 1 d D U P . .
H2R1 H 0.736268 0.930508 0.808000 0.207 Uiso 0.5 1 calc R U P . .
H2R2 H 0.613079 0.990350 0.762160 0.207 Uiso 0.5 1 calc R U P . .
Cl2 Cl 0.7752(12) 0.9106(6) 0.6726(8) 0.166(4) Uani 0.5 1 d D U P . .
C1P C 0.5825(19) 0.2024(9) 0.6315(12) 0.153(8) Uani 1 1 d D U . . .
H1P1 H 0.688601 0.194267 0.630515 0.229 Uiso 1 1 calc R U . . .
H1P2 H 0.522390 0.185052 0.692913 0.229 Uiso 1 1 calc R U . . .
H1P3 H 0.550839 0.265829 0.608737 0.229 Uiso 1 1 calc R U . . .
C3P C 0.682(2) 0.1428(11) 0.4929(12) 0.130(6) Uani 1 1 d D U . . .
H3P1 H 0.776129 0.123959 0.511654 0.156 Uiso 1 1 calc R U . . .
H3P2 H 0.684910 0.205900 0.460393 0.156 Uiso 1 1 calc R U . . .
C2P C 0.5605(17) 0.1448(12) 0.5741(13) 0.146(7) Uani 1 1 d D U . . .
H2P1 H 0.553526 0.082521 0.608437 0.175 Uiso 1 1 calc R U . . .
H2P2 H 0.464790 0.167900 0.557954 0.175 Uiso 1 1 calc R U . . .
C5P C 0.792(3) 0.0861(12) 0.3419(11) 0.254(16) Uani 1 1 d D U . . .
H5P1 H 0.747156 0.124734 0.295604 0.380 Uiso 1 1 calc R U . . .
H5P2 H 0.816781 0.024153 0.330525 0.380 Uiso 1 1 calc R U . . .
H5P3 H 0.882945 0.108594 0.340914 0.380 Uiso 1 1 calc R U . . .
C4P C 0.688(3) 0.0872(14) 0.4267(18) 0.221(11) Uani 1 1 d D U . . .
H4P1 H 0.695313 0.023911 0.459029 0.265 Uiso 1 1 calc R U . . .
H4P2 H 0.587909 0.101085 0.415034 0.265 Uiso 1 1 calc R U . . .
C1A C 0.3992(8) 1.4434(5) -0.2718(5) 0.0332(17) Uani 1 1 d . . . . .
C1B C 0.5330(7) 1.4532(5) -0.3382(5) 0.0314(17) Uani 1 1 d . . . . .
C2A C 0.2640(8) 1.4851(5) -0.2895(5) 0.0362(18) Uani 1 1 d . . . . .
H2A H 0.172049 1.479425 -0.244749 0.043 Uiso 1 1 calc R U . . .
C2B C 0.5347(8) 1.5041(5) -0.4223(5) 0.0366(18) Uani 1 1 d . . . . .
H2B H 0.626340 1.511007 -0.467166 0.044 Uiso 1 1 calc R U . . .
C3A C 0.2665(9) 1.5348(5) -0.3736(5) 0.043(2) Uani 1 1 d . . . . .
H3A H 0.174530 1.562879 -0.386515 0.051 Uiso 1 1 calc R U . . .
C3B C 0.3978(9) 1.5449(5) -0.4393(5) 0.0396(19) Uani 1 1 d . . . . .
H3B H 0.395501 1.579849 -0.496565 0.048 Uiso 1 1 calc R U . . .
C4A C 0.2901(8) 1.3575(5) -0.1301(5) 0.0331(17) Uani 1 1 d . . . . .
H4A1 H 0.232652 1.333695 -0.160837 0.040 Uiso 1 1 calc R U . . .
H4A2 H 0.223860 1.405513 -0.099412 0.040 Uiso 1 1 calc R U . . .
C4B C 0.7923(8) 1.3845(5) -0.3742(4) 0.0362(18) Uani 1 1 d . . . . .
H4B1 H 0.856606 1.433358 -0.394583 0.043 Uiso 1 1 calc R U . . .
H4B2 H 0.769755 1.371550 -0.426703 0.043 Uiso 1 1 calc R U . . .
C5A C 0.3487(8) 1.2828(5) -0.0637(5) 0.0343(17) Uani 1 1 d . . . . .
C5B C 0.8685(8) 1.3002(5) -0.3253(5) 0.0337(17) Uani 1 1 d . . . . .
C6A C 0.3887(9) 1.2016(5) 0.1240(5) 0.0418(19) Uani 1 1 d . . . . .
H6A1 H 0.483712 1.219052 0.081662 0.050 Uiso 1 1 calc R U . . .
H6A2 H 0.331414 1.255531 0.148394 0.050 Uiso 1 1 calc R U . . .
C6B C 1.0804(9) 1.1813(5) -0.3233(5) 0.041(2) Uani 1 1 d . . . . .
H6B H 1.176874 1.165657 -0.367762 0.050 Uiso 1 1 calc R U . . .
C7A C 0.2983(8) 1.1692(5) 0.0748(5) 0.0358(18) Uani 1 1 d . . . . .
H7A H 0.204606 1.152149 0.120556 0.043 Uiso 1 1 calc R U . . .
C7B C 0.9979(10) 1.0982(5) -0.2982(5) 0.049(2) Uani 1 1 d . . . . .
H7B1 H 0.898817 1.110843 -0.256076 0.059 Uiso 1 1 calc R U . . .
H7B2 H 0.980965 1.085787 -0.352617 0.059 Uiso 1 1 calc R U . . .
C8A C 0.0851(7) 1.2688(5) 0.0171(5) 0.0316(17) Uani 1 1 d . . . . .
H8A H 0.073297 1.311335 -0.038970 0.038 Uiso 1 1 calc R U . . .
C8B C 1.0785(7) 1.3018(5) -0.4621(4) 0.0311(17) Uani 1 1 d . . . . .
H8B H 1.007948 1.353942 -0.482983 0.037 Uiso 1 1 calc R U . . .
C9A C -0.0005(8) 1.1904(5) 0.0271(6) 0.046(2) Uani 1 1 d . . . . .
H9A1 H 0.008040 1.145941 0.081746 0.055 Uiso 1 1 calc R U . . .
H9A2 H 0.042459 1.159773 -0.024993 0.055 Uiso 1 1 calc R U . . .
C9B C 1.1119(9) 1.2373(5) -0.5259(5) 0.0423(19) Uani 1 1 d . . . . .
H9B1 H 1.017309 1.218164 -0.525892 0.051 Uiso 1 1 calc R U . . .
H9B2 H 1.177369 1.182847 -0.505721 0.051 Uiso 1 1 calc R U . . .
C10A C 0.3792(9) 1.0831(5) 0.0397(5) 0.047(2) Uani 1 1 d . . . . .
H10A H 0.314448 1.061213 0.012169 0.057 Uiso 1 1 calc R U . . .
H10B H 0.472506 1.096534 -0.006883 0.057 Uiso 1 1 calc R U . . .
C10B C 1.0864(12) 1.0158(6) -0.2555(6) 0.070(3) Uani 1 1 d . . . . .
H10X H 1.026975 0.964562 -0.236114 0.084 Uiso 1 1 calc R U . . .
H10Y H 1.180160 0.998585 -0.299999 0.084 Uiso 1 1 calc R U . . .
C11A C 0.4169(9) 1.0104(6) 0.1145(6) 0.049(2) Uani 1 1 d . . . . .
H11A H 0.475900 0.957344 0.089341 0.059 Uiso 1 1 calc R U . . .
H11B H 0.322785 0.991339 0.156720 0.059 Uiso 1 1 calc R U . . .
C11B C 1.2124(11) 1.1147(7) -0.2031(6) 0.068(3) Uani 1 1 d . . . . .
H11C H 1.234539 1.125788 -0.149689 0.082 Uiso 1 1 calc R U . . .
H11D H 1.308918 1.100506 -0.246867 0.082 Uiso 1 1 calc R U . . .
C12A C 0.5049(9) 1.0417(5) 0.1650(6) 0.050(2) Uani 1 1 d . . . . .
H12A H 0.604778 1.053244 0.124979 0.059 Uiso 1 1 calc R U . . .
H12B H 0.519932 0.993557 0.215983 0.059 Uiso 1 1 calc R U . . .
C12B C 1.1235(13) 1.0343(7) -0.1764(6) 0.077(3) Uani 1 1 d . . . . .
H12C H 1.183135 0.980081 -0.150499 0.093 Uiso 1 1 calc R U . . .
H12D H 1.029645 1.047161 -0.130077 0.093 Uiso 1 1 calc R U . . .
C13A C 0.4229(9) 1.1281(6) 0.1997(6) 0.050(2) Uani 1 1 d . . . . .
H13A H 0.328216 1.114851 0.245036 0.061 Uiso 1 1 calc R U . . .
H13B H 0.485956 1.149428 0.228846 0.061 Uiso 1 1 calc R U . . .
C13B C 1.1244(9) 1.1996(6) -0.2441(5) 0.048(2) Uani 1 1 d . . . . .
H13C H 1.186479 1.249566 -0.264779 0.057 Uiso 1 1 calc R U . . .
H13D H 1.033121 1.217873 -0.198442 0.057 Uiso 1 1 calc R U . . .
C14A C -0.1660(9) 1.2271(6) 0.0331(7) 0.058(3) Uani 1 1 d . . . . .
H14A H -0.174410 1.266566 -0.024300 0.069 Uiso 1 1 calc R U . . .
H14B H -0.223156 1.176078 0.043216 0.069 Uiso 1 1 calc R U . . .
C14B C 1.1888(9) 1.2808(5) -0.6201(5) 0.046(2) Uani 1 1 d . . . . .
H14X H 1.213110 1.235977 -0.659930 0.055 Uiso 1 1 calc R U . . .
H14Y H 1.119140 1.331577 -0.642368 0.055 Uiso 1 1 calc R U . . .
C15A C -0.2337(10) 1.2804(7) 0.1086(7) 0.068(3) Uani 1 1 d . . . . .
H15A H -0.338412 1.305820 0.108546 0.081 Uiso 1 1 calc R U . . .
H15B H -0.234991 1.239540 0.166691 0.081 Uiso 1 1 calc R U . . .
C15B C 1.3306(9) 1.3153(6) -0.6241(6) 0.053(2) Uani 1 1 d . . . . .
H15C H 1.375636 1.345137 -0.685863 0.063 Uiso 1 1 calc R U . . .
H15D H 1.403985 1.264360 -0.606126 0.063 Uiso 1 1 calc R U . . .
C16A C -0.1449(8) 1.3560(6) 0.0983(6) 0.052(2) Uani 1 1 d . . . . .
H16A H -0.188123 1.387541 0.149668 0.062 Uiso 1 1 calc R U . . .
H16B H -0.152318 1.400114 0.043177 0.062 Uiso 1 1 calc R U . . .
C16B C 1.2924(10) 1.3832(6) -0.5602(5) 0.053(2) Uani 1 1 d . . . . .
H16C H 1.385262 1.405049 -0.561037 0.064 Uiso 1 1 calc R U . . .
H16D H 1.224129 1.435890 -0.580785 0.064 Uiso 1 1 calc R U . . .
C17A C 0.0179(8) 1.3214(6) 0.0932(5) 0.048(2) Uani 1 1 d . . . . .
H17A H 0.026600 1.281682 0.150459 0.057 Uiso 1 1 calc R U . . .
H17B H 0.074017 1.372792 0.083347 0.057 Uiso 1 1 calc R U . . .
C17B C 1.2182(9) 1.3397(6) -0.4655(5) 0.048(2) Uani 1 1 d . . . . .
H17X H 1.190892 1.385110 -0.426150 0.058 Uiso 1 1 calc R U . . .
H17Y H 1.289881 1.290474 -0.442990 0.058 Uiso 1 1 calc R U . . .
N1A N 0.2498(6) 1.2398(4) 0.0050(4) 0.0334(14) Uani 1 1 d . . . . .
N1B N 1.0018(6) 1.2628(4) -0.3701(4) 0.0327(14) Uani 1 1 d . . . . .
O1A O 0.4173(5) 1.3918(3) -0.1919(3) 0.0369(13) Uani 1 1 d . . . . .
O1B O 0.6579(5) 1.4092(3) -0.3099(3) 0.0389(13) Uani 1 1 d . . . . .
O2A O 0.4873(5) 1.2636(3) -0.0750(3) 0.0389(12) Uani 1 1 d . . . . .
O2B O 0.8051(5) 1.2687(3) -0.2463(3) 0.0383(12) Uani 1 1 d . . . . .
C1C C 0.3748(8) 0.5547(5) 0.2138(5) 0.0309(16) Uani 1 1 d . . . . .
C1D C 0.5104(7) 0.5496(5) 0.1466(5) 0.0293(16) Uani 1 1 d . . . . .
C2C C 0.2594(8) 0.5120(5) 0.2142(5) 0.0361(18) Uani 1 1 d . . . . .
H2C H 0.167282 0.516340 0.259084 0.043 Uiso 1 1 calc R U . . .
C2D C 0.5292(8) 0.5015(5) 0.0800(5) 0.0356(18) Uani 1 1 d . . . . .
H2D H 0.620173 0.498451 0.033984 0.043 Uiso 1 1 calc R U . . .
C3C C 0.2791(8) 0.4622(5) 0.1476(5) 0.0382(18) Uani 1 1 d . . . . .
H3C H 0.200294 0.431495 0.148055 0.046 Uiso 1 1 calc R U . . .
C3D C 0.4103(8) 0.4569(5) 0.0816(5) 0.0360(18) Uani 1 1 d . . . . .
H3D H 0.421414 0.422945 0.036633 0.043 Uiso 1 1 calc R U . . .
C4C C 0.2325(7) 0.6412(5) 0.3244(5) 0.0324(17) Uani 1 1 d . . . . .
H4C1 H 0.187772 0.594703 0.374510 0.039 Uiso 1 1 calc R U . . .
H4C2 H 0.163324 0.663357 0.285533 0.039 Uiso 1 1 calc R U . . .
C4D C 0.7360(8) 0.6192(5) 0.0817(5) 0.0391(18) Uani 1 1 d . . . . .
H4D1 H 0.704434 0.637168 0.025490 0.047 Uiso 1 1 calc R U . . .
H4D2 H 0.816618 0.567336 0.076188 0.047 Uiso 1 1 calc R U . . .
C5C C 0.2611(8) 0.7185(5) 0.3593(5) 0.0318(17) Uani 1 1 d . . . . .
C5D C 0.7884(8) 0.6974(5) 0.1023(5) 0.0327(17) Uani 1 1 d . . . . .
C6C C 0.1632(8) 0.8344(5) 0.4549(5) 0.0344(17) Uani 1 1 d . . . . .
H6C H 0.063033 0.851733 0.495230 0.041 Uiso 1 1 calc R U . . .
C6D C 0.9716(8) 0.8030(4) 0.0665(5) 0.0307(16) Uani 1 1 d . . . . .
H6D H 1.065454 0.814066 0.018126 0.037 Uiso 1 1 calc R U . . .
C7C C 0.2060(10) 0.9205(5) 0.3888(5) 0.053(2) Uani 1 1 d . . . . .
H7C1 H 0.307001 0.907939 0.348526 0.063 Uiso 1 1 calc R U . . .
H7C2 H 0.133837 0.941366 0.351814 0.063 Uiso 1 1 calc R U . . .
C7D C 0.8677(8) 0.8929(5) 0.0626(5) 0.0366(18) Uani 1 1 d . . . . .
H7D1 H 0.844073 0.910242 0.003958 0.044 Uiso 1 1 calc R U . . .
H7D2 H 0.772561 0.886211 0.109795 0.044 Uiso 1 1 calc R U . . .
C8C C -0.0113(7) 0.7391(5) 0.4327(5) 0.0338(17) Uani 1 1 d . . . . .
H8C H -0.008545 0.700011 0.389777 0.041 Uiso 1 1 calc R U . . .
C8D C 0.9989(8) 0.6920(5) -0.0341(4) 0.0325(17) Uani 1 1 d . . . . .
H8D H 0.943343 0.644668 -0.038902 0.039 Uiso 1 1 calc R U . . .
C9D C 1.0096(8) 0.7631(5) -0.1196(5) 0.0404(19) Uani 1 1 d . . . . .
H9D1 H 0.907526 0.788307 -0.125684 0.048 Uiso 1 1 calc R U . . .
H9D2 H 1.059016 0.812983 -0.115876 0.048 Uiso 1 1 calc R U . . .
C9C C -0.1285(8) 0.8200(6) 0.4192(6) 0.047(2) Uani 1 1 d . . . . .
H9C1 H -0.099028 0.853854 0.357207 0.057 Uiso 1 1 calc R U . . .
H9C2 H -0.135267 0.860908 0.460537 0.057 Uiso 1 1 calc R U . . .
C10C C 0.2055(11) 0.9936(6) 0.4390(6) 0.057(2) Uani 1 1 d . . . . .
H10C H 0.235554 1.048752 0.395702 0.068 Uiso 1 1 calc R U . . .
H10D H 0.103038 1.008812 0.476383 0.068 Uiso 1 1 calc R U . . .
C10D C 0.9424(9) 0.9659(5) 0.0760(5) 0.043(2) Uani 1 1 d . . . . .
H10E H 0.872156 1.022807 0.076781 0.052 Uiso 1 1 calc R U . . .
H10F H 1.031884 0.976798 0.025394 0.052 Uiso 1 1 calc R U . . .
C11C C 0.3126(10) 0.9621(6) 0.4976(6) 0.058(2) Uani 1 1 d . . . . .
H11E H 0.308616 1.009819 0.531144 0.069 Uiso 1 1 calc R U . . .
H11F H 0.416120 0.951618 0.459506 0.069 Uiso 1 1 calc R U . . .
C11D C 1.0933(9) 0.8504(5) 0.1665(6) 0.0429(19) Uani 1 1 d . . . . .
H11G H 1.118442 0.833643 0.224777 0.051 Uiso 1 1 calc R U . . .
H11H H 1.187519 0.857486 0.118687 0.051 Uiso 1 1 calc R U . . .
C12C C 0.2743(10) 0.8759(5) 0.5630(6) 0.049(2) Uani 1 1 d . . . . .
H12E H 0.175240 0.888002 0.605314 0.059 Uiso 1 1 calc R U . . .
H12F H 0.349696 0.855421 0.597855 0.059 Uiso 1 1 calc R U . . .
C12D C 0.9888(10) 0.9393(5) 0.1631(6) 0.049(2) Uani 1 1 d . . . . .
H12G H 0.898333 0.933349 0.214039 0.058 Uiso 1 1 calc R U . . .
H12H H 1.039945 0.987364 0.169093 0.058 Uiso 1 1 calc R U . . .
C13C C 0.2706(8) 0.8014(5) 0.5149(5) 0.0420(19) Uani 1 1 d . . . . .
H13E H 0.237182 0.747695 0.559427 0.050 Uiso 1 1 calc R U . . .
H13F H 0.372517 0.783648 0.478220 0.050 Uiso 1 1 calc R U . . .
C13D C 1.0182(9) 0.7760(5) 0.1543(5) 0.0390(18) Uani 1 1 d . . . . .
H13G H 0.928805 0.765292 0.205053 0.047 Uiso 1 1 calc R U . . .
H13H H 1.088644 0.719217 0.153646 0.047 Uiso 1 1 calc R U . . .
C14C C -0.2810(9) 0.7886(6) 0.4368(6) 0.058(2) Uani 1 1 d . . . . .
H14C H -0.357625 0.841937 0.431161 0.070 Uiso 1 1 calc R U . . .
H14D H -0.276451 0.753111 0.391086 0.070 Uiso 1 1 calc R U . . .
C14D C 1.0986(8) 0.7218(6) -0.2012(5) 0.045(2) Uani 1 1 d . . . . .
H14E H 1.107748 0.769431 -0.255454 0.055 Uiso 1 1 calc R U . . .
H14F H 1.044227 0.675651 -0.207815 0.055 Uiso 1 1 calc R U . . .
C15C C -0.3265(9) 0.7316(7) 0.5283(6) 0.061(3) Uani 1 1 d . . . . .
H15E H -0.422140 0.709277 0.535572 0.073 Uiso 1 1 calc R U . . .
H15F H -0.343058 0.769180 0.574138 0.073 Uiso 1 1 calc R U . . .
C15D C 1.2550(9) 0.6784(6) -0.1926(5) 0.047(2) Uani 1 1 d . . . . .
H15G H 1.310281 0.651287 -0.245813 0.056 Uiso 1 1 calc R U . . .
H15H H 1.311854 0.724674 -0.188733 0.056 Uiso 1 1 calc R U . . .
C16C C -0.2076(8) 0.6519(6) 0.5425(6) 0.049(2) Uani 1 1 d . . . . .
H16E H -0.237497 0.618255 0.604567 0.059 Uiso 1 1 calc R U . . .
H16F H -0.199414 0.610509 0.501389 0.059 Uiso 1 1 calc R U . . .
C16D C 1.2389(9) 0.6055(6) -0.1084(5) 0.047(2) Uani 1 1 d . . . . .
H16G H 1.184770 0.558501 -0.113636 0.057 Uiso 1 1 calc R U . . .
H16H H 1.339624 0.576545 -0.102423 0.057 Uiso 1 1 calc R U . . .
C17C C -0.0568(8) 0.6832(6) 0.5258(5) 0.043(2) Uani 1 1 d . . . . .
H17C H 0.019859 0.630096 0.532465 0.052 Uiso 1 1 calc R U . . .
H17D H -0.062396 0.719819 0.570765 0.052 Uiso 1 1 calc R U . . .
C17D C 1.1541(9) 0.6452(6) -0.0255(5) 0.044(2) Uani 1 1 d . . . . .
H17E H 1.211316 0.689363 -0.017816 0.053 Uiso 1 1 calc R U . . .
H17F H 1.143160 0.596549 0.027997 0.053 Uiso 1 1 calc R U . . .
N1C N 0.1425(6) 0.7636(4) 0.4116(4) 0.0330(14) Uani 1 1 d . . . . .
N1D N 0.9124(6) 0.7292(4) 0.0457(4) 0.0306(14) Uani 1 1 d . . . . .
O1C O 0.3727(5) 0.6057(3) 0.2756(3) 0.0346(12) Uani 1 1 d . . . . .
O1D O 0.6123(5) 0.5969(3) 0.1562(3) 0.0386(12) Uani 1 1 d . . . . .
O2C O 0.3902(5) 0.7376(3) 0.3393(3) 0.0384(12) Uani 1 1 d . . . . .
O2D O 0.7144(5) 0.7308(3) 0.1688(3) 0.0397(12) Uani 1 1 d . . . . .
C1E C 0.7502(9) 0.4127(6) 0.3419(5) 0.047(2) Uani 1 1 d . . . . .
O1E O 0.8988(5) 0.5331(4) 0.2295(3) 0.0481(14) Uani 1 1 d . . . . .
O2E O 0.6809(5) 0.5819(3) 0.3450(3) 0.0430(13) Uani 1 1 d . . . . .
O3E O 0.9097(6) 0.5060(4) 0.3846(4) 0.0531(15) Uani 1 1 d . . . . .
F1E F 0.6486(5) 0.4162(3) 0.2987(3) 0.0503(12) Uani 1 1 d . . . . .
F2E F 0.6872(6) 0.3846(3) 0.4295(3) 0.0639(14) Uani 1 1 d . . . . .
F3E F 0.8634(5) 0.3485(3) 0.3155(3) 0.0620(13) Uani 1 1 d . . . . .
S1E S 0.8190(2) 0.52056(14) 0.32250(13) 0.0422(5) Uani 1 1 d . . . . .
C1F C 0.7127(9) 1.5891(6) -0.1919(5) 0.045(2) Uani 1 1 d . . . . .
S1F S 0.8230(2) 1.48106(14) -0.16928(13) 0.0439(5) Uani 1 1 d . . . . .
O1F O 0.9049(6) 1.4951(4) -0.1109(4) 0.0602(17) Uani 1 1 d . . . . .
O2F O 0.7079(5) 1.4214(3) -0.1249(3) 0.0412(13) Uani 1 1 d . . . . .
O3F O 0.9115(5) 1.4667(4) -0.2567(3) 0.0508(15) Uani 1 1 d . . . . .
F1F F 0.6145(5) 1.5872(3) -0.2368(3) 0.0511(12) Uani 1 1 d . . . . .
F2F F 0.7985(6) 1.6529(3) -0.2411(3) 0.0673(14) Uani 1 1 d . . . . .
F3F F 0.6319(6) 1.6196(4) -0.1168(3) 0.0714(15) Uani 1 1 d . . . . .
 
loop_
 _atom_site_aniso_label
 _atom_site_aniso_U_11
 _atom_site_aniso_U_22
 _atom_site_aniso_U_33
 _atom_site_aniso_U_23
 _atom_site_aniso_U_13
 _atom_site_aniso_U_12
Li1E 0.023(6) 0.046(8) 0.046(8) -0.011(6) -0.004(6) -0.011(6)
Li1F 0.031(7) 0.048(8) 0.035(7) -0.008(6) -0.002(5) -0.008(6)
Cl1 0.179(10) 0.304(18) 0.315(16) -0.244(15) 0.018(11) -0.024(11)
C1R 0.050(16) 0.050(16) 0.53(8) -0.06(3) 0.07(3) -0.017(13)
C2R 0.17(3) 0.21(4) 0.17(3) -0.10(3) -0.13(3) 0.12(3)
Cl2 0.181(9) 0.118(7) 0.196(10) -0.033(7) -0.052(8) -0.008(6)
C1P 0.201(17) 0.104(11) 0.221(17) 0.036(11) -0.161(15) -0.097(11)
C3P 0.128(13) 0.092(12) 0.164(16) 0.031(11) -0.058(13) -0.033(10)
C2P 0.079(10) 0.145(15) 0.181(17) 0.015(13) -0.025(12) -0.005(10)
C5P 0.50(4) 0.113(14) 0.081(11) -0.021(10) -0.076(18) 0.14(2)
C4P 0.26(3) 0.112(15) 0.25(3) -0.080(18) -0.04(2) 0.057(17)
C1A 0.030(4) 0.035(4) 0.031(4) -0.004(3) -0.004(3) -0.003(3)
C1B 0.029(4) 0.033(4) 0.031(4) -0.004(3) -0.008(3) -0.002(3)
C2A 0.027(4) 0.047(5) 0.033(4) -0.006(4) -0.007(3) -0.008(4)
C2B 0.034(4) 0.045(5) 0.029(4) -0.003(4) -0.007(3) -0.008(4)
C3A 0.036(5) 0.044(5) 0.048(5) -0.003(4) -0.018(4) -0.001(4)
C3B 0.050(5) 0.037(5) 0.033(4) 0.002(3) -0.017(4) -0.008(4)
C4A 0.028(4) 0.038(4) 0.031(4) -0.004(3) -0.005(3) -0.009(3)
C4B 0.028(4) 0.051(5) 0.024(4) -0.007(4) -0.001(3) -0.003(3)
C5A 0.029(4) 0.037(5) 0.035(4) -0.005(3) -0.003(3) -0.007(3)
C5B 0.031(4) 0.038(5) 0.034(4) -0.012(4) -0.004(3) -0.010(3)
C6A 0.045(5) 0.043(5) 0.036(4) -0.006(4) -0.012(4) -0.005(4)
C6B 0.050(5) 0.039(5) 0.027(4) -0.006(4) -0.005(4) 0.006(4)
C7A 0.035(4) 0.036(4) 0.033(4) -0.004(4) -0.004(3) -0.008(3)
C7B 0.076(6) 0.031(5) 0.034(5) -0.003(4) -0.008(4) -0.006(4)
C8A 0.025(4) 0.029(4) 0.039(4) -0.004(3) -0.008(3) -0.004(3)
C8B 0.030(4) 0.032(4) 0.025(4) -0.002(3) -0.003(3) 0.001(3)
C9A 0.035(4) 0.037(5) 0.071(6) -0.010(4) -0.023(4) -0.005(4)
C9B 0.053(5) 0.041(5) 0.031(4) -0.009(4) -0.005(4) -0.010(4)
C10A 0.054(5) 0.042(5) 0.047(5) -0.015(4) -0.013(4) 0.001(4)
C10B 0.119(9) 0.040(5) 0.036(5) -0.004(4) -0.012(5) 0.007(5)
C11A 0.043(5) 0.040(5) 0.060(6) 0.002(4) -0.018(4) -0.006(4)
C11B 0.069(6) 0.089(8) 0.034(5) -0.010(5) -0.018(5) 0.023(6)
C12A 0.040(5) 0.044(5) 0.056(5) 0.002(4) -0.012(4) 0.002(4)
C12B 0.098(8) 0.056(7) 0.050(6) 0.008(5) -0.007(6) 0.014(6)
C13A 0.048(5) 0.053(6) 0.054(6) -0.007(5) -0.023(4) -0.006(4)
C13B 0.057(5) 0.051(5) 0.029(4) -0.009(4) -0.008(4) 0.002(4)
C14A 0.041(5) 0.033(5) 0.103(8) 0.006(5) -0.035(5) -0.012(4)
C14B 0.057(6) 0.042(5) 0.033(5) -0.012(4) -0.002(4) -0.001(4)
C15A 0.038(5) 0.070(7) 0.069(7) 0.014(6) -0.002(5) 0.003(5)
C15B 0.038(5) 0.062(6) 0.041(5) 0.006(4) -0.003(4) 0.004(4)
C16A 0.036(5) 0.067(6) 0.055(5) -0.024(5) -0.020(4) 0.015(4)
C16B 0.051(5) 0.065(6) 0.042(5) -0.006(5) -0.004(4) -0.022(4)
C17A 0.041(5) 0.058(6) 0.047(5) -0.030(4) -0.002(4) -0.001(4)
C17B 0.047(5) 0.050(5) 0.043(5) -0.002(4) -0.009(4) -0.010(4)
N1A 0.025(3) 0.033(4) 0.037(3) 0.001(3) -0.004(3) -0.007(3)
N1B 0.029(3) 0.034(4) 0.033(4) -0.007(3) -0.008(3) 0.000(3)
O1A 0.022(3) 0.052(3) 0.028(3) 0.007(2) -0.002(2) -0.010(2)
O1B 0.027(3) 0.055(3) 0.027(3) -0.004(2) -0.003(2) 0.002(2)
O2A 0.029(3) 0.040(3) 0.040(3) -0.001(2) -0.004(2) -0.003(2)
O2B 0.038(3) 0.039(3) 0.032(3) -0.003(2) -0.004(2) -0.002(2)
C1C 0.028(4) 0.030(4) 0.035(4) -0.011(3) -0.007(3) -0.001(3)
C1D 0.026(4) 0.033(4) 0.031(4) -0.006(3) -0.005(3) -0.010(3)
C2C 0.031(4) 0.034(4) 0.043(5) -0.008(4) -0.009(3) -0.004(3)
C2D 0.032(4) 0.040(5) 0.037(4) -0.015(4) -0.006(3) -0.006(3)
C3C 0.033(4) 0.043(5) 0.046(5) -0.011(4) -0.014(4) -0.011(3)
C3D 0.034(4) 0.039(5) 0.039(5) -0.012(4) -0.014(4) -0.002(4)
C4C 0.025(4) 0.039(4) 0.030(4) -0.008(3) 0.000(3) -0.003(3)
C4D 0.035(4) 0.045(5) 0.036(5) -0.014(4) 0.004(3) -0.014(4)
C5C 0.032(4) 0.031(4) 0.030(4) -0.008(3) -0.005(3) -0.001(3)
C5D 0.031(4) 0.035(4) 0.029(4) -0.006(3) -0.002(3) -0.007(3)
C6C 0.035(4) 0.034(4) 0.030(4) -0.007(3) 0.000(3) -0.005(3)
C6D 0.035(4) 0.027(4) 0.032(4) -0.007(3) -0.006(3) -0.011(3)
C7C 0.071(6) 0.041(5) 0.039(5) -0.007(4) -0.002(4) -0.011(4)
C7D 0.036(4) 0.032(4) 0.043(5) -0.007(3) -0.009(3) -0.009(3)
C8C 0.023(4) 0.041(5) 0.035(4) -0.010(4) -0.004(3) -0.001(3)
C8D 0.033(4) 0.038(4) 0.028(4) -0.005(3) -0.005(3) -0.014(3)
C9D 0.038(4) 0.040(5) 0.037(4) -0.004(4) -0.006(4) -0.001(4)
C9C 0.031(4) 0.054(6) 0.049(5) -0.004(4) -0.006(4) 0.000(4)
C10C 0.086(7) 0.038(5) 0.040(5) -0.003(4) -0.008(5) -0.013(5)
C10D 0.044(5) 0.035(5) 0.048(5) -0.008(4) -0.007(4) -0.006(4)
C11C 0.058(6) 0.048(6) 0.065(6) -0.024(5) 0.003(5) -0.020(5)
C11D 0.053(5) 0.033(5) 0.049(5) -0.006(4) -0.024(4) -0.007(4)
C12C 0.053(5) 0.048(5) 0.053(6) -0.014(4) -0.016(4) -0.011(4)
C12D 0.060(5) 0.039(5) 0.053(5) -0.012(4) -0.013(4) -0.020(4)
C13C 0.039(5) 0.038(5) 0.049(5) -0.008(4) -0.013(4) -0.002(4)
C13D 0.048(5) 0.038(5) 0.032(4) -0.005(3) -0.011(4) -0.009(4)
C14C 0.036(5) 0.061(6) 0.075(7) -0.016(5) -0.017(5) 0.008(4)
C14D 0.043(5) 0.058(6) 0.034(4) -0.007(4) -0.008(4) -0.008(4)
C15C 0.034(5) 0.078(7) 0.067(7) -0.020(5) 0.001(4) -0.014(5)
C15D 0.040(5) 0.056(6) 0.045(5) -0.022(4) 0.002(4) -0.014(4)
C16C 0.038(5) 0.067(6) 0.045(5) -0.007(4) -0.006(4) -0.022(4)
C16D 0.042(5) 0.046(5) 0.046(5) -0.016(4) 0.001(4) 0.002(4)
C17C 0.037(5) 0.056(5) 0.034(5) -0.002(4) -0.006(4) -0.013(4)
C17D 0.040(5) 0.046(5) 0.043(5) -0.008(4) -0.009(4) -0.001(4)
N1C 0.029(3) 0.032(3) 0.036(3) -0.014(3) 0.000(3) -0.004(3)
N1D 0.031(3) 0.031(3) 0.030(3) -0.006(3) -0.004(3) -0.009(3)
O1C 0.025(3) 0.039(3) 0.040(3) -0.019(2) -0.002(2) -0.004(2)
O1D 0.032(3) 0.053(3) 0.033(3) -0.011(2) 0.000(2) -0.023(2)
O2C 0.033(3) 0.042(3) 0.040(3) -0.015(2) 0.001(2) -0.012(2)
O2D 0.039(3) 0.040(3) 0.037(3) -0.015(2) 0.003(2) -0.011(2)
C1E 0.049(5) 0.058(6) 0.031(5) -0.014(4) -0.007(4) -0.002(4)
O1E 0.031(3) 0.073(4) 0.036(3) -0.012(3) 0.000(2) -0.007(3)
O2E 0.027(3) 0.051(3) 0.048(3) -0.013(3) -0.005(2) 0.001(2)
O3E 0.040(3) 0.075(4) 0.055(4) -0.018(3) -0.029(3) -0.001(3)
F1E 0.039(3) 0.069(3) 0.049(3) -0.013(2) -0.014(2) -0.015(2)
F2E 0.090(4) 0.061(3) 0.037(3) -0.006(2) -0.007(3) -0.020(3)
F3E 0.056(3) 0.062(3) 0.074(3) -0.030(3) -0.022(3) 0.008(3)
S1E 0.0305(11) 0.0558(14) 0.0411(12) -0.0122(10) -0.0087(9) -0.0049(10)
C1F 0.044(5) 0.059(6) 0.035(5) -0.009(4) -0.010(4) -0.013(4)
S1F 0.0352(11) 0.0569(14) 0.0409(12) -0.0046(10) -0.0111(10) -0.0129(10)
O1F 0.059(4) 0.086(4) 0.051(4) 0.000(3) -0.034(3) -0.029(3)
O2F 0.035(3) 0.044(3) 0.042(3) -0.003(2) -0.005(2) -0.012(2)
O3F 0.029(3) 0.077(4) 0.041(3) -0.019(3) 0.005(3) -0.009(3)
F1F 0.039(3) 0.065(3) 0.048(3) -0.010(2) -0.012(2) -0.003(2)
F2F 0.076(3) 0.063(3) 0.066(3) 0.011(3) -0.024(3) -0.037(3)
F3F 0.100(4) 0.066(4) 0.045(3) -0.016(3) -0.014(3) -0.002(3)
 
_geom_special_details
;
 All esds (except the esd in the dihedral angle between two l.s. planes)
 are estimated using the full covariance matrix.  The cell esds are taken
 into account individually in the estimation of esds in distances, angles
 and torsion angles; correlations between esds in cell parameters are only
 used when they are defined by crystal symmetry.  An approximate (isotropic)
 treatment of cell esds is used for estimating esds involving l.s. planes.
;
 
loop_
 _geom_bond_atom_site_label_1
 _geom_bond_atom_site_label_2
 _geom_bond_distance
 _geom_bond_site_symmetry_2
 _geom_bond_publ_flag
Li1E O2E 1.988(13) . ?
Li1E O2D 1.992(13) . ?
Li1E O2C 2.015(13) . ?
Li1E O1C 2.122(12) . ?
Li1E O1D 2.134(14) . ?
Li1F O2F 1.982(14) . ?
Li1F O2B 1.990(13) . ?
Li1F O2A 2.030(13) . ?
Li1F O1A 2.090(13) . ?
Li1F O1B 2.150(13) . ?
Cl1 C1R 1.72(2) . ?
C1R C2R 1.42(2) . ?
C2R Cl2 1.66(2) . ?
C1P C2P 1.485(17) . ?
C3P C2P 1.454(17) . ?
C3P C4P 1.48(2) . ?
C5P C4P 1.42(2) . ?
C1A O1A 1.375(8) . ?
C1A C2A 1.390(9) . ?
C1A C1B 1.394(9) . ?
C1B O1B 1.384(8) . ?
C1B C2B 1.386(9) . ?
C2A C3A 1.377(10) . ?
C2B C3B 1.397(10) . ?
C3A C3B 1.372(10) . ?
C4A O1A 1.410(8) . ?
C4A C5A 1.513(10) . ?
C4B O1B 1.423(8) . ?
C4B C5B 1.521(10) . ?
C5A O2A 1.250(8) . ?
C5A N1A 1.343(8) . ?
C5B O2B 1.250(8) . ?
C5B N1B 1.341(8) . ?
C6A C13A 1.516(11) . ?
C6A C7A 1.522(10) . ?
C6B N1B 1.489(9) . ?
C6B C7B 1.533(11) . ?
C6B C13B 1.535(11) . ?
C7A N1A 1.477(9) . ?
C7A C10A 1.532(10) . ?
C7B C10B 1.517(12) . ?
C8A N1A 1.497(8) . ?
C8A C17A 1.524(10) . ?
C8A C9A 1.525(10) . ?
C8B N1B 1.471(8) . ?
C8B C9B 1.505(10) . ?
C8B C17B 1.520(10) . ?
C9A C14A 1.536(10) . ?
C9B C14B 1.519(10) . ?
C10A C11A 1.510(11) . ?
C10B C12B 1.500(13) . ?
C11A C12A 1.511(11) . ?
C11B C13B 1.526(11) . ?
C11B C12B 1.533(14) . ?
C12A C13A 1.535(11) . ?
C14A C15A 1.524(13) . ?
C14B C15B 1.508(11) . ?
C15A C16A 1.507(13) . ?
C15B C16B 1.542(12) . ?
C16A C17A 1.509(10) . ?
C16B C17B 1.518(11) . ?
C1C C2C 1.370(10) . ?
C1C O1C 1.384(8) . ?
C1C C1D 1.406(9) . ?
C1D O1D 1.369(8) . ?
C1D C2D 1.378(9) . ?
C2C C3C 1.393(10) . ?
C2D C3D 1.410(10) . ?
C3C C3D 1.369(10) . ?
C4C O1C 1.400(8) . ?
C4C C5C 1.516(10) . ?
C4D O1D 1.426(8) . ?
C4D C5D 1.514(10) . ?
C5C O2C 1.237(8) . ?
C5C N1C 1.357(8) . ?
C5D O2D 1.244(8) . ?
C5D N1D 1.345(8) . ?
C6C N1C 1.481(9) . ?
C6C C7C 1.528(11) . ?
C6C C13C 1.533(10) . ?
C6D N1D 1.491(9) . ?
C6D C13D 1.532(9) . ?
C6D C7D 1.533(10) . ?
C7C C10C 1.517(11) . ?
C7D C10D 1.514(10) . ?
C8C N1C 1.489(9) . ?
C8C C17C 1.517(10) . ?
C8C C9C 1.518(10) . ?
C8D N1D 1.466(9) . ?
C8D C9D 1.529(10) . ?
C8D C17D 1.532(10) . ?
C9D C14D 1.524(10) . ?
C9C C14C 1.530(11) . ?
C10C C11C 1.513(12) . ?
C10D C12D 1.521(11) . ?
C11C C12C 1.515(12) . ?
C11D C12D 1.523(11) . ?
C11D C13D 1.527(10) . ?
C12C C13C 1.525(10) . ?
C14C C15C 1.505(12) . ?
C14D C15D 1.529(11) . ?
C15C C16C 1.519(12) . ?
C15D C16D 1.528(11) . ?
C16C C17C 1.516(10) . ?
C16D C17D 1.521(11) . ?
C1E F1E 1.321(9) . ?
C1E F3E 1.345(9) . ?
C1E F2E 1.348(9) . ?
C1E S1E 1.819(9) . ?
O1E S1E 1.436(5) . ?
O2E S1E 1.456(5) . ?
O3E S1E 1.443(5) . ?
C1F F1F 1.334(8) . ?
C1F F2F 1.343(9) . ?
C1F F3F 1.345(9) . ?
C1F S1F 1.803(9) . ?
S1F O3F 1.437(5) . ?
S1F O1F 1.444(5) . ?
S1F O2F 1.465(5) . ?
 
loop_
 _geom_angle_atom_site_label_1
 _geom_angle_atom_site_label_2
 _geom_angle_atom_site_label_3
 _geom_angle
 _geom_angle_site_symmetry_1
 _geom_angle_site_symmetry_3
 _geom_angle_publ_flag
O2E Li1E O2D 105.3(5) . . ?
O2E Li1E O2C 110.2(6) . . ?
O2D Li1E O2C 118.2(6) . . ?
O2E Li1E O1C 108.2(6) . . ?
O2D Li1E O1C 136.2(7) . . ?
O2C Li1E O1C 74.8(4) . . ?
O2E Li1E O1D 102.1(6) . . ?
O2D Li1E O1D 74.5(5) . . ?
O2C Li1E O1D 139.1(6) . . ?
O1C Li1E O1D 71.6(4) . . ?
O2F Li1F O2B 107.6(6) . . ?
O2F Li1F O2A 110.5(6) . . ?
O2B Li1F O2A 115.7(7) . . ?
O2F Li1F O1A 110.9(6) . . ?
O2B Li1F O1A 132.3(7) . . ?
O2A Li1F O1A 75.3(4) . . ?
O2F Li1F O1B 100.0(6) . . ?
O2B Li1F O1B 74.5(4) . . ?
O2A Li1F O1B 141.4(6) . . ?
O1A Li1F O1B 72.1(4) . . ?
C2R C1R Cl1 142(3) . . ?
C1R C2R Cl2 125(3) . . ?
C2P C3P C4P 122.3(17) . . ?
C3P C2P C1P 112.3(16) . . ?
C5P C4P C3P 127(2) . . ?
O1A C1A C2A 126.1(6) . . ?
O1A C1A C1B 114.0(6) . . ?
C2A C1A C1B 119.9(6) . . ?
O1B C1B C2B 125.6(6) . . ?
O1B C1B C1A 113.1(6) . . ?
C2B C1B C1A 121.3(6) . . ?
C3A C2A C1A 118.4(7) . . ?
C1B C2B C3B 118.1(7) . . ?
C3B C3A C2A 122.1(7) . . ?
C3A C3B C2B 120.2(7) . . ?
O1A C4A C5A 106.0(5) . . ?
O1B C4B C5B 104.7(5) . . ?
O2A C5A N1A 122.7(6) . . ?
O2A C5A C4A 118.7(6) . . ?
N1A C5A C4A 118.6(6) . . ?
O2B C5B N1B 123.1(7) . . ?
O2B C5B C4B 119.2(6) . . ?
N1B C5B C4B 117.7(6) . . ?
C13A C6A C7A 110.8(6) . . ?
N1B C6B C7B 113.5(6) . . ?
N1B C6B C13B 112.9(6) . . ?
C7B C6B C13B 112.5(6) . . ?
N1A C7A C6A 113.8(6) . . ?
N1A C7A C10A 112.5(6) . . ?
C6A C7A C10A 111.4(6) . . ?
C10B C7B C6B 111.5(7) . . ?
N1A C8A C17A 111.9(6) . . ?
N1A C8A C9A 112.6(6) . . ?
C17A C8A C9A 111.9(6) . . ?
N1B C8B C9B 113.0(6) . . ?
N1B C8B C17B 111.7(6) . . ?
C9B C8B C17B 111.6(6) . . ?
C8A C9A C14A 109.0(6) . . ?
C8B C9B C14B 111.1(6) . . ?
C11A C10A C7A 110.8(6) . . ?
C12B C10B C7B 110.9(7) . . ?
C10A C11A C12A 112.5(7) . . ?
C13B C11B C12B 110.9(8) . . ?
C11A C12A C13A 111.1(6) . . ?
C10B C12B C11B 111.2(8) . . ?
C6A C13A C12A 110.9(7) . . ?
C11B C13B C6B 109.9(7) . . ?
C15A C14A C9A 111.6(7) . . ?
C15B C14B C9B 112.1(6) . . ?
C16A C15A C14A 111.0(7) . . ?
C14B C15B C16B 108.9(6) . . ?
C15A C16A C17A 111.6(7) . . ?
C17B C16B C15B 110.8(7) . . ?
C16A C17A C8A 110.2(6) . . ?
C16B C17B C8B 111.1(6) . . ?
C5A N1A C7A 121.7(6) . . ?
C5A N1A C8A 120.1(6) . . ?
C7A N1A C8A 118.0(5) . . ?
C5B N1B C8B 122.9(6) . . ?
C5B N1B C6B 118.8(6) . . ?
C8B N1B C6B 118.1(5) . . ?
C1A O1A C4A 117.5(5) . . ?
C1A O1A Li1F 121.5(5) . . ?
C4A O1A Li1F 119.3(5) . . ?
C1B O1B C4B 119.5(5) . . ?
C1B O1B Li1F 119.4(5) . . ?
C4B O1B Li1F 117.7(5) . . ?
C5A O2A Li1F 120.5(6) . . ?
C5B O2B Li1F 121.8(6) . . ?
C2C C1C O1C 125.7(6) . . ?
C2C C1C C1D 120.6(6) . . ?
O1C C1C C1D 113.7(6) . . ?
O1D C1D C2D 126.9(6) . . ?
O1D C1D C1C 112.7(6) . . ?
C2D C1D C1C 120.5(6) . . ?
C1C C2C C3C 119.0(7) . . ?
C1D C2D C3D 118.4(7) . . ?
C3D C3C C2C 121.0(7) . . ?
C3C C3D C2D 120.5(7) . . ?
O1C C4C C5C 105.8(5) . . ?
O1D C4D C5D 104.4(5) . . ?
O2C C5C N1C 122.9(7) . . ?
O2C C5C C4C 119.2(6) . . ?
N1C C5C C4C 117.9(6) . . ?
O2D C5D N1D 122.8(7) . . ?
O2D C5D C4D 119.3(6) . . ?
N1D C5D C4D 117.9(6) . . ?
N1C C6C C7C 113.2(6) . . ?
N1C C6C C13C 113.7(6) . . ?
C7C C6C C13C 111.1(6) . . ?
N1D C6D C13D 113.0(5) . . ?
N1D C6D C7D 113.6(5) . . ?
C13D C6D C7D 111.5(6) . . ?
C10C C7C C6C 110.0(6) . . ?
C10D C7D C6D 110.1(6) . . ?
N1C C8C C17C 111.8(5) . . ?
N1C C8C C9C 113.3(6) . . ?
C17C C8C C9C 111.0(6) . . ?
N1D C8D C9D 112.1(6) . . ?
N1D C8D C17D 111.8(6) . . ?
C9D C8D C17D 111.5(6) . . ?
C14D C9D C8D 110.7(6) . . ?
C8C C9C C14C 109.9(7) . . ?
C11C C10C C7C 110.4(7) . . ?
C7D C10D C12D 111.2(6) . . ?
C10C C11C C12C 111.5(7) . . ?
C12D C11D C13D 110.1(6) . . ?
C11C C12C C13C 111.5(7) . . ?
C10D C12D C11D 111.5(7) . . ?
C12C C13C C6C 110.1(6) . . ?
C11D C13D C6D 110.3(6) . . ?
C15C C14C C9C 111.8(7) . . ?
C9D C14D C15D 111.3(6) . . ?
C14C C15C C16C 111.4(7) . . ?
C16D C15D C14D 108.7(6) . . ?
C17C C16C C15C 110.9(7) . . ?
C17D C16D C15D 111.1(7) . . ?
C16C C17C C8C 110.8(6) . . ?
C16D C17D C8D 110.3(6) . . ?
C5C N1C C6C 121.1(6) . . ?
C5C N1C C8C 121.1(6) . . ?
C6C N1C C8C 117.7(5) . . ?
C5D N1D C8D 123.4(6) . . ?
C5D N1D C6D 119.2(6) . . ?
C8D N1D C6D 117.2(5) . . ?
C1C O1C C4C 117.4(5) . . ?
C1C O1C Li1E 120.6(5) . . ?
C4C O1C Li1E 118.8(5) . . ?
C1D O1D C4D 118.8(5) . . ?
C1D O1D Li1E 121.4(5) . . ?
C4D O1D Li1E 118.1(5) . . ?
C5C O2C Li1E 121.4(6) . . ?
C5D O2D Li1E 121.2(6) . . ?
F1E C1E F3E 107.8(6) . . ?
F1E C1E F2E 107.3(7) . . ?
F3E C1E F2E 107.0(7) . . ?
F1E C1E S1E 112.6(6) . . ?
F3E C1E S1E 110.6(6) . . ?
F2E C1E S1E 111.3(5) . . ?
S1E O2E Li1E 130.2(5) . . ?
O1E S1E O3E 115.8(3) . . ?
O1E S1E O2E 115.3(3) . . ?
O3E S1E O2E 114.0(3) . . ?
O1E S1E C1E 103.3(4) . . ?
O3E S1E C1E 103.7(4) . . ?
O2E S1E C1E 102.4(3) . . ?
F1F C1F F2F 106.3(6) . . ?
F1F C1F F3F 105.9(6) . . ?
F2F C1F F3F 106.7(7) . . ?
F1F C1F S1F 112.8(6) . . ?
F2F C1F S1F 111.9(6) . . ?
F3F C1F S1F 112.6(5) . . ?
O3F S1F O1F 115.7(3) . . ?
O3F S1F O2F 115.6(3) . . ?
O1F S1F O2F 113.8(3) . . ?
O3F S1F C1F 103.3(4) . . ?
O1F S1F C1F 103.6(4) . . ?
O2F S1F C1F 102.4(3) . . ?
S1F O2F Li1F 129.8(5) . . ?
 
_refine_diff_density_max    0.414
_refine_diff_density_min   -0.417
_refine_diff_density_rms    0.068

_shelx_res_file
;
TITL mo_Host4_TOf_0m_a.res in P1
    shelx.res
    created by SHELXL-2019/2 at 13:18:58 on 28-Oct-2025
CELL  0.71073   9.4208  15.3478  15.9242   76.803   72.840   79.050
ZERR     1.00   0.0007   0.0012   0.0012    0.003    0.003    0.003
LATT  -1
SFAC  C    H    F    N    O    S    LI   CL
UNIT  76 118 6 4 14 2 2 1
MERG   2
OMIT     0   3  -2
OMIT     0  -3   2
OMIT    -2  -1  -3
OMIT     2   1   3
OMIT     1   3   0
OMIT    -1  -3   0
OMIT     1   0  -1
OMIT     0   5   0
OMIT     0  -5   0
OMIT    -1   0   1
OMIT     0   0  -1
OMIT     0  -1   0
OMIT     0   1   0
OMIT    -2   3  -2
OMIT    -1   3   0
OMIT    -1  -1  -1
OMIT     1  -3   0
OMIT    -1   0  -1
OMIT     2  -1   3
OMIT    -2   1  -3
OMIT     1   0   1
OMIT     0  -3   0
OMIT     0   3   0
OMIT     2  -3   2
OMIT     2  -1   1
OMIT    -1   4  -1
OMIT     1   8   4
OMIT    -2   1  -1
OMIT    -1   6  -4
OMIT    -1  -8  -4
OMIT     3   2   1
OMIT     0  -4  -2
OMIT    -3  -2  -1
OMIT     0   4   2
OMIT     1  -4   1
OMIT     2  -3   1
OMIT     1  -6   4
OMIT     3  -4   4
OMIT    -2   3  -1
OMIT    -1   5  -4
OMIT    -1  -7  -4
OMIT    -1   3  -1
OMIT     1  -1   1
OMIT    -1   1  -1
OMIT     0   0   2
OMIT     0   0  -2
OMIT     7   1  16
OMIT    -6   7  -6
OMIT    -1 -12  10
OMIT    -1  -1  -2
OMIT     2 -11  10
OMIT     1   1   2
DFIX 1.54 C1P C2P C2P C3P C3P C4P C4P C5P
DFIX 1.54 C1R C2R
DFIX 1.74 C1R Cl1 C2R Cl2
ISOR c1R C2R Cl1 Cl2 C1P C2P C3P C4P C5P
FMAP   2
PLAN   20
SIZE     0.010   0.020   0.220
ACTA
BOND
LIST   4
L.S.  25
TEMP  -139.00
WGHT    0.083700
FVAR       0.52868   0.63416
LI1E  7    0.564133    0.664816    0.266313    11.00000    0.02314    0.04607 =
         0.04643   -0.01090   -0.00372   -0.01064
LI1F  7    0.629866    1.338387   -0.174116    11.00000    0.03072    0.04830 =
         0.03481   -0.00788   -0.00178   -0.00752
CL1   8    0.454297    0.847633    0.937554    10.50000    0.17872    0.30445 =
         0.31481   -0.24398    0.01838   -0.02420
C1R   1    0.558691    0.873145    0.828825    10.50000    0.04961    0.05013 =
         0.52876   -0.06201    0.07238   -0.01709
AFIX  23
H1R1  2    0.608186    0.812535    0.817179    10.50000   -1.20000
H1R2  2    0.479803    0.888370    0.796346    10.50000   -1.20000
AFIX   0
C2R   1    0.667301    0.928593    0.772257    10.50000    0.17447    0.20923 =
         0.16667   -0.10085   -0.13423    0.11819
AFIX  23
H2R1  2    0.736268    0.930508    0.808000    10.50000   -1.20000
H2R2  2    0.613079    0.990350    0.762160    10.50000   -1.20000
AFIX   0
CL2   8    0.775250    0.910624    0.672650    10.50000    0.18148    0.11783 =
         0.19611   -0.03283   -0.05157   -0.00768
C1P   1    0.582457    0.202380    0.631451    11.00000    0.20131    0.10383 =
         0.22109    0.03558   -0.16052   -0.09659
AFIX 137
H1P1  2    0.688601    0.194267    0.630515    11.00000   -1.50000
H1P2  2    0.522390    0.185052    0.692913    11.00000   -1.50000
H1P3  2    0.550839    0.265829    0.608737    11.00000   -1.50000
AFIX   0
C3P   1    0.681901    0.142782    0.492911    11.00000    0.12756    0.09237 =
         0.16359    0.03144   -0.05801   -0.03341
AFIX  23
H3P1  2    0.776129    0.123959    0.511654    11.00000   -1.20000
H3P2  2    0.684910    0.205900    0.460393    11.00000   -1.20000
AFIX   0
C2P   1    0.560548    0.144782    0.574148    11.00000    0.07912    0.14468 =
         0.18142    0.01492   -0.02544   -0.00467
AFIX  23
H2P1  2    0.553526    0.082521    0.608437    11.00000   -1.20000
H2P2  2    0.464790    0.167900    0.557954    11.00000   -1.20000
AFIX   0
C5P   1    0.791714    0.086086    0.341921    11.00000    0.49509    0.11309 =
         0.08107   -0.02141   -0.07562    0.13612
AFIX 137
H5P1  2    0.747156    0.124734    0.295604    11.00000   -1.50000
H5P2  2    0.816781    0.024153    0.330525    11.00000   -1.50000
H5P3  2    0.882945    0.108594    0.340914    11.00000   -1.50000
AFIX   0
C4P   1    0.688079    0.087207    0.426750    11.00000    0.26459    0.11182 =
         0.25466   -0.08031   -0.03639    0.05709
AFIX  23
H4P1  2    0.695313    0.023911    0.459029    11.00000   -1.20000
H4P2  2    0.587909    0.101085    0.415034    11.00000   -1.20000
AFIX   0
MOLE  1
C1A   1    0.399179    1.443406   -0.271762    11.00000    0.03005    0.03458 =
         0.03092   -0.00350   -0.00429   -0.00336
C1B   1    0.533002    1.453241   -0.338157    11.00000    0.02886    0.03337 =
         0.03061   -0.00450   -0.00811   -0.00202
C2A   1    0.264015    1.485078   -0.289537    11.00000    0.02722    0.04748 =
         0.03346   -0.00571   -0.00664   -0.00796
AFIX  43
H2A   2    0.172049    1.479425   -0.244749    11.00000   -1.20000
AFIX   0
C2B   1    0.534719    1.504106   -0.422334    11.00000    0.03400    0.04492 =
         0.02941   -0.00330   -0.00701   -0.00828
AFIX  43
H2B   2    0.626340    1.511007   -0.467166    11.00000   -1.20000
AFIX   0
C3A   1    0.266544    1.534757   -0.373602    11.00000    0.03632    0.04394 =
         0.04778   -0.00252   -0.01834   -0.00136
AFIX  43
H3A   2    0.174530    1.562879   -0.386515    11.00000   -1.20000
AFIX   0
C3B   1    0.397785    1.544932   -0.439331    11.00000    0.04978    0.03727 =
         0.03272    0.00164   -0.01669   -0.00837
AFIX  43
H3B   2    0.395501    1.579849   -0.496565    11.00000   -1.20000
AFIX   0
C4A   1    0.290116    1.357545   -0.130099    11.00000    0.02849    0.03843 =
         0.03084   -0.00362   -0.00502   -0.00854
AFIX  23
H4A1  2    0.232652    1.333695   -0.160837    11.00000   -1.20000
H4A2  2    0.223860    1.405513   -0.099412    11.00000   -1.20000
AFIX   0
C4B   1    0.792300    1.384499   -0.374207    11.00000    0.02837    0.05113 =
         0.02413   -0.00714   -0.00051   -0.00295
AFIX  23
H4B1  2    0.856606    1.433358   -0.394583    11.00000   -1.20000
H4B2  2    0.769755    1.371550   -0.426703    11.00000   -1.20000
AFIX   0
C5A   1    0.348720    1.282764   -0.063718    11.00000    0.02863    0.03674 =
         0.03450   -0.00519   -0.00316   -0.00721
C5B   1    0.868526    1.300187   -0.325341    11.00000    0.03096    0.03803 =
         0.03382   -0.01197   -0.00388   -0.00982
C6A   1    0.388718    1.201607    0.124037    11.00000    0.04518    0.04340 =
         0.03640   -0.00575   -0.01165   -0.00513
AFIX  23
H6A1  2    0.483712    1.219052    0.081662    11.00000   -1.20000
H6A2  2    0.331414    1.255531    0.148394    11.00000   -1.20000
AFIX   0
C6B   1    1.080353    1.181291   -0.323331    11.00000    0.05017    0.03924 =
         0.02654   -0.00630   -0.00510    0.00558
AFIX  13
H6B   2    1.176874    1.165657   -0.367762    11.00000   -1.20000
AFIX   0
C7A   1    0.298334    1.169248    0.074840    11.00000    0.03518    0.03588 =
         0.03343   -0.00425   -0.00428   -0.00766
AFIX  13
H7A   2    0.204606    1.152149    0.120556    11.00000   -1.20000
AFIX   0
C7B   1    0.997872    1.098227   -0.298238    11.00000    0.07562    0.03077 =
         0.03406   -0.00320   -0.00818   -0.00580
AFIX  23
H7B1  2    0.898817    1.110843   -0.256076    11.00000   -1.20000
H7B2  2    0.980965    1.085787   -0.352617    11.00000   -1.20000
AFIX   0
C8A   1    0.085072    1.268768    0.017063    11.00000    0.02531    0.02931 =
         0.03870   -0.00386   -0.00753   -0.00442
AFIX  13
H8A   2    0.073297    1.311335   -0.038970    11.00000   -1.20000
AFIX   0
C8B   1    1.078500    1.301787   -0.462087    11.00000    0.03018    0.03159 =
         0.02541   -0.00232   -0.00325    0.00097
AFIX  13
H8B   2    1.007948    1.353942   -0.482983    11.00000   -1.20000
AFIX   0
C9A   1   -0.000528    1.190430    0.027061    11.00000    0.03479    0.03735 =
         0.07101   -0.00976   -0.02324   -0.00531
AFIX  23
H9A1  2    0.008040    1.145941    0.081746    11.00000   -1.20000
H9A2  2    0.042459    1.159773   -0.024993    11.00000   -1.20000
AFIX   0
C9B   1    1.111934    1.237289   -0.525906    11.00000    0.05344    0.04079 =
         0.03073   -0.00866   -0.00462   -0.00966
AFIX  23
H9B1  2    1.017309    1.218164   -0.525892    11.00000   -1.20000
H9B2  2    1.177369    1.182847   -0.505721    11.00000   -1.20000
AFIX   0
C10A  1    0.379216    1.083058    0.039724    11.00000    0.05365    0.04187 =
         0.04686   -0.01492   -0.01285    0.00102
AFIX  23
H10A  2    0.314448    1.061213    0.012169    11.00000   -1.20000
H10B  2    0.472506    1.096534   -0.006883    11.00000   -1.20000
AFIX   0
C10B  1    1.086358    1.015761   -0.255482    11.00000    0.11903    0.03980 =
         0.03613   -0.00443   -0.01216    0.00659
AFIX  23
H10X  2    1.026975    0.964562   -0.236114    11.00000   -1.20000
H10Y  2    1.180160    0.998585   -0.299999    11.00000   -1.20000
AFIX   0
C11A  1    0.416852    1.010449    0.114537    11.00000    0.04323    0.03981 =
         0.06038    0.00209   -0.01777   -0.00573
AFIX  23
H11A  2    0.475900    0.957344    0.089341    11.00000   -1.20000
H11B  2    0.322785    0.991339    0.156720    11.00000   -1.20000
AFIX   0
C11B  1    1.212402    1.114738   -0.203116    11.00000    0.06881    0.08926 =
         0.03402   -0.00967   -0.01786    0.02308
AFIX  23
H11C  2    1.234539    1.125788   -0.149689    11.00000   -1.20000
H11D  2    1.308918    1.100506   -0.246867    11.00000   -1.20000
AFIX   0
C12A  1    0.504923    1.041711    0.164968    11.00000    0.03960    0.04398 =
         0.05599    0.00229   -0.01221    0.00183
AFIX  23
H12A  2    0.604778    1.053244    0.124979    11.00000   -1.20000
H12B  2    0.519932    0.993557    0.215983    11.00000   -1.20000
AFIX   0
C12B  1    1.123495    1.034278   -0.176389    11.00000    0.09838    0.05592 =
         0.05022    0.00811   -0.00725    0.01434
AFIX  23
H12C  2    1.183135    0.980081   -0.150499    11.00000   -1.20000
H12D  2    1.029645    1.047161   -0.130077    11.00000   -1.20000
AFIX   0
C13A  1    0.422918    1.128122    0.199729    11.00000    0.04815    0.05323 =
         0.05433   -0.00717   -0.02272   -0.00578
AFIX  23
H13A  2    0.328216    1.114851    0.245036    11.00000   -1.20000
H13B  2    0.485956    1.149428    0.228846    11.00000   -1.20000
AFIX   0
C13B  1    1.124430    1.199582   -0.244118    11.00000    0.05652    0.05144 =
         0.02945   -0.00915   -0.00811    0.00231
AFIX  23
H13C  2    1.186479    1.249566   -0.264779    11.00000   -1.20000
H13D  2    1.033121    1.217873   -0.198442    11.00000   -1.20000
AFIX   0
C14A  1   -0.165996    1.227087    0.033083    11.00000    0.04090    0.03260 =
         0.10344    0.00608   -0.03514   -0.01156
AFIX  23
H14A  2   -0.174410    1.266566   -0.024300    11.00000   -1.20000
H14B  2   -0.223156    1.176078    0.043216    11.00000   -1.20000
AFIX   0
C14B  1    1.188777    1.280782   -0.620147    11.00000    0.05679    0.04152 =
         0.03309   -0.01231   -0.00210   -0.00085
AFIX  23
H14X  2    1.213110    1.235977   -0.659930    11.00000   -1.20000
H14Y  2    1.119140    1.331577   -0.642368    11.00000   -1.20000
AFIX   0
C15A  1   -0.233661    1.280445    0.108637    11.00000    0.03772    0.07028 =
         0.06887    0.01431   -0.00156    0.00268
AFIX  23
H15A  2   -0.338412    1.305820    0.108546    11.00000   -1.20000
H15B  2   -0.234991    1.239540    0.166691    11.00000   -1.20000
AFIX   0
C15B  1    1.330588    1.315302   -0.624054    11.00000    0.03755    0.06219 =
         0.04149    0.00594   -0.00318    0.00358
AFIX  23
H15C  2    1.375636    1.345137   -0.685863    11.00000   -1.20000
H15D  2    1.403985    1.264360   -0.606126    11.00000   -1.20000
AFIX   0
C16A  1   -0.144875    1.355979    0.098259    11.00000    0.03623    0.06702 =
         0.05511   -0.02404   -0.02011    0.01459
AFIX  23
H16A  2   -0.188123    1.387541    0.149668    11.00000   -1.20000
H16B  2   -0.152318    1.400114    0.043177    11.00000   -1.20000
AFIX   0
C16B  1    1.292380    1.383238   -0.560184    11.00000    0.05098    0.06523 =
         0.04178   -0.00592   -0.00361   -0.02182
AFIX  23
H16C  2    1.385262    1.405049   -0.561037    11.00000   -1.20000
H16D  2    1.224129    1.435890   -0.580785    11.00000   -1.20000
AFIX   0
C17A  1    0.017906    1.321360    0.093217    11.00000    0.04059    0.05808 =
         0.04666   -0.03012   -0.00213   -0.00077
AFIX  23
H17A  2    0.026600    1.281682    0.150459    11.00000   -1.20000
H17B  2    0.074017    1.372792    0.083347    11.00000   -1.20000
AFIX   0
C17B  1    1.218235    1.339706   -0.465481    11.00000    0.04723    0.04983 =
         0.04304   -0.00204   -0.00899   -0.01003
AFIX  23
H17X  2    1.190892    1.385110   -0.426150    11.00000   -1.20000
H17Y  2    1.289881    1.290474   -0.442990    11.00000   -1.20000
AFIX   0
N1A   4    0.249753    1.239826    0.004982    11.00000    0.02489    0.03317 =
         0.03694    0.00113   -0.00386   -0.00709
N1B   4    1.001803    1.262833   -0.370123    11.00000    0.02896    0.03428 =
         0.03305   -0.00709   -0.00770    0.00030
O1A   5    0.417315    1.391782   -0.191875    11.00000    0.02226    0.05182 =
         0.02838    0.00732   -0.00236   -0.00973
O1B   5    0.657874    1.409177   -0.309878    11.00000    0.02710    0.05504 =
         0.02689   -0.00415   -0.00308    0.00234
O2A   5    0.487289    1.263586   -0.074992    11.00000    0.02936    0.04005 =
         0.04000   -0.00065   -0.00391   -0.00314
O2B   5    0.805111    1.268747   -0.246325    11.00000    0.03773    0.03905 =
         0.03164   -0.00319   -0.00373   -0.00191
MOLE  2
C1C   1    0.374780    0.554695    0.213787    11.00000    0.02826    0.03004 =
         0.03504   -0.01106   -0.00725   -0.00126
C1D   1    0.510371    0.549597    0.146562    11.00000    0.02568    0.03284 =
         0.03103   -0.00642   -0.00543   -0.01009
C2C   1    0.259373    0.512036    0.214153    11.00000    0.03071    0.03394 =
         0.04318   -0.00769   -0.00865   -0.00386
AFIX  43
H2C   2    0.167282    0.516340    0.259084    11.00000   -1.20000
AFIX   0
C2D   1    0.529230    0.501508    0.079959    11.00000    0.03180    0.03984 =
         0.03742   -0.01545   -0.00568   -0.00555
AFIX  43
H2D   2    0.620173    0.498451    0.033984    11.00000   -1.20000
AFIX   0
C3C   1    0.279109    0.462235    0.147622    11.00000    0.03276    0.04291 =
         0.04561   -0.01140   -0.01417   -0.01083
AFIX  43
H3C   2    0.200294    0.431495    0.148055    11.00000   -1.20000
AFIX   0
C3D   1    0.410339    0.456926    0.081643    11.00000    0.03423    0.03911 =
         0.03893   -0.01220   -0.01387   -0.00243
AFIX  43
H3D   2    0.421414    0.422945    0.036633    11.00000   -1.20000
AFIX   0
C4C   1    0.232460    0.641238    0.324385    11.00000    0.02458    0.03858 =
         0.02963   -0.00804    0.00016   -0.00319
AFIX  23
H4C1  2    0.187772    0.594703    0.374510    11.00000   -1.20000
H4C2  2    0.163324    0.663357    0.285533    11.00000   -1.20000
AFIX   0
C4D   1    0.736027    0.619167    0.081731    11.00000    0.03516    0.04474 =
         0.03561   -0.01354    0.00380   -0.01443
AFIX  23
H4D1  2    0.704434    0.637168    0.025490    11.00000   -1.20000
H4D2  2    0.816618    0.567336    0.076188    11.00000   -1.20000
AFIX   0
C5C   1    0.261139    0.718450    0.359329    11.00000    0.03179    0.03119 =
         0.03040   -0.00792   -0.00537   -0.00110
C5D   1    0.788409    0.697400    0.102264    11.00000    0.03105    0.03521 =
         0.02870   -0.00587   -0.00166   -0.00674
C6C   1    0.163245    0.834384    0.454859    11.00000    0.03459    0.03379 =
         0.03028   -0.00737   -0.00045   -0.00458
AFIX  13
H6C   2    0.063033    0.851733    0.495230    11.00000   -1.20000
AFIX   0
C6D   1    0.971572    0.803028    0.066524    11.00000    0.03468    0.02702 =
         0.03230   -0.00718   -0.00566   -0.01136
AFIX  13
H6D   2    1.065454    0.814066    0.018126    11.00000   -1.20000
AFIX   0
C7C   1    0.206047    0.920507    0.388815    11.00000    0.07105    0.04138 =
         0.03918   -0.00742   -0.00178   -0.01078
AFIX  23
H7C1  2    0.307001    0.907939    0.348526    11.00000   -1.20000
H7C2  2    0.133837    0.941366    0.351814    11.00000   -1.20000
AFIX   0
C7D   1    0.867676    0.892934    0.062641    11.00000    0.03604    0.03213 =
         0.04269   -0.00726   -0.00874   -0.00884
AFIX  23
H7D1  2    0.844073    0.910242    0.003958    11.00000   -1.20000
H7D2  2    0.772561    0.886211    0.109795    11.00000   -1.20000
AFIX   0
C8C   1   -0.011306    0.739117    0.432739    11.00000    0.02312    0.04103 =
         0.03483   -0.01045   -0.00362   -0.00091
AFIX  13
H8C   2   -0.008545    0.700011    0.389777    11.00000   -1.20000
AFIX   0
C8D   1    0.998853    0.691971   -0.034066    11.00000    0.03307    0.03783 =
         0.02756   -0.00470   -0.00461   -0.01380
AFIX  13
H8D   2    0.943343    0.644668   -0.038902    11.00000   -1.20000
AFIX   0
C9D   1    1.009552    0.763054   -0.119558    11.00000    0.03788    0.04018 =
         0.03706   -0.00379   -0.00596   -0.00098
AFIX  23
H9D1  2    0.907526    0.788307   -0.125684    11.00000   -1.20000
H9D2  2    1.059016    0.812983   -0.115876    11.00000   -1.20000
AFIX   0
C9C   1   -0.128521    0.820020    0.419193    11.00000    0.03107    0.05358 =
         0.04900   -0.00368   -0.00596   -0.00049
AFIX  23
H9C1  2   -0.099028    0.853854    0.357207    11.00000   -1.20000
H9C2  2   -0.135267    0.860908    0.460537    11.00000   -1.20000
AFIX   0
C10C  1    0.205519    0.993626    0.438951    11.00000    0.08634    0.03848 =
         0.04038   -0.00296   -0.00796   -0.01298
AFIX  23
H10C  2    0.235554    1.048752    0.395702    11.00000   -1.20000
H10D  2    0.103038    1.008812    0.476383    11.00000   -1.20000
AFIX   0
C10D  1    0.942351    0.965937    0.076027    11.00000    0.04442    0.03465 =
         0.04825   -0.00781   -0.00732   -0.00576
AFIX  23
H10E  2    0.872156    1.022807    0.076781    11.00000   -1.20000
H10F  2    1.031884    0.976798    0.025394    11.00000   -1.20000
AFIX   0
C11C  1    0.312640    0.962072    0.497596    11.00000    0.05844    0.04839 =
         0.06533   -0.02385    0.00306   -0.01986
AFIX  23
H11E  2    0.308616    1.009819    0.531144    11.00000   -1.20000
H11F  2    0.416120    0.951618    0.459506    11.00000   -1.20000
AFIX   0
C11D  1    1.093285    0.850435    0.166536    11.00000    0.05301    0.03288 =
         0.04935   -0.00565   -0.02403   -0.00693
AFIX  23
H11G  2    1.118442    0.833643    0.224777    11.00000   -1.20000
H11H  2    1.187519    0.857486    0.118687    11.00000   -1.20000
AFIX   0
C12C  1    0.274294    0.875865    0.562976    11.00000    0.05332    0.04752 =
         0.05303   -0.01396   -0.01613   -0.01127
AFIX  23
H12E  2    0.175240    0.888002    0.605314    11.00000   -1.20000
H12F  2    0.349696    0.855421    0.597855    11.00000   -1.20000
AFIX   0
C12D  1    0.988815    0.939266    0.163128    11.00000    0.06012    0.03890 =
         0.05320   -0.01225   -0.01288   -0.01975
AFIX  23
H12G  2    0.898333    0.933349    0.214039    11.00000   -1.20000
H12H  2    1.039945    0.987364    0.169093    11.00000   -1.20000
AFIX   0
C13C  1    0.270576    0.801371    0.514930    11.00000    0.03939    0.03759 =
         0.04877   -0.00822   -0.01253   -0.00249
AFIX  23
H13E  2    0.237182    0.747695    0.559427    11.00000   -1.20000
H13F  2    0.372517    0.783648    0.478220    11.00000   -1.20000
AFIX   0
C13D  1    1.018226    0.775999    0.154298    11.00000    0.04761    0.03817 =
         0.03209   -0.00529   -0.01057   -0.00874
AFIX  23
H13G  2    0.928805    0.765292    0.205053    11.00000   -1.20000
H13H  2    1.088644    0.719217    0.153646    11.00000   -1.20000
AFIX   0
C14C  1   -0.280996    0.788562    0.436751    11.00000    0.03631    0.06128 =
         0.07520   -0.01630   -0.01742    0.00787
AFIX  23
H14C  2   -0.357625    0.841937    0.431161    11.00000   -1.20000
H14D  2   -0.276451    0.753111    0.391086    11.00000   -1.20000
AFIX   0
C14D  1    1.098594    0.721832   -0.201164    11.00000    0.04283    0.05823 =
         0.03375   -0.00745   -0.00754   -0.00832
AFIX  23
H14E  2    1.107748    0.769431   -0.255454    11.00000   -1.20000
H14F  2    1.044227    0.675651   -0.207815    11.00000   -1.20000
AFIX   0
C15C  1   -0.326541    0.731650    0.528284    11.00000    0.03440    0.07848 =
         0.06658   -0.02034    0.00053   -0.01381
AFIX  23
H15E  2   -0.422140    0.709277    0.535572    11.00000   -1.20000
H15F  2   -0.343058    0.769180    0.574138    11.00000   -1.20000
AFIX   0
C15D  1    1.254963    0.678385   -0.192620    11.00000    0.04007    0.05597 =
         0.04524   -0.02188    0.00196   -0.01449
AFIX  23
H15G  2    1.310281    0.651287   -0.245813    11.00000   -1.20000
H15H  2    1.311854    0.724674   -0.188733    11.00000   -1.20000
AFIX   0
C16C  1   -0.207606    0.651896    0.542526    11.00000    0.03821    0.06748 =
         0.04455   -0.00748   -0.00619   -0.02245
AFIX  23
H16E  2   -0.237497    0.618255    0.604567    11.00000   -1.20000
H16F  2   -0.199414    0.610509    0.501389    11.00000   -1.20000
AFIX   0
C16D  1    1.238913    0.605492   -0.108359    11.00000    0.04244    0.04560 =
         0.04586   -0.01591    0.00075    0.00249
AFIX  23
H16G  2    1.184770    0.558501   -0.113636    11.00000   -1.20000
H16H  2    1.339624    0.576545   -0.102423    11.00000   -1.20000
AFIX   0
C17C  1   -0.056829    0.683235    0.525832    11.00000    0.03681    0.05573 =
         0.03444   -0.00191   -0.00632   -0.01349
AFIX  23
H17C  2    0.019859    0.630096    0.532465    11.00000   -1.20000
H17D  2   -0.062396    0.719819    0.570765    11.00000   -1.20000
AFIX   0
C17D  1    1.154094    0.645199   -0.025464    11.00000    0.04025    0.04560 =
         0.04287   -0.00827   -0.00881   -0.00085
AFIX  23
H17E  2    1.211316    0.689363   -0.017816    11.00000   -1.20000
H17F  2    1.143160    0.596549    0.027997    11.00000   -1.20000
AFIX   0
N1C   4    0.142533    0.763579    0.411649    11.00000    0.02877    0.03182 =
         0.03644   -0.01369    0.00002   -0.00374
N1D   4    0.912386    0.729225    0.045731    11.00000    0.03111    0.03093 =
         0.02972   -0.00604   -0.00445   -0.00916
O1C   5    0.372652    0.605697    0.275612    11.00000    0.02497    0.03944 =
         0.04049   -0.01916   -0.00167   -0.00387
O1D   5    0.612320    0.596852    0.156189    11.00000    0.03204    0.05336 =
         0.03323   -0.01097    0.00014   -0.02255
O2C   5    0.390185    0.737629    0.339335    11.00000    0.03260    0.04218 =
         0.04027   -0.01540    0.00066   -0.01169
O2D   5    0.714428    0.730783    0.168835    11.00000    0.03931    0.04010 =
         0.03711   -0.01464    0.00338   -0.01110
MOLE  3
C1E   1    0.750234    0.412733    0.341937    11.00000    0.04940    0.05793 =
         0.03055   -0.01367   -0.00687   -0.00208
O1E   5    0.898780    0.533112    0.229493    11.00000    0.03126    0.07254 =
         0.03569   -0.01182   -0.00001   -0.00731
O2E   5    0.680911    0.581908    0.344957    11.00000    0.02694    0.05056 =
         0.04770   -0.01343   -0.00490    0.00148
O3E   5    0.909666    0.506037    0.384564    11.00000    0.03974    0.07526 =
         0.05533   -0.01793   -0.02882   -0.00068
F1E   3    0.648552    0.416184    0.298747    11.00000    0.03920    0.06931 =
         0.04869   -0.01335   -0.01388   -0.01544
F2E   3    0.687156    0.384638    0.429482    11.00000    0.08981    0.06142 =
         0.03717   -0.00630   -0.00746   -0.02036
F3E   3    0.863430    0.348542    0.315526    11.00000    0.05613    0.06165 =
         0.07400   -0.02991   -0.02240    0.00782
S1E   6    0.819003    0.520560    0.322502    11.00000    0.03049    0.05581 =
         0.04111   -0.01220   -0.00871   -0.00489
MOLE  4
C1F   1    0.712729    1.589085   -0.191853    11.00000    0.04385    0.05918 =
         0.03547   -0.00894   -0.00997   -0.01272
S1F   6    0.822998    1.481064   -0.169278    11.00000    0.03520    0.05690 =
         0.04095   -0.00457   -0.01108   -0.01292
O1F   5    0.904871    1.495107   -0.110877    11.00000    0.05851    0.08560 =
         0.05104    0.00002   -0.03375   -0.02915
O2F   5    0.707860    1.421365   -0.124888    11.00000    0.03476    0.04367 =
         0.04230   -0.00314   -0.00529   -0.01156
O3F   5    0.911534    1.466680   -0.256656    11.00000    0.02937    0.07713 =
         0.04112   -0.01922    0.00526   -0.00892
F1F   3    0.614522    1.587173   -0.236833    11.00000    0.03941    0.06531 =
         0.04776   -0.01049   -0.01229   -0.00334
F2F   3    0.798515    1.652892   -0.241110    11.00000    0.07583    0.06312 =
         0.06622    0.01059   -0.02351   -0.03652
F3F   3    0.631875    1.619564   -0.116803    11.00000    0.09988    0.06552 =
         0.04476   -0.01641   -0.01380   -0.00204
HKLF    4


REM  mo_Host4_TOf_0m_a.res in P1
REM wR2 = 0.1997, GooF = S = 1.032, Restrained GooF = 1.034 for all data
REM R1 = 0.0950 for 8765 Fo > 4sig(Fo) and 0.2384 for all 19640 data
REM 967 parameters refined using 64 restraints

END

WGHT      0.0836      0.0000

REM Highest difference peak  0.414,  deepest hole -0.417,  1-sigma level  0.068
Q1    1   0.5759  0.9226  0.8476  11.00000  0.05    0.41
Q2    1   0.6862  0.1651  0.5838  11.00000  0.05    0.38
Q3    1   0.5258  0.8792  0.7899  11.00000  0.05    0.38
Q4    1   0.5448  0.8992  0.9036  11.00000  0.05    0.38
Q5    1   0.4192  0.8722  0.9248  11.00000  0.05    0.38
Q6    1   0.6251  0.8744  0.7963  11.00000  0.05    0.35
Q7    1   0.5001  0.7994  1.0012  11.00000  0.05    0.35
Q8    1   0.5623  0.9200  0.7057  11.00000  0.05    0.32
Q9    1   0.6545  0.9231  0.7432  11.00000  0.05    0.32
Q10   1   0.4439  0.7884  1.0417  11.00000  0.05    0.30
Q11   1   1.2463  0.5362  0.0166  11.00000  0.05    0.27
Q12   1   0.6589  0.0982  0.4449  11.00000  0.05    0.25
Q13   1  -0.1235  0.8993  0.3137  11.00000  0.05    0.25
Q14   1   0.2955  1.5845 -0.5313  11.00000  0.05    0.25
Q15   1   0.0775  1.4376  0.0405  11.00000  0.05    0.25
Q16   1  -0.0677  0.8006  0.2994  11.00000  0.05    0.25
Q17   1   1.2584  1.4752 -0.4759  11.00000  0.05    0.24
Q18   1   1.2219  1.4230 -0.6754  11.00000  0.05    0.24
Q19   1   0.6850  0.2427  0.3670  11.00000  0.05    0.24
Q20   1   0.9940  0.2188  0.2992  11.00000  0.05    0.24
;
_shelx_res_checksum   37558

_shelx_hkl_file
;
  -2   0   0 1506.06   82.85
  -2   0   0 1418.11   90.29
  -2   0   0 1539.06   87.33
  -2   0   0 1518.77   83.73
  -2   0   0 1493.69   86.21
  -2   0   0 1556.47   83.68
  -2   0   0 1445.38   86.78
  -2   0   0 1633.70   84.58
  -2   0   0 1528.62   90.13
  -2   0   0 1619.39   81.58
   2   0   0 1567.83   91.72
   2   0   0 1562.12   83.88
   2   0   0 1607.58   87.66
   2   0   0 1603.83   84.61
   2   0   0 1390.62   85.94
   2   0   0 1556.19   84.34
   2   0   0 1471.34   89.92
  -3   0   0    4.22   13.92
  -3   0   0   25.61   10.85
  -3   0   0   30.39    5.81
  -3   0   0   28.17    4.78
  -3   0   0   25.33    5.17
  -3   0   0   17.19    5.11
  -3   0   0   21.55    3.72
  -3   0   0   21.95    7.04
  -3   0   0   14.84    5.68
   3   0   0   23.31    6.16
   3   0   0   13.77    4.11
   3   0   0   24.42   11.02
   3   0   0   21.43    8.22
   3   0   0   29.59    6.00
   3   0   0   25.15   10.79
   3   0   0   29.82    7.63
   3   0   0   21.97    6.99
   3   0   0    0.46   15.83
   3   0   0   19.35    4.45
  -4   0   0   13.33    3.96
  -4   0   0    6.76    6.42
  -4   0   0  -15.89   26.98
  -4   0   0    8.53   19.07
  -4   0   0   18.35    4.49
  -4   0   0   20.50    6.17
  -4   0   0   16.95    6.71
  -4   0   0   16.87   10.81
  -4   0   0   11.20    4.62
   4   0   0   20.48    7.92
   4   0   0   21.46   12.09
   4   0   0   15.22    7.92
   4   0   0  -21.17   23.04
   4   0   0   17.68    5.17
   4   0   0    9.67    4.73
   4   0   0    4.17    7.60
   4   0   0   18.62    7.54
   4   0   0  -15.75   20.47
   4   0   0   26.92    7.01
   4   0   0   17.88    5.03
  -5   0   0  214.38   18.71
  -5   0   0  230.36   21.28
  -5   0   0  227.94   26.15
  -5   0   0  242.67   27.75
  -5   0   0  250.59   17.94
  -5   0   0  232.99   25.61
   5   0   0  233.26   30.72
   5   0   0  215.24   26.19
   5   0   0  250.92   25.80
   5   0   0  248.81   27.56
   5   0   0  247.20   25.46
   5   0   0  241.27   22.11
   5   0   0  236.56   19.36
   5   0   0  188.75   48.99
   5   0   0  261.26   20.96
  -6   0   0    6.31    7.05
  -6   0   0    9.17    4.79
  -6   0   0   26.04   71.77
  -6   0   0  -43.95   43.84
  -6   0   0    3.92    7.88
  -6   0   0    3.28    5.58
  -6   0   0   -3.00    5.25
  -6   0   0    3.14    3.78
  -6   0   0   -8.62   11.55
  -6   0   0   -3.43    4.34
  -6   0   0   27.04   49.72
   6   0   0   11.68    7.83
   6   0   0  -13.16   26.78
   6   0   0    3.18    4.71
   6   0   0  -10.46   12.09
   6   0   0   -0.60    6.58
   6   0   0    8.32    5.51
   6   0   0    4.47    7.19
   6   0   0   13.85    9.90
   6   0   0   14.22   13.19
  -7   0   0  271.62   24.13
  -7   0   0  219.78   27.57
  -7   0   0  302.84   33.13
  -7   0   0  248.19   22.30
  -7   0   0  274.64   36.95
  -7   0   0  319.73   28.24
  -7   0   0  247.76   20.16
   7   0   0  246.74   31.70
   7   0   0  191.19  102.97
   7   0   0  294.76   27.98
   7   0   0  283.05   23.91
   7   0   0  292.30   47.02
   7   0   0  312.11   29.23
   7   0   0  273.24   38.75
   7   0   0  294.25   25.46
   7   0   0  289.04   34.40
  -8   0   0   74.68   18.40
  -8   0   0   62.77   16.91
  -8   0   0   60.86   11.59
  -8   0   0   59.24   15.87
   8   0   0   68.91   20.25
   8   0   0   99.16   31.73
   8   0   0   87.57   29.09
   8   0   0  149.26   81.27
   8   0   0   76.69   13.48
   8   0   0   93.16   18.98
  -9   0   0    9.91   13.20
  -9   0   0   23.03   13.46
   9   0   0   11.02    8.04
   9   0   0   20.67   23.75
   9   0   0   17.49    7.80
   9   0   0   -5.97    9.62
   9   0   0   80.70   35.30
 -10   0   0   26.44   14.42
 -10   0   0   40.39   16.47
  10   0   0   85.05   31.24
  10   0   0   51.61   12.99
  10   0   0   14.54   29.73
  10   0   0   29.27   17.29
 -11   0   0   38.86   17.21
 -11   0   0   10.99   15.29
 -11   0   0   30.88   19.25
  11   0   0   24.59   12.07
  11   0   0   43.15   31.86
  11   0   0   -3.75   17.25
  11  -1   0  -14.47    9.13
  11  -1   0    4.45   16.20
  11  -1   0   31.81   29.51
 -11   1   0   12.31   11.86
 -11   1   0   -1.41   11.98
 -11   1   0  -11.73   12.10
  10  -1   0   19.34   11.53
  10  -1   0   61.85   22.55
  10  -1   0   53.70   29.82
 -10   1   0   34.27   14.79
 -10   1   0   16.30   14.40
 -10   1   0   15.14   13.07
   9  -1   0  336.77   72.57
   8  -1   0   12.92    7.11
   8  -1   0   -6.51   23.34
   8  -1   0   12.33   89.92
   8  -1   0   21.14   19.96
   8  -1   0   12.43   12.07
   8  -1   0   14.22    6.79
  -8   1   0 -225.78  165.43
  -8   1   0   11.47   10.26
  -8   1   0   15.97   10.65
  -8   1   0    4.86    4.35
  -8   1   0    8.62    8.97
   7  -1   0  189.13   20.84
   7  -1   0  193.35   34.66
   7  -1   0  128.22   26.35
   7  -1   0  172.88   30.59
   7  -1   0  184.04   18.54
   7  -1   0  198.62   22.23
   7  -1   0  152.93   37.02
  -7   1   0  165.16   16.43
  -7   1   0  197.01   35.87
  -7   1   0  181.77   15.04
  -7   1   0  150.75   24.64
  -7   1   0  130.82   22.84
  -7   1   0  192.89   20.72
  -7   1   0  128.57   31.89
  -7   1   0  182.40   19.94
   6  -1   0   23.24   10.45
   6  -1   0   30.34   11.16
   6  -1   0   35.03   20.17
   6  -1   0  114.27   74.43
   6  -1   0   40.97   10.16
   6  -1   0   37.62    8.84
   6  -1   0   34.70    9.85
   6  -1   0   60.46   28.08
   6  -1   0   43.46   17.14
   6  -1   0   29.87    8.06
  -6   1   0   29.18   11.15
  -6   1   0   28.91    7.66
  -6   1   0   46.82    6.92
  -6   1   0   16.69    9.49
  -6   1   0   29.37    8.15
  -6   1   0   23.17   14.12
  -6   1   0   26.79   10.75
  -6   1   0   40.41    7.56
   5  -1   0  123.24   20.08
   5  -1   0  129.48   15.77
   5  -1   0   98.97   25.39
   5  -1   0  133.37   16.02
   5  -1   0  124.47   15.82
   5  -1   0  120.50   18.26
   5  -1   0  165.48   31.67
   5  -1   0  140.57   13.35
  -5   1   0  129.69   13.27
  -5   1   0  115.91   26.18
  -5   1   0  155.33   26.90
  -5   1   0  127.78   10.36
  -5   1   0  138.76   11.78
  -5   1   0  135.14   18.57
  -5   1   0  155.81   15.54
  -5   1   0  123.05   14.63
  -5   1   0  131.52   22.27
  -5   1   0   94.59   17.17
   4  -1   0  458.11   39.36
   4  -1   0  525.62   34.97
   4  -1   0  518.56   32.68
   4  -1   0  531.02   48.14
   4  -1   0  512.31   34.78
   4  -1   0  460.52   42.90
   4  -1   0  481.78   37.65
   4  -1   0  534.89   33.95
   4  -1   0  532.44   30.42
  -4   1   0  488.21   30.95
  -4   1   0  507.69   34.44
  -4   1   0  487.35   39.48
  -4   1   0  532.01   38.03
  -4   1   0  550.54   30.56
  -4   1   0  455.02   44.45
  -4   1   0  539.58   33.91
  -4   1   0  510.01   32.55
   3  -1   0  526.82   30.93
   3  -1   0  519.31   33.96
   3  -1   0  521.55   41.10
   3  -1   0  513.68   36.30
   3  -1   0  521.16   38.78
   3  -1   0  538.84   44.48
   3  -1   0  554.11   33.37
   3  -1   0  542.69   32.41
   3  -1   0  550.55   34.49
  -3   1   0  535.85   32.73
  -3   1   0  532.19   31.51
  -3   1   0  551.42   34.51
  -3   1   0  536.96   36.26
  -3   1   0  563.99   31.05
  -3   1   0  500.56   37.94
  -3   1   0  468.63   41.51
  -3   1   0  579.72   33.61
   2  -1   0  916.90   52.19
   2  -1   0  908.04   50.51
   2  -1   0  879.70   55.79
   2  -1   0  912.68   51.00
   2  -1   0  848.36   53.59
   2  -1   0  927.58   58.17
   2  -1   0  894.13   52.86
   2  -1   0  953.95   51.67
  -2   1   0  896.65   50.59
  -2   1   0  897.69   58.93
  -2   1   0  903.03   58.69
  -2   1   0  940.21   55.53
  -2   1   0  932.03   51.62
  -2   1   0  993.06   50.68
  -2   1   0  985.39   53.44
  -2   1   0  885.86   53.60
  -2   1   0  892.04   57.85
  -2   1   0  962.99   51.67
   1  -1   0 1938.96  107.62
   1  -1   0 2021.89  106.12
   1  -1   0 2030.21  107.31
   1  -1   0 2101.13  108.29
   1  -1   0 2010.41  106.65
   1  -1   0 2097.40  106.96
   1  -1   0 1987.25  109.26
  -1   1   0 1948.00  109.27
  -1   1   0 1990.06  107.13
  -1   1   0 2068.05  106.62
  -1   1   0 2142.18  108.47
  -1   1   0 1728.58  107.56
  -1   1   0 1895.56  107.50
  -1   1   0 2107.96  106.04
  -1   1   0 2135.44  106.97
  -1   1   0 1892.94  109.91
   0  -1   0    0.09    0.21
   0   1   0    0.07    0.38
   0   1   0    1.16    3.04
  -1  -1   0  780.55   42.26
  -1  -1   0  722.04   42.50
   1   1   0  764.42   43.97
   1   1   0  761.45   39.77
   1   1   0  765.93   41.89
   1   1   0  693.88   42.25
   1   1   0  771.74   42.06
   1   1   0  653.96   43.62
   1   1   0  778.65   40.25
  -2  -1   0 1761.37  100.09
  -2  -1   0 1584.90   99.58
  -2  -1   0 1797.56   94.16
  -2  -1   0 1841.90   97.11
  -2  -1   0 1816.07   92.83
  -2  -1   0 1856.35   96.02
  -2  -1   0 1604.57   96.83
  -2  -1   0 1687.80   94.59
  -2  -1   0 1628.26   96.88
   2   1   0 1738.71   95.84
   2   1   0 1671.58   97.35
   2   1   0 1781.78   92.94
   2   1   0 1771.00   95.43
   2   1   0 1618.02   96.87
   2   1   0 1763.24  100.08
  -3  -1   0  129.89   11.80
  -3  -1   0  118.87   14.67
  -3  -1   0  120.50   13.27
  -3  -1   0  107.18   18.23
  -3  -1   0  123.67   15.29
  -3  -1   0  130.11   10.34
  -3  -1   0  113.05   10.32
   3   1   0  102.08   14.17
   3   1   0  127.90   10.77
   3   1   0  123.46   12.99
   3   1   0  119.41   21.70
   3   1   0  101.41   14.78
   3   1   0  104.32   11.42
   3   1   0  109.75   17.98
   3   1   0  106.95   13.34
   3   1   0  124.65   15.37
  -4  -1   0   29.26    5.97
  -4  -1   0   39.97   19.11
  -4  -1   0   32.48    5.96
  -4  -1   0   31.97    6.88
  -4  -1   0   36.61    7.77
  -4  -1   0   41.85   10.00
  -4  -1   0   21.30    7.69
  -4  -1   0   21.55   10.80
   4   1   0   38.39    8.61
   4   1   0   17.49    8.42
   4   1   0   10.53   12.24
   4   1   0   28.00    7.57
   4   1   0   35.22   12.16
   4   1   0   26.27    5.52
   4   1   0   17.44    7.03
   4   1   0   -1.05   31.75
   4   1   0   21.84    9.29
   4   1   0   34.22    6.61
  -5  -1   0  347.36   31.42
  -5  -1   0  311.30   38.21
  -5  -1   0  386.85   24.65
  -5  -1   0  345.55   24.34
  -5  -1   0  342.05   25.77
  -5  -1   0  373.00   28.82
   5   1   0  357.04   26.02
   5   1   0  331.82   32.52
   5   1   0  281.05   29.95
   5   1   0  372.51   25.38
   5   1   0  327.37   32.87
   5   1   0  319.28   36.62
  -6  -1   0   37.78   38.02
  -6  -1   0   27.58    6.00
  -6  -1   0   24.46   10.23
  -6  -1   0   26.09    7.18
  -6  -1   0  -18.87   45.86
  -6  -1   0   19.85    7.56
  -6  -1   0   35.05    6.86
  -6  -1   0   34.21   14.25
  -6  -1   0   34.05   10.60
   6   1   0   45.83   13.77
   6   1   0   -9.39   39.63
   6   1   0   27.67   17.72
   6   1   0   39.26   18.59
   6   1   0   19.40    7.95
   6   1   0   13.37   10.30
   6   1   0   27.23    7.24
   6   1   0   45.63   15.13
   6   1   0   25.20    9.52
   6   1   0   26.87    7.28
   6   1   0   42.00   58.03
  -7  -1   0   68.19   19.94
  -7  -1   0   88.93   15.35
  -7  -1   0   58.33    9.38
  -7  -1   0   83.52   16.05
  -7  -1   0   17.72   64.30
  -7  -1   0   67.38   10.86
  -7  -1   0   73.18   10.84
   7   1   0   40.85   14.00
   7   1   0   65.93   26.57
   7   1   0   62.10   14.35
   7   1   0   48.74   11.67
   7   1   0   36.73   18.31
   7   1   0  125.51  166.17
   7   1   0   73.73   15.51
   7   1   0   84.18   13.32
   7   1   0   42.28   15.92
  -8  -1   0   85.05   14.64
  -8  -1   0  101.43   16.96
  -8  -1   0   88.54   22.38
  -8  -1   0   81.64   19.45
   8   1   0   91.75   17.64
   8   1   0  106.30   23.59
   8   1   0  157.86   37.64
   8   1   0  203.61   79.40
   8   1   0  104.65   31.96
   8   1   0   75.73   17.29
   8   1   0  133.62   26.48
  -9  -1   0   92.77   20.48
   9   1   0   27.72  154.85
   9   1   0  139.76  109.58
   9   1   0  114.42   35.33
   9   1   0   84.72   23.34
   9   1   0  143.06   38.14
   9   1   0   86.38   18.05
 -10  -1   0   17.59   14.91
 -10  -1   0   12.46   12.33
  10   1   0   41.80   22.68
  10   1   0  -47.75  216.99
  10   1   0   15.79   11.14
  10   1   0   57.29   28.15
  10   1   0    2.14   26.52
 -11  -1   0   53.25   18.63
 -11  -1   0   72.82   23.63
  11   1   0   25.62   21.55
  11   1   0   43.95   15.60
  11   1   0   48.01   35.16
  11   1   0    9.21   30.24
  11  -2   0   21.92   15.76
  11  -2   0  -22.25   11.00
  11  -2   0  -19.65   19.54
 -11   2   0    2.74   12.21
 -11   2   0  -18.62    8.03
  10  -2   0   58.51   28.20
  10  -2   0    5.12   11.46
 -10   2   0   27.30   14.41
 -10   2   0   21.67   14.32
 -10   2   0   12.35   13.67
   8  -2   0  101.77   27.55
   8  -2   0   77.58   15.99
   8  -2   0   67.60   56.00
   8  -2   0   58.04   13.52
   8  -2   0   42.77   17.07
   8  -2   0   68.07   19.51
  -8   2   0   80.23   18.85
  -8   2   0   61.20   20.83
  -8   2   0   63.64   16.77
  -8   2   0   75.10   14.02
  -8   2   0   64.11   12.73
   7  -2   0   47.17   16.02
   7  -2   0   42.83   11.26
   7  -2   0   73.88   23.89
   7  -2   0   43.05   49.94
   7  -2   0   53.02   17.20
   7  -2   0   67.22   10.35
   7  -2   0   83.59   15.31
  -7   2   0   40.01   13.06
  -7   2   0   46.15   10.31
  -7   2   0   50.33    8.55
  -7   2   0   23.03   20.90
  -7   2   0   75.28   63.58
  -7   2   0   62.07   15.52
  -7   2   0   41.30   13.99
  -7   2   0   51.19    7.03
  -7   2   0   44.03    7.41
  -7   2   0   37.01    7.19
  -7   2   0   48.09   10.94
   6  -2   0   47.11   17.98
   6  -2   0  -13.45   73.01
   6  -2   0   30.04   11.69
   6  -2   0   51.66   15.56
   6  -2   0   51.74    9.55
   6  -2   0   46.36   10.90
   6  -2   0   43.13   12.33
   6  -2   0   42.64    6.82
  -6   2   0   30.21   11.21
  -6   2   0   72.58   72.85
  -6   2   0   29.72   12.80
  -6   2   0   52.81    6.91
  -6   2   0   39.96    9.00
  -6   2   0   44.35   12.61
  -6   2   0   39.90    6.85
  -6   2   0   37.11    8.55
  -6   2   0   71.79   26.19
  -6   2   0   46.71    7.44
  -6   2   0   49.53   10.41
   5  -2   0  184.77   15.72
   5  -2   0  130.24   19.36
   5  -2   0  184.92   34.85
   5  -2   0  160.38   13.54
   5  -2   0  167.23   22.85
   5  -2   0  164.52   18.57
   5  -2   0  167.56   18.66
   5  -2   0  167.93   25.05
  -5   2   0  117.79   20.92
  -5   2   0  160.16   51.25
  -5   2   0  165.91   13.04
  -5   2   0  189.05   21.05
  -5   2   0  178.62   16.26
  -5   2   0  173.27   13.91
  -5   2   0  174.12   13.76
  -5   2   0  169.49   15.13
  -5   2   0  214.89   29.02
  -5   2   0  173.82   18.58
   4  -2   0  157.42   12.31
   4  -2   0  165.72   16.90
   4  -2   0  165.56   22.80
   4  -2   0  138.48   19.34
   4  -2   0  154.33   15.72
   4  -2   0  156.06   13.23
  -4   2   0  138.77   12.99
  -4   2   0  151.72   11.89
  -4   2   0  121.31   15.57
  -4   2   0  130.57   22.76
  -4   2   0  160.25   12.37
  -4   2   0  131.57   15.40
  -4   2   0  162.39   13.90
  -4   2   0  168.67   21.21
  -4   2   0  150.73   11.77
  -4   2   0  145.86   16.95
   3  -2   0  672.16   39.88
   3  -2   0  615.93   46.32
   3  -2   0  663.87   40.11
   3  -2   0  711.37   43.90
   3  -2   0  636.12   43.67
   3  -2   0  732.67   42.65
   3  -2   0  674.54   49.18
  -3   2   0  713.41   39.59
  -3   2   0  720.43   39.01
  -3   2   0  691.92   47.50
  -3   2   0  695.79   40.50
  -3   2   0  730.13   40.16
  -3   2   0  790.64   44.60
  -3   2   0  677.67   41.02
  -3   2   0  610.98   43.20
  -3   2   0  631.07   42.99
   2  -2   0  408.33   24.44
   2  -2   0  413.88   27.47
   2  -2   0  404.65   24.73
   2  -2   0  371.53   26.21
   2  -2   0  399.60   25.77
   2  -2   0  424.97   29.76
  -2   2   0  356.12   30.13
  -2   2   0  423.11   24.92
  -2   2   0  408.54   22.86
  -2   2   0  380.82   24.92
  -2   2   0  416.77   24.12
  -2   2   0  404.04   27.62
  -2   2   0  377.96   25.95
  -2   2   0  446.09   34.83
  -2   2   0  442.57   29.15
  -2   2   0  378.94   30.59
  -2   2   0  395.70   29.24
   1  -2   0  950.99   52.25
   1  -2   0  944.33   50.40
   1  -2   0  981.89   54.31
   1  -2   0  981.10   52.05
   1  -2   0  878.95   51.31
   1  -2   0  944.47   52.34
   1  -2   0  932.36   53.68
  -1   2   0  961.44   50.48
  -1   2   0  950.86   54.55
  -1   2   0  856.01   54.57
  -1   2   0  886.23   51.86
  -1   2   0  974.00   52.49
  -1   2   0 1007.06   55.54
  -1   2   0  955.91   51.91
  -1   2   0  875.44   52.98
  -1   2   0  981.28   53.89
  -1   2   0  952.00   52.35
   0  -2   0   26.50    3.79
   0  -2   0   25.57   11.92
   0  -2   0   40.96    5.68
   0  -2   0   31.39    4.48
   0  -2   0   24.23    3.79
   0  -2   0   28.64    4.18
   0  -2   0   29.56    3.58
   0  -2   0   23.06    3.89
   0   2   0   25.62    4.06
   0   2   0   35.04    4.52
   0   2   0   18.63    3.48
   0   2   0   40.19    5.23
   0   2   0   25.95    3.76
   0   2   0   13.16   13.35
   0   2   0   16.67    7.76
   0   2   0   20.54    3.53
  -1  -2   0 1764.67   95.91
  -1  -2   0 1834.34   94.41
  -1  -2   0 1680.37   96.37
  -1  -2   0 1946.60   96.29
  -1  -2   0 1873.96   94.25
  -1  -2   0 1612.66   95.66
  -1  -2   0 1785.22   96.18
  -1  -2   0 1641.21   95.08
   1   2   0 1817.09   93.29
   1   2   0 1728.70   95.10
   1   2   0 1636.95   95.79
   1   2   0 1604.98   95.24
   1   2   0 1776.02   96.29
   1   2   0 1783.93   94.28
   1   2   0 1791.02   96.14
   1   2   0 1744.86   96.32
   1   2   0 1796.38   94.34
  -2  -2   0  741.22   43.23
  -2  -2   0  682.29   45.49
  -2  -2   0  812.84   44.49
  -2  -2   0  778.17   47.98
  -2  -2   0  779.85   41.15
  -2  -2   0  771.24   44.26
  -2  -2   0  651.37   47.35
  -2  -2   0  730.17   45.05
  -2  -2   0  764.72   40.31
  -2  -2   0  707.11   45.12
   2   2   0  780.33   44.91
   2   2   0  744.58   46.67
   2   2   0  774.72   45.65
   2   2   0  720.60   45.55
   2   2   0  745.61   48.60
   2   2   0  740.41   40.27
   2   2   0  647.45   48.31
   2   2   0  688.97   45.63
   2   2   0  758.03   41.31
  -3  -2   0  301.06   26.41
  -3  -2   0  357.74   19.70
  -3  -2   0  336.34   20.07
  -3  -2   0  325.23   23.70
  -3  -2   0  283.91   29.40
  -3  -2   0  322.72   25.15
  -3  -2   0  334.02   25.26
  -3  -2   0  342.24   22.97
   3   2   0  348.65   27.58
   3   2   0  350.66   26.05
   3   2   0  327.17   26.63
   3   2   0  334.95   26.96
   3   2   0  331.87   20.45
   3   2   0  328.05   30.23
   3   2   0  294.84   30.92
   3   2   0  316.71   24.84
   3   2   0  337.24   20.16
  -4  -2   0  161.20   21.17
  -4  -2   0  171.39   17.87
  -4  -2   0  156.78   14.25
  -4  -2   0  167.88   19.71
  -4  -2   0  176.50   18.74
  -4  -2   0  124.93   22.25
  -4  -2   0  147.79   11.91
  -4  -2   0  161.78   15.65
   4   2   0  150.01   14.22
   4   2   0  170.03   18.40
   4   2   0  178.86   24.28
   4   2   0  146.12   16.21
   4   2   0  140.65   18.28
   4   2   0  149.04   19.65
   4   2   0  151.83   19.37
   4   2   0  159.55   12.79
   4   2   0  186.79   29.79
  -5  -2   0  297.46   27.87
  -5  -2   0  292.90   22.22
  -5  -2   0  366.11   38.85
  -5  -2   0  290.44   20.17
  -5  -2   0  273.68   25.80
  -5  -2   0  270.63   22.80
   5   2   0  217.82   28.02
   5   2   0  227.34   26.18
   5   2   0  278.23   33.94
   5   2   0  315.47   23.60
   5   2   0  304.79   21.22
   5   2   0  283.95   27.59
   5   2   0  315.24   27.35
   5   2   0  290.26   30.00
  -6  -2   0    5.79    3.19
  -6  -2   0  -51.63   36.64
  -6  -2   0    4.14    6.30
  -6  -2   0    6.60   10.45
  -6  -2   0    6.06    5.02
  -6  -2   0    2.00   51.76
  -6  -2   0   -3.43    6.63
  -6  -2   0   10.69    8.64
  -6  -2   0   10.06    4.91
   6   2   0    0.92   10.95
   6   2   0  -91.14   82.92
   6   2   0   -4.07   13.23
   6   2   0    7.22    4.42
   6   2   0    3.04    4.97
   6   2   0    5.37    7.89
   6   2   0   -9.67   39.32
   6   2   0    0.10    7.84
   6   2   0    6.55    7.35
   6   2   0   10.11    6.89
   6   2   0  -51.28   44.36
   6   2   0   10.69    8.50
  -7  -2   0  100.68   19.72
  -7  -2   0   92.12   12.36
  -7  -2   0  123.54   18.31
  -7  -2   0  126.57   48.88
  -7  -2   0   95.57   11.43
  -7  -2   0   92.30   22.33
  -7  -2   0  108.20   14.86
   7   2   0   84.95   12.78
   7   2   0  141.47   27.73
   7   2   0   95.38   26.77
   7   2   0   31.55   65.66
   7   2   0  104.56   21.88
   7   2   0   98.58   98.08
   7   2   0   60.98   16.51
   7   2   0  147.93   21.96
   7   2   0   86.95   27.63
   7   2   0  134.13   16.73
   7   2   0  118.01   18.83
  -8  -2   0   62.52   17.05
  -8  -2   0   92.08   17.06
  -8  -2   0   98.01   20.31
   8   2   0   76.68   29.75
   8   2   0   97.80   62.20
   8   2   0  127.28   21.69
   8   2   0  120.45   20.82
   8   2   0  112.90   31.95
   8   2   0   96.01   24.21
   8   2   0   98.00   14.16
  -9  -2   0  239.63   29.86
  -9  -2   0  194.83   28.77
   9   2   0  233.76  105.41
   9   2   0  209.17   27.33
   9   2   0  144.03   32.23
   9   2   0  246.11   48.89
   9   2   0  231.36   50.91
 -10  -2   0   71.60   23.17
 -10  -2   0   75.79   20.56
  10   2   0   74.23   18.41
  10   2   0  326.93  173.91
  10   2   0   58.19  139.70
  10   2   0   78.35   31.69
  10   2   0   47.71   19.16
  10   2   0   92.22   33.49
 -11  -2   0   10.01   14.29
 -11  -2   0    1.97   12.35
  11   2   0   31.20   22.01
  11   2   0   33.68   33.06
  11   2   0  -51.24   23.93
  11   2   0   16.88   10.69
  12   2   0  -27.07   24.73
  11  -3   0   27.54   15.37
  11  -3   0   12.88   13.12
  11  -3   0  -21.61   26.65
 -11   3   0   -2.01   14.86
 -11   3   0   10.32   14.06
 -11   3   0    6.61   12.39
  10  -3   0   13.10   21.93
  10  -3   0   15.29   12.90
  10  -3   0   -7.83   10.19
 -10   3   0    1.71   11.84
 -10   3   0    2.16    9.62
 -10   3   0   -9.24    9.76
   8  -3   0   86.59   15.76
   8  -3   0   86.77   20.77
   8  -3   0   61.66   27.30
   8  -3   0   64.17   19.50
   8  -3   0   98.04   16.42
  -8   3   0   61.69   18.12
  -8   3   0   90.93   21.71
  -8   3   0   58.69   13.44
  -8   3   0   74.59   17.35
   7  -3   0   77.45   12.57
   7  -3   0   72.27    9.75
   7  -3   0   82.94   23.83
   7  -3   0   67.00   16.76
   7  -3   0   88.69   15.98
   7  -3   0   26.57   54.53
   7  -3   0   79.08   15.35
   7  -3   0    5.55   51.74
   7  -3   0   40.76   14.74
  -7   3   0   64.24    8.11
  -7   3   0   53.90   17.51
  -7   3   0   67.08    8.65
  -7   3   0   65.03   11.20
  -7   3   0   53.04    8.98
  -7   3   0   63.07   14.84
  -7   3   0   65.05    9.36
  -7   3   0   60.48   15.91
  -7   3   0   77.48   14.74
   6  -3   0   12.28    7.43
   6  -3   0    9.12    9.61
   6  -3   0  -93.68   68.14
   6  -3   0   24.50    9.48
   6  -3   0    6.32    7.53
   6  -3   0  -15.19   27.34
   6  -3   0    7.71    5.95
   6  -3   0    9.98    3.92
   6  -3   0    8.39   13.24
  -6   3   0    7.52    4.05
  -6   3   0   78.66   52.11
  -6   3   0  -50.89   70.23
  -6   3   0   27.68    9.88
  -6   3   0   13.58    9.40
  -6   3   0    4.22    4.73
  -6   3   0   17.04    6.40
  -6   3   0   16.27    6.87
  -6   3   0    9.07    3.35
  -6   3   0   11.67    5.30
  -6   3   0    7.00    8.29
   5  -3   0   51.46   10.66
   5  -3   0   49.02   13.52
   5  -3   0   46.07    7.37
   5  -3   0   40.37    9.19
   5  -3   0   38.21    9.95
   5  -3   0   56.62    9.10
   5  -3   0   54.36   15.85
  -5   3   0   31.86    6.88
  -5   3   0   52.79    8.43
  -5   3   0   49.11   14.40
  -5   3   0   39.61   11.27
  -5   3   0   53.47    8.47
  -5   3   0   41.01   11.26
  -5   3   0   48.87   25.07
  -5   3   0   59.34    6.21
  -5   3   0   47.00   10.61
  -5   3   0   50.90   15.16
  -5   3   0   64.08   11.79
  -5   3   0   43.12    6.58
   4  -3   0  176.49   21.14
   4  -3   0  164.76   13.81
   4  -3   0  154.19   13.91
   4  -3   0  194.09   17.60
   4  -3   0  172.98   18.75
   4  -3   0  191.18   23.84
   4  -3   0  171.70   19.08
  -4   3   0  141.88   17.04
  -4   3   0  178.74   14.55
  -4   3   0  171.88   14.44
  -4   3   0  190.05   12.23
  -4   3   0  172.29   13.08
  -4   3   0  191.23   18.60
  -4   3   0  138.79   21.68
  -4   3   0  140.97   22.61
  -4   3   0  167.33   17.82
  -4   3   0  209.57   28.22
  -4   3   0  147.88   19.67
  -4   3   0  138.90   23.14
  -4   3   0  180.71   14.91
   3  -3   0  426.34   30.70
   3  -3   0  442.17   28.61
   3  -3   0  433.00   28.17
   3  -3   0  493.48   32.87
   3  -3   0  465.90   34.91
   3  -3   0  474.58   30.40
   3  -3   0  442.20   36.10
  -3   3   0  445.01   28.73
  -3   3   0  385.55   30.36
  -3   3   0  477.50   25.99
  -3   3   0  463.95   30.63
  -3   3   0  455.10   35.79
  -3   3   0  435.87   28.65
  -3   3   0  456.73   27.78
  -3   3   0  443.74   27.57
  -3   3   0  490.64   36.09
  -3   3   0  428.21   36.37
  -3   3   0  444.88   39.45
   2  -3   0  443.06   26.21
   2  -3   0  398.33   23.88
   2  -3   0  447.37   30.55
   2  -3   0  426.25   29.53
   2  -3   0  439.41   31.32
   2  -3   0  429.80   26.85
   2  -3   0  450.07   27.16
   2  -3   0  408.86   26.68
   2  -3   0  352.44   26.83
  -2   3   0  362.34   31.21
  -2   3   0  383.36   27.06
  -2   3   0  473.32   27.24
  -2   3   0  445.23   29.89
  -2   3   0  380.15   25.89
  -2   3   0  421.18   26.81
  -2   3   0  403.23   30.64
  -2   3   0  447.81   23.78
  -2   3   0  421.67   25.83
   1  -3   0   -1.93   10.98
   1  -3   0    3.39    3.17
   1  -3   0  -10.77   11.41
   1  -3   0   -2.04    3.65
   1  -3   0    3.41    3.76
   1  -3   0    1.86    4.49
   1  -3   0    0.47    1.21
   1  -3   0    3.44    2.81
   1  -3   0    1.62    1.84
   1  -3   0    4.36    3.61
   1  -3   0    8.96    6.15
   1  -3   0    1.21    1.80
  -1   3   0   -0.10    2.32
  -1   3   0   -0.47    3.15
  -1   3   0    2.26    4.20
  -1   3   0    1.06    1.51
  -1   3   0    9.28   12.74
  -1   3   0   -2.56    2.95
  -1   3   0    1.90    4.52
  -1   3   0    2.37    3.84
  -1   3   0  -20.85   15.73
  -1   3   0    3.42    4.65
  -1   3   0    2.61    2.77
  -1   3   0    0.33    4.97
  -1   3   0   13.04   14.69
  -1   3   0    4.93    3.59
   0  -3   0  139.64   10.92
   0  -3   0  158.71   12.50
   0  -3   0  126.50    8.67
   0  -3   0  144.09   10.77
   0  -3   0  124.09   11.19
   0  -3   0  129.74   10.95
   0  -3   0  140.43   11.57
   0  -3   0  119.95    8.16
   0  -3   0  155.59   12.03
   0  -3   0  124.08   11.40
   0   3   0  138.03   11.26
   0   3   0  134.90   11.65
   0   3   0  143.21    8.59
   0   3   0  151.98   11.19
   0   3   0  125.96   11.39
   0   3   0  132.58   11.82
   0   3   0  119.41    8.85
   0   3   0  136.62   10.71
   0   3   0  127.18   11.52
  -1  -3   0  259.17   16.13
  -1  -3   0  267.66   18.48
  -1  -3   0  238.03   17.52
  -1  -3   0  235.66   16.71
  -1  -3   0  287.96   19.86
  -1  -3   0  269.48   16.30
  -1  -3   0  246.68   18.62
  -1  -3   0  235.85   17.96
  -1  -3   0  266.12   17.67
   1   3   0  252.73   16.05
   1   3   0  256.91   17.83
   1   3   0  238.05   18.47
   1   3   0  262.45   17.41
   1   3   0  224.58   18.61
   1   3   0  263.11   19.58
   1   3   0  269.57   18.06
   1   3   0  244.23   18.19
   1   3   0  282.76   19.74
  -2  -3   0  359.84   19.97
  -2  -3   0  288.66   26.53
  -2  -3   0  318.56   23.53
  -2  -3   0  358.27   25.17
  -2  -3   0  330.69   20.91
  -2  -3   0  296.53   23.02
  -2  -3   0  313.45   23.90
  -2  -3   0  349.99   25.24
  -2  -3   0  314.75   24.79
   2   3   0  307.46   18.73
   2   3   0  310.52   22.59
   2   3   0  298.29   23.68
   2   3   0  317.50   22.18
   2   3   0  315.35   24.82
   2   3   0  339.22   20.98
   2   3   0  310.02   26.06
   2   3   0  345.92   25.26
   2   3   0  346.58   24.39
  -3  -3   0  693.17   54.59
  -3  -3   0  827.91   50.19
  -3  -3   0  848.58   51.95
  -3  -3   0  929.52   50.97
  -3  -3   0  836.34   45.02
  -3  -3   0  820.14   49.17
  -3  -3   0  846.44   46.02
  -3  -3   0  786.82   52.69
   3   3   0  803.20   44.97
   3   3   0  779.79   52.46
   3   3   0  798.46   56.55
   3   3   0  846.16   49.54
   3   3   0  829.18   46.50
   3   3   0  807.58   51.34
   3   3   0  802.67   53.15
   3   3   0  819.54   52.22
   3   3   0  761.32   51.37
  -4  -3   0  630.05   41.36
  -4  -3   0  594.53   38.50
  -4  -3   0  467.00   46.08
  -4  -3   0  581.58   33.13
  -4  -3   0  598.92   37.66
  -4  -3   0  580.65   40.20
  -4  -3   0  598.34   33.16
  -4  -3   0  520.45   42.07
   4   3   0  604.70   42.01
   4   3   0  578.87   43.11
   4   3   0  576.11   33.87
   4   3   0  577.65   49.37
   4   3   0  523.83   41.87
   4   3   0  564.74   42.41
   4   3   0  542.02   47.20
   4   3   0  593.40   40.45
   4   3   0  564.36   33.61
  -5  -3   0  143.41   25.86
  -5  -3   0  138.53   18.85
  -5  -3   0  122.06   18.16
  -5  -3   0  137.95   14.13
  -5  -3   0  128.51   14.92
  -5  -3   0  142.37   20.83
  -5  -3   0  140.68   25.66
  -5  -3   0  123.98   11.00
   5   3   0  164.34   27.84
   5   3   0  121.71   21.09
   5   3   0  131.07   12.06
   5   3   0  146.03   19.29
   5   3   0  121.48   20.90
   5   3   0  122.79   21.90
  -6  -3   0   15.57    5.70
  -6  -3   0   13.40    6.57
  -6  -3   0   14.89   12.61
  -6  -3   0   16.74    8.70
  -6  -3   0   26.28    5.23
  -6  -3   0   18.38    9.25
  -6  -3   0   19.47    9.43
  -6  -3   0 -116.99   80.74
   6   3   0   11.50    4.46
   6   3   0    6.16    7.43
   6   3   0   10.90    9.74
   6   3   0    6.22   93.96
   6   3   0   18.02   15.84
   6   3   0   67.70   45.56
   6   3   0    1.78   10.73
   6   3   0    7.33    8.98
   6   3   0   10.14   10.58
   6   3   0   17.77    9.27
  -7  -3   0  236.05   18.58
  -7  -3   0  231.27   27.46
  -7  -3   0  250.50   22.93
  -7  -3   0  200.49   36.03
  -7  -3   0  210.14   20.42
  -7  -3   0  265.26   31.60
  -7  -3   0  236.36   48.70
  -7  -3   0  258.20   91.06
   7   3   0  201.53   28.86
   7   3   0  175.97   35.21
   7   3   0  251.29   27.32
   7   3   0  243.88   23.94
   7   3   0  221.84   31.06
   7   3   0  174.36   28.69
   7   3   0  141.36  129.87
   7   3   0  231.46   40.49
   7   3   0  231.92   19.97
   7   3   0  199.14   27.39
  -8  -3   0   97.39   18.04
  -8  -3   0   95.96   21.86
  -8  -3   0  110.30   23.10
   8   3   0   96.70   23.42
   8   3   0  109.72   32.39
   8   3   0   94.87   12.86
   8   3   0  132.73   22.53
   8   3   0   97.04   31.13
   8   3   0  106.90   19.60
   8   3   0  100.84   26.63
  -9  -3   0   61.50   15.93
  -9  -3   0   52.69   17.38
  -9  -3   0   60.65   21.32
   9   3   0   81.38   21.22
   9   3   0   68.29   17.41
   9   3   0   66.34   30.02
   9   3   0   92.75   34.28
 -10  -3   0   13.67   12.25
 -10  -3   0    1.91  111.58
 -10  -3   0    6.69   13.00
  10   3   0 -223.44  192.47
  10   3   0   30.82   16.99
  10   3   0   16.47   10.61
  10   3   0   83.85   30.68
  10   3   0   18.88   24.71
  10   3   0 -190.80  173.12
 -11  -3   0   33.49   15.32
 -11  -3   0   63.78   19.47
  11   3   0   37.58   19.90
  11   3   0   28.44   34.75
  11   3   0   75.79   15.78
  11   3   0   12.75   22.93
  12   3   0  -21.18   27.71
  11  -4   0  -13.78   24.28
 -11   4   0   -6.89   15.90
  10  -4   0   25.84   14.57
  10  -4   0   16.69   10.47
  10  -4   0   30.47   20.81
  10  -4   0   13.78    9.51
 -10   4   0   11.13   11.49
 -10   4   0   16.82   12.81
   9  -4   0   56.09   13.51
   9  -4   0  171.42   71.50
   9  -4   0   79.46   15.74
   9  -4   0   57.25   26.92
   9  -4   0   96.48   24.53
  -9   4   0   64.49   16.17
  -9   4   0   44.26   16.71
  -9   4   0   12.57   88.70
   8  -4   0   26.90   16.91
   8  -4   0   36.88   12.64
   8  -4   0   32.85   10.49
   8  -4   0  -20.40   62.78
   8  -4   0   31.51   14.05
   8  -4   0   99.61   96.27
   8  -4   0   50.35   21.72
  -8   4   0   31.10   12.19
  -8   4   0   26.35   16.28
  -8   4   0   57.56   16.94
   7  -4   0   44.17    8.04
   7  -4   0  -31.86   54.93
   7  -4   0   52.70   14.77
   7  -4   0   66.28   24.84
   7  -4   0   71.83   18.22
   7  -4   0   59.38   13.25
   7  -4   0   45.45   52.64
   7  -4   0   44.02   11.20
   7  -4   0   64.12   12.26
  -7   4   0   58.95    7.94
  -7   4   0   55.94   13.27
  -7   4   0   68.87   17.47
  -7   4   0   38.89   12.59
  -7   4   0   53.33    9.62
  -7   4   0   63.12    9.60
   6  -4   0   79.87   11.88
   6  -4   0   76.34   16.99
   6  -4   0   79.41   20.71
   6  -4   0   76.69   15.93
   6  -4   0   79.02   10.80
   6  -4   0   58.86   11.95
   6  -4   0  -16.31   76.14
   6  -4   0   59.70   12.38
  -6   4   0   88.00   17.71
  -6   4   0  126.30   65.60
  -6   4   0   23.46   34.84
  -6   4   0   65.38   18.13
  -6   4   0   63.35    9.66
  -6   4   0   88.42   11.09
  -6   4   0   75.87   11.42
  -6   4   0   61.60   12.63
  -6   4   0   67.07    8.91
  -6   4   0   90.83    7.92
  -6   4   0   72.42   20.10
  -6   4   0  152.95   55.27
  -6   4   0   68.07   16.06
   5  -4   0   23.64   12.76
   5  -4   0   -8.93   14.98
   5  -4   0    7.11    5.63
   5  -4   0    4.98    5.78
   5  -4   0   27.14   32.07
   5  -4   0   21.37   10.05
   5  -4   0    7.61    4.33
   5  -4   0   12.11    6.52
   5  -4   0   14.58    4.61
   5  -4   0   15.72   41.42
  -5   4   0   11.00   11.05
  -5   4   0   32.05   27.65
  -5   4   0   50.01   25.30
  -5   4   0    4.80    4.90
  -5   4   0   24.43    9.56
  -5   4   0  -15.69   27.61
  -5   4   0    8.85    7.98
  -5   4   0    5.61    5.87
  -5   4   0    9.97    6.01
  -5   4   0   13.19    2.84
  -5   4   0   12.27    4.58
  -5   4   0   15.87    7.30
  -5   4   0   -0.36    4.48
   4  -4   0  355.31   29.96
   4  -4   0  340.86   25.47
   4  -4   0  382.55   25.60
   4  -4   0  401.48   35.85
   4  -4   0  361.66   32.52
   4  -4   0  369.32   28.67
  -4   4   0  311.35   32.39
  -4   4   0  387.21   24.64
  -4   4   0  334.39   28.37
  -4   4   0  373.78   26.40
  -4   4   0  333.87   37.47
  -4   4   0  293.22   40.33
  -4   4   0  358.76   23.91
  -4   4   0  370.17   28.12
  -4   4   0  334.44   24.86
  -4   4   0  412.16   31.24
  -4   4   0  415.92   22.14
   3  -4   0  165.20   11.62
   3  -4   0  148.64   14.91
   3  -4   0  175.06   14.12
   3  -4   0  150.78   14.44
   3  -4   0  205.04   20.59
   3  -4   0  172.39   15.38
   3  -4   0  178.15   20.51
   3  -4   0  149.22   17.20
  -3   4   0  158.97   26.55
  -3   4   0  176.72   11.15
  -3   4   0  176.92   17.99
  -3   4   0  145.24   19.68
  -3   4   0  159.52   14.53
  -3   4   0  175.89   15.03
  -3   4   0  167.12   14.93
  -3   4   0  135.49   21.93
  -3   4   0  160.44   19.32
  -3   4   0  168.41   15.61
  -3   4   0  164.00   13.18
   2  -4   0  987.07   53.56
   2  -4   0  857.07   51.88
   2  -4   0  842.88   50.06
   2  -4   0  901.90   53.55
   2  -4   0 1005.67   58.01
   2  -4   0  920.27   53.95
  -2   4   0  895.55   51.37
  -2   4   0  871.33   53.19
  -2   4   0  885.55   58.64
  -2   4   0  990.78   57.93
  -2   4   0  904.98   54.20
  -2   4   0  944.17   54.41
  -2   4   0  970.09   50.70
  -2   4   0  945.27   53.11
  -2   4   0  872.62   57.79
   1  -4   0 1400.21   80.07
   1  -4   0 1297.65   84.73
   1  -4   0 1408.98   81.92
   1  -4   0 1385.98   82.89
   1  -4   0 1424.68   84.25
  -1   4   0 1656.86   85.98
  -1   4   0 1523.45   84.64
  -1   4   0 1538.79   80.45
  -1   4   0 1529.42   85.05
  -1   4   0 1448.62   82.84
  -1   4   0 1402.25   83.11
  -1   4   0 1572.39   81.52
  -1   4   0 1517.90   82.90
  -1   4   0 1647.47   85.44
   0  -4   0  182.85   17.03
   0  -4   0  191.36   17.26
   0  -4   0  191.96   16.26
   0  -4   0  206.38   16.11
   0  -4   0  244.44   16.81
   0  -4   0  211.26   17.33
   0  -4   0  211.35   12.66
   0  -4   0  192.37   17.18
   0   4   0  206.40   16.07
   0   4   0  198.06   16.52
   0   4   0  208.18   17.85
   0   4   0  177.52   17.80
   0   4   0  221.48   17.85
   0   4   0  238.04   14.14
   0   4   0  211.07   18.29
  -1  -4   0  650.94   40.22
  -1  -4   0  633.90   37.02
  -1  -4   0  630.31   36.44
  -1  -4   0  621.59   38.72
  -1  -4   0  575.96   37.89
  -1  -4   0  653.09   37.13
  -1  -4   0  637.90   38.41
  -1  -4   0  650.58   39.86
   1   4   0  610.51   37.38
   1   4   0  565.31   38.03
   1   4   0  662.06   38.21
   1   4   0  616.13   38.19
   1   4   0  638.36   40.42
   1   4   0  658.06   36.59
   1   4   0  629.28   37.21
   1   4   0  655.15   40.70
   1   4   0  711.40   40.62
   1   4   0  585.10   38.24
  -2  -4   0  855.91   48.30
  -2  -4   0  827.66   50.83
  -2  -4   0  907.39   47.99
  -2  -4   0  837.10   51.77
  -2  -4   0  858.45   52.59
  -2  -4   0  785.59   50.82
  -2  -4   0  833.76   49.85
  -2  -4   0  793.59   49.56
   2   4   0  811.47   46.41
   2   4   0  829.54   48.20
   2   4   0  868.39   52.26
   2   4   0  810.39   45.96
   2   4   0  783.69   49.32
   2   4   0  844.33   52.29
   2   4   0  796.80   50.37
   2   4   0  771.02   51.15
   2   4   0  806.74   52.14
   2   4   0  846.20   48.35
  -3  -4   0  359.18   20.89
  -3  -4   0  317.65   27.44
  -3  -4   0  324.20   25.67
  -3  -4   0  365.18   27.91
  -3  -4   0  358.91   22.43
  -3  -4   0  323.69   30.57
  -3  -4   0  335.61   25.09
   3   4   0  329.67   27.03
   3   4   0  338.68   26.99
   3   4   0  306.46   25.26
   3   4   0  352.01   22.56
   3   4   0  319.60   33.63
   3   4   0  342.02   30.41
   3   4   0  320.72   24.33
   3   4   0  335.41   30.35
   3   4   0  317.71   19.58
  -4  -4   0    1.46   25.74
  -4  -4   0    8.03    5.24
  -4  -4   0    5.92    3.15
  -4  -4   0   11.24    7.28
  -4  -4   0    2.88    4.66
  -4  -4   0   -1.25    6.44
  -4  -4   0    5.58    1.84
  -4  -4   0    6.52    3.57
  -4  -4   0   10.51    6.28
  -4  -4   0   25.84   30.08
   4   4   0    3.08    8.14
   4   4   0    7.04    3.95
   4   4   0    5.82    3.17
   4   4   0    8.41    7.54
   4   4   0    3.14    2.18
   4   4   0  -29.20   32.88
   4   4   0   20.20    8.48
   4   4   0    6.05    7.10
   4   4   0    0.63   36.20
   4   4   0  -13.62   22.31
   4   4   0    3.55    5.29
   4   4   0    2.06   12.16
   4   4   0   11.36    7.47
  -5  -4   0  158.52   28.20
  -5  -4   0  185.44   12.81
  -5  -4   0  128.53   21.05
  -5  -4   0  192.99   22.04
  -5  -4   0  178.56   20.10
  -5  -4   0  201.27   19.14
  -5  -4   0  152.33   16.35
  -5  -4   0  170.56   12.90
   5   4   0  160.92   31.37
   5   4   0  167.75   23.08
   5   4   0  170.75   13.72
   5   4   0  129.11   26.73
   5   4   0  187.95   13.38
   5   4   0  182.41   23.33
   5   4   0  149.59   20.87
   5   4   0  180.03   17.64
   5   4   0  158.97   22.31
  -6  -4   0  110.10   42.98
  -6  -4   0   51.52    6.98
  -6  -4   0  -21.21   87.88
  -6  -4   0   43.32   10.28
  -6  -4   0   42.99   12.20
  -6  -4   0   29.39   11.88
  -6  -4   0   42.49   17.33
  -6  -4   0  165.02   70.56
  -6  -4   0   46.58   12.52
  -6  -4   0   48.31    9.69
   6   4   0   41.20    6.77
   6   4   0   39.23   12.64
   6   4   0   55.41   19.25
   6   4   0   58.42   13.65
   6   4   0   46.05   15.11
   6   4   0   56.59   15.17
   6   4   0   68.47   14.55
   6   4   0   16.45   18.71
   6   4   0   52.08   42.61
  -7  -4   0  275.23   45.61
  -7  -4   0  233.90   28.04
  -7  -4   0  195.14   16.11
  -7  -4   0  245.80   89.08
  -7  -4   0  232.14   31.94
  -7  -4   0  204.91   20.28
  -7  -4   0  159.09   20.23
  -7  -4   0  131.04   75.91
  -7  -4   0  157.11   26.71
   7   4   0  183.64   28.39
   7   4   0  212.19   17.28
   7   4   0  227.59   26.34
   7   4   0  217.82   22.45
   7   4   0  188.34   36.34
   7   4   0  189.43   27.30
   7   4   0  194.47   28.16
   7   4   0  196.34   28.45
  -8  -4   0   70.59   16.94
  -8  -4   0   96.30   21.30
   8   4   0  -35.39   74.14
   8   4   0   67.03   25.77
   8   4   0   79.16   19.84
   8   4   0   98.69   25.98
   8   4   0   94.00   31.03
   8   4   0   60.38   15.75
   8   4   0   77.88   20.45
  -9  -4   0   34.27   15.32
  -9  -4   0   12.74   12.30
  -9  -4   0   15.27   10.64
   9   4   0    9.69   12.09
   9   4   0   40.76   22.33
   9   4   0  250.07  158.75
   9   4   0   16.10   23.33
   9   4   0   37.22   21.93
   9   4   0   25.30   12.60
 -10  -4   0   37.11   15.66
 -10  -4   0   19.27   13.48
 -10  -4   0    1.42   11.47
 -10  -4   0   29.25  138.80
  10   4   0    7.56   12.83
  10   4   0  116.43   35.48
  10   4   0   78.25   32.53
  10   4   0   44.38   19.38
  10   4   0  -89.53  249.03
 -11  -4   0   48.71   18.48
 -11  -4   0   54.35   22.18
  11   4   0   91.43   42.97
  11   4   0   66.24   27.96
  11   4   0   75.73   27.16
  11  -5   0   12.65   27.45
  11  -5   0   10.30   20.23
 -11   5   0   11.57   16.65
 -11   5   0   19.58   13.27
  10  -5   0    0.68   26.52
  10  -5   0  -12.28   11.88
  10  -5   0   -3.83   10.05
 -10   5   0   14.75   13.98
 -10   5   0   -7.06   11.18
   9  -5   0  205.07  156.15
   8  -5   0   16.56    8.17
   8  -5   0   19.97   11.38
   8  -5   0   -7.84   15.43
   8  -5   0    5.27    8.54
  -8   5   0   -0.44    8.24
  -8   5   0   17.06   11.21
  -8   5   0    6.63   11.07
   7  -5   0   29.42    9.34
   7  -5   0   34.81   10.62
   7  -5   0   34.81    8.21
   7  -5   0   36.37    9.81
   7  -5   0   49.57   21.62
   7  -5   0   31.23   14.12
   7  -5   0   47.24   15.77
  -7   5   0   44.69    6.58
  -7   5   0   59.94   13.24
  -7   5   0   21.09   10.72
  -7   5   0   62.03   16.79
  -7   5   0   31.20   14.21
   6  -5   0    6.25   14.27
   6  -5   0   16.04    7.85
   6  -5   0   25.93    7.43
   6  -5   0   39.70   84.12
   6  -5   0   27.13    7.45
   6  -5   0   24.91    9.80
   6  -5   0   33.63   12.47
   6  -5   0   28.44    9.63
  -6   5   0   41.31   12.31
  -6   5   0   24.98   12.13
  -6   5   0   24.67    5.44
  -6   5   0   36.50    7.11
  -6   5   0   24.65    4.07
  -6   5   0   25.26    9.64
  -6   5   0   38.46   13.05
  -6   5   0   13.81    7.68
  -6   5   0   17.30    5.74
   5  -5   0    6.99    5.37
   5  -5   0   13.04    8.76
   5  -5   0   10.30    6.58
   5  -5   0    3.02    4.20
   5  -5   0   -0.72   43.36
   5  -5   0    4.15    4.70
   5  -5   0    5.45    8.88
   5  -5   0    8.13    5.79
  -5   5   0    5.31    5.20
  -5   5   0    9.79    4.62
  -5   5   0  -29.50   39.83
  -5   5   0    3.58    9.45
  -5   5   0    5.41    6.73
  -5   5   0   -0.99    8.14
  -5   5   0    6.33    5.20
  -5   5   0    5.79    6.68
  -5   5   0    1.81    3.61
  -5   5   0    6.62    4.21
  -5   5   0  -48.08   43.87
  -5   5   0    6.38    2.61
   4  -5   0  281.76   30.06
   4  -5   0  272.40   23.53
   4  -5   0  293.00   24.11
   4  -5   0  273.23   22.14
   4  -5   0  248.66   27.87
   4  -5   0  246.82   25.47
   4  -5   0  299.55   21.75
  -4   5   0  286.95   20.11
  -4   5   0  304.51   30.44
  -4   5   0  308.79   17.80
  -4   5   0  260.83   26.86
  -4   5   0  289.32   22.45
  -4   5   0  311.36   37.92
  -4   5   0  254.65   30.43
  -4   5   0  279.17   35.83
  -4   5   0  255.31   23.65
  -4   5   0  272.09   22.21
  -4   5   0  297.31   20.74
  -4   5   0  252.88   21.25
   3  -5   0 1306.50   79.32
   3  -5   0 1595.51   90.44
   3  -5   0 1485.23   88.02
   3  -5   0 1442.67   83.19
   3  -5   0 1405.62   83.81
   3  -5   0 1432.29   84.07
   3  -5   0 1632.46   92.24
   3  -5   0 1400.98   82.96
  -3   5   0 1430.56   82.56
  -3   5   0 1435.29   84.49
  -3   5   0 1556.90   79.83
  -3   5   0 1569.07   89.31
  -3   5   0 1595.55   85.41
  -3   5   0 1427.74   81.83
  -3   5   0 1396.82   90.75
  -3   5   0 1334.92   91.22
  -3   5   0 1494.23   84.13
   2  -5   0  973.12   57.29
   2  -5   0  833.34   58.51
   2  -5   0  903.61   53.46
   2  -5   0  939.12   57.87
   2  -5   0 1089.24   62.19
   2  -5   0 1008.76   61.00
   2  -5   0  989.97   57.16
  -2   5   0  982.46   62.36
  -2   5   0 1063.20   61.90
  -2   5   0  992.44   57.33
  -2   5   0  968.21   57.90
  -2   5   0  972.36   65.53
  -2   5   0 1018.86   62.97
  -2   5   0 1064.39   55.26
  -2   5   0  949.59   53.31
  -2   5   0  960.95   56.13
  -2   5   0  890.22   60.82
   1  -5   0  390.40   30.31
   1  -5   0  377.72   30.62
   1  -5   0  438.38   29.73
   1  -5   0  378.70   26.40
   1  -5   0  390.52   28.07
   1  -5   0  422.60   26.34
  -1   5   0  455.33   30.32
  -1   5   0  503.33   31.20
  -1   5   0  436.25   29.45
  -1   5   0  469.32   31.80
  -1   5   0  451.27   29.44
  -1   5   0  498.87   26.12
  -1   5   0  460.35   28.23
  -1   5   0  444.32   31.79
  -1   5   0  464.28   31.52
   0  -5   0   40.64    4.26
   0  -5   0   35.76    7.05
   0  -5   0   27.88    6.33
   0  -5   0   35.88    4.41
   0  -5   0   44.47    6.97
   0  -5   0   33.93   12.66
   0  -5   0   44.68    4.95
   0  -5   0   24.73   18.25
   0  -5   0   33.30    6.61
   0  -5   0   44.81    6.78
   0  -5   0   25.78    6.47
   0  -5   0   39.95    7.70
   0   5   0   56.48    8.32
   0   5   0   39.94    7.41
   0   5   0   39.16    7.17
   0   5   0   38.46    6.92
   0   5   0   42.01    6.94
   0   5   0   36.23    6.88
   0   5   0   45.17    4.76
  -1  -5   0  414.65   29.70
  -1  -5   0  471.81   31.23
  -1  -5   0  493.85   32.76
  -1  -5   0  466.57   29.84
  -1  -5   0  470.19   30.04
  -1  -5   0  485.70   31.60
  -1  -5   0  486.17   32.54
   1   5   0  486.16   31.35
   1   5   0  466.46   33.09
   1   5   0  457.84   30.93
   1   5   0  441.93   30.40
   1   5   0  490.47   32.14
   1   5   0  478.33   29.04
   1   5   0  533.37   31.16
   1   5   0  445.84   29.39
   1   5   0  513.56   30.65
   1   5   0  494.57   33.77
  -2  -5   0  989.37   61.59
  -2  -5   0 1048.93   59.27
  -2  -5   0 1042.69   62.60
  -2  -5   0 1015.04   60.67
  -2  -5   0 1126.61   62.99
  -2  -5   0  962.43   60.95
  -2  -5   0  969.06   59.12
  -2  -5   0 1146.31   58.44
   2   5   0 1058.18   60.80
   2   5   0 1003.50   61.84
   2   5   0  957.75   61.70
   2   5   0  934.65   57.71
   2   5   0  904.73   62.83
   2   5   0  911.81   60.04
   2   5   0 1063.18   63.39
   2   5   0 1038.87   57.15
   2   5   0 1012.80   58.05
   2   5   0 1053.82   59.51
  -3  -5   0  305.18   27.49
  -3  -5   0  373.98   23.82
  -3  -5   0  331.85   29.57
  -3  -5   0  321.56   25.44
  -3  -5   0  336.99   28.57
  -3  -5   0  344.45   27.09
   3   5   0  322.43   28.05
   3   5   0  345.26   29.42
   3   5   0  354.18   20.69
   3   5   0  275.66   32.20
   3   5   0  294.88   26.63
   3   5   0  357.30   28.45
   3   5   0  358.23   30.49
   3   5   0  354.45   25.61
   3   5   0  344.14   25.79
   3   5   0  344.18   23.63
   3   5   0  323.22   20.15
  -4  -5   0  410.45   34.98
  -4  -5   0  408.67   31.01
  -4  -5   0  438.37   39.14
  -4  -5   0  404.70   34.28
  -4  -5   0  472.62   27.91
  -4  -5   0  478.26   31.26
  -4  -5   0  398.23   31.66
   4   5   0  436.73   35.19
   4   5   0  410.45   35.11
   4   5   0  346.36   37.00
   4   5   0  429.72   28.07
   4   5   0  372.11   41.44
   4   5   0  414.55   34.35
   4   5   0  422.82   34.91
   4   5   0  412.09   33.29
   4   5   0  409.70   30.74
  -5  -5   0   18.31    6.94
  -5  -5   0   17.82    9.03
  -5  -5   0   20.84    4.94
  -5  -5   0   13.62    8.76
  -5  -5   0   41.07   40.96
  -5  -5   0  -15.89   45.71
  -5  -5   0   18.89    7.44
  -5  -5   0   15.63   10.93
  -5  -5   0    6.75    6.64
   5   5   0   22.61   10.59
   5   5   0   11.29    5.47
   5   5   0   31.15   12.90
   5   5   0   16.73    8.00
   5   5   0    6.45    7.80
   5   5   0   29.69   23.47
   5   5   0    8.64    4.16
   5   5   0   12.23   11.62
   5   5   0    5.16   14.39
   5   5   0   25.44   10.88
  -6  -5   0   39.59   12.04
  -6  -5   0   42.01   36.59
  -6  -5   0   50.73   13.55
  -6  -5   0   38.87    8.92
  -6  -5   0   45.70    6.53
  -6  -5   0   57.33   11.61
  -6  -5   0  158.58   76.34
  -6  -5   0   47.02   12.45
   6   5   0   53.86   13.67
   6   5   0   32.64   46.18
   6   5   0   45.13   10.63
   6   5   0   35.85   15.91
   6   5   0  100.69   55.36
   6   5   0   48.36   18.78
   6   5   0   56.62    7.70
   6   5   0   26.19   10.69
   6   5   0   48.40   15.80
   6   5   0   41.06   12.53
  -7  -5   0   37.10   81.01
  -7  -5   0   37.47   12.58
  -7  -5   0   52.73   14.24
  -7  -5   0   16.10   15.42
  -7  -5   0 -160.73  120.98
  -7  -5   0  -25.56   49.78
  -7  -5   0   35.40   10.09
  -7  -5   0   53.18   12.78
   7   5   0   75.94   95.63
   7   5   0   27.23   12.50
   7   5   0   47.23   23.27
   7   5   0   39.24   15.30
   7   5   0   35.45   69.04
   7   5   0   16.94   17.60
   7   5   0   55.93   14.53
   7   5   0   62.88   17.48
   7   5   0   41.88   22.88
  -8  -5   0   12.42   10.34
  -8  -5   0 -109.11   76.97
  -8  -5   0    1.33   11.23
   8   5   0   11.08   13.95
   8   5   0   21.79   13.52
   8   5   0   41.90   19.22
   8   5   0    7.36   11.02
   8   5   0   22.42   10.68
   8   5   0   12.61   20.60
  -9  -5   0   15.96   12.81
  -9  -5   0   23.24   12.43
   9   5   0   65.83   24.01
   9   5   0   52.99   28.73
   9   5   0   24.58   20.91
   9   5   0   17.32   13.54
   9   5   0   34.48   13.68
 -10  -5   0   -6.92    8.06
 -10  -5   0   -4.87    9.17
 -10  -5   0    5.56   11.35
 -10  -5   0  -46.89  146.77
  10   5   0    8.44   10.43
  10   5   0   25.76   24.76
  10   5   0   15.08   23.06
  10   5   0   -0.83   12.94
 -11  -5   0    6.05   13.61
  11   5   0    6.57   26.56
  11   5   0   -7.07   16.49
  11   5   0   13.61   12.56
  11   5   0  -14.54   15.33
  10  -6   0    0.48   15.48
  10  -6   0  -12.18   11.22
  10  -6   0   23.62   24.64
  10  -6   0    4.66    8.72
 -10   6   0   16.77   13.83
   9  -6   0    7.76   12.06
   9  -6   0    5.48    8.20
   9  -6   0   11.23   22.28
   9  -6   0    9.98    5.52
  -9   6   0    4.78    9.14
  -9   6   0   -4.79   10.77
   7  -6   0  120.94   47.17
   6  -6   0   47.18   68.52
   6  -6   0   11.65   12.66
   6  -6   0   42.81   42.36
  -6   6   0  142.56   72.14
   5  -6   0   69.04   14.19
   5  -6   0   55.00   17.34
   5  -6   0  113.03   72.70
   5  -6   0   64.71   15.84
   5  -6   0  -15.75   52.75
   5  -6   0   71.71   11.24
   5  -6   0   27.94   33.55
   5  -6   0   71.81   11.72
   5  -6   0   76.81   11.52
   5  -6   0   59.37   12.02
  -5   6   0   73.28    7.09
  -5   6   0    7.74   54.99
  -5   6   0   60.39   10.16
  -5   6   0  102.77   53.67
  -5   6   0   60.09   18.20
  -5   6   0   81.73   22.00
  -5   6   0   61.27    8.60
  -5   6   0   64.09   11.95
  -5   6   0   65.04   11.02
  -5   6   0   59.11   12.86
   4  -6   0  292.62   67.11
   4  -6   0  397.40   29.14
   4  -6   0  372.37   32.45
   4  -6   0  361.57   28.04
   4  -6   0  362.48   23.62
   4  -6   0  330.12   27.64
   4  -6   0  436.40   38.32
   4  -6   0  392.96   27.91
   4  -6   0  403.31   35.35
  -4   6   0  303.42   34.11
  -4   6   0  377.44   26.76
  -4   6   0  395.98   29.55
  -4   6   0  327.75   36.43
  -4   6   0  389.83   23.48
  -4   6   0  402.66   34.19
  -4   6   0  363.80   29.12
  -4   6   0  409.21   28.38
  -4   6   0  401.20   26.73
  -4   6   0  411.04   46.56
   3  -6   0  470.77   31.86
   3  -6   0  522.05   38.25
   3  -6   0  420.79   27.22
   3  -6   0  428.93   32.20
  -3   6   0  485.52   37.06
  -3   6   0  429.27   31.91
  -3   6   0  504.52   34.23
  -3   6   0  391.51   36.34
  -3   6   0  477.69   28.70
  -3   6   0  467.62   31.75
  -3   6   0  476.83   30.99
  -3   6   0  497.89   28.67
  -3   6   0  444.30   42.19
   2  -6   0  189.60   13.98
   2  -6   0  210.98   17.55
   2  -6   0  216.79   18.97
   2  -6   0  206.01   20.64
  -2   6   0  194.04   17.36
  -2   6   0  234.91   16.12
  -2   6   0  228.80   22.98
  -2   6   0  236.70   20.05
  -2   6   0  216.56   21.39
  -2   6   0  225.24   16.47
  -2   6   0  177.78   21.40
  -2   6   0  209.82   18.27
  -2   6   0  192.81   20.33
   1  -6   0  514.03   36.34
   1  -6   0  546.04   34.38
   1  -6   0  598.03   38.39
   1  -6   0  538.31   38.93
  -1   6   0  582.44   39.95
  -1   6   0  556.05   36.59
  -1   6   0  550.25   38.53
  -1   6   0  586.87   37.84
  -1   6   0  547.33   37.77
  -1   6   0  655.33   41.13
  -1   6   0  614.55   40.24
  -1   6   0  670.98   39.78
   0  -6   0   90.39    6.88
   0  -6   0   81.97   10.89
   0  -6   0   97.41   12.18
   0  -6   0   85.19   11.56
   0  -6   0   70.34    6.31
   0  -6   0   90.86   11.83
   0  -6   0   90.43   10.89
   0  -6   0   79.89    6.68
   0  -6   0   63.27   10.42
   0  -6   0   64.80   23.79
   0  -6   0   82.39   10.62
   0   6   0   22.93   37.12
   0   6   0   89.16   11.49
   0   6   0   58.35    9.74
   0   6   0   78.70   10.96
   0   6   0   76.65    9.96
   0   6   0  107.20   12.91
   0   6   0   91.57   12.57
   0   6   0   81.13   10.21
   0   6   0   91.75    7.51
  -1  -6   0  526.31   34.16
  -1  -6   0  559.77   36.48
  -1  -6   0  585.84   32.03
  -1  -6   0  523.54   34.84
  -1  -6   0  581.09   37.39
  -1  -6   0  556.26   36.52
  -1  -6   0  588.15   35.79
  -1  -6   0  564.10   37.81
   1   6   0  494.00   38.59
   1   6   0  537.80   36.02
   1   6   0  500.06   34.46
   1   6   0  563.94   38.71
   1   6   0  530.21   35.29
   1   6   0  632.36   36.25
   1   6   0  567.14   37.26
   1   6   0  511.55   33.71
   1   6   0  529.18   33.66
  -2  -6   0  334.96   25.73
  -2  -6   0  329.88   24.68
  -2  -6   0  344.84   23.44
  -2  -6   0  356.40   23.30
  -2  -6   0  396.00   27.09
  -2  -6   0  360.28   28.44
  -2  -6   0  320.66   26.54
  -2  -6   0  303.08   24.91
   2   6   0  321.67   24.87
   2   6   0  322.52   26.12
   2   6   0  344.79   24.98
   2   6   0  362.89   23.13
   2   6   0  311.51   22.45
   2   6   0  364.66   28.97
   2   6   0  279.87   27.66
   2   6   0  317.61   26.14
   2   6   0  334.14   25.12
   2   6   0  346.14   24.35
   2   6   0  314.66   27.36
  -3  -6   0 1300.87   78.85
  -3  -6   0 1259.41   81.48
  -3  -6   0 1244.90   77.66
  -3  -6   0 1287.15   73.33
  -3  -6   0 1293.19   76.15
  -3  -6   0 1391.96   80.31
   3   6   0 1255.43   74.07
   3   6   0 1230.53   79.90
   3   6   0 1227.57   77.06
   3   6   0 1278.44   75.79
   3   6   0 1338.80   80.32
   3   6   0 1087.36   81.06
   3   6   0 1254.83   70.24
   3   6   0 1276.64   73.64
   3   6   0 1324.81   70.55
   3   6   0 1288.57   79.16
   3   6   0 1156.15   77.73
  -4  -6   0  212.18   21.39
  -4  -6   0  232.47   19.10
  -4  -6   0  296.35   40.81
  -4  -6   0  213.48   24.22
  -4  -6   0  221.21   39.53
  -4  -6   0  212.02   17.44
  -4  -6   0  229.78   26.52
  -4  -6   0  206.71   20.09
   4   6   0  194.58   23.68
   4   6   0  206.43   19.64
   4   6   0  208.32   13.96
   4   6   0  202.98   17.57
   4   6   0  197.97   22.07
   4   6   0  171.48   24.77
   4   6   0  212.35   23.94
   4   6   0  166.89   21.53
  -5  -6   0   79.16   15.84
  -5  -6   0   85.17   18.72
  -5  -6   0   89.87   10.66
  -5  -6   0   83.78   14.55
  -5  -6   0   90.97   16.46
  -5  -6   0   72.71   13.87
  -5  -6   0   90.82   21.36
   5   6   0   73.63   15.81
   5   6   0   76.31   17.35
   5   6   0   93.21   23.66
   5   6   0   92.01   17.22
   5   6   0  100.04   13.78
   5   6   0   64.19   19.70
   5   6   0   81.90   15.28
   5   6   0   78.01   10.77
   5   6   0   91.43   17.42
  -6  -6   0  -81.26   81.42
  -6  -6   0   30.94    8.30
  -6  -6   0   35.12   13.18
  -6  -6   0   34.64   18.57
  -6  -6   0   32.25    9.70
  -6  -6   0    8.73   45.23
  -6  -6   0   28.52   12.50
  -6  -6   0   37.89    6.65
   6   6   0   36.52   15.17
   6   6   0   13.60   68.49
   6   6   0   14.85   16.83
   6   6   0   29.31    8.41
   6   6   0  -30.53   83.04
   6   6   0  -76.14   64.09
   6   6   0   18.00   15.16
   6   6   0   49.26   13.72
   6   6   0   24.92   10.73
   6   6   0   16.15   11.32
   6   6   0   30.95    6.58
   6   6   0   38.09   13.18
  -7  -6   0   41.47   14.43
  -7  -6   0   38.17   14.59
  -7  -6   0   42.54   12.66
  -7  -6   0  127.14   60.58
   7   6   0   22.95   13.18
   7   6   0   22.28   13.97
   7   6   0   32.63   19.74
   7   6   0   72.06   17.89
   7   6   0   41.18   22.44
   7   6   0   78.28   21.30
  -8  -6   0   18.89  116.72
  -8  -6   0  137.10   23.64
  -8  -6   0  125.78   26.05
   8   6   0  204.48   27.56
   8   6   0  113.80   24.85
   8   6   0  167.67   41.41
   8   6   0   16.55   88.37
   8   6   0  198.98   37.30
   8   6   0  204.05  114.76
  -9  -6   0   -5.74   10.33
  -9  -6   0   -4.58   11.02
  -9  -6   0   22.23  106.94
   9   6   0    5.57   14.54
   9   6   0   21.48   22.05
   9   6   0    0.90    9.91
   9   6   0   28.31   22.07
   9   6   0   17.74   14.18
   9   6   0  204.37  217.47
 -10  -6   0    1.19   12.50
 -10  -6   0   10.52   13.50
  10   6   0    5.82   12.26
  10   6   0   42.14   20.75
  10   6   0   39.02   29.04
  10   6   0   19.82   16.84
  10   6   0   18.38   14.47
 -11  -6   0  -11.87    9.87
 -11  -6   0  -14.31   11.06
  11   6   0    8.21   25.69
  11   6   0  -11.07   12.42
  11   6   0   35.56   26.77
  11   6   0   37.42   17.21
  10  -7   0   51.21   16.11
  10  -7   0   18.27   11.63
  10  -7   0    0.26   25.78
  10  -7   0   35.11   12.25
 -10   7   0   51.03   17.04
   9  -7   0   22.01   20.25
   9  -7   0   15.41   11.35
   9  -7   0   -4.42    9.88
   9  -7   0  -11.26    7.63
  -9   7   0  -12.15   14.15
   8  -7   0   18.98    8.80
   8  -7   0   19.74    9.01
   8  -7   0  174.25  134.32
   8  -7   0   29.86   18.76
   8  -7   0   20.99   12.90
  -8   7   0  -65.75   98.38
  -8   7   0   -0.40   15.53
  -8   7   0   17.15   11.70
   7  -7   0    2.51   14.09
   7  -7   0   36.08   52.12
   6  -7   0  -13.38  102.84
   6  -7   0    5.96    5.02
   6  -7   0    4.49    6.33
   6  -7   0    5.79    6.70
   6  -7   0   20.56   12.17
   6  -7   0   15.04    7.77
   6  -7   0   10.26   11.23
  -6   7   0    3.79   11.67
  -6   7   0    9.09    7.43
  -6   7   0    9.17    5.45
  -6   7   0   10.47    6.85
  -6   7   0    8.00    5.33
  -6   7   0  -43.22   85.73
   5  -7   0   78.91   84.85
  -5   7   0  166.12   36.97
  -5   7   0  122.94   54.25
   4  -7   0    4.60    4.73
   4  -7   0    2.34    4.19
   4  -7   0    6.79    6.94
   4  -7   0    3.79    5.51
   4  -7   0    0.45    2.72
   4  -7   0   -5.16    4.45
  -4   7   0  -73.04   58.00
  -4   7   0    3.80    8.08
  -4   7   0    3.68    4.85
  -4   7   0    4.57    5.25
  -4   7   0    5.44    8.92
  -4   7   0   -0.67    5.08
  -4   7   0    5.44    3.50
  -4   7   0    8.89    7.36
  -4   7   0    4.01    3.16
  -4   7   0   -1.72    5.32
  -4   7   0    1.44    3.36
   3  -7   0  188.29   19.17
   3  -7   0  215.05   23.54
   3  -7   0  176.54   21.11
   3  -7   0  171.40   13.14
   3  -7   0  143.51   21.51
   3  -7   0  182.96   17.28
   3  -7   0  191.64   18.02
  -3   7   0  202.85   12.79
  -3   7   0  194.61   15.39
  -3   7   0  151.61   43.12
  -3   7   0  184.89   22.14
  -3   7   0  209.15   17.04
  -3   7   0  173.28   22.88
  -3   7   0  210.23   23.09
  -3   7   0  194.03   22.71
  -3   7   0  170.11   12.87
  -3   7   0  209.12   24.49
  -3   7   0  195.48   17.19
  -3   7   0  179.90   19.77
  -3   7   0  196.36   18.95
   2  -7   0  200.37   21.63
   2  -7   0  210.79   19.07
   2  -7   0  188.31   14.44
   2  -7   0  191.19   19.26
   2  -7   0  218.82   18.55
  -2   7   0  238.04   21.40
  -2   7   0  220.74   23.84
  -2   7   0  187.78   22.36
  -2   7   0  202.97   18.26
  -2   7   0  205.32   17.55
  -2   7   0  168.06   18.44
  -2   7   0  243.84   24.09
  -2   7   0  238.26   16.22
  -2   7   0  222.11   21.71
   1  -7   0  190.64   19.68
   1  -7   0  185.32   15.67
   1  -7   0  212.45   19.50
   1  -7   0  187.62   20.23
   1  -7   0  214.33   18.37
   1  -7   0  186.06   18.18
  -1   7   0  206.04   20.69
  -1   7   0  194.17   18.48
  -1   7   0  203.62   19.05
  -1   7   0  212.48   21.09
  -1   7   0  259.68   22.69
  -1   7   0  227.91   19.68
   0  -7   0    0.67    3.66
   0  -7   0    5.80   11.18
   0  -7   0    0.53    3.92
   0  -7   0    5.19   19.33
   0  -7   0   -0.12    1.58
   0  -7   0    0.26    3.88
   0  -7   0    2.95    4.18
   0  -7   0    0.46    1.77
   0  -7   0   -2.19    4.12
   0  -7   0    0.19    4.16
   0  -7   0    4.69    3.45
   0   7   0    1.94    2.53
   0   7   0  -26.19   29.32
   0   7   0   -2.78    4.04
   0   7   0   -0.17    3.69
   0   7   0    9.97    6.22
   0   7   0    0.04    4.86
   0   7   0    3.58    4.16
   0   7   0    2.18    6.45
   0   7   0   -9.30   14.37
   0   7   0   -3.92    3.73
   0   7   0  -42.66   30.54
   0   7   0    4.53    4.39
  -1  -7   0  342.79   27.45
  -1  -7   0  335.18   23.75
  -1  -7   0  333.10   25.76
  -1  -7   0  384.02   21.45
  -1  -7   0  328.71   26.07
  -1  -7   0  347.90   26.79
  -1  -7   0  330.13   26.64
  -1  -7   0  365.26   25.62
   1   7   0  318.50   24.08
   1   7   0  351.92   26.73
   1   7   0  352.83   28.94
   1   7   0  347.13   26.14
   1   7   0  409.05   26.66
   1   7   0  340.67   28.26
   1   7   0  307.92   23.32
   1   7   0  320.77   25.48
   1   7   0  342.41   23.80
  -2  -7   0  246.03   22.43
  -2  -7   0  275.64   20.69
  -2  -7   0  259.19   35.45
  -2  -7   0  255.51   22.42
  -2  -7   0  290.49   26.35
  -2  -7   0  260.30   19.67
  -2  -7   0  271.17   23.75
  -2  -7   0  272.49   21.92
   2   7   0  257.73   21.70
   2   7   0  283.00   22.47
   2   7   0  268.80   26.37
   2   7   0  275.94   19.75
   2   7   0  249.96   22.33
   2   7   0  281.79   22.52
   2   7   0  218.87   49.27
   2   7   0  268.35   22.42
   2   7   0  278.91   26.30
   2   7   0  240.22   33.48
   2   7   0  268.43   23.06
   2   7   0  276.09   20.57
   2   7   0  281.73   25.80
  -3  -7   0  579.71   42.35
  -3  -7   0  653.65   45.23
  -3  -7   0  683.90   45.33
  -3  -7   0  606.49   41.68
  -3  -7   0  553.80   42.22
  -3  -7   0  613.93   39.48
  -3  -7   0  645.34   38.73
   3   7   0  556.52   41.86
   3   7   0  603.39   41.24
   3   7   0  616.30   45.29
   3   7   0  597.81   36.57
   3   7   0  592.36   44.83
   3   7   0  538.84   42.33
   3   7   0  559.08   39.44
   3   7   0  566.58   44.69
   3   7   0  597.65   36.80
  -4  -7   0  590.45   37.21
  -4  -7   0  531.21   39.97
  -4  -7   0  602.31   46.08
  -4  -7   0  543.92   41.05
  -4  -7   0  519.62   42.53
  -4  -7   0  650.94   45.18
   4   7   0  612.46   41.01
   4   7   0  510.18   41.75
   4   7   0  485.33   49.12
   4   7   0  520.74   32.15
   4   7   0  602.43   33.65
   4   7   0  545.03   37.26
   4   7   0  540.67   43.31
   4   7   0  573.36   40.48
   4   7   0  573.57   44.19
   4   7   0  537.49   44.44
   4   7   0  498.36   45.38
  -5  -7   0   34.33    9.89
  -5  -7   0   20.40    6.86
  -5  -7   0   35.18   51.88
  -5  -7   0   29.79    9.01
  -5  -7   0   25.77   11.85
  -5  -7   0   49.12   12.65
  -5  -7   0   25.32   95.07
  -5  -7   0    8.06    8.20
  -5  -7   0   20.44   51.70
  -5  -7   0   21.61    6.16
   5   7   0   19.34    9.59
   5   7   0   25.39    6.70
   5   7   0  -46.20   50.94
   5   7   0   10.97   10.76
   5   7   0   32.14   15.54
   5   7   0   21.38    7.57
   5   7   0   26.08   10.45
   5   7   0   56.66   15.16
   5   7   0   21.32   10.08
  -6  -7   0   98.45   18.75
  -6  -7   0   86.07   19.10
  -6  -7   0  116.09   12.56
  -6  -7   0  123.55  102.63
  -6  -7   0  116.81   19.42
  -6  -7   0  106.78   17.48
  -6  -7   0   79.04   20.15
   6   7   0   91.73   18.31
   6   7   0  108.54   17.12
   6   7   0  106.04   13.40
   6   7   0  171.19   26.27
   6   7   0  102.47   20.55
   6   7   0  117.97   22.11
   6   7   0  146.94   96.42
   6   7   0  -25.67  107.82
   6   7   0   65.32   16.38
   6   7   0   95.28   27.79
   6   7   0  112.63   25.66
  -7  -7   0   86.60   18.20
  -7  -7   0   89.95   10.92
  -7  -7   0  102.23   22.04
   7   7   0  127.71   22.45
   7   7   0   95.18   20.13
   7   7   0   65.51   25.44
   7   7   0   96.39   23.36
   7   7   0   73.71   70.31
   7   7   0   74.89   18.31
   7   7   0  -84.48  107.91
   7   7   0  113.54   30.67
  -8  -7   0   58.27  105.99
  -8  -7   0   11.09   12.26
  -8  -7   0   17.90   11.79
   8   7   0   23.12   12.92
   8   7   0   31.97   22.53
   8   7   0    2.80    8.93
   8   7   0   -8.52   18.49
  -9  -7   0   21.60   12.81
  -9  -7   0   53.32   17.93
   9   7   0   54.76   24.69
   9   7   0   31.59   18.15
   9   7   0   40.89   16.71
   9   7   0   98.70  163.47
   9   7   0   96.38   26.19
 -10  -7   0   -6.50    8.64
 -10  -7   0    6.43   10.16
 -10  -7   0   -0.22   12.02
  10   7   0   31.61   24.11
  10   7   0    9.40   13.07
  10   7   0  -13.97   13.59
  10   7   0   51.27   26.45
 -11  -7   0   19.60   13.79
 -11  -7   0    6.82   11.55
  11   7   0   11.95   12.60
  11   7   0   17.32   29.05
  11   7   0   16.09   23.31
  11   7   0  -10.68   17.29
  10  -8   0   10.10    6.91
  10  -8   0  -11.94   10.11
  10  -8   0   -8.85   13.51
  10  -8   0   -3.56   21.33
 -10   8   0   -1.37   11.07
 -10   8   0  -31.42   20.06
   9  -8   0   -6.99   20.37
   9  -8   0   -2.35   12.79
   9  -8   0   -8.08    9.05
  -9   8   0  -10.14   17.07
  -9   8   0   -6.65    7.79
   8  -8   0  218.71  145.87
   7  -8   0   10.24   12.52
   7  -8   0    8.44    7.48
   7  -8   0   -2.22   15.76
   7  -8   0   -8.74    6.24
   7  -8   0    5.11    8.41
  -7   8   0   -6.15   12.00
  -7   8   0   -6.21    6.42
   6  -8   0   17.54    6.78
   6  -8   0   13.96    9.13
   6  -8   0    3.49    6.27
   6  -8   0  -77.52  107.09
   6  -8   0   43.54   14.12
   6  -8   0   52.17   17.92
  -6   8   0   31.59    9.96
  -6   8   0    8.43    6.52
  -6   8   0   34.57   16.20
  -6   8   0   14.58   12.69
   5  -8   0   27.66   11.71
   5  -8   0   19.20    7.08
   5  -8   0   43.89   10.21
   5  -8   0   17.09    8.00
  -5   8   0  -13.08   22.73
  -5   8   0   10.91    5.04
  -5   8   0   14.52   11.92
  -5   8   0   15.94    5.27
  -5   8   0   29.86    9.95
  -5   8   0   46.40   49.94
  -5   8   0   22.64    9.29
  -5   8   0   21.30    5.72
  -5   8   0   26.06   12.63
  -5   8   0   16.56   10.50
  -5   8   0   20.33    6.57
  -5   8   0    9.08    6.05
   4  -8   0   28.24   11.35
   4  -8   0   37.33    9.29
   4  -8   0   44.32    9.50
   4  -8   0   27.10   10.92
   4  -8   0   27.16    5.12
   4  -8   0   33.70    8.35
   4  -8   0   38.71   11.32
   4  -8   0   16.11   39.06
  -4   8   0  -25.77   45.97
  -4   8   0   28.28   11.23
  -4   8   0   31.79   12.44
  -4   8   0   42.34    8.46
  -4   8   0   50.59   11.84
  -4   8   0   29.82    9.48
  -4   8   0   44.21   14.20
  -4   8   0   26.83    8.27
  -4   8   0   40.03    6.96
  -4   8   0   28.77    5.13
   3  -8   0   16.60    6.54
   3  -8   0   13.69    7.01
   3  -8   0   25.50    7.53
   3  -8   0   13.32    3.23
   3  -8   0   16.27   50.37
   3  -8   0   19.20    8.99
   3  -8   0    7.41    5.75
  -3   8   0   10.39    5.66
  -3   8   0   20.31    8.86
  -3   8   0  -29.34   47.44
  -3   8   0   10.06    8.01
  -3   8   0   20.43    6.71
  -3   8   0    0.71   46.74
  -3   8   0   15.23    9.34
  -3   8   0   13.14    4.44
  -3   8   0    9.48    9.08
  -3   8   0    4.95    5.39
  -3   8   0   20.81    6.40
  -3   8   0   10.66    7.62
   2  -8   0   36.35   41.41
   2  -8   0    8.58    8.52
   2  -8   0   -5.65   22.06
   2  -8   0   20.27    6.91
   2  -8   0   22.75    4.60
   2  -8   0   20.76    8.28
   2  -8   0   28.43    8.16
  -2   8   0   14.81    7.74
  -2   8   0   21.27    7.33
  -2   8   0   15.82    5.95
  -2   8   0   29.92    9.08
  -2   8   0   46.31   43.98
  -2   8   0   21.55    8.06
  -2   8   0   27.99    8.39
  -2   8   0    8.60   31.61
  -2   8   0   14.75    7.60
  -2   8   0   27.31    8.15
  -2   8   0   37.58   11.07
  -2   8   0   31.50    5.79
  -2   8   0    0.66   25.20
   1  -8   0   11.70    6.62
   1  -8   0    7.67    5.73
   1  -8   0    7.42   23.17
   1  -8   0   44.64   21.68
   1  -8   0   16.67    6.38
   1  -8   0    2.91   31.38
   1  -8   0   36.18    8.82
   1  -8   0   16.71    4.58
   1  -8   0   18.86    8.28
   1  -8   0   59.94   55.83
  -1   8   0   21.37    7.07
  -1   8   0  -34.54   36.84
  -1   8   0   18.36    7.41
  -1   8   0   24.85    7.16
  -1   8   0    8.00    6.46
  -1   8   0   15.87    6.40
  -1   8   0  -33.84   41.86
  -1   8   0   12.96    6.30
  -1   8   0   27.17    4.54
  -1   8   0   16.93    6.52
  -1   8   0   23.09    8.99
   0  -8   0  264.67   21.83
   0  -8   0  250.56   20.82
   0  -8   0  260.83   22.84
   0  -8   0  237.61   21.97
   0  -8   0  202.06   22.39
   0  -8   0  215.40   16.25
   0  -8   0  245.89   22.94
   0  -8   0  252.92   22.19
   0   8   0  254.12   23.44
   0   8   0  252.47   21.81
   0   8   0  298.79   24.35
   0   8   0  267.03   23.80
   0   8   0  267.11   17.82
   0   8   0  249.68   23.08
   0   8   0  254.21   24.19
   0   8   0  262.88   21.60
  -1  -8   0   25.94    7.49
  -1  -8   0   79.62   37.95
  -1  -8   0   25.39    8.20
  -1  -8   0   19.78    7.23
  -1  -8   0   39.11    7.95
  -1  -8   0   29.88    5.08
  -1  -8   0   28.97    8.60
  -1  -8   0   42.01    8.06
  -1  -8   0   -0.97   26.44
  -1  -8   0   37.29    8.35
  -1  -8   0   27.40    6.01
   1   8   0   23.70    5.69
   1   8   0   26.75    7.92
   1   8   0   31.60    8.96
   1   8   0   46.84    9.21
   1   8   0   38.71   10.14
   1   8   0   26.60    6.33
   1   8   0   26.41    7.43
   1   8   0   38.00    9.89
   1   8   0   29.07    7.67
   1   8   0   61.93   33.12
  -2  -8   0  153.22   18.05
  -2  -8   0  203.95   19.47
  -2  -8   0  167.46   17.82
  -2  -8   0  169.76   16.26
  -2  -8   0  152.15   17.07
  -2  -8   0  150.06   39.82
  -2  -8   0  170.58   18.41
  -2  -8   0  174.15   20.59
   2   8   0  161.34   17.96
   2   8   0  171.61   16.16
   2   8   0  161.85   21.12
   2   8   0  146.39   16.93
   2   8   0  161.75   19.42
   2   8   0  154.74   16.04
   2   8   0  164.12   18.39
   2   8   0  178.25   22.57
   2   8   0  178.02   38.61
   2   8   0  153.16   22.59
   2   8   0  166.30   14.68
  -3  -8   0  511.11   40.16
  -3  -8   0  564.04   36.17
  -3  -8   0  515.19   39.47
  -3  -8   0  541.59   41.97
  -3  -8   0  550.64   39.74
  -3  -8   0  568.11   37.65
  -3  -8   0  624.76   41.68
   3   8   0  497.36   38.73
   3   8   0  514.85   38.37
   3   8   0  457.71   43.67
   3   8   0  499.52   35.63
   3   8   0  554.95   43.54
   3   8   0  486.43   39.78
   3   8   0  485.90   40.50
   3   8   0  568.26   34.92
   3   8   0  545.14   38.01
   3   8   0  563.45   43.48
   3   8   0  557.58   35.42
  -4  -8   0  100.46   53.86
  -4  -8   0  114.76   15.40
  -4  -8   0  128.45   14.70
  -4  -8   0   60.24   86.88
  -4  -8   0  117.89   13.78
  -4  -8   0  108.23   17.78
  -4  -8   0  115.76   17.32
  -4  -8   0   76.41   14.67
   4   8   0   79.81   18.37
   4   8   0   98.93   22.25
   4   8   0  156.65   22.70
   4   8   0   71.65   40.06
   4   8   0   66.53   12.72
   4   8   0  109.84   13.73
   4   8   0  104.17   10.32
   4   8   0   93.58   17.35
   4   8   0  108.11   50.60
   4   8   0  127.19   15.77
   4   8   0   85.67    9.01
   4   8   0   71.79   15.42
   4   8   0   87.65   15.36
   4   8   0   70.11   38.63
  -5  -8   0    2.88   45.95
  -5  -8   0   28.92    9.64
  -5  -8   0   45.39   14.60
  -5  -8   0   50.31   12.12
  -5  -8   0  -60.31   65.80
  -5  -8   0   26.05    7.61
  -5  -8   0   37.23   12.27
  -5  -8   0   43.99   15.55
  -5  -8   0   31.34    7.51
  -5  -8   0   73.47  106.68
   5   8   0   25.32   13.76
   5   8   0   38.49   14.39
   5   8   0   34.93   10.21
   5   8   0  -46.48   57.29
   5   8   0   23.84   10.66
   5   8   0   47.74   11.60
   5   8   0   53.10   14.16
   5   8   0   50.03   21.09
   5   8   0   28.96   14.07
   5   8   0   23.57    6.93
  -6  -8   0   -9.39    8.69
  -6  -8   0 -113.10  106.12
  -6  -8   0    5.47    6.37
  -6  -8   0   11.27    5.18
  -6  -8   0   22.80   11.50
  -6  -8   0  -49.92   70.40
  -6  -8   0    4.07    6.61
  -6  -8   0  102.64   83.19
   6   8   0   20.95    6.61
   6   8   0   -3.36   10.64
   6   8   0   56.67   70.76
   6   8   0    1.79    8.43
   6   8   0    5.93   14.05
   6   8   0    1.60    9.70
   6   8   0   -4.48    7.86
   6   8   0   -8.53   58.63
   6   8   0    8.01    6.02
   6   8   0    2.06    9.37
   6   8   0  -16.76    8.76
  -7  -8   0  125.23   81.34
  -7  -8   0   32.65   13.71
  -7  -8   0   28.84    6.72
  -7  -8   0   28.15   14.29
   7   8   0   64.07   20.13
   7   8   0   12.91   19.63
   7   8   0   29.88   13.90
   7   8   0   23.54   19.86
   7   8   0  111.69   82.81
   7   8   0   60.45   16.05
  -8  -8   0   19.73   14.89
  -8  -8   0   28.92   12.94
   8   8   0   30.09   24.03
   8   8   0   33.57   15.57
   8   8   0   22.97   32.77
   8   8   0   40.97   14.17
   8   8   0   57.87   21.49
  -9  -8   0   49.71   16.33
  -9  -8   0   24.98  107.30
  -9  -8   0  114.26  107.09
  -9  -8   0   57.32   17.77
   9   8   0   47.01   21.12
   9   8   0   45.74   18.50
   9   8   0   46.26   17.20
   9   8   0   40.97   26.58
   9   8   0   37.56   93.45
   9   8   0   50.77   24.08
 -10  -8   0   10.09    9.90
 -10  -8   0   11.59   12.24
  10   8   0   20.18   12.29
  10   8   0   43.50   24.23
  10   8   0    1.78   11.12
  10   8   0   16.63   27.62
  10   8   0   13.66   23.76
 -11  -8   0   16.06   13.33
 -11  -8   0    0.33   28.84
 -11  -8   0   -2.81   12.43
  11   8   0    6.67   23.36
  11   8   0   10.08   17.77
  11   8   0  -21.48   27.62
  11   8   0  -26.80   13.43
   9  -9   0   -0.05   12.41
   9  -9   0    4.02    9.36
   9  -9   0    3.02   21.99
  -9   9   0  -10.12    9.74
  -9   9   0  -16.36   14.04
  -9   9   0   -0.96   13.14
   8  -9   0   -4.00    7.65
   8  -9   0  -11.55    5.68
   8  -9   0    0.10   16.74
  -8   9   0    0.90   10.16
  -8   9   0   16.26   15.31
  -8   9   0   -4.73    9.10
   6  -9   0   28.39   11.61
   6  -9   0    3.18    7.53
   6  -9   0  -68.69  135.81
   6  -9   0   14.78    9.01
   6  -9   0   24.10    8.51
  -6   9   0   24.28    9.73
  -6   9   0    8.22   10.44
  -6   9   0   -8.20    8.52
  -6   9   0   21.89   12.59
   5  -9   0   37.19   90.01
   5  -9   0   49.31   10.61
   5  -9   0   55.32   16.10
   5  -9   0   -3.56   98.14
  -5   9   0   33.36   15.02
  -5   9   0  133.61   90.38
  -5   9   0   20.92   14.48
  -5   9   0   54.45    7.60
  -5   9   0   38.10   16.55
  -5   9   0   40.34   10.19
   4  -9   0   31.60    8.42
   4  -9   0  130.35   63.26
   4  -9   0   25.39    9.45
   4  -9   0   20.48    8.70
   4  -9   0   32.08   11.40
   4  -9   0   24.56    5.36
   4  -9   0   37.98    9.32
  -4   9   0   42.24    4.51
  -4   9   0   29.76   13.27
  -4   9   0   25.60   10.80
  -4   9   0   15.50    6.73
  -4   9   0   34.16   13.64
  -4   9   0   32.51    4.37
  -4   9   0   20.76    7.51
  -4   9   0   26.75   10.97
  -4   9   0  -27.63  111.40
  -4   9   0   44.13    9.68
  -4   9   0   32.33    9.70
  -4   9   0  105.48   47.50
   3  -9   0   40.94   11.80
   3  -9   0   55.62   12.10
   3  -9   0   52.39   12.38
   3  -9   0   71.15   12.26
   3  -9   0   77.04   12.46
   3  -9   0    4.57   48.83
   3  -9   0  -66.79  114.25
  -3   9   0   65.78   15.67
  -3   9   0   71.18   13.94
  -3   9   0   47.25   43.84
  -3   9   0   49.07   12.41
  -3   9   0   65.20   14.85
  -3   9   0   87.69   10.27
  -3   9   0   58.87   11.21
  -3   9   0   55.01   45.67
  -3   9   0   64.51   10.58
  -3   9   0   79.93   15.59
  -3   9   0   68.55   11.62
   2  -9   0   10.29    6.23
   2  -9   0   11.41    3.50
   2  -9   0    1.06    4.77
   2  -9   0  -36.14   50.07
   2  -9   0  -50.45   42.36
   2  -9   0    7.06    5.98
   2  -9   0    0.21    7.25
  -2   9   0  103.91   64.52
  -2   9   0   11.63    7.58
  -2   9   0   18.24    8.31
  -2   9   0    6.20    6.93
  -2   9   0   13.47    8.81
  -2   9   0    9.83    8.13
  -2   9   0    2.59    6.55
  -2   9   0   -1.32    5.19
  -2   9   0  -17.38   33.61
  -2   9   0   12.07    7.09
  -2   9   0   17.54    5.16
   1  -9   0   51.90   11.86
   1  -9   0   67.40   12.60
   1  -9   0   84.28   12.69
   1  -9   0   71.84   25.36
   1  -9   0   72.54   12.83
  -1   9   0   69.69   11.87
  -1   9   0   61.26   12.07
  -1   9   0   20.50   43.88
  -1   9   0   86.68   15.27
  -1   9   0   68.82   12.19
  -1   9   0   94.39   15.33
  -1   9   0  101.61   15.61
  -1   9   0   66.95   12.49
   0  -9   0  175.76   20.49
   0  -9   0  160.86   22.53
   0  -9   0  181.28   18.03
   0  -9   0  177.46   18.87
   0  -9   0  163.00   19.90
   0  -9   0  172.73   20.22
   0  -9   0  232.35   21.67
   0   9   0  208.30   19.42
   0   9   0  213.83   22.36
   0   9   0  236.97   22.22
   0   9   0  210.87   15.41
   0   9   0  196.14   20.43
   0   9   0  166.41   20.13
   0   9   0  170.68   18.09
   0   9   0  231.05   22.29
  -1  -9   0   51.97    7.66
  -1  -9   0   58.40   11.09
  -1  -9   0   60.58   45.43
  -1  -9   0   34.36    9.31
  -1  -9   0   52.65    9.32
  -1  -9   0   43.79    6.74
  -1  -9   0   35.29    9.24
  -1  -9   0   28.69   56.62
  -1  -9   0   65.45   12.10
  -1  -9   0   28.78    8.75
  -1  -9   0   55.31   11.04
   1   9   0  -18.71   48.10
   1   9   0   74.22   13.52
   1   9   0   69.01    9.06
   1   9   0   43.44    9.93
   1   9   0  -15.57   42.76
   1   9   0   38.21   10.66
   1   9   0   48.67   10.78
   1   9   0   65.66   11.75
   1   9   0  -19.21   46.60
   1   9   0   51.18   11.49
   1   9   0   42.60    7.81
   1   9   0   43.62    9.28
  -2  -9   0   45.95    9.54
  -2  -9   0   45.01   11.07
  -2  -9   0   41.30   10.68
  -2  -9   0   40.97    9.06
  -2  -9   0  112.54   62.60
  -2  -9   0   46.80   12.10
  -2  -9   0   13.97   45.40
  -2  -9   0   41.98    8.51
  -2  -9   0   25.61    7.57
   2   9   0   59.91   42.04
   2   9   0   34.83    6.78
   2   9   0   56.13   11.08
   2   9   0   39.39   11.89
   2   9   0   31.60   10.74
   2   9   0   39.55    9.94
   2   9   0   40.12   11.35
   2   9   0   22.32    8.14
   2   9   0   47.58    9.17
   2   9   0   43.75    9.18
   2   9   0  107.11   42.46
   2   9   0   33.92   39.44
   2   9   0   36.06    7.67
  -3  -9   0   32.74   10.80
  -3  -9   0  -23.87   39.69
  -3  -9   0   40.70   10.62
  -3  -9   0   48.41   11.39
  -3  -9   0   46.82   10.63
  -3  -9   0   42.18    8.63
  -3  -9   0  -22.49   57.18
  -3  -9   0   48.40   28.17
  -3  -9   0   62.46   12.27
   3   9   0   43.93   10.35
   3   9   0   62.97   53.38
   3   9   0   47.35    9.03
   3   9   0   37.79    8.12
   3   9   0   36.79   13.22
   3   9   0   38.43   11.72
   3   9   0   35.29   11.29
   3   9   0   53.56   13.92
   3   9   0   42.52    9.71
   3   9   0   20.98   39.21
   3   9   0   36.03    8.04
   3   9   0   55.13   13.16
   3   9   0   42.02    9.93
  -4  -9   0   16.27    5.81
  -4  -9   0   21.04    7.76
  -4  -9   0   27.66    6.86
  -4  -9   0   18.18    9.38
  -4  -9   0   17.26    7.60
  -4  -9   0   41.10   49.43
  -4  -9   0  205.63  115.46
  -4  -9   0   29.83   11.84
  -4  -9   0   12.32    9.56
  -4  -9   0  -18.16   44.55
   4   9   0   12.14   13.33
   4   9   0   21.19    7.85
   4   9   0   14.25   11.22
   4   9   0   26.43    9.61
   4   9   0   18.68    8.82
   4   9   0  -15.96   55.48
   4   9   0  -52.52   50.37
   4   9   0   15.15    7.55
   4   9   0   31.42   12.59
   4   9   0   12.29    4.02
   4   9   0   20.42    7.17
   4   9   0   14.61    5.51
  -5  -9   0   11.02    9.96
  -5  -9   0   -9.59    8.54
  -5  -9   0   61.46   54.26
  -5  -9   0   -0.89    4.57
  -5  -9   0    3.22   10.17
  -5  -9   0   -2.22    5.25
  -5  -9   0  -46.49   58.03
  -5  -9   0   -0.01    5.66
  -5  -9   0   12.13    6.65
   5   9   0  -50.03   74.51
   5   9   0  -10.47    6.28
   5   9   0  -88.16   56.57
   5   9   0    5.28    7.84
   5   9   0   -1.95    4.37
   5   9   0   -6.40    7.95
   5   9   0  -94.25   75.49
   5   9   0   -6.81    5.92
   5   9   0   -1.97    5.13
   5   9   0    3.03    8.82
  -6  -9   0    4.29    6.73
  -6  -9   0   11.31    5.67
  -6  -9   0 -106.91   78.05
  -6  -9   0    0.51    9.65
  -6  -9   0   14.29   78.72
  -6  -9   0  251.00  153.34
  -6  -9   0   14.28   11.65
  -6  -9   0   16.83    9.01
   6   9   0   33.36   13.35
   6   9   0   40.69   21.22
   6   9   0    6.33    9.38
   6   9   0   -2.09    5.35
   6   9   0    7.74    9.64
   6   9   0   -5.09   12.47
   6   9   0   44.74   16.12
   6   9   0 -145.00  146.39
  -7  -9   0    8.71    5.53
  -7  -9   0   22.89   12.39
  -7  -9   0   10.98   10.58
   7   9   0   10.81   13.02
   7   9   0  -11.82   11.96
   7   9   0 -112.39   96.85
   7   9   0   28.86   18.71
   7   9   0  -11.75    7.91
   7   9   0   36.18   14.77
  -8  -9   0   21.28   12.49
  -8  -9   0   21.19   13.43
   8   9   0   15.47   12.71
   8   9   0   24.65   14.65
   8   9   0   -0.69    9.71
   8   9   0   22.70   21.26
   8   9   0   67.41  134.45
   8   9   0   42.42   23.47
  -9  -9   0  -94.79  134.87
   9   9   0  -79.89  126.22
 -10  -9   0    8.57   11.27
 -10  -9   0    1.90   13.77
  10   9   0    1.63   12.22
  10   9   0   41.77   28.45
  10   9   0   42.86   26.54
  10   9   0   -3.43   15.60
  10   9   0   11.37   14.76
 -11  -9   0   17.59   11.20
 -11  -9   0   -4.84   12.13
 -11  -9   0  -11.30   14.46
  11   9   0   -9.86   14.14
  11   9   0   80.44   55.85
  11   9   0  -45.66   20.65
  11   9   0   -1.15   15.94
   9 -10   0   -2.72   12.49
   9 -10   0   39.02   21.67
   9 -10   0    8.29    8.01
  -9  10   0    5.16   13.10
  -9  10   0    8.45   12.91
  -9  10   0   -4.06   11.35
   8 -10   0   -2.54   13.70
   8 -10   0   31.40   11.12
   8 -10   0   13.90   11.89
  -8  10   0    0.96    8.96
  -8  10   0  -11.82   11.40
  -8  10   0   10.56   13.35
  -8  10   0   23.61   15.89
   6 -10   0    2.30    6.05
   6 -10   0   -1.48    6.24
   6 -10   0   -5.86    5.23
   6 -10   0 -178.93  194.50
  -6  10   0   -7.63   10.47
  -6  10   0   10.13    7.84
  -6  10   0   11.12   11.64
  -6  10   0   -7.45    9.09
   5 -10   0  -22.85   59.31
   5 -10   0   25.29    8.04
   5 -10   0    9.75    6.35
   5 -10   0   16.99    8.36
  -5  10   0   30.73   13.92
  -5  10   0   18.43   11.86
  -5  10   0   17.02    7.56
  -5  10   0    6.70   11.44
   4 -10   0   45.05   11.14
   4 -10   0   35.19    6.54
   4 -10   0   26.32   11.41
   4 -10   0   48.76   11.98
  -4  10   0   31.54   14.64
  -4  10   0   30.94   11.45
  -4  10   0   16.33   11.04
  -4  10   0   32.68   11.00
  -4  10   0   60.75  170.25
  -4  10   0   47.37    9.41
   3 -10   0    7.99    7.80
   3 -10   0   22.15    7.42
   3 -10   0   16.68    7.66
   3 -10   0  130.48  112.69
   3 -10   0   28.79    9.65
   3 -10   0   16.89    8.00
   3 -10   0   12.74    4.34
  -3  10   0    9.84    8.31
  -3  10   0  134.09   74.46
  -3  10   0   19.55    8.23
  -3  10   0   16.09    8.63
  -3  10   0   22.73    6.52
  -3  10   0   18.02    9.19
  -3  10   0   33.18    6.90
  -3  10   0   24.04   10.69
  -3  10   0   15.20   69.24
  -3  10   0   26.30   10.12
  -3  10   0   21.87   10.94
   2 -10   0   20.46    7.80
   2 -10   0  -24.93   54.16
   2 -10   0   10.10    5.84
   2 -10   0  -62.02   62.54
   2 -10   0   19.79    9.68
   2 -10   0   18.91    4.84
  -2  10   0   17.47    7.49
  -2  10   0   41.32   11.63
  -2  10   0    8.67    6.76
  -2  10   0    9.28    7.14
  -2  10   0   33.80   11.24
  -2  10   0   33.69   11.40
  -2  10   0   57.58   66.55
  -2  10   0   29.90    6.29
  -2  10   0   20.71    9.63
  -2  10   0   19.90    8.00
   1 -10   0   37.62    9.53
   1 -10   0   47.06    8.10
   1 -10   0   81.31   61.56
   1 -10   0   38.12   10.07
   1 -10   0   32.98   46.24
   1 -10   0  -24.91   48.75
   1 -10   0   43.80   11.39
   1 -10   0   36.07    9.27
   1 -10   0   35.90   10.08
  -1  10   0   42.10   12.74
  -1  10   0   35.69    9.68
  -1  10   0  -47.40   50.66
  -1  10   0   56.95   12.81
  -1  10   0   59.54   12.80
  -1  10   0   33.92   48.63
  -1  10   0   34.97   10.44
  -1  10   0   64.05   13.62
  -1  10   0   30.78    9.02
  -1  10   0   36.54   11.11
  -1  10   0   82.18   43.37
  -1  10   0   42.04   12.25
   0 -10   0   28.84    8.73
   0 -10   0   29.32    8.84
   0 -10   0   15.96    8.71
   0 -10   0  -47.56   51.77
   0 -10   0  -51.61   50.36
   0 -10   0   40.85   10.99
   0 -10   0   46.97   12.39
   0 -10   0   21.14    7.90
   0  10   0   30.27    9.28
   0  10   0   41.56   10.75
   0  10   0  -26.64   74.62
   0  10   0    9.47   44.46
   0  10   0   49.54    9.82
   0  10   0   52.85   11.53
   0  10   0   56.16   13.50
   0  10   0   33.86   10.18
   0  10   0   27.59    8.73
   0  10   0   37.87    7.56
   0  10   0    4.49   50.51
  -1 -10   0   73.35   13.93
  -1 -10   0   72.32   13.81
  -1 -10   0    2.33   56.06
  -1 -10   0   72.81   12.91
  -1 -10   0   84.23   14.40
  -1 -10   0  101.33   11.10
  -1 -10   0   77.45   13.15
  -1 -10   0   87.94    9.61
  -1 -10   0   89.59   57.61
  -1 -10   0   87.43   13.38
  -1 -10   0   77.93   13.10
  -1 -10   0   20.83   84.32
   1  10   0   90.66   15.86
   1  10   0   66.73   12.17
   1  10   0   84.82   11.56
   1  10   0  103.65   15.14
   1  10   0   60.13   13.60
   1  10   0   98.92   12.40
   1  10   0  105.67   17.07
   1  10   0   86.73   13.92
   1  10   0   59.68   11.66
  -2 -10   0   47.65   10.61
  -2 -10   0   18.50   43.52
  -2 -10   0   45.74   14.38
  -2 -10   0   56.70   12.45
  -2 -10   0   52.17    9.18
  -2 -10   0   91.39   56.63
  -2 -10   0   53.68   11.77
   2  10   0   47.09   12.02
   2  10   0  -49.05   55.90
   2  10   0   35.09   11.72
   2  10   0   34.61   12.28
   2  10   0   41.77    8.11
   2  10   0   44.23   11.12
   2  10   0   39.44   12.73
   2  10   0   28.06    9.40
   2  10   0   32.39    8.40
  -3 -10   0   37.92   10.51
  -3 -10   0   53.31   11.30
  -3 -10   0  -38.24   55.03
  -3 -10   0   33.90   10.76
  -3 -10   0   47.94   12.20
  -3 -10   0   67.57   13.60
  -3 -10   0   50.70   11.18
  -3 -10   0   49.36   10.59
  -3 -10   0   39.60   47.00
   3  10   0   43.55   11.34
   3  10   0   25.02   58.08
   3  10   0   52.28   17.14
   3  10   0   44.91   14.05
   3  10   0   43.58    8.13
   3  10   0   46.71   10.19
   3  10   0   36.23   12.37
   3  10   0   40.61   14.78
   3  10   0   45.10   10.81
   3  10   0   28.42    8.57
   3  10   0   67.43   11.08
   3  10   0   51.44    9.79
   3  10   0  -18.09   85.79
  -4 -10   0  200.56  126.52
  -4 -10   0   34.08   11.00
  -4 -10   0   32.94   10.26
  -4 -10   0   48.90   10.18
  -4 -10   0   -4.62   66.11
  -4 -10   0   52.19   13.56
  -4 -10   0  -36.75   65.00
  -4 -10   0   23.56    9.32
  -4 -10   0   22.75    7.16
  -4 -10   0    6.66   49.98
  -4 -10   0   39.27   12.12
   4  10   0   24.98   12.72
   4  10   0   35.63    9.36
   4  10   0   -2.59   87.16
   4  10   0   23.09    9.30
   4  10   0   41.37    7.32
   4  10   0   37.16   13.04
   4  10   0  -43.84   89.54
   4  10   0   22.26    8.23
   4  10   0   60.17   15.62
   4  10   0   28.98    6.36
   4  10   0   34.31   16.22
   4  10   0   15.90    9.25
   4  10   0    8.62   10.77
  -5 -10   0    3.37    8.97
  -5 -10   0  -66.97   69.28
  -5 -10   0   13.01    8.07
  -5 -10   0   -2.41    7.77
  -5 -10   0  -61.02   58.99
  -5 -10   0   17.26   10.04
  -5 -10   0   -0.40    4.85
   5  10   0   -1.63    6.74
   5  10   0   -6.46    6.23
   5  10   0    1.02    2.60
   5  10   0   12.96   11.33
   5  10   0   -0.31    9.36
   5  10   0    3.81   85.53
   5  10   0   63.40   87.86
   5  10   0    8.14   16.25
   5  10   0    7.07    8.79
   5  10   0  -94.81  100.65
   5  10   0    5.07   11.00
   5  10   0   17.01    4.55
   5  10   0   -5.65    6.36
  -6 -10   0   22.30   12.61
  -6 -10   0  -66.44  107.11
  -6 -10   0   29.52    8.12
  -6 -10   0   60.54   12.69
  -6 -10   0   45.94   15.10
   6  10   0  -20.53   80.99
   6  10   0   29.65   13.50
   6  10   0   21.84    7.85
   6  10   0   55.75   14.63
   6  10   0   38.16   19.44
   6  10   0   60.33   17.35
   6  10   0   40.43   20.87
   6  10   0   32.82   11.92
  -7 -10   0 -127.13  114.23
  -7 -10   0   -5.62  112.13
  -7 -10   0   -7.36    9.04
   7  10   0  -70.09  148.46
   7  10   0  -12.66   10.54
   7  10   0   -9.78    9.42
   7  10   0    0.28   12.02
   7  10   0    1.11    8.76
  -8 -10   0  -10.82    7.76
   8  10   0    7.40   11.70
   8  10   0   22.39   21.51
   8  10   0    7.48   12.49
   8  10   0   14.70   12.74
   8  10   0   16.07  105.69
   8  10   0   -8.49   18.08
  -9 -10   0   37.74  176.59
   9  10   0    8.69   11.65
   9  10   0  239.26  146.00
   9  10   0    3.80   22.14
   9  10   0 -102.96  187.19
   9  10   0   41.41   27.25
 -10 -10   0    8.86   16.48
 -10 -10   0   28.05   14.20
  10  10   0   18.36   15.81
  10  10   0   -1.65   16.01
  10  10   0  -14.52   20.46
  10  10   0   10.70   27.31
  10  10   0  -14.19   16.96
 -11 -10   0  -19.29   11.62
 -11 -10   0   -4.06   12.26
  11  10   0  -48.61   18.85
  11  10   0   36.41   17.90
  11  10   0   28.44   20.44
   9 -11   0   10.94   11.61
   9 -11   0   16.20   15.90
  -9  11   0    1.47   10.83
  -9  11   0  -17.77   14.18
   8 -11   0  -14.30   12.34
   8 -11   0    1.43    7.75
  -8  11   0    4.02   14.47
  -8  11   0  -21.32   13.07
  -8  11   0   -8.51   12.68
  -8  11   0    0.17    8.06
   7 -11   0   -9.47    4.92
   7 -11   0  -19.83    7.36
   7 -11   0   13.74    8.72
  -7  11   0  -14.63    7.22
  -7  11   0   -3.30   13.92
  -7  11   0   -6.35   12.08
  -7  11   0    7.60   13.23
   6 -11   0  -68.81  148.24
   6 -11   0    7.25    8.14
   6 -11   0    2.55    7.54
   6 -11   0    5.33    7.95
   6 -11   0    0.72   76.86
  -6  11   0   -1.39   11.63
  -6  11   0   -2.21    7.35
  -6  11   0  -12.76   12.40
   5 -11   0   15.60    8.72
   5 -11   0   17.33    9.96
   5 -11   0   -0.64   10.72
   5 -11   0  257.21  158.71
   5 -11   0  -95.38   75.81
  -5  11   0   16.52   11.76
  -5  11   0    1.71    9.90
   4 -11   0   10.25    5.57
   4 -11   0   17.08    8.91
   4 -11   0   12.68    7.62
   4 -11   0   -5.78    5.17
   4 -11   0  -94.06  107.65
  -4  11   0   16.29   10.80
  -4  11   0    2.77   10.38
  -4  11   0   12.51    6.32
  -4  11   0   16.94   10.20
   3 -11   0   38.94    6.37
   3 -11   0   86.32   96.39
   3 -11   0   46.75   12.35
   3 -11   0   34.71    9.79
   3 -11   0   36.29   11.42
   3 -11   0   48.40   58.97
  -3  11   0   26.69    9.37
  -3  11   0   77.91   16.83
  -3  11   0   34.22   12.85
  -3  11   0   38.35   12.50
  -3  11   0   20.73   10.58
  -3  11   0   57.29   63.24
  -3  11   0   67.93   16.53
   2 -11   0  -19.98   75.79
   2 -11   0  117.34   15.50
   2 -11   0   70.45   76.40
   2 -11   0   52.12   86.00
   2 -11   0  110.93   17.53
   2 -11   0  100.45   17.24
   2 -11   0  105.50   18.07
   2 -11   0   99.41   11.77
  -2  11   0   90.05   17.85
  -2  11   0  111.33   17.38
  -2  11   0   91.90   14.96
  -2  11   0  136.54   20.84
  -2  11   0   69.25   14.15
  -2  11   0   89.08   96.53
  -2  11   0   88.83   15.82
   1 -11   0   26.97   10.79
   1 -11   0   18.09    7.57
   1 -11   0   86.47   71.69
   1 -11   0   29.58    8.55
   1 -11   0   35.09   10.38
   1 -11   0   28.19    8.25
   1 -11   0   15.75    8.51
  -1  11   0  -16.69   58.26
  -1  11   0  -51.23   79.94
  -1  11   0   27.96   10.30
  -1  11   0   31.50   11.62
  -1  11   0   24.20    9.67
  -1  11   0  156.29   95.43
  -1  11   0   19.08   11.28
  -1  11   0   57.41   65.01
  -1  11   0   12.09    8.68
  -1  11   0   23.53    9.78
  -1  11   0   42.16   11.18
   0 -11   0   17.97    6.66
   0 -11   0   25.09    8.91
   0 -11   0  -65.75   55.17
   0 -11   0  -59.97   67.19
   0 -11   0    6.96    7.79
   0 -11   0   16.93    7.25
   0 -11   0   28.39   11.28
   0 -11   0  -63.07  106.85
   0  11   0    7.94    6.04
   0  11   0   14.47    7.93
   0  11   0  -90.56   83.14
   0  11   0   10.61    8.10
   0  11   0  -60.32   66.67
   0  11   0   18.07    7.85
   0  11   0   17.52    8.23
   0  11   0    9.72    9.29
  -1 -11   0   39.35    9.41
  -1 -11   0  -21.83   65.89
  -1 -11   0   38.09   12.06
  -1 -11   0   59.43    8.36
  -1 -11   0  -25.76   85.40
  -1 -11   0   66.45   12.26
  -1 -11   0   34.67   11.93
  -1 -11   0   54.56   11.80
  -1 -11   0   59.16   13.13
  -1 -11   0  127.05   79.96
  -1 -11   0   41.15   10.30
   1  11   0  122.26   52.95
   1  11   0   41.45   12.14
   1  11   0   35.09   12.43
   1  11   0   47.33   13.19
   1  11   0   28.06   67.49
   1  11   0  134.74   82.86
   1  11   0   40.70    8.79
   1  11   0   66.84   16.03
   1  11   0   60.32   12.92
   1  11   0   37.75   10.51
  -2 -11   0   28.69    9.63
  -2 -11   0   25.78    9.87
  -2 -11   0   33.87   11.71
  -2 -11   0   26.73    8.86
  -2 -11   0   25.84    9.92
  -2 -11   0   44.51   12.60
  -2 -11   0  136.88   66.67
  -2 -11   0   19.14    8.52
   2  11   0   23.39    7.85
   2  11   0   38.44   12.60
   2  11   0   28.22   10.52
   2  11   0   66.09   69.03
   2  11   0   38.16   11.20
   2  11   0   29.81    7.68
   2  11   0   54.86   11.19
   2  11   0   84.55   70.03
   2  11   0   31.68   11.83
  -3 -11   0  114.79   18.24
  -3 -11   0  144.09   19.91
  -3 -11   0  167.30   20.44
  -3 -11   0   32.89   67.83
  -3 -11   0  152.34   19.32
  -3 -11   0  166.00   24.59
   3  11   0  133.86   23.01
   3  11   0  151.27   21.81
   3  11   0  118.74   17.40
   3  11   0  116.44   22.56
   3  11   0  154.02   18.28
   3  11   0  133.00   16.63
   3  11   0   94.67   21.70
   3  11   0  157.10   19.29
   3  11   0  153.56   18.09
   3  11   0  111.18   17.99
   3  11   0  155.57   19.44
  -4 -11   0   32.83   10.54
  -4 -11   0   15.22    6.93
  -4 -11   0   10.32    7.26
  -4 -11   0   29.98    8.98
  -4 -11   0    8.16    8.46
  -4 -11   0   28.02   12.72
   4  11   0   26.07    9.73
   4  11   0   19.90    6.37
   4  11   0   36.53   11.86
   4  11   0   28.83   17.65
   4  11   0  -54.43   78.24
   4  11   0  140.47   97.42
   4  11   0   27.84   14.49
   4  11   0   19.78    9.75
   4  11   0   25.84    8.44
   4  11   0   25.69    7.07
   4  11   0   16.68    8.13
   4  11   0   42.55   14.21
   4  11   0    3.34    9.80
   4  11   0   -5.66   52.53
  -5 -11   0   13.41    6.33
  -5 -11   0   26.72   10.72
  -5 -11   0   28.07   12.49
  -5 -11   0  -93.70   82.02
  -5 -11   0    7.42   10.86
  -5 -11   0  -73.52   93.92
  -5 -11   0  -84.09  140.24
   5  11   0  -34.94  103.47
   5  11   0    2.52    7.11
   5  11   0   31.90   20.96
   5  11   0   55.11  131.00
   5  11   0   19.09   12.76
   5  11   0   12.26    4.23
   5  11   0   18.06    9.00
   5  11   0    2.42    8.64
   5  11   0   11.50   11.21
   5  11   0 -122.76  112.63
  -6 -11   0   13.53    5.90
  -6 -11   0  -88.54   81.94
  -6 -11   0   25.16   12.05
  -6 -11   0   31.43   12.52
  -6 -11   0   24.42    7.26
   6  11   0   24.22   16.00
   6  11   0    7.31   10.94
   6  11   0   18.79   12.35
   6  11   0   49.67   23.98
   6  11   0   18.38    8.79
  -7 -11   0    1.93    5.22
  -7 -11   0   -1.85   11.46
  -7 -11   0 -169.08  114.25
  -7 -11   0    2.21  117.39
  -7 -11   0    4.59    9.02
   7  11   0    2.20   10.71
   7  11   0   -2.45   10.79
   7  11   0    5.79   16.46
   7  11   0  -11.24   14.85
   7  11   0  114.70  176.49
   7  11   0   -6.93    8.18
   7  11   0  -31.34  109.41
  -8 -11   0   -3.62    8.51
  -8 -11   0  -14.64    9.86
  -8 -11   0  -51.81  174.23
   8  11   0  -89.13  280.80
   8  11   0  -20.72   15.24
   8  11   0    6.96   11.22
   8  11   0   -9.41   14.36
   8  11   0    0.34   13.36
   8  11   0   -1.90   12.23
  -9 -11   0  -99.45  206.70
  -9 -11   0   98.82  172.14
   9  11   0  245.11  208.63
   9  11   0  424.26  304.30
 -10 -11   0   40.50   14.58
 -10 -11   0  -16.52   16.24
  10  11   0   46.90   18.30
  10  11   0   22.79   27.97
  10  11   0   25.76   28.90
  10  11   0   16.79   14.70
  10  11   0   51.82   25.10
   8 -12   0  -17.03   22.64
   8 -12   0   12.03    6.85
  -8  12   0    6.92   11.63
  -8  12   0   -2.88    8.55
  -8  12   0  -10.06   13.53
   7 -12   0    5.77   10.55
   7 -12   0  -16.64    7.10
   7 -12   0   -1.64    7.80
  -7  12   0  -13.01    6.44
  -7  12   0   -9.27   11.90
  -7  12   0  -19.36   11.04
  -7  12   0   -6.48   15.44
   6 -12   0   19.40   10.57
   5 -12   0    5.41    7.72
   5 -12   0 -185.31  156.06
   5 -12   0    8.55    7.12
   5 -12   0   10.08    7.86
  -5  12   0  -10.90    5.68
  -5  12   0    1.03    8.22
  -5  12   0    3.38   12.39
  -5  12   0    1.46    9.26
   4 -12   0   86.15   78.56
   4 -12   0    3.59    7.26
   4 -12   0 -225.84  173.33
   4 -12   0   -0.31    7.39
   4 -12   0    1.41   12.20
  -4  12   0   -1.95    9.31
  -4  12   0    3.18    5.42
  -4  12   0    2.34   10.31
  -4  12   0   18.68   11.60
   3 -12   0  131.03  123.49
  -3  12   0   69.34  101.95
   2 -12   0 -138.15  122.32
   2 -12   0    7.69    7.36
   2 -12   0    5.93    4.48
   2 -12   0  -76.03   68.47
   2 -12   0    5.38    7.11
   2 -12   0   -5.85    4.63
  -2  12   0   10.52    7.93
  -2  12   0  -62.48   69.82
  -2  12   0    5.15    4.19
  -2  12   0   97.88   91.42
  -2  12   0   13.39   11.06
  -2  12   0    7.33    9.31
   1 -12   0   42.12   13.68
   1 -12   0   43.68    8.66
   1 -12   0   35.68   11.89
   1 -12   0   51.30   10.94
   1 -12   0  -30.12   67.39
   1 -12   0  -16.35  106.61
   1 -12   0  -31.36   64.45
   1 -12   0   58.47   13.49
  -1  12   0   51.99   12.03
  -1  12   0   38.68   13.11
  -1  12   0   77.85   79.83
  -1  12   0   28.31   10.25
  -1  12   0   61.67   14.40
  -1  12   0   72.00   14.51
  -1  12   0   26.91   11.18
  -1  12   0   60.54    9.78
  -1  12   0   33.52   11.35
   0 -12   0   10.30    6.37
   0 -12   0   15.85    8.13
   0 -12   0   18.80    8.67
   0 -12   0   19.37    7.62
   0 -12   0   77.91   67.93
   0 -12   0 -110.39   87.72
   0 -12   0   27.86   10.19
   0  12   0   32.60   10.80
   0  12   0 -123.49  107.35
   0  12   0    5.74    9.77
   0  12   0   21.35   11.15
   0  12   0   28.57   12.79
   0  12   0   19.60   12.06
   0  12   0   23.54    7.81
   0  12   0   17.28    8.86
   0  12   0    9.30    6.34
   0  12   0   16.91    5.81
  -1 -12   0   -0.27    6.15
  -1 -12   0    7.97    7.21
  -1 -12   0    5.03    6.89
  -1 -12   0  -91.71  114.14
  -1 -12   0   12.31    3.04
  -1 -12   0    2.26    3.22
  -1 -12   0   -7.85   66.35
  -1 -12   0   -8.39    9.92
  -1 -12   0    7.97    6.62
  -1 -12   0    1.04    5.69
   1  12   0   10.31   10.48
   1  12   0  -31.65   66.11
   1  12   0   10.88    7.39
   1  12   0   -1.32    8.80
   1  12   0    5.44    5.22
   1  12   0   12.68   12.32
   1  12   0    2.75    8.16
   1  12   0  -18.68   57.47
   1  12   0  -18.71   87.61
   1  12   0   10.71    8.10
   1  12   0    4.40    7.53
  -2 -12   0  192.88   23.75
  -2 -12   0  217.99   25.41
  -2 -12   0  219.74   24.30
  -2 -12   0  255.32   21.93
  -2 -12   0  231.24   26.28
  -2 -12   0  168.45   83.31
  -2 -12   0    9.11  126.59
  -2 -12   0  220.42   25.53
  -2 -12   0  194.61   25.91
   2  12   0  190.11   23.75
   2  12   0  259.37   67.89
   2  12   0  192.73   23.38
   2  12   0  218.69   20.29
   2  12   0  222.60   82.68
   2  12   0  220.58   30.22
   2  12   0  184.69   23.04
   2  12   0  222.70   25.03
   2  12   0  210.36   29.02
   2  12   0  213.19   29.60
   2  12   0  218.09   21.97
  -3 -12   0  143.36   81.28
   3  12   0  -48.08   84.99
   3  12   0  179.21   95.46
  -4 -12   0  125.98  131.27
  -4 -12   0    8.86    8.88
  -4 -12   0    6.79    7.27
  -4 -12   0    9.38    5.62
  -4 -12   0   -0.73    9.61
  -4 -12   0   13.67  106.53
  -4 -12   0   -2.99   95.22
  -4 -12   0    1.35   10.63
   4  12   0   23.68   18.01
   4  12   0   77.22  102.37
   4  12   0   12.55    9.48
   4  12   0   23.68   19.34
   4  12   0  -60.75  111.04
   4  12   0   -7.19    8.14
   4  12   0   12.66    8.66
   4  12   0   16.65   10.70
   4  12   0    6.87    7.02
   4  12   0    1.90    5.16
   4  12   0   -0.16    7.30
  -5 -12   0   60.05   17.62
  -5 -12   0   46.25   14.10
  -5 -12   0  -81.30   89.18
  -5 -12   0   36.63   11.78
  -5 -12   0   50.83   14.82
  -5 -12   0 -118.17  172.83
  -5 -12   0 -164.71  150.57
   5  12   0   14.10   11.15
   5  12   0   40.33   13.14
   5  12   0   50.41   21.95
   5  12   0   47.76   15.07
   5  12   0   42.37   12.91
   5  12   0   60.94   18.21
   5  12   0  -13.11  132.50
   5  12   0   50.35   18.72
   6  12   0   30.08   25.78
   6  12   0 -101.42  109.83
  -7 -12   0  142.57  130.21
   8  12   0  172.17  195.90
  -9 -12   0 -395.18  272.61
  -9 -12   0    4.72   11.13
   9  12   0  -26.78   19.88
   9  12   0  -14.81   13.04
   9  12   0    7.48   14.29
   9  12   0   19.62   17.45
   9  12   0   13.18   14.59
 -10 -12   0  -25.31   13.69
 -10 -12   0   -1.53   11.57
  10  12   0  -11.09   15.47
  10  12   0  -73.97   32.95
  10  12   0  -36.34   20.44
  10  12   0    5.64   18.16
  10  12   0   16.83   22.50
   7 -13   0   -3.35    8.16
   7 -13   0    2.96   12.83
  -7  13   0    5.38   10.18
  -7  13   0  -19.34   12.10
  -7  13   0   -2.28   15.72
   6 -13   0   -4.21    9.49
   6 -13   0   23.56   12.30
   6 -13   0   -6.46   10.24
  -6  13   0   28.14   14.81
  -6  13   0    3.75    6.64
  -6  13   0    9.83   13.89
  -6  13   0   -4.81   15.90
   5 -13   0  287.29  251.13
  -5  13   0  288.78  180.05
   4 -13   0 -165.05  191.70
   4 -13   0  -56.46  106.45
  -4  13   0  283.39  134.60
   3 -13   0  169.00   66.81
   2 -13   0  133.48   71.85
   2 -13   0  259.66  140.99
   1 -13   0    2.92    7.19
   1 -13   0    5.31    7.03
   1 -13   0  -95.79   85.28
   1 -13   0   21.39    9.69
   1 -13   0 -168.76  157.90
   1 -13   0    8.60    5.72
  -1  13   0   -5.53    5.47
  -1  13   0  -74.02   86.80
  -1  13   0   11.84   11.24
  -1  13   0    6.96    5.44
  -1  13   0   76.57   76.20
  -1  13   0    3.89    8.62
   0 -13   0   34.79    8.98
   0 -13   0  230.57  123.75
   0 -13   0   21.86    9.85
   0 -13   0   19.93    8.15
   0 -13   0   31.50    9.25
   0  13   0   15.93    8.70
   0  13   0   25.45   10.55
   0  13   0   39.40   15.27
   0  13   0   15.43   10.14
   0  13   0   34.77    8.10
   0  13   0   12.39    7.14
  -1 -13   0   46.34   11.82
  -1 -13   0   67.50  142.90
  -1 -13   0   36.02   11.03
  -1 -13   0   55.03   13.42
  -1 -13   0   49.74   10.50
   1  13   0   42.96   10.19
   1  13   0   53.54   10.69
   1  13   0   16.44   12.18
   1  13   0  -28.71  116.56
   1  13   0   43.31   12.85
   1  13   0   40.95   11.42
   1  13   0   49.33   10.57
   1  13   0   52.07   16.57
   1  13   0   57.23   15.19
  -2 -13   0  -11.51    5.18
  -2 -13   0 -127.29   94.94
  -2 -13   0   -1.07    6.56
  -2 -13   0   -7.01    5.84
  -2 -13   0    1.32    8.41
  -2 -13   0  -97.38   90.89
   2  13   0 -134.77  114.57
   2  13   0   13.31   13.33
   2  13   0  -20.61    8.82
   2  13   0   -3.89    4.78
   2  13   0  -98.95  111.96
   2  13   0    3.26    4.64
   2  13   0   -6.52    6.26
   2  13   0  -62.56  128.45
   2  13   0   10.41    7.55
   2  13   0   -2.72   10.70
   2  13   0   -6.57    7.29
   2  13   0   -4.32    6.07
  -3 -13   0   38.11   12.39
  -3 -13   0  -27.79   76.35
  -3 -13   0 -112.97  105.74
  -3 -13   0   46.05   13.48
  -3 -13   0   62.44  145.59
  -3 -13   0   26.67   10.79
  -3 -13   0  -20.51   98.13
  -3 -13   0   41.02   11.17
   3  13   0   43.26   10.86
   3  13   0   49.50   12.45
   3  13   0  171.27  126.83
   3  13   0   36.56   16.02
   3  13   0   38.31    9.84
   3  13   0   41.12   15.55
   3  13   0   30.96   14.29
  -4 -13   0  -77.81   75.40
  -4 -13   0   18.05   11.38
  -4 -13   0   14.20    7.07
  -4 -13   0   18.77   10.28
   4  13   0  137.31  112.09
   4  13   0   40.69   15.30
   4  13   0   11.71    6.87
   4  13   0   44.81   15.89
   4  13   0   24.00   19.31
   4  13   0   17.60    9.17
   4  13   0   46.64  107.89
   4  13   0   19.64    8.64
   4  13   0    6.13   11.59
  -5 -13   0  -58.95  120.40
  -5 -13   0  -14.41    7.84
  -5 -13   0 -209.35  149.48
  -5 -13   0   -4.93    4.20
   5  13   0 -125.63  141.96
   5  13   0    2.82   13.70
   5  13   0    2.14   12.58
   5  13   0  -11.43    6.87
   5  13   0   -5.57   16.28
   5  13   0 -158.33  117.44
  -6 -13   0   10.19    8.82
  -6 -13   0   -5.33   10.75
  -6 -13   0  -80.12  112.60
  -6 -13   0   -3.35    5.38
  -6 -13   0  -24.54  135.39
   6  13   0  -66.30  123.49
   6  13   0   15.04    8.56
   6  13   0 -180.43  109.95
   6  13   0    0.84    9.23
   6  13   0    8.69   12.84
   6  13   0  -22.24    8.86
   7  13   0   21.47   19.01
   7  13   0   20.90   14.73
   7  13   0    8.96   19.03
   7  13   0  -80.55  130.25
   7  13   0   30.75   13.37
  -8 -13   0  -78.17  238.46
  -8 -13   0   11.10   12.53
  -8 -13   0    8.98   11.47
   8  13   0    8.05   13.55
   8  13   0   -6.19   15.17
   8  13   0  -15.21   12.81
   8  13   0   14.56   13.13
   8  13   0   12.58   20.32
  -9 -13   0  -13.19    7.73
  -9 -13   0  -24.51   12.91
   9  13   0   -9.29   10.14
   9  13   0  -13.09   20.80
   9  13   0  -23.14   16.64
   9  13   0   17.06   15.33
   9  13   0   20.02   10.46
 -10 -13   0  -23.30   18.35
  10  13   0  -21.34   18.91
  10  13   0  -13.34   14.95
   7 -14   0   -4.79   14.13
   7 -14   0  -14.75    7.72
  -7  14   0    5.08   12.74
  -7  14   0    0.40   15.57
  -7  14   0   20.64   17.05
   6 -14   0    3.63   12.19
   6 -14   0    7.78   10.03
   6 -14   0    8.23   10.17
  -6  14   0   -6.76    9.72
  -6  14   0   -6.43   13.52
   5 -14   0   -4.23    8.00
   5 -14   0    6.57    8.12
   5 -14   0   -5.52    6.91
  -5  14   0  -14.73   10.97
  -5  14   0   -7.30   12.43
  -5  14   0  -14.57   11.97
   4 -14   0   38.76   82.79
  -4  14   0  136.35  178.48
   3 -14   0   23.01   10.26
   3 -14   0  250.02  237.22
   3 -14   0    9.87   10.08
   3 -14   0   -6.76    6.15
  -3  14   0   20.80   15.95
  -3  14   0    2.47  124.60
  -3  14   0   11.17   12.78
  -3  14   0  143.30  108.89
  -3  14   0    6.32   11.13
   2 -14   0   35.83   11.29
   2 -14   0   26.64   11.78
   2 -14   0   31.42   10.80
   2 -14   0   29.45    7.82
  -2  14   0   16.23   11.93
  -2  14   0   35.20   21.04
  -2  14   0   71.52   19.19
  -1  14   0   -8.60  122.77
   0 -14   0  144.00   87.77
   0 -14   0   -6.79    5.87
   0 -14   0    0.07    6.53
   0 -14   0   19.08    9.26
   0 -14   0  -98.38  148.01
   0 -14   0   13.38    7.35
   0  14   0   -0.05    5.60
   0  14   0  -83.18  127.45
   0  14   0  -21.28    8.05
   0  14   0   10.15   11.56
   0  14   0    8.26    5.54
   0  14   0    9.49    9.72
  -1 -14   0  298.02  188.58
   1  14   0  157.02   84.67
   1  14   0   78.80   88.42
  -2 -14   0    6.55    6.14
  -2 -14   0    1.29    8.77
  -2 -14   0 -122.53   93.49
  -2 -14   0  195.05  165.65
  -2 -14   0   -7.42    5.84
   2  14   0   -6.40    6.65
   2  14   0   10.87    7.41
   2  14   0   11.67    9.13
   2  14   0   10.77   10.85
   2  14   0    1.78    5.79
   2  14   0    9.58    8.90
   2  14   0    3.65    9.79
   3  14   0  107.69  112.93
  -4 -14   0    9.47    5.47
  -4 -14   0    7.04   11.18
  -4 -14   0  -10.16    8.06
  -4 -14   0   12.66   10.11
   4  14   0   -4.75    8.75
   4  14   0    1.34    8.07
   4  14   0    0.21   23.64
   4  14   0  -11.62    8.15
  -5 -14   0   13.32   11.74
  -5 -14   0   21.58    9.24
  -5 -14   0   19.34   10.09
   5  14   0   21.15   12.15
   5  14   0   18.11   17.65
   5  14   0   12.47    9.39
   5  14   0   18.58   15.36
   5  14   0   -0.92   14.77
  -6 -14   0   -8.34   12.58
  -6 -14   0    0.40    6.94
  -6 -14   0   12.41    9.62
   6  14   0   -5.89   17.08
   6  14   0  -21.76    8.78
   6  14   0   26.11   19.10
   6  14   0    4.78   10.90
   6  14   0    3.92    8.11
  -7 -14   0   16.30   10.21
  -7 -14   0   -1.37   14.12
   7  14   0   -2.95   13.67
   7  14   0   12.59   13.86
   7  14   0   27.50   22.12
   7  14   0   -8.73   17.54
   7  14   0    8.20   11.54
  -8 -14   0  -12.20   14.21
   8  14   0   18.38   12.62
   8  14   0  -15.67   21.15
   8  14   0   35.90   17.57
   8  14   0   19.88   16.33
  -9 -14   0   -5.88   11.86
   9  14   0  -68.36   28.95
   9  14   0  -11.62   12.15
   9  14   0   -8.65   24.69
   9  14   0   12.56   16.96
   6 -15   0   13.30   17.15
   6 -15   0   13.05   11.53
  -6  15   0   -6.71   12.64
  -6  15   0   17.75   12.36
   5 -15   0   22.33   12.84
   5 -15   0  -14.54    6.68
   5 -15   0    0.54    6.89
  -5  15   0   17.93   12.91
  -5  15   0  -22.12   12.18
  -5  15   0  -15.73   12.05
   4 -15   0   11.63    9.07
   4 -15   0   10.54    8.83
   4 -15   0   31.75   11.25
  -4  15   0    7.41   13.29
  -4  15   0   -5.24    9.21
  -4  15   0   -5.71   14.03
   3 -15   0    5.94    7.97
   3 -15   0   -2.06    7.64
   3 -15   0   -2.03    5.94
  -3  15   0    7.57   14.39
  -3  15   0 -162.87  130.13
  -3  15   0 -154.27  139.32
  -3  15   0   -2.01    7.97
  -3  15   0  -18.96   11.53
   2 -15   0   15.93   10.35
   2 -15   0   14.89   10.02
   2 -15   0   29.37   10.31
   2 -15   0   41.09  143.80
  -2  15   0   41.96   20.00
  -2  15   0   12.73   12.60
  -2  15   0   11.88    9.57
   1 -15   0   24.09   12.48
   1 -15   0   25.69   10.52
   1 -15   0   19.60   10.12
   1 -15   0   14.36    7.80
   1 -15   0   43.79  215.61
  -1  15   0    2.74   10.58
  -1  15   0   27.63   16.44
  -1  15   0    9.67    9.67
   0 -15   0    8.25    7.68
   0 -15   0   21.30    9.55
   0 -15   0  285.86  205.78
   0 -15   0   31.39   13.22
   0 -15   0   20.98    8.16
   0  15   0    8.03   13.42
   0  15   0    1.74  164.15
   0  15   0   29.70   13.08
   0  15   0   21.99   10.20
  -1 -15   0    2.00    7.83
  -1 -15   0   -1.27    6.90
  -1 -15   0  -11.32    6.46
  -1 -15   0    5.52    4.84
   1  15   0    9.89   11.91
   1  15   0    0.52    6.09
   1  15   0 -178.50  142.62
   1  15   0   -1.24   11.44
   2  15   0 -120.20  161.01
   2  15   0  250.94  123.76
   3  15   0  -27.26  182.20
  -4 -15   0    5.03    9.77
  -4 -15   0   19.75    9.83
   4  15   0   16.20   17.48
   4  15   0   12.73    9.59
  -5 -15   0   30.62   12.03
  -5 -15   0   33.61   10.35
   5  15   0   29.41   20.59
   5  15   0   42.62   23.26
  -6 -15   0    2.63   16.63
  -6 -15   0    8.40    9.54
  -6 -15   0   36.05    9.15
   6  15   0   24.15   12.52
   6  15   0   41.76   20.72
   6  15   0    5.37   15.23
  -7 -15   0    5.19   10.27
   7  15   0   19.53   19.82
   7  15   0   10.91   21.33
   7  15   0  -28.28   18.38
   7  15   0   15.47   12.91
   8  15   0  -18.05   22.86
   8  15   0    9.08   15.85
   8  15   0  -39.44   17.16
   8  15   0   -9.33   21.51
   9  15   0   24.73   20.70
   5 -16   0   -1.51   11.60
   5 -16   0   11.98    8.41
   5 -16   0  -16.96   11.36
  -5  16   0   16.07   16.54
  -5  16   0   24.44   14.56
   4 -16   0    7.33    6.56
   4 -16   0    2.78    9.86
   4 -16   0   -3.69    7.43
  -4  16   0   -0.38   13.28
  -4  16   0   15.69   16.73
   3 -16   0   22.80    9.31
   3 -16   0   10.60   10.79
   3 -16   0   19.14    8.47
  -3  16   0   39.43   19.22
  -3  16   0   -2.37   13.38
  -3  16   0   17.30   10.94
   2 -16   0  422.54  300.42
   1 -16   0   13.70    9.33
   1 -16   0    1.08    9.17
   1 -16   0   -8.31    6.34
   1 -16   0  -52.14  159.19
   1 -16   0    7.47    9.40
  -1  16   0    3.95    7.46
  -1  16   0   10.24   12.91
  -1  16   0 -226.15  164.56
  -1  16   0   -9.42   13.90
   0 -16   0 -145.16  127.97
   0 -16   0   13.11   10.01
   0 -16   0    0.90    9.06
   0 -16   0 -153.69  291.90
   0 -16   0   23.71   14.19
   0 -16   0    0.48    6.67
   0  16   0   -2.42    7.15
   0  16   0   -0.74    9.57
   0  16   0   22.15   16.45
  -2 -16   0 -267.26  218.03
  -2 -16   0   33.12   12.29
  -2 -16   0   24.62   10.60
  -2 -16   0   23.53    9.50
   2  16   0   10.07   13.96
   2  16   0   33.06   14.99
   2  16   0   20.30   15.79
  -3 -16   0   -7.24    7.04
  -3 -16   0  -17.76    8.14
  -3 -16   0    5.12    7.22
   3  16   0    4.23   13.59
   3  16   0    3.69   14.65
   3  16   0   20.39   10.04
  -4 -16   0    7.31    8.19
  -4 -16   0   21.02   10.43
   4  16   0   14.48   18.67
   4  16   0   -0.64   15.31
   4  16   0   -9.20    9.43
  -5 -16   0   14.68   11.65
   5  16   0   25.76   20.78
   5  16   0   21.12   19.67
  -6 -16   0    7.83    7.78
  -6 -16   0   17.95   11.09
   6  16   0   42.99   21.79
   6  16   0   21.49   12.50
   6  16   0   -9.54   18.29
  -7 -16   0    3.66    9.44
   7  16   0  -33.26   25.92
   7  16   0    7.13   18.87
   7  16   0   34.13   16.99
  -8 -16   0   28.64   13.21
   8  16   0    2.01   15.66
   8  16   0    3.97   22.89
   8  16   0   -6.18   16.17
   4 -17   0   12.83   10.85
   4 -17   0   10.48   11.97
   4 -17   0   -3.21    9.89
  -4  17   0  -12.07   12.08
  -4  17   0  -10.80   16.93
  -4  17   0    5.51   17.23
   3 -17   0   20.74    8.45
   3 -17   0  -13.40    7.30
   3 -17   0    1.00    8.56
  -3  17   0   32.06   19.55
  -3  17   0    3.33    8.43
  -3  17   0    8.76   15.89
   2 -17   0   18.96    9.11
   2 -17   0   32.04   12.61
   2 -17   0   24.04   11.47
  -2  17   0   -9.87   13.70
  -2  17   0   15.21   16.92
  -2  17   0   11.20   10.66
   1 -17   0  462.62  138.59
   0 -17   0  122.71  112.83
   0  17   0  215.39  262.85
  -1 -17   0  161.57  359.47
  -2 -17   0  197.94  223.14
  -2 -17   0  297.52  426.10
  -2 -17   0    4.71   10.00
  -2 -17   0   15.98   11.87
   2  17   0   29.74    9.34
   2  17   0   24.35   16.32
   2  17   0   36.13   16.46
   2  17   0    9.81   14.96
  -3 -17   0   25.41   13.28
  -3 -17   0   34.96   10.34
   3  17   0   28.90   17.94
   3  17   0   13.06   18.05
  -4 -17   0   27.52   11.43
  -4 -17   0   -8.97    9.37
   4  17   0  -15.75   17.65
   4  17   0   -8.45   15.25
   4  17   0   18.86   11.32
  -5 -17   0   17.37    9.05
  -5 -17   0   -9.62    8.14
   5  17   0   15.65   23.22
   5  17   0  -15.70   10.54
   5  17   0  -11.07   16.46
  -6 -17   0   13.18    9.37
  -6 -17   0   11.89   12.26
   6  17   0    0.93   10.93
   6  17   0   23.53   23.84
   6  17   0   33.23   22.69
  -7 -17   0    2.19    9.46
   7  17   0   32.81   16.88
   7  17   0   17.64   19.32
   7  17   0  -68.62   50.66
   3 -18   0    8.30    8.91
   3 -18   0   21.24   17.29
   3 -18   0    8.32   10.10
  -3  18   0  -21.28   15.51
  -3  18   0   14.56   16.24
   2 -18   0    0.57    8.71
   2 -18   0    4.58   10.99
   2 -18   0  -15.34    6.93
  -2  18   0  -21.51    8.60
  -2  18   0  -14.10   14.81
  -2  18   0  -18.70   12.86
   1 -18   0   12.67   10.82
   1 -18   0   11.74    9.57
  -1  18   0  -12.18    8.12
  -1  18   0  -17.27   15.24
  -1  18   0    8.02   13.98
   0 -18   0  275.60  173.70
  -1 -18   0    9.91    8.34
  -1 -18   0    3.88    8.22
  -1 -18   0 -101.17  134.62
   1  18   0    4.66   13.06
   1  18   0   14.03    9.70
   1  18   0   -6.42   19.18
   1  18   0   10.08   15.45
  -2 -18   0    0.68    6.74
  -2 -18   0   18.85   11.92
   2  18   0    1.53   13.64
   2  18   0   18.35   12.98
   2  18   0   10.67   14.39
  -3 -18   0    5.50    7.43
  -3 -18   0    3.18   10.79
   3  18   0   10.42   15.62
   3  18   0   -7.89   13.40
   3  18   0   -3.72   15.70
  -4 -18   0    9.28   10.74
  -4 -18   0    4.29    8.88
   4  18   0    0.44   23.81
   4  18   0  -20.29   13.78
  -5 -18   0   29.04   13.39
   5  18   0   37.40   18.72
   5  18   0   49.74   24.67
  -6 -18   0    5.21   13.31
   6  18   0    5.19   19.25
   6  18   0  -43.18   30.91
   6  18   0   -5.15   13.12
   2 -19   0   -5.34   13.68
   1 -19   0   12.38   10.01
   1 -19   0    4.75   10.00
   1 -19   0    6.13   10.11
  -1  19   0   -6.82    9.79
  -1  19   0   -3.15   33.08
  -1  19   0   18.97   12.37
   0 -19   0   -7.99   11.05
   0  19   0   -7.73   17.34
   0  19   0  -32.92   19.33
   0  19   0  -20.45    9.94
  -1 -19   0  -11.55    9.18
  -1 -19   0    5.68   20.62
  -1 -19   0    5.55   10.18
   1  19   0   15.41    9.20
   1  19   0   24.79   18.03
   1  19   0   13.91   18.67
  -2 -19   0  -16.43    7.94
  -2 -19   0   16.99   12.64
   2  19   0   16.62   15.03
   2  19   0  -10.79    7.79
   2  19   0    2.23   15.62
  -3 -19   0  -22.91    8.66
  -3 -19   0  -24.23    9.20
   3  19   0   -0.97   16.36
   3  19   0  -10.24   18.14
   3  19   0  -22.59    8.33
  -4 -19   0   -7.06   10.49
  -4 -19   0    6.59    8.34
   4  19   0   23.30   45.61
   4  19   0    5.76   14.78
   5  19   0   12.76   23.43
   4  19  -1  -15.11   16.90
   4  19  -1  -21.77   11.85
   4  19  -1  -56.11   23.97
  -4 -19   1   -9.88    8.54
  -4 -19   1  -10.62   17.37
   3  19  -1  -14.80   30.99
   3  19  -1  -11.59    9.81
   3  19  -1    3.76   17.47
  -3 -19   1   -1.41    8.89
  -3 -19   1  -27.70   10.05
   2  19  -1    4.94   10.79
   2  19  -1  -31.50   12.86
   2  19  -1   -4.77   19.93
  -2 -19   1    0.84   11.20
  -2 -19   1   12.94   11.91
   1  19  -1   -3.07   14.15
   1  19  -1  -11.29   15.84
   1  19  -1   -3.78    9.76
  -1 -19   1    3.41   10.78
  -1 -19   1   -7.87   14.92
   0  19  -1  -15.61   17.22
   0  19  -1    6.30   11.28
   0  19  -1    9.69   12.96
   0  19  -1  -10.11   17.79
   0 -19   1   -9.18   10.07
  -1  19  -1   -9.31   13.36
  -1  19  -1  -14.07    9.05
  -1  19  -1  -16.03   15.91
  -1  19  -1   -6.54   17.20
   1 -19   1    5.32   10.51
   1 -19   1  -25.33   10.09
   6  18  -1   28.65   23.18
   5  18  -1   -5.90   11.99
   5  18  -1   15.86   14.78
   5  18  -1   10.03   21.64
  -5 -18   1    7.40   11.15
  -5 -18   1   36.53   13.35
   4  18  -1   -4.01   25.49
   4  18  -1   11.21   20.01
  -4 -18   1   10.32   10.65
  -4 -18   1   12.23   11.27
   3  18  -1   27.41   22.42
   3  18  -1    0.37    7.50
   3  18  -1   19.66   18.88
  -3 -18   1  -16.37    7.89
  -3 -18   1  -18.77    7.99
   2  18  -1    8.42   18.20
   2  18  -1   19.49   10.21
   2  18  -1   24.06   18.88
  -2 -18   1   17.60    8.60
  -2 -18   1   38.51   13.38
   1  18  -1    7.67   14.14
   1  18  -1   -1.58   15.83
   1  18  -1   -0.19   17.30
   1  18  -1   -8.83    8.31
  -1 -18   1   -2.08    7.82
  -1 -18   1   -8.81    6.63
  -1 -18   1 -339.47  456.95
  -1 -18   1  168.02  178.78
  -1 -18   1   -8.04   11.49
   0  18  -1   10.39   18.09
   0  18  -1   25.76   17.59
   0  18  -1   -2.76   15.80
   0  18  -1    5.35    8.85
   0 -18   1   21.98   11.33
   0 -18   1   -1.42    9.89
   0 -18   1   10.11   12.68
  -1  18  -1   -3.05    8.38
  -1  18  -1   -1.40   13.00
  -1  18  -1   -1.40   15.97
   1 -18   1   -6.74    9.20
   1 -18   1    4.08   10.55
  -2  18  -1   18.71   15.27
  -2  18  -1    1.13   18.28
  -2  18  -1    3.14    9.11
   2 -18   1   22.20   13.38
   2 -18   1   -0.08    9.65
   2 -18   1   48.74   17.87
  -3  18  -1  -14.53    9.26
  -3  18  -1  -22.52   17.61
  -3  18  -1   28.15   19.48
   3 -18   1   -9.15   16.43
   3 -18   1   12.02   10.65
   7  17  -1  -21.97   21.79
   7  17  -1   28.09   27.74
   7  17  -1   24.56   13.45
  -7 -17   1   -1.95   10.52
   6  17  -1   17.12   20.21
   6  17  -1  -12.58   14.98
   6  17  -1    3.15   13.95
  -6 -17   1   -1.27   11.59
   5  17  -1    6.12   17.04
   5  17  -1   12.27   17.05
   5  17  -1  -11.96   10.61
  -5 -17   1   12.19   10.61
  -5 -17   1    0.51    9.15
   4  17  -1   12.22   16.68
   4  17  -1   -3.79   16.83
   4  17  -1   11.82   24.80
  -4 -17   1    1.90    8.40
  -4 -17   1   -3.63    9.81
   3  17  -1   23.51   11.53
   3  17  -1   56.74   22.63
   3  17  -1   29.65   20.24
  -3 -17   1   30.37   12.64
  -3 -17   1   66.70   15.06
   2  17  -1    1.81    7.48
   2  17  -1   -0.57   14.93
   2  17  -1   -2.35   11.31
   2  17  -1   26.37   15.43
  -2 -17   1   15.57    9.91
  -2 -17   1    7.15   11.46
  -1 -17   1  444.96  282.41
   0 -17   1  545.90  105.49
  -1  17  -1   11.98    8.92
  -1  17  -1   -7.69   11.63
  -1  17  -1   21.08   13.96
   1 -17   1   -2.67    9.54
   1 -17   1   19.56   12.40
   1 -17   1   18.54   10.63
  -2  17  -1   -7.02   13.60
  -2  17  -1   -7.82    8.65
  -2  17  -1   -3.01   13.18
   2 -17   1  -16.59    6.08
   2 -17   1    5.94    7.09
   2 -17   1   -9.09    7.55
  -3  17  -1    9.62   19.03
  -3  17  -1    0.98   13.54
  -3  17  -1   -7.38   10.24
   3 -17   1   20.51    8.91
   3 -17   1   23.28   11.45
   3 -17   1   10.74    9.86
  -4  17  -1  -32.66   13.77
  -4  17  -1  -20.51    9.76
  -4  17  -1    3.92   19.35
   4 -17   1   -0.56    8.48
   4 -17   1  -13.85    7.68
   7  16  -1   31.96   28.72
   7  16  -1    8.21   20.18
   7  16  -1    7.18   12.82
  -7 -16   1  -10.78    8.61
   6  16  -1   21.58   18.51
   6  16  -1    5.62   20.98
   6  16  -1   66.71   26.70
   5  16  -1   -1.74   10.04
   5  16  -1   15.38   20.20
   5  16  -1   50.80   21.43
  -5 -16   1   18.63    9.76
  -5 -16   1   35.91   12.21
   4  16  -1   14.87   22.53
   4  16  -1   27.12   19.95
   4  16  -1    4.99    8.95
  -4 -16   1   18.88   10.13
  -4 -16   1   21.28    8.13
   3  16  -1    4.52   15.90
   3  16  -1    7.26   15.70
   3  16  -1    2.09    7.66
  -3 -16   1    3.60    6.98
  -3 -16   1   -5.86   10.35
  -3 -16   1    6.28    9.36
   2  16  -1   77.83   20.94
  -2 -16   1   92.43  232.02
   0  16  -1  194.63  149.27
   0 -16   1  133.90  313.17
   0 -16   1   93.59  143.04
  -1  16  -1   42.53   18.10
  -1  16  -1    4.71    9.16
  -1  16  -1  -30.21  213.66
  -1  16  -1   31.86   17.88
   1 -16   1   16.34    9.16
   1 -16   1 -271.80  227.90
   1 -16   1   10.86    7.64
   1 -16   1   13.98   10.25
   1 -16   1   16.70   11.07
  -2  16  -1   44.36   18.60
  -2  16  -1   30.07   16.36
  -2  16  -1   48.83   23.30
   2 -16   1   26.57  319.51
   2 -16   1  228.69  117.85
   2 -16   1   40.71   14.61
   2 -16   1   35.72   14.04
  -3  16  -1   38.05   19.96
  -3  16  -1    2.82    9.05
  -3  16  -1  -18.56   11.25
   3 -16   1   21.93   12.09
   3 -16   1    2.78    8.84
   3 -16   1   10.37   10.28
  -4  16  -1   -4.60   13.69
  -4  16  -1  -29.50   14.06
  -4  16  -1   -6.09   10.45
   4 -16   1   10.44   11.07
   4 -16   1   -4.09    7.17
   4 -16   1   -5.17    8.91
  -5  16  -1  -18.79   16.12
  -5  16  -1    9.86   11.85
  -5  16  -1   12.19   17.55
   5 -16   1    2.92    9.18
   8  15  -1  -13.34   19.62
   8  15  -1   -5.26   20.77
   8  15  -1  -12.86   16.38
  -8 -15   1  -26.00   13.76
   7  15  -1   10.10   16.75
   7  15  -1   31.46   17.55
   7  15  -1  -10.71   19.68
  -7 -15   1   -8.92    7.37
  -7 -15   1  -31.18   12.05
   6  15  -1  -22.14   17.40
   6  15  -1    2.63   18.36
   6  15  -1   21.28   13.07
  -6 -15   1   19.83   12.24
  -6 -15   1   10.61   19.78
  -6 -15   1   -4.31    7.37
   5  15  -1   28.73   19.33
   5  15  -1   22.60   19.71
   5  15  -1   31.13   13.91
  -5 -15   1   46.83   13.26
  -5 -15   1   41.74   11.52
   4  15  -1   46.24   13.20
   4  15  -1   75.10   27.74
   4  15  -1   77.30   24.28
  -4 -15   1   71.64   16.26
  -4 -15   1   79.66   20.04
   3  15  -1  -42.20  195.42
   3  15  -1  105.31  201.83
   2  15  -1   32.73   10.37
   2  15  -1   62.57   18.22
   2  15  -1  161.23  128.41
   2  15  -1   77.29   15.32
   2  15  -1   50.30   18.21
  -2 -15   1   45.60   11.80
  -2 -15   1   62.55   17.48
  -2 -15   1   42.94   11.39
   1  15  -1   15.58   12.14
   1  15  -1   18.05   14.15
   1  15  -1  -15.36   11.40
   1  15  -1   29.18  160.05
  -1 -15   1   59.68  211.44
  -1 -15   1   -9.21   99.23
  -1 -15   1   13.82    8.46
  -1 -15   1    4.80    8.65
   0  15  -1   17.97   12.85
   0  15  -1   13.11    8.66
   0  15  -1   28.34   14.97
   0 -15   1   13.07    9.17
   0 -15   1   10.41    6.82
   0 -15   1   12.27    8.22
   0 -15   1 -249.49  186.78
  -1  15  -1  122.87  306.84
  -2  15  -1   95.88   20.70
  -2  15  -1   15.48  154.96
  -2  15  -1   56.28   16.93
  -2  15  -1   40.17   12.70
   2 -15   1   36.57   12.92
   2 -15   1   48.76   10.51
   2 -15   1  -40.31  229.50
   2 -15   1  -26.84  116.29
   2 -15   1   67.52   16.68
   2 -15   1   60.48   15.96
  -3  15  -1   58.01   16.75
  -3  15  -1  111.72   24.29
  -3  15  -1   58.20   18.03
   3 -15   1  293.00  265.06
   3 -15   1   26.06   12.81
   3 -15   1   41.11   12.99
   3 -15   1   23.25   11.95
  -4  15  -1   25.58   14.02
  -4  15  -1   25.63   18.89
   4 -15   1    4.32    7.87
   4 -15   1   14.92   10.21
   4 -15   1    6.59    8.19
  -5  15  -1   -4.64    9.89
  -5  15  -1    9.22   15.84
  -5  15  -1   10.60   12.04
   5 -15   1   -9.88    7.09
   5 -15   1    8.52   10.50
   5 -15   1    0.40    7.50
  -6  15  -1    4.49   14.08
  -6  15  -1  -16.04   14.42
   6 -15   1  -24.29   17.28
   6 -15   1  -10.77    9.77
   6 -15   1   32.43   13.87
   9  14  -1    1.98   15.64
   9  14  -1   23.48   21.65
   9  14  -1   -3.38   12.09
   9  14  -1   25.57   23.18
  -9 -14   1   -7.25    9.70
   8  14  -1    6.85   14.28
   8  14  -1   20.49   22.15
   8  14  -1    8.65   14.55
   8  14  -1   17.80   23.93
  -8 -14   1  -12.98   17.73
  -8 -14   1   10.96   11.07
   7  14  -1  -14.52   10.40
   7  14  -1    5.73   19.21
   7  14  -1    7.96   12.06
   7  14  -1    6.86   16.41
  -7 -14   1   -4.91   14.39
  -7 -14   1    2.15    7.78
   6  14  -1   37.30   13.93
   6  14  -1   20.21   12.52
   6  14  -1    6.77   16.58
   6  14  -1  -12.74   15.75
  -6 -14   1   23.24    9.25
  -6 -14   1   23.03   12.53
  -6 -14   1   -5.81   12.92
   5  14  -1   14.50   11.47
   5  14  -1   12.49   19.51
   5  14  -1    9.32    9.90
  -5 -14   1    2.50   11.64
  -5 -14   1   13.86    8.67
  -5 -14   1   15.30   11.24
   4  14  -1    6.40   13.74
   4  14  -1   13.45   20.02
   4  14  -1   -0.02    7.61
  -4 -14   1   12.47   10.29
  -4 -14   1   10.22    7.86
  -4 -14   1   -6.29    7.58
  -4 -14   1   -6.54    7.41
   3  14  -1   22.49   11.15
   3  14  -1   11.54  119.26
   3  14  -1   39.00   17.33
   3  14  -1   13.77   10.91
   3  14  -1   20.66   12.67
   3  14  -1 -129.46  123.28
   3  14  -1   21.81    9.25
  -3 -14   1  248.82  172.54
  -3 -14   1   31.34   10.73
  -3 -14   1   23.13    9.22
  -3 -14   1   18.21   10.48
   2  14  -1   37.63  111.96
  -2 -14   1  182.21  113.24
   1  14  -1   29.57    8.55
   1  14  -1    5.12    7.86
   1  14  -1   13.21   86.03
   1  14  -1  -98.40  111.18
   1  14  -1   14.80   11.42
   1  14  -1    7.71   10.75
   1  14  -1   24.64   11.80
  -1 -14   1   -0.90   83.35
  -1 -14   1   24.07   10.86
  -1 -14   1   90.60  181.72
  -1 -14   1   18.97    7.89
  -1 -14   1   21.22    8.51
   0  14  -1   38.16    9.37
   0  14  -1   44.77   15.75
   0  14  -1 -112.00  124.82
   0  14  -1   64.54   16.36
   0 -14   1   30.02   11.49
   0 -14   1   40.23   10.54
   0 -14   1   -5.54  152.38
   0 -14   1   51.12   14.02
   0 -14   1   31.61   10.29
  -2  14  -1   29.20   14.58
  -2  14  -1   22.75   11.38
  -2  14  -1   27.71   20.43
   2 -14   1   23.70   10.79
   2 -14   1    1.33   12.59
   2 -14   1   12.00    5.31
   2 -14   1   12.62    9.33
   2 -14   1 -203.89  157.52
   2 -14   1   -1.55   71.18
   3 -14   1 -104.57  100.56
  -4  14  -1 -115.00  129.42
  -4  14  -1   25.45   15.12
  -4  14  -1   19.49  145.25
  -4  14  -1   30.12   14.36
  -4  14  -1   41.43   16.39
   4 -14   1   46.12   13.67
   4 -14   1   41.31   12.49
   4 -14   1   41.86   13.96
   4 -14   1    3.79  102.78
  -5  14  -1  -16.29   11.23
  -5  14  -1    1.06   14.15
  -5  14  -1   -0.87    9.47
   5 -14   1   19.00    8.68
   5 -14   1   -0.89    7.71
   5 -14   1    7.28    8.50
  -6  14  -1   19.88   17.30
  -6  14  -1  -11.35   14.00
  -6  14  -1    0.91   13.20
   6 -14   1    6.32   10.04
   6 -14   1   18.10   11.68
   6 -14   1   16.22   11.16
  -7  14  -1   -4.59   13.56
  -7  14  -1  -17.19   16.73
  -7  14  -1   18.74   18.49
   7 -14   1   28.51   13.08
   7 -14   1   32.15   16.16
   9  13  -1   41.83   20.24
   9  13  -1   -7.82   15.79
   9  13  -1   28.87   27.56
   9  13  -1   23.65   22.91
   9  13  -1   26.84   18.53
  -9 -13   1   -5.28   14.48
  -9 -13   1   15.19   13.75
   8  13  -1  -21.22   14.27
   8  13  -1    5.52   20.77
   8  13  -1    4.52   22.86
   8  13  -1   25.30   19.38
   8  13  -1    8.23   12.89
  -8 -13   1   -4.55    9.59
  -8 -13   1    3.18   10.77
   7  13  -1   30.18   23.09
   7  13  -1    2.75  342.41
   7  13  -1    6.53   20.73
   7  13  -1  -20.46   14.55
   7  13  -1   16.60   12.73
   7  13  -1    8.77   15.15
  -7 -13   1   13.34   10.71
  -7 -13   1   -8.85   13.92
   6  13  -1    4.91   15.22
   6  13  -1   17.62    9.23
   6  13  -1   30.30   10.78
   6  13  -1   16.12   22.86
  -6 -13   1   26.59   12.63
  -6 -13   1   30.64    7.22
   5  13  -1 -171.06  189.54
   5  13  -1   11.85    9.49
   5  13  -1   17.49   27.62
   5  13  -1   10.59   10.82
   5  13  -1    0.44    8.69
   5  13  -1  -45.13  139.19
   5  13  -1    0.67   11.88
  -5 -13   1    6.86   10.98
  -5 -13   1   -3.64    8.09
  -5 -13   1    9.71    5.90
   4  13  -1   66.55   18.31
   4  13  -1   71.80   15.00
   4  13  -1   15.80  133.13
   4  13  -1  116.36   26.72
   4  13  -1   91.59   15.69
   4  13  -1 -109.68  151.24
  -4 -13   1   79.01   16.28
  -4 -13   1 -207.79  179.97
  -4 -13   1  105.31   19.55
  -4 -13   1   52.29  169.75
  -4 -13   1  109.80   17.31
  -4 -13   1   93.97   17.01
   3  13  -1   82.54   15.76
   3  13  -1   93.16   21.60
   3  13  -1   50.00   14.82
   3  13  -1  129.64  123.75
   3  13  -1 -296.06  253.97
  -3 -13   1   90.80   15.69
  -3 -13   1  -50.90  190.16
  -3 -13   1   94.62   16.94
  -3 -13   1   78.66   16.44
  -3 -13   1  -98.63  137.60
   2  13  -1  -64.00   92.84
   2  13  -1    5.77    8.81
   2  13  -1    9.36    8.14
   2  13  -1   -2.92   11.08
   2  13  -1  -86.87  181.84
   2  13  -1    2.30   11.79
   2  13  -1   16.15    9.95
   2  13  -1    4.71    8.70
   2  13  -1    5.03    5.35
   2  13  -1    2.81    5.91
  -2 -13   1    3.57    5.13
  -2 -13   1   17.27    9.40
  -2 -13   1   19.89    9.69
  -2 -13   1    5.32  119.51
  -2 -13   1   13.35    7.56
   1  13  -1  -23.20  105.40
   1  13  -1   -0.12    8.30
   1  13  -1   11.61    8.78
   1  13  -1   -0.24    9.53
   1  13  -1   11.27    9.37
   1  13  -1   21.60    8.03
   1  13  -1    8.87    7.65
   1  13  -1   25.68   12.86
  -1 -13   1  -11.55  150.43
  -1 -13   1   23.72   10.43
  -1 -13   1    5.33    6.36
  -1 -13   1   12.20    8.91
   0  13  -1   48.79   11.21
   0  13  -1   44.19   10.29
   0  13  -1   75.69   17.44
   0  13  -1   28.18   10.90
   0  13  -1   68.06   16.02
   0  13  -1   21.30   12.00
   0  13  -1  -65.27   79.44
   0 -13   1   47.62   13.05
   0 -13   1  -23.47  137.18
   0 -13   1   50.79   10.62
   0 -13   1   51.91   13.36
   0 -13   1   48.75   12.25
  -1  13  -1   31.61   12.38
  -1  13  -1 -122.51  117.49
  -1  13  -1   77.63   13.41
  -1  13  -1   43.55   10.85
  -1  13  -1   70.70   15.27
   1 -13   1   54.04    9.77
   1 -13   1  -59.88   83.11
   1 -13   1   33.63   12.34
   1 -13   1   41.24   11.84
   1 -13   1   57.59   13.09
  -2  13  -1   36.31   15.74
  -2  13  -1   21.32    9.83
  -2  13  -1   32.73    9.00
  -2  13  -1   39.26  111.10
  -2  13  -1   15.98   10.94
   2 -13   1   28.86   10.27
   2 -13   1   22.86   10.55
   2 -13   1   28.97   11.72
   2 -13   1   26.16    6.87
  -3  13  -1   -4.56    8.75
  -3  13  -1   10.46    9.65
  -3  13  -1   14.26   11.97
   3 -13   1    4.65    4.72
   3 -13   1  103.51   72.79
   3 -13   1   23.53    9.92
   3 -13   1    1.73    5.99
   3 -13   1   16.31   11.28
   3 -13   1   77.06  161.67
  -5  13  -1 -429.45  263.50
  -5  13  -1    7.70   13.43
  -5  13  -1    0.19   10.49
  -5  13  -1  -16.18    7.05
   5 -13   1    3.94    7.56
   5 -13   1   -5.19    6.10
   5 -13   1   -0.52    7.30
  -6  13  -1  -10.76    9.79
  -6  13  -1   -9.14    9.96
  -6  13  -1  -17.99   11.84
   6 -13   1   -2.16    8.63
   6 -13   1   -2.57    9.17
   6 -13   1    9.81    8.08
  -7  13  -1   -4.27   12.48
  -7  13  -1   -4.80   14.11
  -7  13  -1  -13.97   13.38
   7 -13   1    6.89    9.80
   7 -13   1    6.84   10.20
   7 -13   1    1.94    9.03
  10  12  -1   -8.11   13.99
  10  12  -1   47.76   13.86
  10  12  -1   26.21   29.94
  10  12  -1   22.28   19.11
  10  12  -1   23.29   27.75
 -10 -12   1   21.52   14.21
 -10 -12   1   36.95   16.39
   9  12  -1   31.25   21.08
   9  12  -1    0.69   13.88
   9  12  -1   46.82   27.26
   9  12  -1   -3.24   26.84
   9  12  -1  -13.78   12.38
  -9 -12   1   33.17   14.17
  -9 -12   1    3.53   13.55
   8  12  -1   39.97   18.74
   8  12  -1   16.80   20.55
   8  12  -1   40.01   26.81
   8  12  -1   21.00   13.67
   8  12  -1   -0.34   19.36
   8  12  -1   50.11  203.36
  -8 -12   1   -0.41   14.57
  -8 -12   1   42.09   14.04
   6  12  -1   24.29   13.87
   6  12  -1   43.53   31.84
   6  12  -1   56.88   21.55
  -6 -12   1   95.37  140.24
   5  12  -1    5.06    9.97
   5  12  -1   30.33   16.32
   5  12  -1    2.87   11.33
   5  12  -1   87.11  119.21
   5  12  -1   44.12   17.83
   5  12  -1   22.05   16.04
   5  12  -1   28.65   11.89
  -5 -12   1    7.68   10.71
  -5 -12   1   26.99   14.40
  -5 -12   1   40.39   13.77
  -5 -12   1   22.72   10.59
  -5 -12   1   22.76    8.70
   4  12  -1  204.48   25.78
   4  12  -1  163.29   24.30
   4  12  -1  194.69   25.16
   4  12  -1  228.60   26.52
   4  12  -1   62.70  112.77
   4  12  -1  207.84   30.42
   4  12  -1  215.38   33.55
   4  12  -1  240.79   96.91
   4  12  -1  230.44   25.65
   4  12  -1  226.37   22.24
   4  12  -1  214.89   35.93
  -4 -12   1  276.78   26.11
  -4 -12   1  263.30   29.11
  -4 -12   1  283.10   29.53
  -4 -12   1  265.55   29.99
  -4 -12   1  246.66   28.58
   3  12  -1  162.10   23.05
   3  12  -1  128.30   24.64
   3  12  -1  118.69   17.49
   3  12  -1  156.13   24.81
   3  12  -1  277.32   93.57
   3  12  -1  102.14   17.35
   3  12  -1   32.01   85.15
   3  12  -1  176.44   20.97
   3  12  -1  147.29   18.01
   3  12  -1  129.63   20.00
   3  12  -1   86.86   14.65
   3  12  -1  126.06   19.03
  -3 -12   1  183.27   22.62
  -3 -12   1  114.87   18.12
  -3 -12   1   76.11   94.55
  -3 -12   1  135.15   21.25
  -3 -12   1    1.83  133.59
  -3 -12   1  127.18   20.57
  -3 -12   1  163.34   21.46
   2  12  -1   96.36   18.91
   2  12  -1   27.12   95.80
   2  12  -1   60.78   16.83
   2  12  -1   84.98   19.64
   2  12  -1   70.39   15.50
   2  12  -1   55.48   12.63
   2  12  -1  188.02   83.27
   2  12  -1   66.42   11.32
   2  12  -1   74.43   15.51
   2  12  -1   80.55   14.56
   2  12  -1   96.06   13.30
   2  12  -1   74.23   17.94
  -2 -12   1   76.60   14.33
  -2 -12   1   79.59   16.18
  -2 -12   1   87.81   12.71
  -2 -12   1   82.53   16.95
  -2 -12   1  -31.14   81.46
  -2 -12   1   55.62   13.54
  -2 -12   1   67.13   13.05
   1  12  -1   60.77   16.27
   1  12  -1   50.88   12.58
   1  12  -1   11.21   88.58
   1  12  -1   60.94   16.44
   1  12  -1    5.43   11.27
   1  12  -1   19.69    9.60
   1  12  -1   29.14    7.73
   1  12  -1   29.88   10.18
   1  12  -1    7.77    9.42
   1  12  -1   42.95    8.27
   1  12  -1  -52.97   95.67
  -1 -12   1   27.01    4.69
  -1 -12   1   40.97   10.51
  -1 -12   1    5.07    9.96
  -1 -12   1   36.49   12.09
  -1 -12   1 -137.33  125.42
  -1 -12   1   23.73   94.24
  -1 -12   1   28.80    6.54
  -1 -12   1   21.95    9.85
  -1 -12   1   38.52   11.16
  -1 -12   1   58.43  109.64
  -1 -12   1  177.41   94.32
   0  12  -1    1.51    8.01
   0  12  -1   19.47    8.87
   0  12  -1   -2.16    4.75
   0  12  -1   10.12    5.70
   0  12  -1    0.69    8.52
   0  12  -1 -108.19   96.78
   0  12  -1    1.41    8.50
   0  12  -1   -9.75    7.34
   0  12  -1   13.88   11.07
   0 -12   1   13.43    7.83
   0 -12   1   12.64    7.70
   0 -12   1    9.74    5.94
   0 -12   1  108.31   75.25
   0 -12   1  -74.57   82.80
   0 -12   1  100.54  136.35
   0 -12   1  -13.36    7.22
   0 -12   1    3.51    6.35
  -1  12  -1   -8.42    9.26
  -1  12  -1   -6.63    6.71
  -1  12  -1    2.10    4.55
  -1  12  -1    0.11    6.48
  -1  12  -1   -0.77    8.55
  -1  12  -1 -136.71   88.83
  -1  12  -1  102.88  131.54
  -1  12  -1    1.79    8.54
   1 -12   1    3.50    6.04
   1 -12   1   -2.96    5.94
   1 -12   1    1.80    6.62
   1 -12   1    0.03    6.32
   1 -12   1    2.43    4.64
  -2  12  -1   42.37    7.46
  -2  12  -1   33.56   12.11
  -2  12  -1   48.92   14.40
  -2  12  -1   15.70   10.57
  -2  12  -1   25.79   10.01
  -2  12  -1  -74.84   74.74
   2 -12   1   28.29    9.86
   2 -12   1   32.80    9.23
   2 -12   1   73.49  108.63
   2 -12   1   26.59    6.10
   2 -12   1   25.41    9.29
   2 -12   1   58.31   68.28
  -3  12  -1   37.75   13.26
  -3  12  -1   48.73   14.75
  -3  12  -1   54.93    8.76
  -3  12  -1   37.14   12.85
   3 -12   1   25.93    8.29
   3 -12   1   37.53   10.95
   3 -12   1   24.06    9.20
   3 -12   1   39.28    7.14
  -4  12  -1   -5.88    4.17
  -4  12  -1    7.80   11.32
  -4  12  -1    6.06    8.29
  -4  12  -1   -2.36    8.93
   4 -12   1  -55.36   70.89
   4 -12   1    0.08    6.05
   4 -12   1    7.58    7.42
   5 -12   1  242.22   70.63
  -6  12  -1   16.14   12.50
  -6  12  -1   -3.63    5.86
  -6  12  -1    3.96   11.28
   6 -12   1   -6.95    6.88
   6 -12   1    0.52    8.68
   6 -12   1   12.39    8.72
  -7  12  -1  -16.19   11.46
  -7  12  -1  -12.25    6.69
  -7  12  -1   -4.93   12.10
   7 -12   1   -4.07   11.12
   7 -12   1  -14.77    8.85
   7 -12   1   -3.45    7.17
  -8  12  -1  -18.06   12.06
  -8  12  -1    0.53   13.66
  -8  12  -1  -10.55    8.30
   8 -12   1   28.02   10.19
  10  11  -1   -5.72   15.52
  10  11  -1   23.28   20.69
  10  11  -1  -10.63   13.77
  10  11  -1  -11.14   18.78
  10  11  -1    1.01   25.64
 -10 -11   1   17.09   12.66
 -10 -11   1  -32.22   15.24
 -10 -11   1  -10.13   12.09
   9  11  -1   -3.65   23.03
   9  11  -1   23.98   12.52
   9  11  -1   26.78   21.84
   9  11  -1   10.57   23.10
   9  11  -1   13.34   13.63
  -9 -11   1    5.41    9.75
  -9 -11   1    5.96   14.12
   8  11  -1  366.19  167.69
   6  11  -1   13.10   10.38
   6  11  -1    5.70  124.17
   6  11  -1   11.54   16.06
   6  11  -1  -58.11   94.46
   6  11  -1   45.44   18.93
   6  11  -1   21.08   12.05
  -6 -11   1   21.56    8.27
  -6 -11   1  -18.63   19.18
  -6 -11   1   22.41   12.21
  -6 -11   1   27.84   12.06
   5  11  -1   93.42   24.60
   5  11  -1  -31.37  114.88
   5  11  -1   94.65   17.42
   5  11  -1   82.87   14.33
   5  11  -1   95.61   22.12
   5  11  -1  108.83  119.21
   5  11  -1   68.54    9.80
   5  11  -1   80.69   24.32
   5  11  -1   61.73   15.94
  -5 -11   1   90.34   17.79
  -5 -11   1  104.14   18.94
  -5 -11   1   59.41   90.68
  -5 -11   1   98.42   14.85
  -5 -11   1   77.34   26.45
  -5 -11   1  108.04   18.99
   4  11  -1  135.53   29.54
   4  11  -1  126.14   15.07
   4  11  -1  134.28   21.86
   4  11  -1  120.78   19.09
   4  11  -1   97.65   14.16
   4  11  -1  230.08   85.34
   4  11  -1  101.14   18.30
   4  11  -1  142.73   26.54
   4  11  -1  107.99   18.38
   4  11  -1  138.28   25.54
  -4 -11   1  111.23   20.97
  -4 -11   1  144.55   22.31
  -4 -11   1  121.46   19.77
  -4 -11   1  177.61   78.00
  -4 -11   1  170.11   94.01
  -4 -11   1  131.70   17.81
  -4 -11   1  113.56   18.78
  -4 -11   1  211.39   80.89
  -4 -11   1  126.56   20.26
   3  11  -1   18.07   11.87
   3  11  -1  -65.99   77.81
   3  11  -1   19.49    7.35
   3  11  -1   -0.23   12.95
   3  11  -1   89.24   90.53
   3  11  -1   31.94    9.01
   3  11  -1   12.19    6.70
   3  11  -1   11.81    5.19
   3  11  -1   -3.40    7.73
   3  11  -1   15.51    8.41
   3  11  -1   14.53   10.53
   3  11  -1    3.40    8.38
   3  11  -1   22.92    8.87
   3  11  -1    3.75   73.05
  -3 -11   1   18.87    8.01
  -3 -11   1   11.21    8.67
  -3 -11   1   10.15    7.85
  -3 -11   1   12.90    7.18
  -3 -11   1    7.03  120.87
  -3 -11   1   14.92    9.06
  -3 -11   1   11.69   10.42
   2  11  -1  144.03   18.66
   2  11  -1  156.70   17.82
   2  11  -1  122.74   21.97
   2  11  -1  170.81   20.21
   2  11  -1  118.87   19.26
   2  11  -1  185.21   24.72
   2  11  -1  221.96   29.56
   2  11  -1  155.54   19.44
   2  11  -1  194.87   18.77
   2  11  -1  158.07   21.06
   2  11  -1  129.71   22.51
  -2 -11   1  217.60   25.70
  -2 -11   1  199.16   21.79
  -2 -11   1  183.42   22.59
  -2 -11   1  162.50   22.71
  -2 -11   1  177.72   22.31
  -2 -11   1  180.23   19.05
   1  11  -1  192.29   26.90
   1  11  -1  186.56   23.65
   1  11  -1  210.96   22.03
   1  11  -1  240.31   23.16
   1  11  -1  227.97   27.04
   1  11  -1  232.14   26.55
   1  11  -1  -12.62  126.85
   1  11  -1  153.77   57.18
   1  11  -1  174.89   20.36
   1  11  -1  165.83   22.25
   1  11  -1  205.65   18.34
  -1 -11   1  261.77  126.55
  -1 -11   1  194.49   21.09
  -1 -11   1  217.76   25.08
  -1 -11   1  162.26   21.86
  -1 -11   1  226.97   24.30
  -1 -11   1  215.72   22.33
  -1 -11   1  200.87   15.21
  -1 -11   1  188.89   22.48
  -1 -11   1   63.68  106.17
  -1 -11   1  165.25   15.49
   0  11  -1   28.75   11.12
   0  11  -1   52.47   14.81
   0  11  -1   50.72   10.79
   0  11  -1   32.06    9.94
   0  11  -1  163.47  183.48
   0  11  -1   39.32   95.54
   0  11  -1  101.55   82.25
   0  11  -1   60.34    8.51
   0  11  -1   46.46   12.58
   0  11  -1   42.39   12.69
   0 -11   1   43.39    9.25
   0 -11   1   -0.82   95.33
   0 -11   1   24.43    9.78
   0 -11   1   42.06   12.41
   0 -11   1   60.98   12.35
   0 -11   1   41.72   10.21
   0 -11   1   16.82   45.35
   0 -11   1   50.46   12.22
  -1  11  -1   68.52   15.50
  -1  11  -1  109.48   10.92
  -1  11  -1   86.28   15.61
  -1  11  -1   73.65   15.81
  -1  11  -1   91.03   16.01
  -1  11  -1  138.35   18.60
   1 -11   1  117.15   13.40
   1 -11   1   88.86   14.36
   1 -11   1   63.62   14.29
   1 -11   1   80.05   14.91
   1 -11   1  124.89   16.86
   1 -11   1  121.94   18.57
  -2  11  -1    6.50   86.99
  -2  11  -1    5.84    7.97
  -2  11  -1  -12.64   53.91
  -2  11  -1   21.91    9.63
  -2  11  -1    8.82    7.36
  -2  11  -1    6.48    7.37
  -2  11  -1   -3.94    6.90
  -2  11  -1    3.10    8.87
  -2  11  -1  -11.95    6.66
  -2  11  -1    7.08    4.11
   2 -11   1 -106.57   84.81
   2 -11   1  -12.58    8.41
   2 -11   1    8.16    7.01
   2 -11   1    3.10    3.67
   2 -11   1   17.16    7.49
   2 -11   1    7.52    6.33
   2 -11   1  -43.60   63.22
  -3  11  -1  131.04   21.95
  -3  11  -1   98.43   15.92
   3 -11   1   94.42   18.09
   3 -11   1  140.78   17.67
   3 -11   1  144.18   13.69
   3 -11   1  172.74   20.95
  -4  11  -1   29.56   13.26
  -4  11  -1   35.74   14.26
  -4  11  -1   31.36   12.57
  -4  11  -1   22.89    7.01
   4 -11   1   21.74    6.15
   4 -11   1   33.04    9.69
   4 -11   1   11.01   58.70
   4 -11   1   25.66   10.39
   4 -11   1   16.28    6.18
  -5  11  -1  115.86   23.20
  -5  11  -1  116.34   14.88
  -5  11  -1  108.68   25.25
  -5  11  -1   83.27   21.41
   5 -11   1  107.10   18.31
   5 -11   1   93.77   18.35
   5 -11   1  131.79   21.08
   5 -11   1   81.51  174.78
  -7  11  -1   10.98    8.96
  -7  11  -1    3.03   12.74
  -7  11  -1   33.77   16.62
  -7  11  -1   -1.88   15.56
   7 -11   1   11.74    9.14
   7 -11   1   14.29   10.09
   7 -11   1   -1.10    9.26
  -8  11  -1   23.63   18.02
  -8  11  -1   -8.03   12.26
  -8  11  -1   21.06   13.20
  -8  11  -1  -21.05   14.44
   8 -11   1    6.86    7.41
  -9  11  -1   13.23   12.43
  -9  11  -1   -0.97   16.46
  -9  11  -1   -1.45   10.32
   9 -11   1   11.48   11.21
   9 -11   1   10.37   12.70
  10  10  -1  -22.94   15.53
  10  10  -1    1.15   15.94
  10  10  -1   26.13   18.19
  10  10  -1    8.65   23.32
 -10 -10   1   33.32   15.01
 -10 -10   1   16.07   14.74
 -10 -10   1  -12.78   13.37
   9  10  -1    1.36   18.36
   9  10  -1   23.50   24.80
   9  10  -1  401.04  300.20
   9  10  -1   -1.96   13.12
   9  10  -1  -27.60  145.73
  -9 -10   1    2.65    9.88
  -9 -10   1   32.50  162.70
   8  10  -1 -203.39  129.91
   8  10  -1  135.61  219.70
   8  10  -1   26.42   22.18
   8  10  -1    8.36   14.23
   8  10  -1  -11.28    9.12
   8  10  -1   25.54   16.39
   8  10  -1   14.83   21.99
  -8 -10   1  -10.45   11.94
  -8 -10   1   11.21   10.67
   7  10  -1   10.90   11.20
   7  10  -1    2.63   19.42
   7  10  -1   10.95   16.79
   7  10  -1   -0.16   10.77
   7  10  -1  -12.70   10.20
   7  10  -1   -1.66   98.73
  -7 -10   1  115.31  120.72
  -7 -10   1   -3.42    8.34
   6  10  -1   10.08    8.76
   6  10  -1  -51.07  109.42
   6  10  -1    4.06   15.47
   6  10  -1   27.87   12.09
   6  10  -1   27.84   14.98
   6  10  -1   16.99   15.27
  -6 -10   1   12.93   12.57
  -6 -10   1   20.94    7.21
  -6 -10   1   18.13    9.76
  -6 -10   1    8.42   10.23
   5  10  -1  179.79   25.95
   5  10  -1  185.97   24.16
   5  10  -1  143.12   21.69
   5  10  -1  174.44   14.23
   5  10  -1  163.60   21.92
   5  10  -1  119.63   17.75
   5  10  -1  142.05   32.25
   5  10  -1   46.47   79.35
   5  10  -1  160.27   28.61
  -5 -10   1  188.87   25.24
  -5 -10   1  221.69   27.94
  -5 -10   1  117.01   22.17
  -5 -10   1  211.34   19.73
  -5 -10   1  121.63   20.62
  -5 -10   1  212.61   25.24
  -5 -10   1  144.75   67.78
   4  10  -1   36.64   13.72
   4  10  -1   44.03   14.39
   4  10  -1   38.34   76.97
   4  10  -1  168.45   86.77
   4  10  -1   24.09    9.56
   4  10  -1   41.84    8.32
   4  10  -1   44.88    9.84
   4  10  -1  -13.25   74.38
   4  10  -1   47.79   10.42
   4  10  -1   37.41   15.12
   4  10  -1   37.11   10.60
   4  10  -1   27.63   18.63
   4  10  -1   38.02   10.81
   4  10  -1   59.49   13.41
  -4 -10   1   33.12    8.44
  -4 -10   1   43.09   12.02
  -4 -10   1   66.50   76.11
  -4 -10   1   31.08   10.17
  -4 -10   1  -15.26   73.62
  -4 -10   1   48.86   12.05
  -4 -10   1   42.80  113.55
  -4 -10   1   58.57   14.38
  -4 -10   1   32.28   11.90
   3  10  -1   15.42    8.18
   3  10  -1  -75.88   75.83
   3  10  -1   13.22    6.59
   3  10  -1   17.19    7.41
   3  10  -1    1.84   11.72
   3  10  -1   13.20    6.28
   3  10  -1   18.84    7.88
   3  10  -1   51.95   61.43
   3  10  -1    9.67    4.79
   3  10  -1   18.63    7.36
   3  10  -1   33.40   10.58
   3  10  -1   -7.12    9.08
   3  10  -1    6.44    5.94
  -3 -10   1   14.70    9.47
  -3 -10   1   87.66  102.89
  -3 -10   1   10.00    7.79
  -3 -10   1    0.14    6.73
  -3 -10   1   11.28    5.99
  -3 -10   1    5.21    6.38
  -3 -10   1   10.98    8.81
   2  10  -1  215.08   21.67
   2  10  -1  198.85   20.31
   2  10  -1  262.19   27.30
   2  10  -1  230.09   23.48
   2  10  -1  208.59   27.71
   2  10  -1  201.86   22.76
   2  10  -1  218.01   20.11
   2  10  -1  191.71   20.36
   2  10  -1  203.83   18.88
   2  10  -1  166.75   22.02
   2  10  -1  175.79   25.55
  -2 -10   1  191.85   20.34
  -2 -10   1  220.48   22.28
  -2 -10   1  213.30   23.15
  -2 -10   1  166.70   57.43
  -2 -10   1   75.04   82.57
  -2 -10   1  221.02   24.59
  -2 -10   1  168.19   21.89
  -2 -10   1  208.63   21.86
   1  10  -1   27.31    8.56
   1  10  -1   39.37   12.71
   1  10  -1   24.12    6.34
   1  10  -1   25.15   53.14
   1  10  -1   31.12    7.65
   1  10  -1   21.60    8.67
   1  10  -1  -24.91   69.59
   1  10  -1   29.73   10.21
   1  10  -1   41.19   11.25
   1  10  -1   25.41   10.33
   1  10  -1   37.11    9.93
   1  10  -1   20.14    6.47
  -1 -10   1   53.61   49.41
  -1 -10   1   25.81    8.79
  -1 -10   1   32.82    5.22
  -1 -10   1   29.07    9.11
  -1 -10   1   15.55    6.68
  -1 -10   1   23.84    8.26
  -1 -10   1   47.64   11.21
   0  10  -1  158.51   13.43
   0  10  -1  113.27   19.06
   0  10  -1  143.54   18.94
   0  10  -1  124.85   18.58
   0  10  -1   99.60   17.38
   0  10  -1  154.82   17.15
   0  10  -1  146.90   17.56
   0 -10   1  125.54   17.97
   0 -10   1  149.65   16.47
   0 -10   1  152.05   18.38
   0 -10   1  156.42   18.41
   0 -10   1  120.93   18.94
   0 -10   1  143.55   18.99
  -1  10  -1   56.60   12.71
  -1  10  -1   49.56   12.78
  -1  10  -1   48.32    9.82
  -1  10  -1   35.05   10.88
  -1  10  -1   36.58   10.85
  -1  10  -1  158.05   73.52
  -1  10  -1   42.61   10.06
  -1  10  -1   49.35   11.35
   1 -10   1   23.59    7.95
   1 -10   1   34.84   54.47
   1 -10   1   91.09   45.98
   1 -10   1   65.03   12.71
   1 -10   1   47.70   10.35
   1 -10   1   37.34    9.86
   1 -10   1   31.34    9.56
  -2  10  -1  192.13   20.87
  -2  10  -1  201.93   22.13
  -2  10  -1  218.07   56.09
  -2  10  -1  220.37   25.77
  -2  10  -1  228.44   23.69
  -2  10  -1  274.86   28.08
  -2  10  -1  250.21   27.41
   2 -10   1  225.58   24.61
   2 -10   1  171.93   25.81
   2 -10   1  248.14   22.73
   2 -10   1  227.54   18.15
   2 -10   1  235.35   25.59
  -3  10  -1    1.18    6.87
  -3  10  -1   11.66    8.06
  -3  10  -1   14.54    8.99
  -3  10  -1   32.90    6.61
  -3  10  -1   12.53    9.37
  -3  10  -1   21.23    8.23
  -3  10  -1  -20.83   80.62
  -3  10  -1   17.04    7.83
  -3  10  -1   22.65   11.63
  -3  10  -1   19.54    9.44
   3 -10   1   14.96    6.66
   3 -10   1   19.30    8.99
   3 -10   1   -6.63   86.97
   3 -10   1    7.02    7.03
   3 -10   1   11.24    8.82
   3 -10   1   17.87    5.02
   3 -10   1   19.92    8.50
   3 -10   1  -36.69   49.06
  -4  10  -1   24.61    9.66
  -4  10  -1   23.27   10.71
  -4  10  -1   49.27   13.50
  -4  10  -1   47.17   15.23
  -4  10  -1    1.96   68.96
  -4  10  -1   41.43   14.86
   4 -10   1   36.00   12.73
   4 -10   1    2.40   80.67
   4 -10   1   44.95   10.63
   4 -10   1   32.48    9.47
   4 -10   1   26.77    5.45
  -5  10  -1  167.27   17.47
  -5  10  -1  145.26   26.17
  -5  10  -1  136.63   24.99
  -5  10  -1  137.22   25.54
   5 -10   1  155.70   17.43
   5 -10   1  120.86   18.66
   5 -10   1   99.11   61.01
   5 -10   1   98.52   18.53
  -7  10  -1   99.46  105.15
   7 -10   1   91.08  153.91
  -8  10  -1  -12.89   12.80
  -8  10  -1  -18.92   10.92
  -8  10  -1   -5.78   10.92
  -8  10  -1   -0.42    9.16
   8 -10   1    0.37    7.34
   8 -10   1  -10.66    8.92
  -9  10  -1  -17.57   11.06
  -9  10  -1    9.24   17.89
  -9  10  -1   16.56   19.05
  -9  10  -1    3.49   10.05
   9 -10   1   14.15    7.39
   9 -10   1  -25.65   14.90
  11   9  -1  -12.89   25.95
  11   9  -1   16.95   18.02
  11   9  -1   51.82   20.77
 -11  -9   1   29.47   15.01
 -11  -9   1   -2.18   12.53
  10   9  -1    7.95   15.17
  10   9  -1   59.74   27.83
  10   9  -1   40.45   31.01
 -10  -9   1   19.93   15.79
 -10  -9   1    9.84   15.35
 -10  -9   1   25.19   12.05
   9   9  -1   93.27   21.72
   9   9  -1 -302.40  202.88
   9   9  -1   28.71   27.03
   9   9  -1  226.03  128.18
   9   9  -1   42.57   19.56
   9   9  -1   42.68   23.67
   9   9  -1   31.98   24.49
  -9  -9   1   43.30   16.77
  -9  -9   1   43.24   14.26
   8   9  -1    5.62   11.70
   8   9  -1   17.03   11.33
   8   9  -1   -4.19   16.20
   8   9  -1    5.24   17.22
   8   9  -1   17.75   15.20
   8   9  -1  174.68  115.32
  -8  -9   1   21.35   13.01
  -8  -9   1    8.39   10.61
   7   9  -1   60.13   23.00
   7   9  -1   90.28   20.50
   7   9  -1   82.27   23.08
   7   9  -1   54.36   27.07
   7   9  -1   41.47   13.98
  -7  -9   1   73.18   16.61
   6   9  -1   59.45   16.04
   6   9  -1   68.00   16.96
   6   9  -1   46.87   23.11
   6   9  -1   99.94   27.71
   6   9  -1  150.38  120.85
   6   9  -1   63.07   19.31
   6   9  -1    0.84   84.30
  -6  -9   1  109.46   13.91
  -6  -9   1  105.22  137.50
  -6  -9   1   73.52   17.29
  -6  -9   1   83.68   16.55
  -6  -9   1   85.51   19.21
  -6  -9   1  -49.34   79.89
   5   9  -1   94.96   26.38
   5   9  -1   69.12   18.17
   5   9  -1   23.07   11.44
   5   9  -1   46.03   10.14
   5   9  -1   74.57   18.41
   5   9  -1   48.34    6.50
   5   9  -1   43.57   16.36
   5   9  -1   37.88    6.84
   5   9  -1   39.99   14.40
  -5  -9   1   62.86   13.93
  -5  -9   1   43.92   13.27
  -5  -9   1   63.70  119.81
  -5  -9   1   48.20    9.21
  -5  -9   1   61.82   16.87
  -5  -9   1   56.03   14.58
  -5  -9   1   39.50   12.52
  -5  -9   1  -61.94   69.97
   4   9  -1   43.67   13.93
   4   9  -1   36.26   13.26
   4   9  -1  -49.82   58.50
   4   9  -1   47.25    7.36
   4   9  -1   36.94    9.21
   4   9  -1  114.14   52.72
   4   9  -1   45.04    9.73
   4   9  -1   37.11   11.24
   4   9  -1   46.55   12.88
   4   9  -1   41.43    7.62
   4   9  -1   42.42   10.16
   4   9  -1   42.59   13.25
   4   9  -1   78.97   65.46
   4   9  -1   42.85   16.41
  -4  -9   1   32.90    8.30
  -4  -9   1   56.12   12.42
  -4  -9   1   41.14   11.57
  -4  -9   1   31.49   10.59
  -4  -9   1   36.07    9.72
  -4  -9   1   43.88   12.58
  -4  -9   1   17.42   17.34
  -4  -9   1   12.51  100.82
  -4  -9   1   71.79   65.79
   3   9  -1   59.38   16.74
   3   9  -1   40.49   10.58
   3   9  -1   41.74    8.43
   3   9  -1   71.28   13.51
   3   9  -1   58.03   10.19
   3   9  -1   86.06   46.11
   3   9  -1   35.24   10.85
   3   9  -1  124.69   55.26
   3   9  -1   46.19   13.10
   3   9  -1   43.06    9.83
   3   9  -1   53.09   14.68
   3   9  -1  -21.74   77.79
   3   9  -1   40.46    9.19
   3   9  -1   62.11   12.37
  -3  -9   1   46.01   10.50
  -3  -9   1    4.44   44.58
  -3  -9   1   59.58   13.43
  -3  -9   1   51.51   12.40
  -3  -9   1   69.57   10.80
  -3  -9   1   50.56   10.60
  -3  -9   1   16.99   96.59
  -3  -9   1   59.14   12.60
   2   9  -1   51.85    8.62
   2   9  -1   61.02   10.58
   2   9  -1   38.71    9.42
   2   9  -1   51.29   13.26
   2   9  -1   59.28   11.43
   2   9  -1   35.05    9.22
   2   9  -1   49.23   13.96
   2   9  -1  -25.35   39.22
   2   9  -1   40.11   12.34
   2   9  -1   36.04    8.63
   2   9  -1  120.02   50.76
   2   9  -1   35.27    7.29
   2   9  -1   40.95   10.57
  -2  -9   1   38.55    9.45
  -2  -9   1   38.43    8.88
  -2  -9   1   52.92   12.12
  -2  -9   1   48.72   40.89
  -2  -9   1   37.18    9.17
  -2  -9   1   42.90   10.69
  -2  -9   1   65.20   19.48
  -2  -9   1   40.04   10.06
  -2  -9   1   50.02    9.63
   1   9  -1   44.63   11.85
   1   9  -1   45.47    9.15
   1   9  -1   51.27    8.17
   1   9  -1   -1.22   51.01
   1   9  -1   36.81   11.41
   1   9  -1   30.49    6.88
   1   9  -1   65.33   11.72
   1   9  -1   55.50   13.64
   1   9  -1   46.43    8.34
   1   9  -1   14.46   38.30
   1   9  -1   56.09   10.99
   1   9  -1   30.87    9.28
  -1  -9   1   43.15    9.90
  -1  -9   1    2.41   44.51
  -1  -9   1  -22.14   47.99
  -1  -9   1   34.20    8.10
  -1  -9   1   36.06    8.81
  -1  -9   1   35.09    8.67
  -1  -9   1   47.06    9.93
  -1  -9   1   30.66    5.87
  -1  -9   1   57.96   12.67
  -1  -9   1   60.64   12.42
  -1  -9   1   34.59    8.61
  -1  -9   1   47.24    6.20
   0   9  -1  207.35   19.27
   0   9  -1  182.09   22.06
   0   9  -1  192.05   18.90
   0   9  -1  201.60   21.38
   0   9  -1  224.57   22.35
   0   9  -1  205.88   15.06
   0   9  -1  199.46   20.82
   0  -9   1  163.08   12.52
   0  -9   1  211.97   20.94
   0  -9   1  201.66   20.27
   0  -9   1  196.51   17.94
   0  -9   1  191.25   24.24
   0  -9   1  187.01   20.28
   0  -9   1  136.83   20.02
   0  -9   1  181.37   11.26
   0  -9   1  165.05   13.15
   0  -9   1  185.93   21.37
  -1   9  -1    2.97    2.71
  -1   9  -1    1.51    4.60
  -1   9  -1   -2.51    5.50
  -1   9  -1    1.14    5.75
  -1   9  -1  -38.70   54.77
  -1   9  -1    8.72    7.77
  -1   9  -1   46.63   45.31
  -1   9  -1    4.76    7.51
  -1   9  -1    1.39    5.40
  -1   9  -1   -1.34    5.84
  -1   9  -1    1.57    4.88
   1  -9   1   -7.23    4.73
   1  -9   1   -8.19   25.47
   1  -9   1   -1.55    4.52
   1  -9   1   -0.03    5.02
   1  -9   1    4.48    4.67
   1  -9   1  -63.23   46.18
   1  -9   1    2.21    2.94
   1  -9   1    4.74    5.11
   1  -9   1    4.42    5.01
  -2   9  -1   25.32    8.37
  -2   9  -1   80.42   60.78
  -2   9  -1  -38.32   64.21
  -2   9  -1   57.32   12.73
  -2   9  -1   37.71   10.13
  -2   9  -1   49.13   11.79
  -2   9  -1   33.40    9.17
  -2   9  -1   26.29    9.31
  -2   9  -1   63.72   12.94
  -2   9  -1   46.36   10.40
  -2   9  -1   37.23    9.96
  -2   9  -1   -7.69   42.14
   2  -9   1   45.78    7.19
   2  -9   1   23.98    8.76
   2  -9   1   43.41   10.04
   2  -9   1   -4.11   45.35
   2  -9   1  -23.54   38.87
   2  -9   1   66.70   12.51
   2  -9   1   48.48   10.36
   2  -9   1   23.56   53.93
   2  -9   1   28.15   10.82
  -3   9  -1    5.40    7.15
  -3   9  -1   13.23    6.34
  -3   9  -1   12.71    8.85
  -3   9  -1    2.70    5.64
  -3   9  -1    4.32    8.57
  -3   9  -1    9.31    5.93
  -3   9  -1  -14.45   40.71
  -3   9  -1    3.79    8.02
  -3   9  -1   16.38   10.28
  -3   9  -1   10.23    5.06
   3  -9   1  -31.70   58.88
   3  -9   1   13.06    4.29
   3  -9   1    9.44    5.87
   3  -9   1   14.81    6.91
   3  -9   1   12.42    6.98
   3  -9   1   10.25    5.25
  -4   9  -1   61.67   12.06
  -4   9  -1  -26.67   48.73
  -4   9  -1   48.65   14.30
  -4   9  -1   78.75   14.40
  -4   9  -1    8.42   77.72
  -4   9  -1   52.78   14.63
  -4   9  -1   88.37   16.73
  -4   9  -1   76.82   16.87
  -4   9  -1   50.29    8.98
  -4   9  -1   66.86   15.18
   4  -9   1   65.62   12.89
   4  -9   1   49.82   11.91
   4  -9   1   52.46   12.97
   4  -9   1   49.71    7.58
   4  -9   1   58.80   11.10
   4  -9   1  113.21   39.83
   4  -9   1  -22.94  104.24
   4  -9   1   64.29   10.82
   4  -9   1  -34.31   70.50
  -5   9  -1   55.23   81.56
  -5   9  -1   20.30    8.13
  -5   9  -1   25.35   12.57
  -5   9  -1    4.56    9.78
  -5   9  -1   11.76    9.03
  -5   9  -1   15.16   12.49
  -5   9  -1   14.74    5.99
  -5   9  -1    9.59    4.46
   5  -9   1   20.61   10.17
   5  -9   1   12.25    7.51
   5  -9   1    8.49    7.74
   5  -9   1   13.43    6.85
   5  -9   1   69.62  136.65
   5  -9   1   14.83    5.23
  -6   9  -1   25.71   14.90
  -6   9  -1   16.75    7.15
  -6   9  -1   13.52   10.18
  -6   9  -1    7.17    6.53
   6  -9   1   11.19    8.30
   6  -9   1   21.23    7.26
   6  -9   1   14.18    6.65
   6  -9   1   28.57   12.77
  -8   9  -1   -5.00    8.82
  -8   9  -1   -4.94   10.94
  -8   9  -1   -9.49    6.60
   8  -9   1   -7.20    7.34
   8  -9   1    2.63   10.08
  -9   9  -1    9.57   15.18
  -9   9  -1  -19.75   13.70
  -9   9  -1   12.86   11.96
   9  -9   1   -0.13    8.72
   9  -9   1  -14.99   13.92
   9  -9   1    5.15   12.15
  11   8  -1  -22.77   16.53
  11   8  -1  -17.87   12.36
  11   8  -1   13.84   23.06
  11   8  -1   31.59   37.16
 -11  -8   1  -21.86   12.26
 -11  -8   1  -18.63   10.38
 -11  -8   1   -5.58   13.23
  10   8  -1   36.52   16.55
  10   8  -1   -9.75   27.27
  10   8  -1    6.45   16.09
  10   8  -1   21.35   28.59
 -10  -8   1   12.54   13.50
 -10  -8   1   40.04   18.08
 -10  -8   1   12.36    9.81
   9   8  -1    2.31   12.45
   9   8  -1  178.07  159.20
   9   8  -1   20.16  132.12
   9   8  -1   15.75   14.74
   9   8  -1   22.20   21.02
   9   8  -1   27.54   23.45
   9   8  -1   52.29   21.66
  -9  -8   1    3.49   10.08
  -9  -8   1    5.10   12.72
   8   8  -1   25.68   14.14
   8   8  -1   56.04  174.85
   8   8  -1   47.93   24.98
   8   8  -1   28.20   15.59
   8   8  -1   27.66   15.72
   8   8  -1   29.37   22.34
  -8  -8   1   12.22   12.02
  -8  -8   1   31.06   11.92
   7   8  -1  -40.18  114.50
   7   8  -1   37.44   13.38
   7   8  -1   29.05   21.75
   7   8  -1   49.20   15.23
   7   8  -1   49.37   22.33
   7   8  -1   53.50   17.41
  -7  -8   1   76.59   90.93
  -7  -8   1   31.95   14.54
  -7  -8   1   61.34   14.88
   6   8  -1   61.05   16.85
   6   8  -1   91.81   11.71
   6   8  -1   83.82   87.16
   6   8  -1   62.73  101.20
   6   8  -1  124.11   23.12
   6   8  -1   58.97   16.57
   6   8  -1   96.26   19.00
   6   8  -1  112.78   27.99
   6   8  -1   66.94   23.88
  -6  -8   1   -2.09   77.96
  -6  -8   1  101.15   17.28
  -6  -8   1   32.97   14.05
  -6  -8   1   93.14   18.44
  -6  -8   1  -42.38  136.74
  -6  -8   1  100.04   19.73
   5   8  -1   24.50   12.75
   5   8  -1   18.45   11.80
   5   8  -1   29.86    5.30
   5   8  -1   17.18   18.18
   5   8  -1   25.24    9.69
   5   8  -1   -4.23   78.85
   5   8  -1   23.64    4.49
   5   8  -1   17.24    5.35
   5   8  -1   20.47   11.57
   5   8  -1  -89.09   74.06
   5   8  -1   19.72    8.42
   5   8  -1   21.83    9.88
   5   8  -1   15.82   10.44
   5   8  -1   44.57   61.73
  -5  -8   1   27.43    6.69
  -5  -8   1   15.84    9.80
  -5  -8   1   88.92   55.04
  -5  -8   1   80.09  120.26
  -5  -8   1   38.60   11.97
  -5  -8   1   23.76   10.83
  -5  -8   1   14.73   12.00
  -5  -8   1   24.34    9.00
   4   8  -1   60.16   15.28
   4   8  -1   52.13   10.10
   4   8  -1   70.24   17.90
   4   8  -1   67.51    8.38
   4   8  -1  127.69   21.64
   4   8  -1   70.55   14.64
   4   8  -1  160.72   71.54
   4   8  -1   69.90   13.20
   4   8  -1   96.88   24.25
   4   8  -1   86.34    9.88
   4   8  -1   44.08   10.61
   4   8  -1   30.49   57.09
  -4  -8   1   68.21   15.23
  -4  -8   1   75.95   14.83
  -4  -8   1   84.34   16.93
  -4  -8   1   68.00   10.16
  -4  -8   1   35.98   57.70
  -4  -8   1   76.58   13.90
  -4  -8   1   22.95   51.68
  -4  -8   1   63.34   10.47
  -4  -8   1  188.73   91.00
  -4  -8   1   89.15   15.92
   3   8  -1  288.03   29.74
   3   8  -1  237.22   32.09
   3   8  -1  259.83   28.00
   3   8  -1  304.42   29.80
   3   8  -1  256.24   23.49
   3   8  -1  320.72   22.78
   3   8  -1  288.06   26.85
   3   8  -1  300.13   22.62
   3   8  -1  256.93   24.63
   3   8  -1  297.01   24.87
  -3  -8   1  289.72   23.93
  -3  -8   1  309.94   26.02
  -3  -8   1  269.50   26.29
  -3  -8   1  301.11   26.66
  -3  -8   1  326.23   28.38
  -3  -8   1  319.54   28.60
   2   8  -1  141.67   15.80
   2   8  -1   88.90   15.23
   2   8  -1  105.11   16.55
   2   8  -1  109.53   17.50
   2   8  -1  178.86   38.14
   2   8  -1  113.33   15.26
   2   8  -1  105.98   12.22
   2   8  -1  126.29   16.02
   2   8  -1  108.93   13.50
  -2  -8   1  109.08   14.58
  -2  -8   1  116.30   10.94
  -2  -8   1  129.14   14.27
  -2  -8   1  111.63   14.09
  -2  -8   1   59.93   55.97
  -2  -8   1  113.47   15.35
  -2  -8   1  126.78   17.31
  -2  -8   1  125.41   16.69
   1   8  -1   31.73    9.43
   1   8  -1   41.33    7.35
   1   8  -1   38.30    8.61
   1   8  -1   57.05   12.56
   1   8  -1   59.53   24.68
   1   8  -1   39.55    7.84
   1   8  -1   32.61    7.77
   1   8  -1   59.08   13.72
   1   8  -1   53.85   10.17
   1   8  -1   41.08    9.76
   1   8  -1   79.97   46.77
   1   8  -1   37.21    7.26
  -1  -8   1   36.82   23.15
  -1  -8   1   42.51    5.73
  -1  -8   1   45.48    9.43
  -1  -8   1    8.16   33.19
  -1  -8   1   41.01   10.56
  -1  -8   1   39.80    8.59
  -1  -8   1   42.79   10.49
  -1  -8   1   18.34   30.58
  -1  -8   1   34.72    8.01
  -1  -8   1   31.54    8.02
   0   8  -1   48.21   31.98
   0   8  -1   -2.79   42.84
   0   8  -1   34.49    6.09
   0   8  -1   36.25    9.95
   0   8  -1   42.44    8.42
   0   8  -1   45.63    6.41
   0   8  -1   48.85   10.43
   0   8  -1   31.23    8.79
   0   8  -1   49.71   10.31
   0   8  -1   55.10   38.95
   0   8  -1   59.65   10.96
   0   8  -1   36.96    8.41
   0   8  -1   37.61    8.28
   0  -8   1   35.69    5.14
   0  -8   1   37.37    9.22
   0  -8   1   25.26    7.65
   0  -8   1   40.71    4.07
   0  -8   1   36.87    7.75
   0  -8   1   28.26    6.84
   0  -8   1   29.21    6.83
  -1   8  -1   11.62    6.44
  -1   8  -1  -43.66   33.31
  -1   8  -1   42.65   37.33
  -1   8  -1    5.29    5.91
  -1   8  -1    7.25    5.81
  -1   8  -1   19.25   13.22
  -1   8  -1    9.41    4.83
  -1   8  -1   15.05    8.41
  -1   8  -1    5.13   45.51
  -1   8  -1    9.22    5.44
  -1   8  -1    5.17    5.27
   1  -8   1    5.63    5.20
   1  -8   1   11.51    6.23
   1  -8   1    4.65    6.37
   1  -8   1    5.42    4.33
   1  -8   1    5.03    5.41
   1  -8   1   11.09    4.48
   1  -8   1    2.83    5.04
   1  -8   1   19.64   20.79
   1  -8   1  -14.93   36.03
  -2   8  -1   33.85   10.24
  -2   8  -1   39.70   10.47
  -2   8  -1   43.39   10.07
  -2   8  -1   24.64    8.35
  -2   8  -1   29.60    7.60
  -2   8  -1   27.22    8.48
  -2   8  -1   49.44   20.34
  -2   8  -1   23.03    6.07
  -2   8  -1   30.57    5.46
  -2   8  -1   30.41    7.96
  -2   8  -1   38.46    9.58
   2  -8   1   36.35   10.85
   2  -8   1  -27.57   39.17
   2  -8   1   21.24    5.03
   2  -8   1  -48.16   46.05
   2  -8   1   21.28    6.62
   2  -8   1   20.95    8.01
   2  -8   1   12.82    9.04
   2  -8   1   19.15    6.28
  -3   8  -1  320.29   31.35
  -3   8  -1  299.91   21.97
  -3   8  -1  318.28   24.97
  -3   8  -1  357.43   32.60
  -3   8  -1  318.04   29.64
  -3   8  -1  310.99   28.46
  -3   8  -1  296.97   24.32
  -3   8  -1  277.15   29.88
  -3   8  -1  313.44   29.47
   3  -8   1  277.62   24.82
   3  -8   1  268.68   20.24
   3  -8   1  283.41   23.96
   3  -8   1  290.16   26.25
  -4   8  -1   32.79   11.87
  -4   8  -1   12.37    6.98
  -4   8  -1   30.16    8.24
  -4   8  -1   12.82    4.90
  -4   8  -1   15.64    3.26
  -4   8  -1   11.95    7.85
  -4   8  -1   17.50   11.10
  -4   8  -1   13.55   10.27
  -4   8  -1   20.13    4.31
  -4   8  -1    9.57    8.11
  -4   8  -1   47.76   39.60
   4  -8   1   13.77    7.49
   4  -8   1    9.18    8.61
   4  -8   1  -29.34   54.23
   4  -8   1   29.68    9.91
   4  -8   1   15.15    4.15
   4  -8   1    9.00    5.07
   4  -8   1   20.62  101.88
   4  -8   1   21.59    7.62
  -5   8  -1   34.56   11.26
  -5   8  -1   36.12   13.47
  -5   8  -1   63.83    9.03
  -5   8  -1   57.11   12.09
  -5   8  -1   56.58   17.58
  -5   8  -1   24.09   10.11
  -5   8  -1   34.13    5.87
  -5   8  -1   42.70   13.45
  -5   8  -1   40.48   23.05
  -5   8  -1   45.64    8.69
  -5   8  -1   43.05    8.11
   5  -8   1   51.29   13.74
   5  -8   1  -64.17   74.38
   5  -8   1   55.55   49.64
   5  -8   1   66.27   11.35
   5  -8   1   48.55    7.61
   5  -8   1   53.61    9.99
   5  -8   1   33.36  107.65
   5  -8   1   40.52   11.71
   5  -8   1   59.44   11.33
  -6   8  -1   48.87    6.57
  -6   8  -1   60.61   19.39
  -6   8  -1   47.79   10.02
  -6   8  -1   43.64   15.40
  -6   8  -1   60.66   13.53
  -6   8  -1   42.73   10.56
  -6   8  -1   21.59   96.78
   6  -8   1   61.51   16.91
   6  -8   1   66.33   11.55
   6  -8   1   41.86   10.46
   6  -8   1  137.92   83.34
   6  -8   1   43.15   12.55
   6  -8   1   79.30   49.42
  -7   8  -1   20.42   12.97
  -7   8  -1   29.66   11.93
  -7   8  -1   36.33   85.87
  -7   8  -1    9.98   16.31
   7  -8   1   21.28   10.66
   7  -8   1   18.86   18.66
   7  -8   1   34.26   13.82
  -8   8  -1  116.81   75.25
   8  -8   1  -29.35  138.84
  -9   8  -1   30.97   13.94
  -9   8  -1  -16.43   16.21
   9  -8   1    4.33   11.59
   9  -8   1   12.89   16.65
   9  -8   1    6.92   21.41
 -10   8  -1   16.57   12.58
 -10   8  -1  -13.85   19.07
  10  -8   1   21.54   11.96
  10  -8   1   34.10   16.30
  10  -8   1   10.20   23.71
  11   7  -1   37.78   29.34
  11   7  -1   14.94   22.46
  11   7  -1    1.29   14.52
  11   7  -1    1.47   16.49
 -11  -7   1   25.91   16.49
  10   7  -1   26.64   26.35
  10   7  -1  -32.36   25.08
  10   7  -1   55.38   25.58
  10   7  -1    0.23   10.90
 -10  -7   1   -2.87    8.70
 -10  -7   1   -1.98   10.58
 -10  -7   1  -14.97   12.41
   9   7  -1  -12.22   23.03
   9   7  -1   14.08   15.05
   9   7  -1 -108.86  109.13
   9   7  -1  -15.34   19.11
   9   7  -1   -2.01   14.71
   9   7  -1  -12.37   10.88
  -9  -7   1  105.58  122.29
  -9  -7   1   -0.39    9.05
  -9  -7   1    8.86   10.35
  -9  -7   1   78.75  125.95
  -9  -7   1   -0.41   11.15
   8   7  -1   13.46   12.02
   8   7  -1    3.43   13.40
   8   7  -1   16.22   19.62
   8   7  -1  -11.66   16.29
  -8  -7   1   11.54   20.96
  -8  -7   1   -2.53    8.97
   7   7  -1  112.69   23.82
   7   7  -1  255.23   81.93
   7   7  -1  135.48   27.23
   7   7  -1  105.12   28.12
   7   7  -1  156.35   26.20
   7   7  -1  121.96   33.55
  -7  -7   1   96.63   19.03
  -7  -7   1  134.17   90.16
  -7  -7   1  127.16   12.21
  -7  -7   1   99.34   21.94
   6   7  -1   60.78   15.41
   6   7  -1   61.92    9.79
   6   7  -1   44.46   14.66
   6   7  -1   59.74   17.26
   6   7  -1   52.91   15.50
   6   7  -1   55.19   24.18
   6   7  -1  -66.10   75.03
   6   7  -1    8.71   67.99
   6   7  -1   55.89   17.90
   6   7  -1   49.66   11.87
   6   7  -1   43.97   17.30
  -6  -7   1   63.08   20.11
  -6  -7   1   84.22   16.01
  -6  -7   1   40.58   73.44
  -6  -7   1   47.64   15.16
  -6  -7   1   67.79  119.28
  -6  -7   1   71.37   15.83
  -6  -7   1   39.45   10.76
  -6  -7   1   42.94   61.22
  -6  -7   1   54.33    8.06
   5   7  -1   31.40   12.12
   5   7  -1   20.84    9.80
   5   7  -1   24.10   12.65
   5   7  -1   -1.91   69.69
   5   7  -1   17.69   10.15
   5   7  -1   19.45    4.52
   5   7  -1   18.81   10.85
   5   7  -1   18.78   16.38
   5   7  -1   23.00    4.37
   5   7  -1   18.54    8.70
  -5  -7   1   30.58    9.05
  -5  -7   1   14.96    8.09
  -5  -7   1  -78.27   62.75
  -5  -7   1   24.75    8.29
  -5  -7   1  -33.93   98.39
  -5  -7   1   29.81    6.66
  -5  -7   1   24.07   11.29
  -5  -7   1   12.59   10.06
  -5  -7   1   31.98   11.39
   4   7  -1   97.71   17.85
   4   7  -1   83.83   12.17
   4   7  -1   77.63   15.21
   4   7  -1   79.95   13.77
   4   7  -1  101.53   57.34
   4   7  -1   77.88   20.80
   4   7  -1   93.99    8.99
   4   7  -1  118.61   15.42
   4   7  -1  105.67   17.56
   4   7  -1   87.53    9.84
   4   7  -1   56.31   31.66
   4   7  -1   92.02   16.93
   4   7  -1   69.27   16.06
  -4  -7   1  101.05   16.49
  -4  -7   1   93.87   17.31
  -4  -7   1  119.40   13.28
  -4  -7   1  115.78   17.62
  -4  -7   1  114.89   12.03
  -4  -7   1   67.52   39.29
  -4  -7   1   13.81   48.58
  -4  -7   1  102.77   16.34
  -4  -7   1  100.30   16.16
  -4  -7   1  176.98   87.87
   3   7  -1  313.76   30.60
   3   7  -1  334.59   29.53
   3   7  -1  314.81   23.13
   3   7  -1  311.57   25.25
   3   7  -1  306.23   27.39
   3   7  -1  355.47   31.58
   3   7  -1  321.78   23.46
   3   7  -1  362.83   27.15
   3   7  -1  281.05   29.63
   3   7  -1  346.07   27.90
  -3  -7   1  384.14   25.73
  -3  -7   1  366.45   30.40
  -3  -7   1  322.53   25.09
  -3  -7   1  359.09   30.36
  -3  -7   1  398.21   32.11
  -3  -7   1  331.99   28.09
   2   7  -1   42.90   10.54
   2   7  -1   28.34    5.95
   2   7  -1   33.16    8.24
   2   7  -1   48.08    9.87
   2   7  -1   39.37    9.46
   2   7  -1   42.96    8.20
   2   7  -1   28.99    7.11
   2   7  -1   32.17   11.21
   2   7  -1   33.70   12.33
   2   7  -1   49.96    9.17
   2   7  -1   28.13    8.64
   2   7  -1   31.45    6.64
  -2  -7   1   45.16    9.49
  -2  -7   1   52.61    8.22
  -2  -7   1   27.41    7.81
  -2  -7   1   37.06    8.68
  -2  -7   1   35.34    7.22
  -2  -7   1   50.97   11.05
  -2  -7   1   17.62   23.42
  -2  -7   1   30.66    6.09
  -2  -7   1   26.52    7.55
  -2  -7   1   52.26   31.98
   1   7  -1  206.58   21.48
   1   7  -1  182.96   17.36
   1   7  -1  225.72   19.56
   1   7  -1  180.69   15.64
   1   7  -1  198.26   17.58
   1   7  -1  169.42   14.90
   1   7  -1  180.63   19.41
   1   7  -1  125.05   36.36
   1   7  -1  201.89   20.69
   1   7  -1  181.63   20.01
  -1  -7   1  209.83   18.44
  -1  -7   1  190.09   15.94
  -1  -7   1  197.48   12.76
  -1  -7   1  184.20   19.30
  -1  -7   1  201.86   19.02
  -1  -7   1  174.76   16.84
  -1  -7   1  179.62   17.97
  -1  -7   1  204.18   17.76
  -1  -7   1  171.15   18.63
   0   7  -1  156.03   14.84
   0   7  -1  131.83   15.61
   0   7  -1  131.58   31.71
   0   7  -1  158.41   17.06
   0   7  -1  159.14   16.32
   0   7  -1  131.53   32.36
   0   7  -1  124.42   10.80
   0   7  -1  151.33   11.12
   0   7  -1  158.94   14.98
   0  -7   1  140.41    9.30
   0  -7   1  122.70   13.83
   0  -7   1  163.33   16.38
   0  -7   1  140.23   14.97
   0  -7   1  140.87   15.57
   0  -7   1  128.59   14.41
   0  -7   1  130.37   11.02
   0  -7   1  138.17   15.23
   0  -7   1  113.69   14.78
  -1   7  -1  412.55   30.49
  -1   7  -1  379.81   28.73
  -1   7  -1  363.30   26.00
  -1   7  -1  368.88   29.43
  -1   7  -1  387.54   29.16
  -1   7  -1  373.00   28.13
   1  -7   1  357.06   24.07
   1  -7   1  309.13   28.32
   1  -7   1  315.85   22.60
   1  -7   1  369.85   29.17
   1  -7   1  334.99   26.01
   1  -7   1  387.72   28.71
  -2   7  -1   56.49   11.17
  -2   7  -1   58.54   10.20
  -2   7  -1   64.27   11.79
  -2   7  -1   68.11   30.46
  -2   7  -1   75.77   10.99
  -2   7  -1   98.07   14.19
  -2   7  -1   77.75    7.73
  -2   7  -1   50.86   10.65
  -2   7  -1   59.55   10.06
  -2   7  -1   77.89    9.99
  -2   7  -1   67.74   12.49
   2  -7   1   54.69   10.22
   2  -7   1   41.47   17.78
   2  -7   1   65.03    7.83
   2  -7   1   76.36   11.24
   2  -7   1   61.67   11.04
   2  -7   1   44.69   11.41
  -3   7  -1   78.63   30.47
  -3   7  -1   60.88    6.51
  -3   7  -1   55.82    9.08
  -3   7  -1   72.45    5.75
  -3   7  -1   60.33   13.63
  -3   7  -1   94.34   16.52
  -3   7  -1   61.11   10.31
  -3   7  -1   58.04   10.91
  -3   7  -1   63.78    8.98
  -3   7  -1   53.28   12.31
  -3   7  -1   69.68   13.97
  -3   7  -1   39.45   39.29
  -3   7  -1   73.44    9.46
  -3   7  -1   59.18   12.63
  -3   7  -1   18.08   29.89
   3  -7   1   79.10   10.69
   3  -7   1   37.07    9.91
   3  -7   1   47.39   12.17
   3  -7   1   51.70    7.31
   3  -7   1   55.65    9.51
   3  -7   1   54.06   10.61
  -4   7  -1   32.92   44.07
  -4   7  -1   81.49   14.28
  -4   7  -1  103.58   11.17
  -4   7  -1   96.41   12.66
  -4   7  -1  117.24   56.26
  -4   7  -1   68.60   16.19
  -4   7  -1  163.80   48.70
  -4   7  -1   73.73   17.02
  -4   7  -1  104.43   12.03
  -4   7  -1   80.07    9.34
  -4   7  -1  102.90   10.74
  -4   7  -1  122.98   12.33
  -4   7  -1   89.01   15.72
   4  -7   1   90.17   13.76
   4  -7   1  106.99   13.05
   4  -7   1   99.16   10.12
   4  -7   1  111.41   21.92
   4  -7   1   61.75   12.71
   4  -7   1   -5.54   66.64
   4  -7   1   90.38   12.17
  -5   7  -1   28.77    5.62
  -5   7  -1   37.70   10.53
  -5   7  -1   20.98    5.95
  -5   7  -1   34.68   12.02
  -5   7  -1   22.75    5.61
  -5   7  -1    5.26   16.73
  -5   7  -1   25.92   11.07
  -5   7  -1   33.54    9.50
  -5   7  -1   11.87   11.05
  -5   7  -1   19.88    6.49
  -5   7  -1   25.46    4.85
   5  -7   1   32.77    8.29
   5  -7   1   65.91   40.75
   5  -7   1   23.49    6.99
   5  -7   1   39.77   12.66
   5  -7   1   40.12   16.41
   5  -7   1   21.47    9.63
  -6   7  -1  -49.62   73.33
  -6   7  -1    0.90    3.68
  -6   7  -1    3.80    6.73
  -6   7  -1    1.79   12.45
  -6   7  -1  -30.82   60.25
  -6   7  -1    8.32    5.85
  -6   7  -1   12.51   91.28
   6  -7   1  -10.05   41.71
   6  -7   1   11.11    6.03
   6  -7   1    1.48    5.18
   6  -7   1  133.53   95.00
   6  -7   1   -3.51    5.29
   6  -7   1   15.17   10.80
   6  -7   1    1.14    5.37
   6  -7   1  -15.06   11.08
  -7   7  -1   -4.70   11.23
  -7   7  -1    6.78    8.27
  -7   7  -1   -4.54    6.55
   7  -7   1    3.45    9.44
   7  -7   1   -2.42    5.85
   7  -7   1  -42.59   53.30
   7  -7   1   -1.27    7.37
   7  -7   1    1.83    5.44
   7  -7   1  -18.74   11.95
  -8   7  -1  286.81   62.50
  -8   7  -1  234.30   90.32
  -9   7  -1   -5.07    9.98
  -9   7  -1   -7.86   12.81
   9  -7   1   17.00    9.58
   9  -7   1   18.87   15.65
   9  -7   1   14.82   19.23
 -10   7  -1   -6.89   16.85
 -10   7  -1   30.30   14.53
  10  -7   1   25.46   11.92
  10  -7   1    6.97    9.56
  10  -7   1   24.85   25.19
  10  -7   1    5.21   15.73
  11   6  -1  -30.17   15.86
  11   6  -1   -3.92   14.39
  11   6  -1   56.46   23.59
  11   6  -1   48.59   29.36
 -11  -6   1   13.53   13.97
  10   6  -1   25.50   19.24
  10   6  -1   16.66   25.38
  10   6  -1   19.22   14.82
  10   6  -1   43.09   22.99
 -10  -6   1    5.29   11.62
 -10  -6   1   29.75   16.10
   9   6  -1    0.48    9.22
   9   6  -1   -0.81  147.25
   9   6  -1    4.96   17.16
   9   6  -1   10.69   24.94
  -9  -6   1   -5.92   10.51
  -9  -6   1    9.36    9.25
  -9  -6   1    2.26    9.87
   8   6  -1 -172.90  141.40
   8   6  -1  107.07   32.88
   8   6  -1   53.20   15.82
   8   6  -1   99.75   27.19
   8   6  -1   52.79   22.80
   8   6  -1   71.92   20.71
  -8  -6   1   59.68   18.36
  -8  -6   1   64.62  109.05
  -8  -6   1  106.70   19.79
   7   6  -1   40.19   22.22
   7   6  -1   54.36   14.49
   7   6  -1   41.61   15.63
   7   6  -1   -9.71   67.65
   7   6  -1   55.81   15.57
   7   6  -1   42.45    6.43
   7   6  -1   55.16   20.60
   7   6  -1   85.12   23.66
  -7  -6   1   34.61   12.74
  -7  -6   1   45.84   15.47
   6   6  -1   17.01   16.17
   6   6  -1  174.60   89.35
   6   6  -1   20.47   11.19
   6   6  -1   44.95   14.66
   6   6  -1   15.28   10.54
   6   6  -1   30.61   18.07
   6   6  -1   24.15    4.77
   6   6  -1   -6.01   58.16
   6   6  -1   35.19   10.11
   6   6  -1   33.45    6.65
   6   6  -1   16.38   13.77
   6   6  -1   38.48   14.31
  -6  -6   1   62.82   70.52
  -6  -6   1   -2.71   66.34
  -6  -6   1    9.87   10.42
  -6  -6   1  -33.19   56.08
  -6  -6   1   46.35   97.20
  -6  -6   1   36.16   12.93
  -6  -6   1   33.85   11.00
  -6  -6   1   23.42    8.65
  -6  -6   1   34.53    5.83
  -6  -6   1   37.44    5.71
  -6  -6   1   46.27   18.08
   5   6  -1  -53.30   47.95
   5   6  -1    2.66    9.20
   5   6  -1  -17.10   65.78
   5   6  -1    0.72    7.12
   5   6  -1   12.98    5.07
   5   6  -1   28.74   15.75
   5   6  -1   18.44    3.95
   5   6  -1   25.24   10.72
   5   6  -1   20.51   12.52
   5   6  -1   23.06   10.18
   5   6  -1  -28.41   49.25
   5   6  -1   10.02    6.70
   5   6  -1    8.39    9.48
  -5  -6   1   43.50   15.37
  -5  -6   1   15.38    9.04
  -5  -6   1   12.69    7.48
  -5  -6   1   15.52    4.79
  -5  -6   1   17.39    5.05
  -5  -6   1   22.17   10.24
  -5  -6   1   17.95    7.61
  -5  -6   1   22.44   10.05
   4   6  -1   21.50    8.53
   4   6  -1   19.73   11.25
   4   6  -1   22.32    9.55
   4   6  -1   25.19    4.37
   4   6  -1   25.82   46.94
   4   6  -1   31.28   17.76
   4   6  -1   20.62    9.40
   4   6  -1   11.76    7.35
   4   6  -1   29.75   15.51
   4   6  -1   19.41    8.84
   4   6  -1   22.82    8.74
   4   6  -1   24.53    5.83
  -4  -6   1   45.93    9.69
  -4  -6   1   43.54   36.79
  -4  -6   1   22.49    6.54
  -4  -6   1    8.84    7.77
  -4  -6   1   45.69   37.88
  -4  -6   1   24.82    5.48
  -4  -6   1   24.49    9.44
  -4  -6   1  -24.81   35.32
  -4  -6   1   -8.69   47.48
  -4  -6   1   29.72    8.98
  -4  -6   1   15.86    8.74
   3   6  -1   26.22    6.97
   3   6  -1   38.33    9.13
   3   6  -1   33.87   11.42
   3   6  -1   31.67    5.22
   3   6  -1   40.67    9.74
   3   6  -1    6.44   12.97
   3   6  -1    7.65   37.11
   3   6  -1   23.00    7.74
   3   6  -1   36.68    9.27
   3   6  -1  -21.14   57.63
   3   6  -1   28.20    6.30
   3   6  -1   30.88    5.12
   3   6  -1   25.76    9.82
  -3  -6   1   31.61    6.77
  -3  -6   1   40.12    6.93
  -3  -6   1   -0.06   32.41
  -3  -6   1   42.84   11.77
  -3  -6   1   42.31   10.49
  -3  -6   1   27.36   10.17
  -3  -6   1   39.80    9.29
  -3  -6   1   28.58    8.32
   2   6  -1  203.30   21.22
   2   6  -1  199.00   16.46
   2   6  -1  203.16   18.91
   2   6  -1  195.78   22.43
   2   6  -1  215.55   17.67
   2   6  -1  215.15   20.58
   2   6  -1  204.40   18.63
   2   6  -1  188.04   19.19
   2   6  -1  203.48   19.56
   2   6  -1  227.77   22.15
   2   6  -1  232.22   17.43
  -2  -6   1  250.81   20.41
  -2  -6   1  208.25   19.33
  -2  -6   1  213.77   20.31
  -2  -6   1  219.74   18.20
  -2  -6   1  219.85   17.28
  -2  -6   1  233.25   21.08
  -2  -6   1  199.85   16.81
   1   6  -1  360.53   29.31
   1   6  -1  341.73   25.05
   1   6  -1  388.17   26.44
   1   6  -1  367.38   25.80
   1   6  -1  362.55   27.68
   1   6  -1  374.61   24.51
   1   6  -1  378.04   26.59
   1   6  -1  346.24   28.26
   1   6  -1  359.65   24.02
   1   6  -1  361.87   26.81
  -1  -6   1  358.14   26.98
  -1  -6   1  353.40   26.42
  -1  -6   1  345.35   25.44
  -1  -6   1  358.91   22.84
  -1  -6   1  367.85   24.52
  -1  -6   1  366.69   28.29
  -1  -6   1  357.97   26.74
   0   6  -1  133.89    9.68
   0   6  -1  111.77   12.56
   0   6  -1  129.87   16.16
   0   6  -1  127.35   14.90
   0   6  -1  118.35   14.06
   0   6  -1  131.33   14.28
   0   6  -1  110.93   10.03
   0  -6   1  118.17   14.02
   0  -6   1  126.54   13.82
   0  -6   1  128.37   12.85
   0  -6   1  120.01    8.47
   0  -6   1  136.02   14.32
   0  -6   1  117.08    8.36
   0  -6   1  137.45   13.23
   0  -6   1  105.04   12.86
   0  -6   1  124.16   14.25
  -1   6  -1  491.84   33.06
  -1   6  -1  498.38   31.87
  -1   6  -1  490.47   33.29
  -1   6  -1  479.02   34.35
  -1   6  -1  526.01   35.12
  -1   6  -1  442.47   30.67
   1  -6   1  479.21   33.12
   1  -6   1  423.85   33.24
   1  -6   1  465.48   31.33
   1  -6   1  491.24   34.37
   1  -6   1  452.44   29.26
  -2   6  -1   19.05    5.39
  -2   6  -1   16.54    6.31
  -2   6  -1   22.76    4.97
  -2   6  -1   21.40    7.95
  -2   6  -1   24.18    5.59
  -2   6  -1   28.34    6.56
  -2   6  -1   20.23    6.87
  -2   6  -1   22.86    6.01
  -2   6  -1   62.91   24.02
  -2   6  -1   24.89    8.53
  -2   6  -1   12.57   30.32
   2  -6   1   32.90    6.45
   2  -6   1   22.39    6.16
   2  -6   1   21.99    6.12
   2  -6   1   24.59    4.29
   2  -6   1   14.05    6.94
   2  -6   1   18.09    5.75
   2  -6   1    1.34   24.85
   2  -6   1   23.56    6.49
   2  -6   1    8.63   18.24
  -3   6  -1   14.92    5.16
  -3   6  -1    9.51    7.41
  -3   6  -1    7.39    3.61
  -3   6  -1   11.90    3.85
  -3   6  -1   -1.11    4.96
  -3   6  -1   -2.35    7.53
  -3   6  -1   54.28   29.21
  -3   6  -1    7.26    4.99
  -3   6  -1   15.09    3.89
  -3   6  -1   -3.68   21.58
  -3   6  -1   18.43    5.82
  -3   6  -1    9.06    2.51
  -3   6  -1    3.48    5.09
   3  -6   1    9.22    4.75
   3  -6   1   21.96    6.72
   3  -6   1    1.87   34.87
   3  -6   1   23.65    8.65
   3  -6   1    2.91   11.88
   3  -6   1   11.80    3.34
   3  -6   1   13.85    5.01
   3  -6   1    8.30    7.49
   3  -6   1   12.26    7.28
  -4   6  -1   20.77   10.86
  -4   6  -1   17.73    9.56
  -4   6  -1   31.32    6.74
  -4   6  -1   26.03    9.64
  -4   6  -1   28.16    6.95
  -4   6  -1   23.71    4.39
  -4   6  -1   39.37   12.54
  -4   6  -1   23.84    5.09
  -4   6  -1   28.07    6.14
  -4   6  -1   30.74    8.75
  -4   6  -1   30.56   29.24
  -4   6  -1   22.93    6.27
  -4   6  -1   50.64   24.74
   4  -6   1   -5.82   30.86
   4  -6   1   19.49   32.70
   4  -6   1   21.78    6.25
   4  -6   1   15.31    8.47
   4  -6   1   31.97    9.18
   4  -6   1   22.04   10.53
   4  -6   1   23.03    6.87
   4  -6   1   33.79   11.56
   4  -6   1   25.44    4.92
   4  -6   1   69.47   42.13
  -5   6  -1   56.26   17.22
  -5   6  -1   30.11   11.14
  -5   6  -1   48.86   12.11
  -5   6  -1   54.17   10.19
  -5   6  -1   63.30    7.57
  -5   6  -1   39.31   39.81
  -5   6  -1   53.48   19.76
  -5   6  -1   63.63    7.50
  -5   6  -1   34.59    7.65
  -5   6  -1   57.08    8.07
  -5   6  -1   50.93    8.95
  -5   6  -1   23.71   55.44
  -5   6  -1   45.75    9.43
  -5   6  -1  113.21   70.22
   5  -6   1   57.39   15.63
   5  -6   1   45.60   14.10
   5  -6   1   43.00   11.39
   5  -6   1   48.57    9.73
   5  -6   1   42.43   10.28
   5  -6   1   62.01    9.90
  -6   6  -1  163.93   19.75
  -6   6  -1  170.34   17.88
  -6   6  -1  184.89   22.47
  -6   6  -1  150.58   16.71
  -6   6  -1  180.37   20.53
  -6   6  -1  197.95   37.10
  -6   6  -1  133.77   26.99
  -6   6  -1  122.53   29.01
  -6   6  -1  188.85   13.78
  -6   6  -1  165.90   12.66
  -6   6  -1  199.49   26.13
   6  -6   1  225.97   24.95
   6  -6   1  194.16   17.93
   6  -6   1  218.32   28.56
   6  -6   1  204.36   28.86
   6  -6   1  191.18   19.46
   6  -6   1  161.16   18.28
   6  -6   1  186.73  100.76
  -7   6  -1   23.25   11.00
  -7   6  -1   17.19    8.69
  -7   6  -1    9.08   12.09
   7  -6   1   23.12    7.99
   7  -6   1   17.06   12.18
   7  -6   1   14.56    6.31
   7  -6   1   39.25    7.70
   7  -6   1    6.95   12.50
   7  -6   1   20.65    7.37
  -8   6  -1   -6.69   11.83
  -8   6  -1   -5.43    8.58
  -8   6  -1   40.88  114.02
  -8   6  -1  -11.91    7.08
   8  -6   1  -12.68   68.90
   8  -6   1    5.93   18.05
   8  -6   1   -7.06    5.52
   8  -6   1   -4.78   10.56
   8  -6   1   -2.96    6.61
  -9   6  -1   -2.30   13.40
  -9   6  -1  -41.74  116.80
   9  -6   1   19.02    7.83
   9  -6   1   18.41    8.92
   9  -6   1   51.50   73.17
   9  -6   1   22.47   27.25
   9  -6   1   29.34   21.78
 -10   6  -1    2.64   11.68
 -10   6  -1  -20.28   14.20
  10  -6   1   -2.42   20.10
  10  -6   1   -9.20    7.18
  10  -6   1  -12.24   10.07
  10  -6   1    5.49    6.66
  11   5  -1  -15.36   11.13
  11   5  -1    9.05   16.14
  11   5  -1   16.62   24.83
  11   5  -1   -3.84   23.37
 -11  -5   1   -5.02   10.29
  10   5  -1   -5.83   16.04
  10   5  -1    2.88   13.69
  10   5  -1    1.47   19.32
  10   5  -1  -16.31   24.34
 -10  -5   1   -2.61    9.93
 -10  -5   1    7.65   10.19
 -10  -5   1   10.92   12.26
   9   5  -1   47.07   26.44
   9   5  -1  263.45  176.21
   9   5  -1  -39.84  138.58
   9   5  -1   24.85   24.85
   9   5  -1   41.60   14.13
   9   5  -1   57.85   19.69
  -9  -5   1 -141.09  121.89
  -9  -5   1   37.28   15.43
  -9  -5   1   56.85   16.05
   8   5  -1   78.55   27.74
   8   5  -1   64.44   17.65
   8   5  -1   34.48   19.02
   8   5  -1   32.16   17.92
   8   5  -1   -4.31   97.11
   8   5  -1   73.81   21.17
   8   5  -1   34.75   15.24
  -8  -5   1   51.37   14.92
  -8  -5   1   49.86   16.02
  -8  -5   1  125.64  107.15
  -8  -5   1   48.69   15.46
   7   5  -1   64.26   17.54
   7   5  -1   35.73   16.09
   7   5  -1   54.64   61.70
   7   5  -1   45.78    7.93
   7   5  -1   47.12   17.83
   7   5  -1   41.38   23.76
   7   5  -1   48.81   15.85
  -7  -5   1   35.99   13.52
  -7  -5   1   43.96   76.51
  -7  -5   1   42.29    7.71
  -7  -5   1   48.40   14.24
  -7  -5   1   45.85   13.77
  -7  -5   1  160.54   99.28
   6   5  -1  119.47   16.28
   6   5  -1   88.29   20.02
   6   5  -1  124.21   11.69
   6   5  -1  105.46   29.73
   6   5  -1  124.97   20.65
   6   5  -1   16.98   97.11
   6   5  -1  112.44   25.37
   6   5  -1  151.36   23.04
   6   5  -1   18.61   84.24
   6   5  -1   37.43   67.94
   6   5  -1  137.96   24.74
  -6  -5   1  135.16   11.90
  -6  -5   1  114.94   19.24
  -6  -5   1   37.58  105.28
  -6  -5   1   85.86   18.08
  -6  -5   1  230.65   91.67
  -6  -5   1   69.84   42.79
  -6  -5   1  107.66   15.18
  -6  -5   1   83.38   21.61
   5   5  -1   -0.75    1.94
   5   5  -1   -4.46    8.68
   5   5  -1    0.80    6.48
   5   5  -1   -0.57    6.50
   5   5  -1    7.67    3.45
   5   5  -1  -17.04   40.92
   5   5  -1   -1.50    6.75
   5   5  -1   27.92   46.33
   5   5  -1   -0.79   11.71
   5   5  -1   -4.84    4.80
   5   5  -1    2.58    5.87
   5   5  -1   -4.28    4.80
   5   5  -1   31.33   44.75
   5   5  -1   -3.27   31.44
  -5  -5   1   -4.48    4.88
  -5  -5   1  -28.87   46.45
  -5  -5   1    5.30    6.17
  -5  -5   1   -1.98    2.31
  -5  -5   1    5.54    7.77
  -5  -5   1    0.59    2.52
  -5  -5   1   12.96    8.31
  -5  -5   1   -0.43   10.65
   4   5  -1  145.09   11.52
   4   5  -1  137.53   19.82
   4   5  -1  151.95   16.37
   4   5  -1  104.25   17.15
   4   5  -1  170.99   23.68
   4   5  -1  157.49   19.59
   4   5  -1  129.71   12.92
   4   5  -1  142.74   30.21
   4   5  -1  148.94   20.15
   4   5  -1   96.10   23.36
  -4  -5   1  135.78   16.62
  -4  -5   1  183.31   21.44
  -4  -5   1  150.90   24.74
  -4  -5   1  185.13   17.30
  -4  -5   1  140.68   20.03
  -4  -5   1  147.81   16.27
  -4  -5   1  151.00   12.83
  -4  -5   1  150.57   12.57
  -4  -5   1  136.59   38.78
  -4  -5   1  180.64   34.25
   3   5  -1  125.90   20.83
   3   5  -1  132.80   16.99
   3   5  -1  105.22   14.94
   3   5  -1  137.80   17.48
   3   5  -1  111.98   14.49
   3   5  -1   66.86   43.85
   3   5  -1  113.80    9.80
   3   5  -1  124.99   13.60
   3   5  -1  125.95   12.36
   3   5  -1  157.15   19.35
   3   5  -1  115.73   16.07
  -3  -5   1  139.83   13.90
  -3  -5   1  162.71   18.55
  -3  -5   1  131.77   11.96
  -3  -5   1  102.98   13.40
  -3  -5   1  135.46   19.76
  -3  -5   1  133.39   12.01
  -3  -5   1   86.06   21.95
  -3  -5   1  133.90   19.35
   2   5  -1   26.85   29.51
   2   5  -1   38.79    6.20
   2   5  -1   57.62    7.37
   2   5  -1   32.09    6.62
   2   5  -1   28.18    7.38
   2   5  -1   45.28    7.21
   2   5  -1   44.44    7.92
   2   5  -1   46.67   30.02
   2   5  -1   60.97   11.71
   2   5  -1   25.71   10.78
   2   5  -1   51.90    9.11
   2   5  -1   41.21    8.90
   2   5  -1   44.77    9.29
  -2  -5   1   65.33    7.89
  -2  -5   1   45.87    8.95
  -2  -5   1   43.21    9.74
  -2  -5   1   47.71    8.56
  -2  -5   1   19.58   27.73
  -2  -5   1   55.59    9.38
  -2  -5   1   76.51   35.50
  -2  -5   1   42.28    6.83
   1   5  -1  121.82   10.88
   1   5  -1  141.22   14.40
   1   5  -1  122.53   12.26
   1   5  -1  128.22   14.46
   1   5  -1  109.97   12.17
   1   5  -1  129.08   15.18
   1   5  -1  113.60   10.36
   1   5  -1  121.28   12.50
   1   5  -1  129.42   12.92
   1   5  -1  124.07   15.14
  -1  -5   1  107.21    9.27
  -1  -5   1  124.30   12.49
  -1  -5   1  112.49   11.36
  -1  -5   1  149.45   12.92
  -1  -5   1  130.69   13.72
  -1  -5   1  120.07   11.71
  -1  -5   1  129.03   13.05
  -1  -5   1  123.16   14.10
   0   5  -1 1082.60   65.66
   0   5  -1 1158.07   67.17
   0   5  -1 1171.22   68.30
   0   5  -1 1053.88   63.14
   0   5  -1 1142.64   62.82
   0   5  -1 1226.47   67.28
   0   5  -1 1156.49   66.00
   0   5  -1 1185.26   67.07
   0  -5   1 1166.60   66.94
   0  -5   1 1127.82   61.90
   0  -5   1 1136.74   66.78
   0  -5   1 1149.13   67.58
   0  -5   1 1101.09   66.24
   0  -5   1 1222.26   61.59
   0  -5   1 1063.39   66.85
   0  -5   1 1111.69   65.27
   0  -5   1 1241.26   66.28
  -1   5  -1  918.31   56.79
  -1   5  -1  966.81   55.70
  -1   5  -1  961.36   54.10
  -1   5  -1  952.20   55.96
  -1   5  -1  953.23   57.30
   1  -5   1  868.30   52.06
   1  -5   1  937.13   56.96
   1  -5   1  889.65   55.48
   1  -5   1  884.96   53.76
  -2   5  -1  969.41   56.03
  -2   5  -1 1073.46   57.85
  -2   5  -1  954.58   63.94
  -2   5  -1 1028.14   61.23
  -2   5  -1 1100.00   65.02
  -2   5  -1 1063.74   63.78
  -2   5  -1 1027.99   59.43
  -2   5  -1 1053.84   59.75
  -2   5  -1 1143.16   65.17
  -2   5  -1 1026.56   55.19
  -2   5  -1  977.98   57.87
  -2   5  -1 1049.42   63.81
   2  -5   1 1015.75   59.59
   2  -5   1  929.76   56.54
   2  -5   1  989.50   58.60
   2  -5   1  951.70   60.49
   2  -5   1 1012.24   63.02
  -3   5  -1  360.62   32.25
  -3   5  -1  362.07   24.90
  -3   5  -1  389.56   34.20
  -3   5  -1  383.75   27.62
  -3   5  -1  389.21   25.63
  -3   5  -1  360.88   24.60
  -3   5  -1  343.54   23.77
  -3   5  -1  345.40   26.16
  -3   5  -1  419.33   23.62
  -3   5  -1  398.02   30.81
   3  -5   1  349.43   23.21
   3  -5   1  380.12   29.80
   3  -5   1  382.11   27.69
   3  -5   1  365.83   25.19
  -4   5  -1   15.38    4.64
  -4   5  -1   25.08    8.29
  -4   5  -1   22.89    4.93
  -4   5  -1    9.24    6.86
  -4   5  -1   16.57    5.92
  -4   5  -1   15.17    5.20
  -4   5  -1   31.24    9.91
  -4   5  -1   26.70   10.32
  -4   5  -1   16.45   13.75
  -4   5  -1   14.43    5.42
  -4   5  -1   18.13    3.73
   4  -5   1   30.84    7.20
   4  -5   1   19.70    6.45
   4  -5   1   27.67    9.82
   4  -5   1   19.15    4.38
   4  -5   1   12.52    6.47
   4  -5   1   19.95    5.67
   4  -5   1   17.10   11.28
  -5   5  -1   51.84    6.41
  -5   5  -1   35.79   10.78
  -5   5  -1   38.82    6.57
  -5   5  -1   44.66   12.35
  -5   5  -1   41.03    7.86
  -5   5  -1   22.60   11.49
  -5   5  -1   33.37    7.89
  -5   5  -1   56.16    6.51
  -5   5  -1   43.74   13.29
  -5   5  -1   26.85    7.20
  -5   5  -1   38.94    9.06
   5  -5   1   38.77    8.60
   5  -5   1   43.31   14.84
   5  -5   1   38.27    7.63
   5  -5   1   42.59   12.11
   5  -5   1   39.72   10.65
   5  -5   1   21.84   28.66
   5  -5   1   51.19    9.50
  -6   5  -1   66.28   18.08
  -6   5  -1   86.38   12.85
  -6   5  -1  109.52    9.57
  -6   5  -1   92.64   15.52
  -6   5  -1   92.39   15.46
  -6   5  -1  104.42   13.06
  -6   5  -1   84.01   22.22
  -6   5  -1  112.42   18.84
  -6   5  -1   69.54   12.22
   6  -5   1  112.57   13.92
   6  -5   1   97.96   13.04
   6  -5   1  103.88   24.82
   6  -5   1  118.58   14.84
   6  -5   1   76.20   14.37
   6  -5   1  118.46   20.73
  -7   5  -1    8.49    6.16
  -7   5  -1    2.91    5.73
  -7   5  -1   11.31    9.46
  -7   5  -1  -62.81   71.23
  -7   5  -1   23.51    7.93
  -7   5  -1   11.86    8.60
  -7   5  -1    1.95    6.53
  -7   5  -1   16.12   11.36
   7  -5   1   17.44    8.10
   7  -5   1   20.79   11.88
   7  -5   1    9.15   16.91
   7  -5   1   14.54    6.66
   7  -5   1   14.28   74.72
   7  -5   1   14.27    6.23
   7  -5   1   32.29   10.01
   8  -5   1    7.32   15.32
  -9   5  -1   28.55   16.00
  -9   5  -1    1.87   11.06
  -9   5  -1  -59.28   90.41
   9  -5   1   33.66   19.47
   9  -5   1    2.76  127.24
   9  -5   1   24.16   14.38
 -10   5  -1  -13.86    8.54
 -10   5  -1   -0.08   10.63
  10  -5   1   14.76    9.99
  10  -5   1  -29.16   16.69
  10  -5   1  -16.07   12.71
  10  -5   1   -0.07    8.14
 -11   5  -1   28.47   21.16
  11  -5   1   28.80   22.07
  11  -5   1   34.26   19.79
  11   4  -1    3.23   12.53
  11   4  -1  -20.93   25.24
  11   4  -1  -18.44   22.49
  11   4  -1  -13.85   14.04
 -11  -4   1    1.03   10.96
 -11  -4   1  -10.83   12.96
  10   4  -1   18.25   12.94
  10   4  -1   14.43   25.31
  10   4  -1    3.35   22.44
  10   4  -1   30.84   20.94
 -10  -4   1   12.79   11.34
 -10  -4   1    3.11   15.35
 -10  -4   1   29.86   17.43
   9   4  -1   88.17   29.83
   9   4  -1   87.77   20.63
   9   4  -1   45.28   32.03
  -9  -4   1   52.24   16.43
  -9  -4   1   95.47   18.66
  -9  -4   1   95.88   21.07
  -9  -4   1  141.81  129.54
  -8  -4   1  280.98  116.29
   7   4  -1  240.99   28.21
   7   4  -1  244.41   20.25
   7   4  -1  224.51   42.86
   7   4  -1  174.06   34.23
   7   4  -1  249.30   33.19
   7   4  -1  204.26   29.62
   7   4  -1  189.03   42.60
   7   4  -1  242.03   32.72
  -7  -4   1  247.47   24.54
  -7  -4   1  254.48   31.31
  -7  -4   1  275.64   19.27
  -7  -4   1  226.44   23.06
  -7  -4   1  267.10   58.65
  -7  -4   1  158.30   53.40
  -7  -4   1  285.07   30.99
  -7  -4   1  240.45   33.98
   6   4  -1   37.86   14.33
   6   4  -1   60.34   17.76
   6   4  -1   42.19   13.90
   6   4  -1   56.36   14.78
   6   4  -1   52.43   16.82
   6   4  -1   55.01   11.69
   6   4  -1   52.11   62.03
   6   4  -1   16.14   54.40
   6   4  -1   48.20   21.25
   6   4  -1   43.02    6.99
  -6  -4   1  -25.58   54.26
  -6  -4   1   49.59   10.80
  -6  -4   1   41.66    6.50
  -6  -4   1   63.34   13.96
  -6  -4   1   64.46   26.75
  -6  -4   1   39.56   10.43
  -6  -4   1   47.57   12.47
  -6  -4   1   48.84   13.51
   5   4  -1   85.55   17.35
   5   4  -1   51.91    7.31
   5   4  -1   66.75   21.54
   5   4  -1   41.67   15.77
   5   4  -1   53.08   10.76
   5   4  -1   61.25   14.05
   5   4  -1   46.09   12.04
   5   4  -1   48.69   12.49
   5   4  -1   94.31   16.54
  -5  -4   1    1.68   32.40
  -5  -4   1   44.82   12.77
  -5  -4   1   53.97   11.99
  -5  -4   1   34.26   16.59
  -5  -4   1   63.76    7.69
  -5  -4   1   73.64   13.11
  -5  -4   1   57.05   11.79
  -5  -4   1   40.48    9.47
  -5  -4   1  116.94   57.97
   4   4  -1   53.98    6.38
   4   4  -1   26.60   31.14
   4   4  -1   63.22   16.87
   4   4  -1   38.91   10.49
   4   4  -1   55.18   12.64
   4   4  -1   58.97    7.38
   4   4  -1   47.71   11.39
   4   4  -1   46.85   10.33
   4   4  -1   66.83   19.72
   4   4  -1   42.71    9.26
   4   4  -1   51.83   11.65
  -4  -4   1   43.87   31.32
  -4  -4   1  126.55   58.82
  -4  -4   1   40.22   10.08
  -4  -4   1   55.37    6.41
  -4  -4   1   50.00   11.22
  -4  -4   1   55.58    7.17
  -4  -4   1   37.87   13.67
  -4  -4   1   49.80    9.97
   3   4  -1  200.36   23.47
   3   4  -1  176.35   33.59
   3   4  -1  137.40   23.63
   3   4  -1  193.39   19.28
   3   4  -1  180.61   22.34
   3   4  -1  164.83   19.01
   3   4  -1  189.91   14.15
   3   4  -1  172.11   19.29
   3   4  -1  171.46   17.72
   3   4  -1  199.13   17.38
   3   4  -1  172.09   12.72
   3   4  -1  199.29   19.51
  -3  -4   1  154.77   35.10
  -3  -4   1  202.85   14.58
  -3  -4   1  189.36   14.00
  -3  -4   1  201.26   18.86
  -3  -4   1  169.76   19.24
  -3  -4   1  200.77   19.66
  -3  -4   1  199.48   17.42
  -3  -4   1  176.54   22.77
  -3  -4   1  171.96   16.33
   2   4  -1  121.56   13.84
   2   4  -1  143.92   16.37
   2   4  -1  136.74   11.43
   2   4  -1  148.84   16.29
   2   4  -1  144.86   12.67
   2   4  -1  129.63   16.26
   2   4  -1  148.38   13.93
   2   4  -1  141.15   13.42
   2   4  -1  119.08   18.80
   2   4  -1  130.65   15.12
  -2  -4   1  147.52   12.50
  -2  -4   1  140.82   15.33
  -2  -4   1  142.47   13.70
  -2  -4   1  139.55   16.12
  -2  -4   1  161.53   12.72
  -2  -4   1  161.78   16.18
  -2  -4   1  138.31   14.99
  -2  -4   1  168.63   13.28
  -2  -4   1  155.32   14.68
   1   4  -1  729.22   46.83
   1   4  -1  767.60   48.43
   1   4  -1  806.41   47.16
   1   4  -1  831.89   47.45
   1   4  -1  784.88   45.37
   1   4  -1  764.73   45.73
   1   4  -1  773.12   48.42
   1   4  -1  799.52   47.69
   1   4  -1  829.83   46.80
   1   4  -1  717.09   46.78
   1   4  -1  796.04   49.22
  -1  -4   1  843.09   45.95
  -1  -4   1  760.65   44.73
  -1  -4   1  805.61   46.58
  -1  -4   1  828.11   48.03
  -1  -4   1  804.83   48.99
  -1  -4   1  766.44   46.30
  -1  -4   1  815.74   47.88
   0   4  -1 1125.07   63.58
   0   4  -1 1094.67   63.56
   0   4  -1  993.66   60.51
   0   4  -1 1140.04   62.92
   0   4  -1 1129.50   63.78
   0   4  -1 1114.93   62.72
   0   4  -1 1123.30   59.60
   0   4  -1 1086.68   64.55
   0  -4   1 1104.54   59.63
   0  -4   1 1080.06   64.19
   0  -4   1 1069.49   63.28
   0  -4   1 1212.17   59.00
   0  -4   1 1117.11   63.55
   0  -4   1 1078.19   63.05
   0  -4   1 1120.94   62.47
   0  -4   1 1075.32   63.49
  -1   4  -1  557.14   32.67
  -1   4  -1  530.15   34.01
  -1   4  -1  532.32   32.96
  -1   4  -1  538.42   29.01
  -1   4  -1  540.39   30.96
  -1   4  -1  542.51   31.12
  -1   4  -1  525.61   34.46
   1  -4   1  441.15   31.29
   1  -4   1  436.25   33.48
   1  -4   1  510.46   32.77
   1  -4   1  496.25   33.67
   1  -4   1  462.63   33.76
   1  -4   1  519.76   31.21
   1  -4   1  487.32   29.79
  -2   4  -1  853.89   50.57
  -2   4  -1  922.94   57.50
  -2   4  -1  930.33   54.05
  -2   4  -1  846.05   49.60
  -2   4  -1  961.51   55.02
  -2   4  -1  918.65   51.75
  -2   4  -1  860.02   51.74
  -2   4  -1  950.57   50.36
  -2   4  -1  943.13   57.12
  -2   4  -1  799.69   55.32
  -2   4  -1  972.29   54.20
  -2   4  -1  973.88   59.73
  -2   4  -1  809.77   56.28
   2  -4   1  907.68   51.30
   2  -4   1  908.86   51.95
   2  -4   1  901.84   55.48
   2  -4   1  868.82   49.89
   2  -4   1  842.47   53.00
  -3   4  -1  174.30   19.32
  -3   4  -1  166.24   15.53
  -3   4  -1  156.83   13.67
  -3   4  -1  151.42   15.11
  -3   4  -1  174.18   13.38
  -3   4  -1  165.07   12.87
  -3   4  -1  183.42   18.44
  -3   4  -1  168.89   15.10
  -3   4  -1  170.03   21.26
  -3   4  -1  184.39   12.34
   3  -4   1  167.96   14.13
   3  -4   1  159.40   17.33
   3  -4   1  159.38   18.93
   3  -4   1  166.92   13.34
   3  -4   1  131.46   18.16
   3  -4   1  172.96   15.42
   3  -4   1  189.68   20.46
   3  -4   1  163.23   12.38
  -4   4  -1  160.42   17.85
  -4   4  -1  171.87   12.75
  -4   4  -1  197.08   16.69
  -4   4  -1  191.65   23.27
  -4   4  -1  168.00   13.55
  -4   4  -1  183.84   15.95
  -4   4  -1  172.57   23.73
  -4   4  -1  190.51   20.17
  -4   4  -1  198.02   13.28
  -4   4  -1  170.39   17.63
   4  -4   1  181.45   14.50
   4  -4   1  172.67   19.08
   4  -4   1  147.57   20.18
   4  -4   1  200.29   16.72
   4  -4   1  157.85   15.78
   4  -4   1  215.36   24.23
  -5   4  -1  107.41    9.70
  -5   4  -1   92.15    9.11
  -5   4  -1  106.34   15.38
  -5   4  -1   97.46    8.33
  -5   4  -1  107.23   12.18
  -5   4  -1  102.92   11.97
  -5   4  -1  108.82   16.22
  -5   4  -1   76.10   17.47
  -5   4  -1   85.22   17.17
   5  -4   1   96.57   10.84
   5  -4   1  101.32   12.47
   5  -4   1   89.23   16.04
   5  -4   1  125.89   23.42
   5  -4   1   92.68   12.38
   5  -4   1   73.32   13.57
   5  -4   1   96.10   15.15
  -6   4  -1   22.82    4.89
  -6   4  -1   24.30   10.09
  -6   4  -1   19.32    7.10
  -6   4  -1  -39.35   41.31
  -6   4  -1   22.37    6.34
  -6   4  -1    9.29   10.36
  -6   4  -1   15.70    9.08
  -6   4  -1   36.91   16.67
  -6   4  -1    3.65    5.99
   6  -4   1   24.02    9.11
   6  -4   1   11.91    7.97
   6  -4   1   11.79    9.89
   6  -4   1   16.34    6.11
   6  -4   1   38.06   74.42
   6  -4   1   16.62    7.05
   6  -4   1   19.72   13.80
   6  -4   1   10.51    4.77
  -7   4  -1   28.68   11.53
  -7   4  -1   43.82   12.70
  -7   4  -1   40.20   15.64
  -7   4  -1   35.58   10.90
  -7   4  -1   20.28    7.04
  -7   4  -1   46.33    9.94
   7  -4   1   17.28   10.38
   7  -4   1   33.13    9.55
   7  -4   1   31.45   18.09
   7  -4   1   31.74   90.52
   7  -4   1   30.95    9.52
   7  -4   1   36.35    7.32
   7  -4   1   49.28   10.37
  -8   4  -1   14.82   13.62
  -8   4  -1   42.34   13.68
  -8   4  -1   33.75   10.21
  -8   4  -1   33.45   12.74
  -8   4  -1  -14.13   54.51
   8  -4   1   51.41   17.02
   8  -4   1   59.48   22.47
   8  -4   1   58.94   12.84
   8  -4   1   53.80   12.24
  -9   4  -1   -6.55    7.66
  -9   4  -1   89.94   65.03
  -9   4  -1    9.88   11.06
  -9   4  -1  130.09   79.05
  -9   4  -1   -1.94    9.43
   9  -4   1    2.87   19.78
   9  -4   1    1.00   11.64
   9  -4   1    4.95    7.52
   9  -4   1   -6.42    7.94
 -10   4  -1   -2.14   12.27
 -10   4  -1   21.15   15.72
 -10   4  -1    1.89   10.92
  10  -4   1   11.32   14.76
  10  -4   1   14.85   10.61
  10  -4   1  -19.73   17.40
  10  -4   1    9.20    9.01
 -11   4  -1   -4.79   10.52
  11  -4   1    2.34   15.83
  11   3  -1  -52.49   22.61
  11   3  -1   15.86   13.70
  11   3  -1   -0.15   11.69
  11   3  -1  -31.17   23.07
 -11  -3   1  -15.89    8.42
 -11  -3   1  -22.78   11.43
  10   3  -1   79.10   33.47
  10   3  -1    7.12   23.01
  10   3  -1   43.88   14.01
  10   3  -1   31.86   19.60
 -10  -3   1   29.22   14.19
 -10  -3   1   37.97   16.37
  -9  -3   1  209.04  136.61
   8   3  -1   70.02   77.90
  -8  -3   1   89.16   75.02
  -8  -3   1  145.34   76.26
   7   3  -1   62.18   14.55
   7   3  -1   12.22   77.67
   7   3  -1   18.19   16.50
   7   3  -1   85.63   11.04
   7   3  -1   55.61   15.44
   7   3  -1   55.29    9.42
   7   3  -1   64.26   18.93
   7   3  -1   66.78   19.88
   7   3  -1   38.60   13.65
   7   3  -1   50.91   21.87
  -7  -3   1  101.36   83.63
  -7  -3   1   51.98    8.44
  -7  -3   1   24.90   16.64
  -7  -3   1   60.18   11.95
  -7  -3   1   89.88   78.13
  -7  -3   1   63.78   13.80
  -7  -3   1   80.40   13.84
  -7  -3   1   26.39   48.63
  -7  -3   1   42.19   14.77
  -7  -3   1   30.09   11.67
   6   3  -1  -54.23   82.00
   6   3  -1   48.91   13.05
   6   3  -1   50.97   18.81
   6   3  -1   32.43   12.23
   6   3  -1   31.73   11.86
   6   3  -1   39.12    7.97
   6   3  -1   33.44   12.37
   6   3  -1   40.53   20.79
   6   3  -1   39.09   54.45
   6   3  -1   54.28   17.42
  -6  -3   1   37.77   82.19
  -6  -3   1   38.80   11.94
  -6  -3   1   47.66    7.55
  -6  -3   1   64.82   36.64
  -6  -3   1   32.00   11.54
  -6  -3   1   41.99   10.50
  -6  -3   1   35.91    8.81
  -6  -3   1    9.71   17.57
   5   3  -1   38.39   10.59
   5   3  -1   36.37    8.66
   5   3  -1   21.12   10.21
   5   3  -1   25.94    5.35
   5   3  -1   30.25   14.81
   5   3  -1   41.70   12.42
   5   3  -1   15.59   35.30
   5   3  -1   37.78   18.48
   5   3  -1   25.72    9.54
   5   3  -1   42.28   14.21
  -5  -3   1   51.53   11.26
  -5  -3   1   31.59   44.23
  -5  -3   1   38.97    6.25
  -5  -3   1   25.02   16.26
  -5  -3   1   36.45    8.37
  -5  -3   1   41.93   10.36
  -5  -3   1   32.85   11.11
   4   3  -1    8.45   11.99
   4   3  -1   -0.39    4.15
   4   3  -1   15.02   10.27
   4   3  -1    4.24    2.80
   4   3  -1    8.50   31.64
   4   3  -1   14.36    7.14
   4   3  -1   -0.33    5.31
   4   3  -1    2.96    7.12
   4   3  -1    6.32    4.07
   4   3  -1   -0.23    6.75
  -4  -3   1  -10.12    6.92
  -4  -3   1    7.12    6.30
  -4  -3   1   15.99    6.00
  -4  -3   1    7.77    5.42
  -4  -3   1  -15.16   32.58
  -4  -3   1    8.03    5.75
  -4  -3   1   10.78   34.46
  -4  -3   1    2.07    2.35
  -4  -3   1    2.97    3.85
   3   3  -1  160.48   16.83
   3   3  -1   98.82   18.79
   3   3  -1  137.81   19.11
   3   3  -1  133.54   10.50
   3   3  -1  160.15   16.90
   3   3  -1  143.17   13.92
   3   3  -1  117.42   16.15
   3   3  -1  151.12   16.57
   3   3  -1  111.22   15.85
   3   3  -1  139.78   10.41
  -3  -3   1  151.62   15.88
  -3  -3   1  143.87   10.77
  -3  -3   1  119.78   16.27
  -3  -3   1  150.28   19.56
  -3  -3   1  141.16   10.24
  -3  -3   1  123.23   14.45
  -3  -3   1  141.85   16.10
   2   3  -1  371.21   26.94
   2   3  -1  388.42   28.58
   2   3  -1  401.06   26.73
   2   3  -1  362.07   27.44
   2   3  -1  416.64   28.34
   2   3  -1  368.23   23.22
   2   3  -1  378.69   23.93
   2   3  -1  370.38   29.79
   2   3  -1  373.13   28.32
  -2  -3   1  407.22   29.11
  -2  -3   1  396.05   27.91
  -2  -3   1  383.64   27.69
  -2  -3   1  410.44   28.38
  -2  -3   1  352.36   30.02
  -2  -3   1  363.26   26.88
  -2  -3   1  425.73   26.24
  -2  -3   1  400.78   26.83
  -2  -3   1  397.75   24.38
  -2  -3   1  404.92   23.98
   1   3  -1  894.91   51.24
   1   3  -1  824.64   51.72
   1   3  -1  876.20   50.29
   1   3  -1  866.42   51.66
   1   3  -1  912.35   53.56
   1   3  -1  873.51   52.18
   1   3  -1  865.70   50.96
   1   3  -1  890.21   50.69
   1   3  -1  909.56   52.93
  -1  -3   1  950.97   52.10
  -1  -3   1  965.97   52.31
  -1  -3   1  938.71   50.82
  -1  -3   1  949.18   52.59
  -1  -3   1  817.47   50.16
  -1  -3   1  924.64   52.22
  -1  -3   1  889.92   53.18
  -1  -3   1  876.04   51.53
  -1  -3   1  872.30   51.90
   0   3  -1  351.84   22.36
   0   3  -1  317.17   20.78
   0   3  -1  360.89   22.63
   0   3  -1  343.22   23.92
   0   3  -1  351.33   23.17
   0   3  -1  354.20   19.74
   0   3  -1  349.67   23.02
   0  -3   1  353.62   22.75
   0  -3   1  322.35   23.26
   0  -3   1  363.92   20.20
   0  -3   1  345.49   22.79
   0  -3   1  362.26   22.35
   0  -3   1  405.23   19.28
   0  -3   1  352.37   23.12
   0  -3   1  342.51   23.06
  -1   3  -1 1597.46   85.00
  -1   3  -1 1600.56   85.23
  -1   3  -1 1505.15   82.12
  -1   3  -1 1674.77   79.95
  -1   3  -1 1470.53   85.45
  -1   3  -1 1523.62   83.90
  -1   3  -1 1469.81   81.29
  -1   3  -1 1499.79   83.01
  -1   3  -1 1592.18   82.10
   1  -3   1 1466.08   83.71
   1  -3   1 1333.04   84.74
   1  -3   1 1506.51   81.49
   1  -3   1 1396.42   81.99
   1  -3   1 1465.29   87.81
  -2   3  -1  548.96   31.18
  -2   3  -1  508.85   37.29
  -2   3  -1  473.03   31.88
  -2   3  -1  549.96   35.34
  -2   3  -1  480.11   32.40
  -2   3  -1  541.05   33.15
  -2   3  -1  480.48   30.93
  -2   3  -1  555.91   34.96
  -2   3  -1  520.75   31.23
  -2   3  -1  551.95   36.40
  -2   3  -1  546.80   30.37
   2  -3   1  600.19   36.53
   2  -3   1  521.03   31.41
   2  -3   1  545.31   35.04
   2  -3   1  526.73   31.32
   2  -3   1  590.75   37.32
   2  -3   1  527.55   32.94
   2  -3   1  509.48   30.42
  -3   3  -1  145.79    9.86
  -3   3  -1  109.94   13.02
  -3   3  -1  104.27   17.26
  -3   3  -1  143.83   22.96
  -3   3  -1  121.51   10.28
  -3   3  -1  135.46   17.22
  -3   3  -1  115.25   12.76
  -3   3  -1  129.97   12.21
  -3   3  -1  131.46   17.02
  -3   3  -1  136.45   10.01
   3  -3   1  116.91   12.12
   3  -3   1  125.52   16.81
   3  -3   1  126.29   10.49
   3  -3   1  111.57   13.06
   3  -3   1  125.57   10.27
   3  -3   1  146.11   15.11
   3  -3   1  132.48   11.68
   3  -3   1  130.44   16.85
  -4   3  -1   22.37    8.09
  -4   3  -1   40.97    5.05
  -4   3  -1   39.65   11.03
  -4   3  -1   42.11    5.59
  -4   3  -1   47.81    9.06
  -4   3  -1   46.80   14.38
  -4   3  -1   38.10    9.66
  -4   3  -1   43.54    9.16
  -4   3  -1   39.41    6.77
  -4   3  -1   37.73    7.14
   4  -3   1    3.28   24.62
   4  -3   1   38.77    9.08
   4  -3   1   27.07   12.10
   4  -3   1   22.24    7.29
   4  -3   1   26.11    8.92
   4  -3   1   48.41    7.72
   4  -3   1   41.54    6.33
   4  -3   1   38.41    7.12
  -5   3  -1   10.56    8.02
  -5   3  -1   13.92    7.22
  -5   3  -1   20.36    6.16
  -5   3  -1   24.28    3.92
  -5   3  -1   34.19   30.54
  -5   3  -1   10.26    7.87
  -5   3  -1   25.10    7.57
  -5   3  -1   22.37    5.96
  -5   3  -1   10.11    7.58
  -5   3  -1   13.98    9.86
  -5   3  -1   22.19    4.14
  -5   3  -1   19.67    4.64
   5  -3   1   17.95   12.27
   5  -3   1   18.03    6.83
   5  -3   1   17.49    8.51
   5  -3   1   15.00   13.03
   5  -3   1   25.94    7.31
   5  -3   1   32.15    6.46
   5  -3   1   26.75    8.51
   5  -3   1   20.43    5.66
  -6   3  -1   56.97   28.43
  -6   3  -1   57.28   14.05
  -6   3  -1   53.89    5.53
  -6   3  -1   39.34   13.96
  -6   3  -1   50.63   10.35
  -6   3  -1   48.49   11.08
  -6   3  -1   61.91    8.10
  -6   3  -1   66.91   15.27
  -6   3  -1   57.96    6.65
  -6   3  -1   23.77   25.83
  -6   3  -1   69.27    9.67
   6  -3   1   49.32   32.15
   6  -3   1   54.00   11.63
   6  -3   1   54.84   10.96
   6  -3   1   61.41   17.56
   6  -3   1   53.39   64.12
   6  -3   1   54.77   13.68
   6  -3   1   58.52    9.70
  -7   3  -1   37.64    6.82
  -7   3  -1   66.40   11.93
  -7   3  -1   42.49   11.66
  -7   3  -1   45.76   12.87
  -7   3  -1   61.22   14.26
  -7   3  -1   34.77   14.71
  -7   3  -1   84.88   27.81
  -7   3  -1   42.44    7.80
   7  -3   1   45.71   11.12
   7  -3   1   60.82   22.26
   7  -3   1   47.21   14.83
   7  -3   1   38.32    7.65
   7  -3   1   10.70   92.81
   7  -3   1   47.99    9.38
   7  -3   1   24.64   12.96
   7  -3   1  -25.08   43.65
   7  -3   1   51.76   12.12
  -8   3  -1   97.86   18.97
  -8   3  -1  -12.73   97.32
  -8   3  -1   83.64   16.66
  -8   3  -1   15.08   76.93
  -8   3  -1   85.05   14.42
  -8   3  -1   97.23   19.77
  -8   3  -1   68.96   21.10
   8  -3   1   99.90   16.09
   8  -3   1   98.38   77.88
   8  -3   1  111.03   31.14
   8  -3   1  -10.06  140.78
   8  -3   1  102.94   16.88
   8  -3   1   78.23   19.49
  -9   3  -1  117.91   79.58
  -9   3  -1    4.53   11.59
  -9   3  -1   -1.56   10.11
  -9   3  -1    7.56   13.37
  -9   3  -1    5.21   88.48
   9  -3   1   20.40   11.85
   9  -3   1    1.39    7.51
   9  -3   1  115.95  140.34
   9  -3   1   19.89   18.45
   9  -3   1   19.36    7.42
 -10   3  -1   35.36   14.65
 -10   3  -1   35.94   15.06
 -10   3  -1   21.87   13.48
  10  -3   1   26.00   25.99
  10  -3   1   46.80   13.09
  10  -3   1   20.64   22.14
  10  -3   1   15.80   10.82
 -11   3  -1   20.46   15.48
 -11   3  -1   22.17   15.08
  11  -3   1  -45.17   18.94
  11  -3   1    0.55   15.90
  11  -3   1   11.63    9.69
  11   2  -1   23.64   18.41
  11   2  -1   -7.31   12.02
  11   2  -1  -10.03   24.34
 -11  -2   1    4.82   13.38
 -11  -2   1  -15.31   13.02
  10   2  -1   -0.92    9.82
  10   2  -1    2.68   12.55
  10   2  -1    1.78   22.42
  10   2  -1   20.66   26.57
 -10  -2   1   -5.00   11.53
 -10  -2   1  -14.76    7.08
   9   2  -1 -116.99  194.77
   9   2  -1    4.17   10.82
   9   2  -1    7.80   21.17
   9   2  -1 -180.79  132.99
   9   2  -1   -4.32   13.82
   9   2  -1   23.79   22.84
  -9  -2   1   -3.42    8.74
  -9  -2   1    9.06   10.79
  -9  -2   1   -3.85    8.76
   8   2  -1   45.44   10.21
   8   2  -1   62.76   17.06
   8   2  -1   83.70   27.71
   8   2  -1   74.76   21.83
   8   2  -1   37.40   22.36
   8   2  -1   47.51   16.75
   8   2  -1  -57.21   87.89
  -8  -2   1   33.71   14.34
  -8  -2   1 -107.19  105.67
  -8  -2   1   29.74   13.12
  -8  -2   1   42.09   12.68
   7   2  -1    1.80    6.27
   7   2  -1    6.35    9.93
   7   2  -1  115.61   64.41
   7   2  -1   10.04   10.77
   7   2  -1    8.04    4.86
   7   2  -1   10.33   17.79
   7   2  -1    4.61    9.38
   7   2  -1   21.26   10.83
   7   2  -1  -68.32   51.29
   7   2  -1   23.24   15.93
  -7  -2   1    6.77    3.95
  -7  -2   1    8.59   14.54
  -7  -2   1   17.58    8.54
  -7  -2   1    5.03   10.32
  -7  -2   1    6.81   80.34
  -7  -2   1    5.35    6.77
  -7  -2   1    8.33    9.06
  -7  -2   1  -65.78   59.71
  -7  -2   1    8.60    5.11
   6   2  -1   59.01   17.14
   6   2  -1   48.76   19.67
   6   2  -1   55.17   13.39
   6   2  -1   66.39   12.53
   6   2  -1   55.48   14.49
   6   2  -1   52.68   18.29
   6   2  -1   59.92   15.70
   6   2  -1   84.75   16.29
   6   2  -1   50.90    9.03
  -6  -2   1   53.77   15.21
  -6  -2   1  148.21   62.05
  -6  -2   1   14.57   66.21
  -6  -2   1   63.43   15.33
  -6  -2   1   61.83   10.58
  -6  -2   1   55.35   14.87
  -6  -2   1   45.97    8.36
  -6  -2   1   32.43   17.48
  -6  -2   1   48.38   11.63
  -6  -2   1   55.50   11.62
   5   2  -1   87.15   15.92
   5   2  -1   53.02   13.65
   5   2  -1   85.29   10.30
   5   2  -1   57.33   21.17
   5   2  -1   74.40   16.68
   5   2  -1   38.55   41.48
   5   2  -1  107.68   15.95
   5   2  -1   76.06   17.11
  -5  -2   1   85.98    9.51
  -5  -2   1   62.92   12.04
  -5  -2   1   67.10   11.65
  -5  -2   1   54.87   16.67
  -5  -2   1   40.22   27.41
  -5  -2   1   93.00   16.82
  -5  -2   1   89.86   11.11
  -5  -2   1   50.72   14.86
   4   2  -1  169.41   14.51
   4   2  -1  186.53   21.94
   4   2  -1  178.97   18.83
   4   2  -1  139.45   30.79
   4   2  -1  207.56   21.60
   4   2  -1  183.06   20.81
   4   2  -1  156.01   17.95
   4   2  -1  170.19   24.41
  -4  -2   1  187.83   26.73
  -4  -2   1  166.51   20.03
  -4  -2   1  129.11   32.63
  -4  -2   1  193.20   16.41
  -4  -2   1  192.75   14.15
  -4  -2   1  221.38   19.65
  -4  -2   1  176.67   17.48
   3   2  -1  140.61   13.77
   3   2  -1  123.35   20.87
   3   2  -1  144.27   16.87
   3   2  -1  162.87   17.57
   3   2  -1  165.03   16.24
   3   2  -1  148.98   23.85
   3   2  -1  137.22   16.87
   3   2  -1  172.95   16.87
   3   2  -1  162.16   12.15
  -3  -2   1  153.83   20.63
  -3  -2   1  156.09   15.19
  -3  -2   1  149.36   11.50
  -3  -2   1  157.42   15.91
  -3  -2   1  147.46   13.72
  -3  -2   1  127.86   21.79
  -3  -2   1  164.89   17.52
  -3  -2   1  168.67   16.23
   2   2  -1 1575.36   86.06
   2   2  -1 1559.76   82.38
   2   2  -1 1540.84   86.71
   2   2  -1 1403.74   91.09
   2   2  -1 1552.19   87.61
   2   2  -1 1413.85   87.45
   2   2  -1 1618.34   87.93
   2   2  -1 1549.77   83.05
   2   2  -1 1506.26   90.95
   2   2  -1 1535.36   87.67
  -2  -2   1 1418.53   86.95
  -2  -2   1 1617.32   86.67
  -2  -2   1 1489.08   87.43
  -2  -2   1 1605.81   83.30
  -2  -2   1 1525.96   86.97
  -2  -2   1 1676.84   90.78
  -2  -2   1 1394.96   90.08
  -2  -2   1 1589.31   82.39
   1   2  -1 2388.52  131.04
   1   2  -1 2364.10  128.31
   1   2  -1 2293.96  129.99
   1   2  -1 2423.84  131.20
   1   2  -1 2342.39  129.60
   1   2  -1 2321.41  129.40
   1   2  -1 2390.53  128.07
   1   2  -1 2394.57  130.07
   1   2  -1 2348.36  128.93
  -1  -2   1 2541.47  129.02
  -1  -2   1 2466.27  130.89
  -1  -2   1 2593.25  130.92
  -1  -2   1 2171.62  130.43
  -1  -2   1 2589.57  129.00
  -1  -2   1 2193.08  129.07
  -1  -2   1 2523.30  129.94
  -1  -2   1 2322.94  129.73
  -1  -2   1 2409.47  129.87
  -1  -2   1 2511.25  128.28
   0   2  -1  241.89   15.46
   0   2  -1  236.39   15.65
   0   2  -1  255.11   15.31
   0   2  -1  234.44   16.34
   0   2  -1  232.13   14.25
   0   2  -1  231.64   15.32
   0  -2   1  239.15   15.28
   0  -2   1  245.31   13.91
   0  -2   1  240.72   15.66
   0  -2   1  230.47   15.21
  -1   2  -1  239.82   16.10
  -1   2  -1  264.12   16.39
  -1   2  -1  248.94   18.37
  -1   2  -1  277.04   17.69
  -1   2  -1  234.60   18.63
  -1   2  -1  260.02   15.32
  -1   2  -1  258.11   19.14
  -1   2  -1  274.16   15.90
  -1   2  -1  274.97   17.38
  -1   2  -1  288.63   18.60
   1  -2   1  246.68   15.60
   1  -2   1  263.64   16.46
   1  -2   1  239.87   18.81
   1  -2   1  276.83   15.91
   1  -2   1  270.82   18.60
   1  -2   1  271.54   15.91
   1  -2   1  281.35   17.79
  -2   2  -1  466.77   27.77
  -2   2  -1  425.24   28.43
  -2   2  -1  424.47   27.23
  -2   2  -1  474.98   30.02
  -2   2  -1  434.31   30.94
  -2   2  -1  468.10   25.98
  -2   2  -1  414.50   25.46
  -2   2  -1  488.71   36.93
  -2   2  -1  439.62   25.17
  -2   2  -1  406.71   31.80
  -2   2  -1  445.20   30.00
   2  -2   1  428.00   27.53
   2  -2   1  424.28   26.15
   2  -2   1  475.10   31.08
   2  -2   1  466.02   25.81
   2  -2   1  457.41   26.43
   2  -2   1  437.36   29.20
   2  -2   1  450.46   32.04
  -3   2  -1   15.34    7.74
  -3   2  -1   10.88    4.25
  -3   2  -1    3.56    6.72
  -3   2  -1    1.06   12.40
  -3   2  -1   14.82    3.46
  -3   2  -1    9.40    3.25
  -3   2  -1    8.72    5.65
  -3   2  -1   10.49    5.06
  -3   2  -1   16.78    6.39
  -3   2  -1    9.28    4.59
  -3   2  -1   10.59    2.89
   3  -2   1   14.53    9.51
   3  -2   1    8.06    6.17
   3  -2   1    8.43    3.64
   3  -2   1    9.18    2.80
   3  -2   1    8.68    4.67
   3  -2   1    9.76    5.15
   3  -2   1   14.07    3.99
  -4   2  -1  312.32   24.18
  -4   2  -1  233.11   22.85
  -4   2  -1  287.91   17.88
  -4   2  -1  288.16   17.18
  -4   2  -1  292.43   21.96
  -4   2  -1  249.39   23.44
  -4   2  -1  264.12   26.45
  -4   2  -1  275.88   19.11
  -4   2  -1  309.77   20.10
   4  -2   1  254.82   24.10
   4  -2   1  303.61   27.42
   4  -2   1  278.80   19.87
   4  -2   1  271.45   20.90
   4  -2   1  276.39   29.51
   4  -2   1  277.50   19.08
   4  -2   1  300.89   23.67
  -5   2  -1   46.39    9.35
  -5   2  -1   23.43   14.51
  -5   2  -1   34.89   10.23
  -5   2  -1   41.39    6.75
  -5   2  -1   36.67    4.69
  -5   2  -1   38.85    5.39
  -5   2  -1   21.18   10.38
  -5   2  -1   38.09    8.05
  -5   2  -1   33.71    9.27
  -5   2  -1   42.04    6.68
   5  -2   1   42.13    7.13
   5  -2   1   33.80    8.12
   5  -2   1   27.71   11.46
   5  -2   1   46.46    8.56
   5  -2   1   33.16    9.80
   5  -2   1   32.29    6.54
   5  -2   1   45.16   21.74
  -6   2  -1   40.43    9.03
  -6   2  -1   54.03   18.89
  -6   2  -1   52.20   10.72
  -6   2  -1   45.23    7.22
  -6   2  -1   48.82    5.63
  -6   2  -1   31.40   11.28
  -6   2  -1   48.21   12.47
  -6   2  -1   19.71   12.48
  -6   2  -1   28.18   27.04
  -6   2  -1   21.12    9.52
  -6   2  -1   55.90    8.00
  -6   2  -1   43.30    5.92
   6  -2   1   32.33   12.19
   6  -2   1   45.20   31.76
   6  -2   1   47.58    8.79
   6  -2   1   44.87    7.65
   6  -2   1   31.44   11.16
   6  -2   1   51.20   11.05
   6  -2   1   29.97   14.36
   6  -2   1   44.03   11.13
  -7   2  -1  166.49   14.76
  -7   2  -1  139.66   11.10
  -7   2  -1  159.54   14.00
  -7   2  -1  162.31   16.34
  -7   2  -1  130.25   22.48
  -7   2  -1  166.73   20.19
  -7   2  -1  162.59   11.24
  -7   2  -1  107.87   24.53
  -7   2  -1  141.39   18.78
  -7   2  -1  171.94   24.92
  -7   2  -1  253.53   68.12
   7  -2   1  149.78   23.61
   7  -2   1  139.94   19.30
   7  -2   1  170.31   32.64
   7  -2   1  146.30   25.50
   7  -2   1  156.98   19.56
   7  -2   1  161.89   16.26
   7  -2   1   98.87   40.83
  -8   2  -1   40.74   86.19
  -8   2  -1    5.25   39.41
   8  -2   1  -23.65  106.26
   8  -2   1  -17.69   82.46
  -9   2  -1   29.70   13.52
  -9   2  -1   27.12   13.19
  -9   2  -1  -39.61   87.34
  -9   2  -1   22.70   12.12
   9  -2   1   15.53   16.31
   9  -2   1   15.54   12.25
   9  -2   1    9.02    8.07
   9  -2   1   17.37    9.38
 -10   2  -1   11.69  132.36
 -11   2  -1   15.21   14.53
 -11   2  -1    1.45   10.50
  11  -2   1   -5.91    8.80
  11  -2   1  -34.77   18.32
  11  -2   1  -15.40   12.92
  11   1  -1  -20.53   11.28
  11   1  -1  -13.48   25.57
  11   1  -1    1.36   16.05
 -11  -1   1   -7.94   11.89
 -11  -1   1   12.69   14.25
  10   1  -1  -19.53   27.75
  10   1  -1   14.62   12.19
  10   1  -1   -0.11   11.71
  10   1  -1   17.39   23.33
 -10  -1   1   26.38   15.54
 -10  -1   1   -3.84   12.63
   8   1  -1   17.45    7.63
   8   1  -1   16.94   10.13
   8   1  -1   42.59   19.93
   8   1  -1   27.87   14.21
   8   1  -1   23.80   20.18
   8   1  -1   49.87   65.43
  -8  -1   1   25.98   11.81
  -8  -1   1   18.48   11.22
  -8  -1   1   33.40   11.09
   7   1  -1   59.20   54.79
  -7  -1   1   45.87   15.86
   6   1  -1   18.21    9.91
   6   1  -1   13.95   10.53
   6   1  -1    0.76    7.20
   6   1  -1    4.65    7.67
   6   1  -1   -1.61   13.09
   6   1  -1   23.35    7.54
   6   1  -1    5.80    5.06
  -6  -1   1   59.33   81.33
  -6  -1   1    0.56    7.86
  -6  -1   1    4.53    8.10
   5   1  -1    3.13   11.88
   5   1  -1    8.23    8.96
   5   1  -1    8.43   10.21
   5   1  -1  -30.28   33.35
  -5  -1   1    3.17    9.67
  -5  -1   1    4.25    7.87
  -5  -1   1  -21.25   35.68
  -5  -1   1   60.56   26.78
  -5  -1   1    4.21    9.33
   4   1  -1   39.92   11.56
   4   1  -1   34.50   13.61
   4   1  -1   34.74   10.19
   4   1  -1   31.76    5.97
   4   1  -1   32.36    9.18
   4   1  -1   41.65   18.38
   4   1  -1   30.05    8.82
   4   1  -1   34.89    7.77
   4   1  -1   -3.16   26.80
  -4  -1   1   37.65    6.11
  -4  -1   1   57.22   11.02
  -4  -1   1   39.34    8.40
  -4  -1   1   41.38   14.40
  -4  -1   1   43.65   10.37
  -4  -1   1   39.25    7.24
  -4  -1   1   41.04    8.01
   3   1  -1    7.20    4.76
   3   1  -1    1.06    2.09
   3   1  -1    1.10   14.51
   3   1  -1   -3.73    5.14
   3   1  -1    2.12    4.51
   3   1  -1    7.51    6.14
   3   1  -1    3.32    4.62
   3   1  -1   -7.12   10.30
   3   1  -1    2.98    7.82
  -3  -1   1    1.57    2.56
  -3  -1   1   -0.31    3.47
  -3  -1   1    5.83    4.34
  -3  -1   1   15.58   19.77
  -3  -1   1    2.03    6.20
  -3  -1   1    2.27    2.66
  -3  -1   1    5.39    4.76
  -3  -1   1    3.18    3.95
   2   1  -1  949.47   65.99
   2   1  -1 1075.71   60.47
   2   1  -1  998.54   65.80
   2   1  -1 1078.69   63.40
   2   1  -1 1117.95   62.29
   2   1  -1 1079.28   63.12
   2   1  -1  978.60   62.09
   2   1  -1 1095.41   60.92
   2   1  -1 1062.51   58.70
  -2  -1   1 1012.41   62.11
  -2  -1   1 1100.38   61.72
  -2  -1   1 1071.35   65.78
  -2  -1   1  922.36   64.93
  -2  -1   1  998.55   62.46
  -2  -1   1 1095.61   58.54
  -2  -1   1 1126.18   60.50
  -2  -1   1 1146.46   62.92
  -2  -1   1 1124.50   60.71
   1   1  -1  903.11   48.05
   1   1  -1  864.60   50.03
   1   1  -1  876.67   48.75
   1   1  -1  883.79   50.76
   1   1  -1  910.17   52.81
   1   1  -1  934.31   50.19
   1   1  -1  857.52   50.60
   1   1  -1  862.59   50.71
   1   1  -1  856.20   51.09
  -1  -1   1  847.18   50.51
  -1  -1   1  888.96   51.01
  -1  -1   1  845.27   50.41
  -1  -1   1  946.27   50.56
  -1  -1   1  901.72   48.89
  -1  -1   1  905.51   51.58
  -1  -1   1  935.84   49.95
  -1  -1   1  953.99   52.51
  -1   1  -1   52.81    8.39
  -1   1  -1   73.17    6.61
  -1   1  -1   79.30    7.84
  -1   1  -1   65.13    7.93
  -1   1  -1   57.12    6.64
  -1   1  -1   63.51    5.54
  -1   1  -1   70.91    7.11
  -1   1  -1   62.30    5.88
   1  -1   1   57.71    5.97
   1  -1   1   56.13    7.00
   1  -1   1   62.13    7.24
   1  -1   1   58.51    5.70
   1  -1   1   73.56    6.94
   1  -1   1   73.10    9.77
   1  -1   1   69.55    7.42
   1  -1   1   52.53    8.00
   1  -1   1   67.21    4.94
  -2   1  -1   10.70    2.93
  -2   1  -1   11.31    3.38
  -2   1  -1   11.97    7.54
  -2   1  -1   17.59    4.40
  -2   1  -1   -5.16    9.42
  -2   1  -1   15.10    7.30
  -2   1  -1    6.10    4.16
  -2   1  -1    7.31    5.21
  -2   1  -1   -2.89    8.49
  -2   1  -1   11.83    7.43
  -2   1  -1    8.09    3.83
  -2   1  -1   14.58    5.61
   2  -1   1    8.51    4.14
   2  -1   1    9.00    2.78
   2  -1   1   13.94    6.02
   2  -1   1    9.37    2.29
   2  -1   1    9.63    5.26
   2  -1   1    2.28    6.58
   2  -1   1    1.40    6.08
   2  -1   1    8.45    3.22
   2  -1   1    5.61    3.68
  -3   1  -1   47.09    8.43
  -3   1  -1   35.66   11.83
  -3   1  -1   57.72    7.09
  -3   1  -1   55.60    4.87
  -3   1  -1   45.19    7.33
  -3   1  -1   37.80    8.79
  -3   1  -1   47.63    6.30
  -3   1  -1   52.96    8.06
  -3   1  -1   39.98   16.03
  -3   1  -1   62.10    5.47
   3  -1   1   70.54   14.67
   3  -1   1   66.87    7.28
   3  -1   1   58.58    7.57
   3  -1   1   46.44    7.44
   3  -1   1   53.73    6.12
   3  -1   1   40.43    8.25
   3  -1   1   41.48    8.70
   3  -1   1   66.73   11.78
  -4   1  -1   63.52   11.21
  -4   1  -1   82.11   11.18
  -4   1  -1   74.80   10.78
  -4   1  -1   76.03    8.91
  -4   1  -1   69.87    6.32
  -4   1  -1   79.80   13.99
  -4   1  -1   71.89   16.66
  -4   1  -1   75.65    7.24
  -4   1  -1   44.93   18.59
  -4   1  -1   71.42    8.11
   4  -1   1   88.30   15.76
   4  -1   1   65.98    8.08
   4  -1   1   84.22    9.89
   4  -1   1   83.27   11.33
   4  -1   1   75.15    8.00
   4  -1   1   94.30   18.90
   4  -1   1   64.74   15.49
   4  -1   1   63.13   13.33
  -5   1  -1   46.45   17.35
  -5   1  -1   46.66    9.15
  -5   1  -1   54.04    9.42
  -5   1  -1   43.90    7.12
  -5   1  -1   32.68    9.26
  -5   1  -1   41.25    5.23
  -5   1  -1   53.76   12.96
  -5   1  -1   44.50    6.24
  -5   1  -1   46.36    6.41
   5  -1   1   41.98    7.02
   5  -1   1   31.84    7.23
   5  -1   1   30.24   10.48
   5  -1   1   30.98   11.71
   5  -1   1   41.87   12.43
   5  -1   1   24.07    8.56
  -6   1  -1   50.81    7.13
  -6   1  -1   35.97   11.19
  -6   1  -1   50.27   13.87
  -6   1  -1   67.56   15.14
  -6   1  -1   68.50   17.04
  -6   1  -1   59.45   11.72
  -6   1  -1   67.69    6.72
  -6   1  -1   61.74    8.73
  -6   1  -1   59.42   10.65
  -6   1  -1   52.32    8.21
  -6   1  -1   79.18    8.44
   6  -1   1   59.79   13.59
   6  -1   1   52.04   14.23
   6  -1   1   90.05   23.25
   6  -1   1   67.12   10.53
   6  -1   1   59.55   10.94
   6  -1   1  128.26   30.52
   6  -1   1   55.27   11.30
   6  -1   1   59.24   34.80
  -7   1  -1  -15.52   46.46
  -7   1  -1   30.26   12.12
  -7   1  -1   37.23    6.11
  -7   1  -1  -28.80   43.97
  -7   1  -1   40.11    6.07
  -7   1  -1   41.02   10.74
  -7   1  -1   43.51    6.59
  -7   1  -1   49.45    7.45
  -7   1  -1   97.04   69.26
  -7   1  -1   38.61   13.08
  -7   1  -1   38.57   10.29
  -7   1  -1   71.59   34.75
  -7   1  -1   50.42    8.16
  -7   1  -1   27.33   16.37
   7  -1   1   74.79   29.56
   7  -1   1   36.29   15.54
   7  -1   1   -1.55   37.21
   7  -1   1   27.47   11.50
   7  -1   1   45.55   12.16
   7  -1   1   40.53    9.37
   7  -1   1   25.19   15.54
   7  -1   1   48.18   39.79
   7  -1   1   47.10   10.12
  -8   1  -1    5.18    2.91
  -8   1  -1   44.99   88.54
  -8   1  -1   12.09    9.24
  -8   1  -1    2.12    8.85
  -8   1  -1    3.27    7.39
  -8   1  -1   -0.76   44.44
  -8   1  -1    0.49    5.85
   8  -1   1   -6.15    4.79
   8  -1   1    2.22    5.74
   8  -1   1    0.52   17.57
   8  -1   1  -70.12   66.54
   8  -1   1   -3.22    8.45
   8  -1   1   19.49   24.83
   8  -1   1    7.90    5.48
   8  -1   1    7.39   11.75
  -9   1  -1   26.23   13.19
  -9   1  -1   21.73   13.29
   9  -1   1   34.02    9.60
   9  -1   1   16.32   17.65
   9  -1   1   41.37   12.71
   9  -1   1   71.76   40.60
   9  -1   1   43.80   18.56
  10  -1   1  -26.03  113.17
 -11   1  -1   -8.61    8.75
 -11   1  -1  -16.94    8.67
 -11   1  -1   20.93   15.85
  11  -1   1  -39.78   20.24
  11  -1   1  -11.66    8.74
  11  -1   1  -19.23   15.27
  11   0  -1   -2.23   15.39
  11   0  -1  -16.48   22.05
  11   0  -1  -21.86   10.34
 -11   0   1    6.10   12.96
 -11   0   1  -12.29   13.82
 -11   0   1    4.33   11.53
  10   0  -1  -10.21   32.93
  10   0  -1   16.29   12.59
  10   0  -1   18.69   25.81
  10   0  -1   20.20   26.19
 -10   0   1   -4.92   11.72
 -10   0   1   23.04   15.43
   8   0  -1   72.41   30.52
   8   0  -1   67.52   17.94
   8   0  -1   69.73   16.28
   8   0  -1   53.72   25.32
  -8   0   1   58.86   11.18
  -8   0   1   60.73   16.09
  -8   0   1   36.61   14.06
  -8   0   1   64.05   13.54
   7   0  -1   18.50    8.46
   7   0  -1    7.86   17.19
   7   0  -1   82.86   50.02
   7   0  -1    7.11    8.31
   7   0  -1   -3.34   10.71
   7   0  -1    7.02    7.94
   7   0  -1   12.95   15.96
   7   0  -1   21.17    6.78
   7   0  -1   12.80   11.29
  -7   0   1    8.75    5.65
  -7   0   1   16.83    7.09
  -7   0   1    2.37    5.02
  -7   0   1   13.14    9.10
  -7   0   1   15.40   11.71
  -7   0   1   34.41   10.28
  -7   0   1    7.74    8.54
   6   0  -1  -45.13   76.70
   6   0  -1   58.39   15.03
   6   0  -1   61.89   13.54
   6   0  -1   99.80   13.34
   6   0  -1   70.49   13.04
   6   0  -1   48.07   18.53
   6   0  -1   47.78   14.62
   6   0  -1  138.73   56.85
   6   0  -1   63.92   11.33
   6   0  -1   48.25   19.53
  -6   0   1   81.48   12.73
  -6   0   1   64.33   11.71
  -6   0   1   92.04   16.96
  -6   0   1   62.62   19.67
  -6   0   1   83.92   11.37
  -6   0   1   53.97   14.16
  -6   0   1   46.15   15.46
  -6   0   1   83.89   11.52
   5   0  -1   25.24   10.60
   5   0  -1   45.08   11.04
   5   0  -1   49.81    9.70
   5   0  -1   54.92   19.85
   5   0  -1   32.03    7.14
   5   0  -1   24.40    8.43
   5   0  -1    0.61   34.40
   5   0  -1   43.69    8.56
  -5   0   1   39.93   10.86
  -5   0   1   36.61    8.33
  -5   0   1   39.02    6.69
  -5   0   1   18.80    9.53
  -5   0   1   43.52   17.84
  -5   0   1   37.38    7.35
  -5   0   1   37.27    8.29
   4   0  -1   98.30   12.73
   4   0  -1   95.44   12.73
   4   0  -1   58.64   12.54
   4   0  -1   75.90   10.75
   4   0  -1   89.15   13.36
   4   0  -1  100.85   21.47
   4   0  -1   71.91   13.21
   4   0  -1  109.02   20.34
  -4   0   1   96.18   10.80
  -4   0   1  102.81   12.70
  -4   0   1   86.45   14.52
  -4   0   1   89.46    9.83
  -4   0   1   76.96   12.94
  -4   0   1   69.56   13.15
  -4   0   1  109.46   12.26
   3   0  -1   -7.48   18.01
   3   0  -1   -2.71    1.56
   3   0  -1    3.33    5.64
   3   0  -1    2.39    3.73
   3   0  -1    8.59    8.46
   3   0  -1    6.49   19.21
   3   0  -1    9.27    5.87
   3   0  -1   -0.27    6.97
   3   0  -1   -9.45   15.61
   3   0  -1    4.28    2.80
   3   0  -1    1.20    4.10
  -3   0   1   -0.70    4.77
  -3   0   1   -5.19    2.81
  -3   0   1    1.79    4.27
  -3   0   1   -1.16    2.26
  -3   0   1    2.66    5.13
  -3   0   1    6.10    3.84
  -3   0   1   -1.85    5.59
  -3   0   1   25.63   18.82
  -3   0   1   -4.14   17.48
  -3   0   1    2.30    6.23
  -3   0   1   -9.34   18.88
   2   0  -1  344.68   30.11
   2   0  -1  337.71   23.94
   2   0  -1  346.67   22.12
   2   0  -1  326.05   28.39
   2   0  -1  326.02   25.73
   2   0  -1  345.13   24.59
   2   0  -1  360.42   22.44
  -2   0   1  315.73   24.74
  -2   0   1  375.37   22.15
  -2   0   1  349.90   21.92
  -2   0   1  330.58   25.41
  -2   0   1  346.39   28.47
  -2   0   1  325.20   21.73
  -2   0   1  311.68   29.21
  -2   0   1  313.72   23.07
  -2   0   1  316.38   24.07
   1   0  -1    9.65    2.87
   1   0  -1   10.89    5.95
   1   0  -1   15.47    3.28
   1   0  -1   13.80    3.15
   1   0  -1   12.90    3.64
   1   0  -1   14.87    3.94
   1   0  -1   13.54    4.56
   1   0  -1   14.79    4.76
   1   0  -1   20.16    6.98
  -1   0   1    8.51    5.85
  -1   0   1   12.96    3.86
  -1   0   1   11.40    3.42
  -1   0   1   16.01    3.18
  -1   0   1   16.84    4.68
  -1   0   1   14.23    5.60
  -1   0   1   10.25    2.52
  -1   0   1   16.28    3.87
  -1   0   1    8.00   11.46
   0   0  -1   -3.42    3.50
  -1   0  -1   20.61    3.63
  -1   0  -1   14.99    3.21
  -1   0  -1   16.48    3.71
  -1   0  -1   11.56    2.22
  -1   0  -1   10.02    2.70
  -1   0  -1   18.39    4.36
   1   0   1   21.23    3.32
  -2   0  -1 4241.60  232.00
  -2   0  -1 4189.81  220.59
  -2   0  -1 4374.86  220.85
  -2   0  -1 4330.92  224.37
  -2   0  -1 4027.23  225.57
  -2   0  -1 4523.95  223.25
  -2   0  -1 4043.91  225.42
  -2   0  -1 3774.22  228.28
  -2   0  -1 4289.16  221.95
  -2   0  -1 4020.73  225.39
  -2   0  -1 4539.02  223.09
   2   0   1 4338.97  224.37
   2   0   1 4352.60  222.81
   2   0   1 4051.65  228.08
   2   0   1 4047.94  225.40
   2   0   1 4029.68  225.78
   2   0   1 4232.03  221.58
   2   0   1 4037.65  225.34
   2   0   1 4396.45  221.23
   2   0   1 3905.58  228.75
  -3   0  -1  237.85   15.31
  -3   0  -1  227.33   27.24
  -3   0  -1  228.62   21.08
  -3   0  -1  246.98   21.77
  -3   0  -1  245.81   15.89
  -3   0  -1  258.23   19.60
  -3   0  -1  272.88   16.35
  -3   0  -1  248.57   18.04
  -3   0  -1  257.20   17.62
   3   0   1  218.66   27.13
   3   0   1  243.99   21.28
   3   0   1  276.06   20.26
   3   0   1  219.71   21.59
   3   0   1  250.36   17.58
   3   0   1  231.49   16.32
   3   0   1  258.33   18.09
   3   0   1  258.23   25.43
   3   0   1  255.59   22.49
  -4   0  -1  227.16   29.27
  -4   0  -1  271.76   18.57
  -4   0  -1  278.32   25.67
  -4   0  -1  273.18   22.48
  -4   0  -1  301.63   18.40
  -4   0  -1  291.14   20.86
  -4   0  -1  304.54   19.92
  -4   0  -1  275.53   17.69
  -4   0  -1  273.02   25.39
   4   0   1  283.93   25.83
   4   0   1  278.32   20.64
   4   0   1  252.03   25.38
   4   0   1  257.16   24.60
   4   0   1  288.01   19.36
   4   0   1  308.72   23.52
   4   0   1  266.96   32.17
   4   0   1  233.53   27.81
   4   0   1  273.05   20.88
  -5   0  -1   59.47   11.01
  -5   0  -1   73.23   10.22
  -5   0  -1   63.62    7.21
  -5   0  -1   69.33    8.14
  -5   0  -1   79.33    8.93
  -5   0  -1   52.95   12.61
  -5   0  -1   82.96    7.69
  -5   0  -1   59.77   18.73
  -5   0  -1  105.54   27.08
  -5   0  -1   66.43   13.14
   5   0   1   52.86   12.32
   5   0   1   56.94    9.50
   5   0   1   67.32   11.86
   5   0   1   69.36   16.48
   5   0   1   70.31   10.99
   5   0   1   69.20   14.06
   5   0   1   50.35   19.20
   5   0   1   79.21   18.99
   5   0   1   76.02    9.50
  -6   0  -1  161.26   14.68
  -6   0  -1  169.07   14.63
  -6   0  -1  181.83   13.17
  -6   0  -1  188.90   17.86
  -6   0  -1  217.42   24.43
  -6   0  -1  147.45   30.04
  -6   0  -1  196.07   25.20
  -6   0  -1  162.49   19.47
   6   0   1  201.90   34.32
   6   0   1  188.47   25.49
   6   0   1  230.47   42.26
   6   0   1  171.14   16.28
   6   0   1  167.21   17.90
   6   0   1  129.74   29.68
   6   0   1  186.15   19.11
   6   0   1  145.27   22.13
   6   0   1  137.57   23.31
   6   0   1  201.38   21.75
  -7   0  -1   18.77    6.80
  -7   0  -1   57.60   31.51
  -7   0  -1   14.44   10.45
  -7   0  -1   21.49    5.49
  -7   0  -1   20.25    8.97
  -7   0  -1   23.33    9.92
  -7   0  -1    6.41    8.03
  -7   0  -1  -10.43   47.75
  -7   0  -1  -18.06   56.90
  -7   0  -1   28.02    5.41
   7   0   1   22.38    9.07
   7   0   1   38.34   11.67
   7   0   1   25.56   14.81
   7   0   1   19.29   15.04
   7   0   1   29.85   17.89
   7   0   1   29.11    7.97
   7   0   1   20.47   12.37
   7   0   1   36.83    9.02
  -8   0  -1   39.74   13.86
  -8   0  -1   28.09    5.57
  -8   0  -1   31.11    9.09
  -8   0  -1   22.08   13.24
  -8   0  -1  -35.91   88.26
  -8   0  -1   17.87   11.22
   8   0   1   42.14   15.01
   8   0   1   36.70  120.54
   8   0   1   59.64   29.63
   8   0   1   26.48   20.94
   8   0   1   34.64   11.57
   8   0   1   28.90    8.68
   8   0   1   41.17    8.72
   8   0   1   23.89   15.97
   9   0   1  113.09   75.29
 -10   0  -1 -153.83  114.64
 -10   0  -1   11.95   12.86
 -10   0  -1  153.00   88.09
 -10   0  -1   14.77   14.13
  10   0   1  137.20  105.60
  10   0   1   26.24   14.59
  10   0   1    5.15   10.49
  10   0   1   18.46   22.06
 -11   0  -1   -0.44   10.79
 -11   0  -1   -4.98    9.21
 -11   0  -1   21.14   13.96
  11   0   1    6.20   14.10
  11   0   1  -19.55   11.68
  11   0   1  -18.06   25.02
 -12   0  -1    1.43   13.68
 -12   0  -1   22.58   16.14
  12   0   1  -44.68   20.03
  12   0   1  -32.60   17.25
  11  -1  -1   38.64   29.02
  11  -1  -1    1.56    9.22
 -11   1   1   14.00   15.79
 -11   1   1    3.26   13.56
  10  -1  -1   -4.15   10.26
  10  -1  -1  -13.19    8.36
  10  -1  -1   10.37   27.24
 -10   1   1   -8.98    7.62
 -10   1   1   11.97   11.38
 -10   1   1  -11.77   10.71
   9  -1  -1  233.72  130.62
   9  -1  -1   41.84   10.67
   9  -1  -1   63.87   21.40
   9  -1  -1   41.47   28.36
   9  -1  -1   45.63   14.29
   9  -1  -1  173.70   83.93
  -9   1   1   49.25   18.55
  -9   1   1   39.02   15.68
  -9   1   1   38.70   15.86
   8  -1  -1   10.93   18.24
   8  -1  -1   -2.94   99.69
   8  -1  -1   -3.14    8.40
   8  -1  -1   12.08   16.70
   8  -1  -1    7.47    8.80
   8  -1  -1    6.61    5.84
  -8   1   1   -4.84    8.61
  -8   1   1   -3.75    4.89
  -8   1   1    3.48    8.00
  -8   1   1    2.83    9.36
   7  -1  -1  205.93   23.20
   7  -1  -1  170.27   36.43
   7  -1  -1  128.81   21.76
   7  -1  -1   79.64   55.77
   7  -1  -1  144.92   17.42
   7  -1  -1  135.38   25.85
   7  -1  -1  160.74   22.01
  -7   1   1  142.90   22.58
  -7   1   1  142.98   19.09
  -7   1   1   55.51   57.35
  -7   1   1  138.24   17.53
  -7   1   1  132.89   22.42
  -7   1   1  136.51   16.32
  -7   1   1   86.17   23.55
  -7   1   1   71.83   83.92
   6  -1  -1   27.26    8.71
   6  -1  -1   29.63    8.96
   6  -1  -1   77.79   25.50
   6  -1  -1   93.94   29.38
   6  -1  -1   34.47    8.68
   6  -1  -1   52.91   13.02
   6  -1  -1   31.24   13.17
   6  -1  -1   51.78   16.72
   6  -1  -1   39.50   12.62
   6  -1  -1  117.64   55.21
   6  -1  -1    3.16   38.64
   6  -1  -1   45.96   42.16
  -6   1   1   48.99   11.21
  -6   1   1   46.37   13.51
  -6   1   1   25.61   12.50
  -6   1   1  -73.56   87.36
  -6   1   1   39.32    8.94
  -6   1   1   32.49   47.49
  -6   1   1   43.47    9.61
  -6   1   1   49.29    7.95
   5  -1  -1   39.95   46.28
   5  -1  -1   79.08   14.47
   5  -1  -1   61.56   12.64
   5  -1  -1   96.58   12.19
   5  -1  -1  106.18   21.99
   5  -1  -1   83.11   15.85
   5  -1  -1  117.30   27.72
   5  -1  -1   96.65   13.70
   5  -1  -1  101.33   13.25
  -5   1   1   95.48   15.45
  -5   1   1   87.83   11.72
  -5   1   1   71.77   21.08
  -5   1   1   65.81   13.49
  -5   1   1   76.59   15.88
  -5   1   1   94.61   11.72
  -5   1   1   93.39   12.98
  -5   1   1   93.80   10.29
   4  -1  -1  156.29   16.56
   4  -1  -1  131.89   24.47
   4  -1  -1  155.61   13.88
   4  -1  -1   93.67   17.08
   4  -1  -1  131.19   16.77
   4  -1  -1  151.71   25.49
   4  -1  -1  139.60   13.81
   4  -1  -1  130.69   15.01
   4  -1  -1  106.30   38.02
  -4   1   1  131.41   17.98
  -4   1   1  156.24   19.31
  -4   1   1  127.06   11.88
  -4   1   1  134.97   15.86
  -4   1   1  165.07   27.67
  -4   1   1  141.57   14.50
  -4   1   1  164.25   13.86
  -4   1   1  128.87   17.11
   3  -1  -1   87.44    6.65
   3  -1  -1   80.79   10.66
   3  -1  -1   77.75   17.39
   3  -1  -1   96.89   12.95
   3  -1  -1   57.00   12.17
   3  -1  -1   88.19    9.30
   3  -1  -1   76.71   11.51
   3  -1  -1   81.21   15.62
  -3   1   1   73.47   12.55
  -3   1   1   76.51    8.58
  -3   1   1   65.53   10.60
  -3   1   1   90.93    6.95
  -3   1   1   81.63   18.55
  -3   1   1   60.90   10.60
  -3   1   1   95.21   18.72
  -3   1   1   77.71   10.12
  -3   1   1   74.76    8.75
  -3   1   1   93.13   10.72
   2  -1  -1   37.02    7.08
   2  -1  -1   63.80   12.93
   2  -1  -1   42.04    6.26
   2  -1  -1   42.25    8.21
   2  -1  -1   53.12   12.48
   2  -1  -1   40.98    9.31
   2  -1  -1   64.15    9.26
   2  -1  -1   52.27    6.98
   2  -1  -1   55.79    5.49
  -2   1   1   60.35   11.07
  -2   1   1   53.41    7.59
  -2   1   1   56.99    8.18
  -2   1   1   55.98    8.83
  -2   1   1   58.41    8.09
  -2   1   1   57.50    5.98
  -2   1   1   40.79    8.69
  -2   1   1   44.69   11.73
  -2   1   1   54.60   11.91
  -2   1   1   65.07    6.67
  -2   1   1   38.36   14.02
  -2   1   1   50.26    6.85
   1  -1  -1  795.23   50.10
   1  -1  -1  945.76   50.80
   1  -1  -1  888.21   50.14
   1  -1  -1  866.35   53.10
   1  -1  -1  831.13   52.15
   1  -1  -1  954.09   48.96
   1  -1  -1  922.53   51.18
  -1   1   1  889.73   53.20
  -1   1   1  921.76   50.58
  -1   1   1  863.46   50.30
  -1   1   1  932.00   49.96
  -1   1   1  878.17   53.99
  -1   1   1  900.29   50.98
  -1   1   1  947.85   49.07
  -1   1   1  948.72   50.15
  -1   1   1  902.15   52.35
  -1  -1  -1   22.87    4.26
  -2  -1  -1 3571.65  193.21
  -2  -1  -1 3590.88  184.03
  -2  -1  -1 3563.71  186.78
  -2  -1  -1 3238.09  187.53
  -2  -1  -1 3537.62  183.70
  -2  -1  -1 3058.26  189.30
  -2  -1  -1 3253.14  187.28
  -2  -1  -1 3733.39  183.39
  -2  -1  -1 3525.47  186.95
  -2  -1  -1 3586.15  184.31
   2   1   1 3290.97  187.57
   2   1   1 3378.33  186.72
   2   1   1 3558.84  184.51
   2   1   1 3710.68  183.23
   2   1   1 3568.84  187.03
   2   1   1 3582.13  184.17
   2   1   1 3343.00  189.86
   2   1   1 3636.11  184.48
   2   1   1 3062.71  189.72
   2   1   1 3376.29  187.81
  -3  -1  -1   13.88    3.39
  -3  -1  -1   12.38    5.05
  -3  -1  -1    7.19    8.40
  -3  -1  -1    6.85    3.20
  -3  -1  -1   12.00   19.94
  -3  -1  -1   11.28    3.71
  -3  -1  -1    9.41    3.58
  -3  -1  -1    7.74   12.44
  -3  -1  -1    7.89    5.49
  -3  -1  -1   11.16    5.43
  -3  -1  -1    5.10    7.05
   3   1   1    3.00    4.33
   3   1   1   11.86    3.83
   3   1   1  -10.14   13.48
   3   1   1   15.71    6.80
   3   1   1   -5.52   11.68
   3   1   1    1.95    3.91
   3   1   1   23.13    6.98
   3   1   1   10.33   12.82
   3   1   1    6.74    4.49
   3   1   1    3.66    8.37
   3   1   1   16.29    3.60
  -4  -1  -1    3.31    2.12
  -4  -1  -1    6.99    3.65
  -4  -1  -1    1.03    2.68
  -4  -1  -1   10.37    5.15
  -4  -1  -1    0.87    5.80
  -4  -1  -1   23.06   19.04
  -4  -1  -1   -0.04    2.53
  -4  -1  -1   -0.89    6.48
  -4  -1  -1    4.14    4.39
   4   1   1   -4.68   11.24
   4   1   1    8.27    5.00
   4   1   1    6.89    3.00
   4   1   1  -19.49   16.85
   4   1   1    8.22    8.80
   4   1   1    3.96   12.64
   4   1   1    5.55    3.31
   4   1   1    0.33    6.80
   4   1   1   -2.36    3.81
   4   1   1    0.17    5.00
  -5  -1  -1   14.13    6.81
  -5  -1  -1    3.85    7.25
  -5  -1  -1    3.52    8.59
  -5  -1  -1    6.91    3.93
  -5  -1  -1   17.24    7.81
  -5  -1  -1   10.44    3.47
  -5  -1  -1   17.82    3.47
  -5  -1  -1    2.62    3.19
  -5  -1  -1    9.00    3.40
  -5  -1  -1    7.62   20.06
   5   1   1   16.02   15.10
   5   1   1   12.03    6.05
   5   1   1   11.24    4.27
   5   1   1    5.28    7.87
   5   1   1   13.20    7.59
   5   1   1    7.99    3.93
   5   1   1   17.86    7.00
   5   1   1    8.52    9.61
   5   1   1    1.91    8.05
  -6  -1  -1   30.96    7.26
  -6  -1  -1   13.36    8.36
  -6  -1  -1   71.73   46.57
  -6  -1  -1   35.55   14.74
  -6  -1  -1   39.38   10.32
  -6  -1  -1   17.31    9.98
  -6  -1  -1   32.07    6.49
  -6  -1  -1   38.31   11.27
   6   1   1   37.50   10.25
   6   1   1   41.19    8.48
   6   1   1   22.79   18.24
   6   1   1   26.68   12.04
   6   1   1   36.75   16.25
   6   1   1   26.10   11.29
   6   1   1   36.45   12.30
   6   1   1   35.52    7.61
   6   1   1   32.85    9.07
  -7  -1  -1   37.94    7.31
  -7  -1  -1   31.87    7.60
  -7  -1  -1   30.18   11.01
  -7  -1  -1   33.43   14.42
  -7  -1  -1   91.14   40.07
  -7  -1  -1   47.92    8.44
  -7  -1  -1   30.33   13.22
   7   1   1  -26.76   46.98
   7   1   1   14.77   85.65
   7   1   1   41.65   16.37
   7   1   1   18.49   10.43
   7   1   1   41.90    9.59
   7   1   1   36.45   16.83
   7   1   1   50.05   18.11
   7   1   1   44.60   22.57
   7   1   1   20.96    8.46
   7   1   1   44.65    8.90
  -8  -1  -1   87.04   53.83
   8   1   1  126.76  130.44
   8   1   1   78.92   67.32
   8   1   1  131.03   56.21
  -9  -1  -1   17.24   11.03
  -9  -1  -1    7.65   10.45
  -9  -1  -1   14.25   11.04
   9   1   1   23.57   20.13
   9   1   1   12.97   11.75
   9   1   1  -12.30   40.01
   9   1   1   23.61    8.92
   9   1   1   19.07   12.69
 -10  -1  -1  -64.05   87.24
 -10  -1  -1  -13.67   11.25
 -10  -1  -1   -4.42   10.00
  10   1   1  -28.86   97.37
  10   1   1    1.65    7.55
  10   1   1   -5.50   24.51
  10   1   1    4.92  155.07
  10   1   1    0.18   19.06
  10   1   1   10.90   11.31
 -11  -1  -1   -9.17    9.68
 -11  -1  -1  -17.79    9.76
  11   1   1  -13.61   22.67
  11   1   1  -31.64   12.07
  11   1   1  -29.09   19.80
  11   1   1   12.72    9.96
 -12  -1  -1   -5.05   10.67
  12   1   1   -6.99   20.62
  12   1   1   21.83   17.49
  12   1   1    2.33   11.34
  11  -2  -1  -27.27   19.21
  11  -2  -1   -3.34   18.98
 -11   2   1   12.77   12.01
 -11   2   1   15.34   23.88
 -11   2   1  -16.26   12.33
  10  -2  -1   -2.09   11.25
  10  -2  -1   19.81   25.07
  10  -2  -1   26.23   12.14
 -10   2   1   -8.42   11.37
 -10   2   1   36.53   18.54
 -10   2   1    4.82   13.92
   8  -2  -1   51.94   15.62
   8  -2  -1   64.70   14.97
   8  -2  -1  213.94  106.37
   8  -2  -1   76.15   27.43
   8  -2  -1   13.90   68.88
   8  -2  -1   91.04   22.35
  -8   2   1   71.88   21.36
  -8   2   1   74.78   17.24
  -8   2   1   68.86   13.75
  -8   2   1   63.81   15.59
   7  -2  -1  127.55   25.31
   7  -2  -1  116.43   17.88
   7  -2  -1  103.07   19.51
   7  -2  -1  -42.35  114.69
   7  -2  -1  137.81   16.49
   7  -2  -1  140.82   20.72
   7  -2  -1  125.29   52.99
   7  -2  -1  158.41   34.69
  -7   2   1   99.71   19.04
  -7   2   1  108.50   12.29
  -7   2   1  264.82  115.58
  -7   2   1  130.77   13.83
  -7   2   1  119.59   18.08
  -7   2   1  132.92   16.37
  -7   2   1   76.28   20.28
  -7   2   1   95.31   21.27
  -7   2   1  119.28   16.89
   6  -2  -1   30.79   40.32
   6  -2  -1   52.29   19.89
   6  -2  -1   41.29   15.59
   6  -2  -1   63.21   12.64
   6  -2  -1   71.16   15.68
   6  -2  -1   53.16   13.03
   6  -2  -1  106.97  111.03
   6  -2  -1   55.39   10.78
   6  -2  -1   70.75    7.89
  -6   2   1   71.07   15.42
  -6   2   1  -26.65   85.19
  -6   2   1   66.04   10.08
  -6   2   1   69.23   10.26
  -6   2   1   60.68   12.29
  -6   2   1   69.31   18.43
  -6   2   1   -0.84   45.85
  -6   2   1   66.41   12.50
  -6   2   1   61.92   17.47
  -6   2   1   49.88   12.52
   5  -2  -1   -0.63    2.79
   5  -2  -1   -2.90    1.65
   5  -2  -1   -0.50    7.92
   5  -2  -1    8.82    7.67
   5  -2  -1  -55.52   34.76
   5  -2  -1    1.33    3.47
   5  -2  -1   13.76   13.13
   5  -2  -1  -48.07   30.67
   5  -2  -1    0.64    5.99
   5  -2  -1   44.61   24.15
   5  -2  -1    3.20    6.25
  -5   2   1   47.53   31.60
  -5   2   1   -0.35    3.43
  -5   2   1    1.30    4.80
  -5   2   1    1.96    2.42
  -5   2   1   -4.76    5.20
  -5   2   1  -11.82    5.68
  -5   2   1   -0.05    3.46
  -5   2   1    0.06   10.52
  -5   2   1    7.39    4.37
  -5   2   1    3.57   32.08
  -5   2   1    2.86    5.42
   4  -2  -1   17.30    9.41
   4  -2  -1   24.38    4.27
   4  -2  -1   27.06   12.70
   4  -2  -1   35.19    7.19
   4  -2  -1   36.28    6.73
   4  -2  -1   35.28   25.43
   4  -2  -1   20.55    6.66
   4  -2  -1   35.11    8.82
   4  -2  -1   25.79    7.64
  -4   2   1   33.47    7.18
  -4   2   1   31.73    8.02
  -4   2   1   24.44    8.50
  -4   2   1   36.34   14.83
  -4   2   1   11.98   20.53
  -4   2   1   21.25   10.07
  -4   2   1   32.18    5.77
  -4   2   1   40.03    6.04
  -4   2   1   40.64    7.75
  -4   2   1   37.10    5.38
  -4   2   1   45.39   11.46
   3  -2  -1  158.57   19.20
   3  -2  -1  180.23   12.67
   3  -2  -1  166.40   14.19
   3  -2  -1  177.31   16.56
   3  -2  -1  184.28   17.07
   3  -2  -1  196.32   21.49
   3  -2  -1  167.05   17.02
  -3   2   1  166.84   22.57
  -3   2   1  200.65   13.25
  -3   2   1  186.13   13.03
  -3   2   1  151.74   16.13
  -3   2   1  144.84   20.53
  -3   2   1  166.83   19.72
  -3   2   1  173.94   16.70
  -3   2   1  168.70   13.56
  -3   2   1  177.89   16.34
  -3   2   1  175.09   15.65
   2  -2  -1 1311.58   72.68
   2  -2  -1 1233.04   75.17
   2  -2  -1 1183.42   71.40
   2  -2  -1 1272.71   72.19
   2  -2  -1 1279.83   69.19
   2  -2  -1 1240.95   76.39
   2  -2  -1 1233.38   70.28
  -2   2   1 1286.42   79.23
  -2   2   1 1275.63   71.10
  -2   2   1 1175.88   76.50
  -2   2   1 1365.41   72.69
  -2   2   1 1176.07   71.61
  -2   2   1 1235.66   69.87
  -2   2   1 1212.60   75.03
  -2   2   1 1303.24   71.72
  -2   2   1 1350.27   69.58
   1  -2  -1 2137.85  109.42
   1  -2  -1 1862.84  109.58
   1  -2  -1 2143.70  112.55
   1  -2  -1 1985.40  108.79
   1  -2  -1 2019.36  110.55
   1  -2  -1 2019.98  112.08
   1  -2  -1 2050.16  111.02
  -1   2   1 2021.97  109.52
  -1   2   1 2160.84  109.53
  -1   2   1 2070.07  110.72
  -1   2   1 2005.90  112.25
  -1   2   1 1793.24  111.86
  -1   2   1 1941.27  114.60
  -1   2   1 2091.53  111.01
  -1   2   1 2125.73  108.55
  -1   2   1 2029.78  109.51
   0  -2  -1  189.05   13.78
   0  -2  -1  181.91   13.57
   0  -2  -1  208.14   13.50
   0  -2  -1  193.30   13.68
   0  -2  -1  196.14   11.53
   0  -2  -1  206.78   12.05
   0  -2  -1  190.48   13.88
   0  -2  -1  202.18   13.35
   0  -2  -1  192.24   13.95
   0  -2  -1  210.35   13.57
   0   2   1  193.57   13.61
   0   2   1  218.89   13.78
   0   2   1  228.59   13.65
   0   2   1  193.03   13.89
   0   2   1  186.20   13.77
   0   2   1  228.13   12.23
   0   2   1  234.43   13.58
   0   2   1  216.94   15.18
   0   2   1  185.28   13.63
  -1  -2  -1  225.12   17.02
  -1  -2  -1  235.28   15.42
  -1  -2  -1  235.37   13.32
  -1  -2  -1  221.79   14.71
  -1  -2  -1  233.40   13.26
  -1  -2  -1  220.67   16.06
  -1  -2  -1  213.25   15.17
  -1  -2  -1  236.81   15.27
  -1  -2  -1  214.41   16.39
  -1  -2  -1  248.44   15.32
  -1  -2  -1  216.66   15.18
   1   2   1  200.54   16.12
   1   2   1  232.47   15.67
   1   2   1  222.06   13.09
   1   2   1  234.56   15.36
   1   2   1  243.15   16.98
   1   2   1  210.36   13.33
   1   2   1  232.82   14.78
  -2  -2  -1  133.85   14.62
  -2  -2  -1  119.68   10.46
  -2  -2  -1  112.60   13.81
  -2  -2  -1  125.50   13.61
  -2  -2  -1  119.61   10.14
  -2  -2  -1  126.41   11.60
  -2  -2  -1  127.71   10.79
  -2  -2  -1  117.72   15.19
  -2  -2  -1  109.42   12.31
   2   2   1  141.28   15.64
   2   2   1  113.19   17.82
   2   2   1  141.91   14.05
   2   2   1  127.26   13.69
   2   2   1  123.91   11.92
   2   2   1  127.95   11.83
   2   2   1  128.30   13.93
   2   2   1  132.84   10.58
  -3  -2  -1  248.33   26.11
  -3  -2  -1  269.83   16.23
  -3  -2  -1  275.18   17.83
  -3  -2  -1  276.58   19.35
  -3  -2  -1  269.15   22.41
  -3  -2  -1  266.07   18.44
  -3  -2  -1  268.44   23.79
  -3  -2  -1  285.01   21.72
   3   2   1  275.51   20.21
   3   2   1  287.10   16.59
   3   2   1  256.24   26.07
   3   2   1  238.25   22.84
   3   2   1  263.85   18.23
   3   2   1  229.94   27.60
   3   2   1  255.67   22.94
   3   2   1  299.82   20.98
   3   2   1  274.54   22.76
   3   2   1  268.31   22.28
  -4  -2  -1  234.66   24.34
  -4  -2  -1  259.86   23.51
  -4  -2  -1  271.25   23.16
  -4  -2  -1  254.43   17.28
  -4  -2  -1  266.56   17.14
  -4  -2  -1  238.82   19.03
  -4  -2  -1  256.56   18.81
  -4  -2  -1  220.52   28.08
   4   2   1  249.45   24.10
   4   2   1  207.84   31.43
   4   2   1  246.13   17.26
   4   2   1  283.35   21.57
   4   2   1  287.09   24.21
   4   2   1  263.96   25.06
   4   2   1  252.30   24.98
   4   2   1  259.70   19.40
   4   2   1  265.88   18.11
   4   2   1  289.40   29.69
  -5  -2  -1   37.15    9.07
  -5  -2  -1   44.34   38.14
  -5  -2  -1   39.83    6.11
  -5  -2  -1   34.93   10.16
  -5  -2  -1   44.16    5.63
  -5  -2  -1   52.79   15.25
  -5  -2  -1   49.03    7.75
  -5  -2  -1   33.34   10.00
  -5  -2  -1   40.53    7.89
  -5  -2  -1   40.45    5.62
   5   2   1   72.89   18.95
   5   2   1   29.24    8.63
   5   2   1   51.86    7.11
   5   2   1   55.05   11.63
   5   2   1   21.34   17.16
   5   2   1   45.55   16.38
   5   2   1   34.97   12.42
   5   2   1   43.14   11.28
   5   2   1   41.46    8.82
   5   2   1  -12.26   40.45
   5   2   1   41.39    8.14
  -6  -2  -1   57.62   13.64
  -6  -2  -1   36.47   11.78
  -6  -2  -1   63.72   12.97
  -6  -2  -1    3.85   39.23
  -6  -2  -1    5.65   36.93
  -6  -2  -1   48.01    8.19
  -6  -2  -1   91.44   27.11
  -6  -2  -1   39.59   16.40
  -6  -2  -1   59.79    9.83
  -6  -2  -1   67.38    8.49
   6   2   1   45.71   12.99
   6   2   1   62.90   15.13
   6   2   1   49.29   18.72
   6   2   1   50.41   12.61
   6   2   1   52.44   11.04
   6   2   1   42.46   12.78
   6   2   1   50.09    9.69
   6   2   1   22.75   44.74
   6   2   1   35.37   33.17
   6   2   1   39.44   19.05
   6   2   1   43.86   18.83
   6   2   1   38.83    7.44
  -7  -2  -1    8.36    4.89
  -7  -2  -1  -40.41   43.26
  -7  -2  -1   11.76    5.05
  -7  -2  -1   25.16   11.96
  -7  -2  -1   32.60    9.66
  -7  -2  -1    0.05    9.57
  -7  -2  -1   10.71    5.20
   7   2   1   23.26   17.41
   7   2   1   15.72    8.96
   7   2   1   21.45   15.44
   7   2   1  -63.07  134.20
   7   2   1   10.69    5.04
   7   2   1   18.16   12.76
   7   2   1    7.13    6.16
   7   2   1   26.78   11.67
   7   2   1    5.42    6.99
   7   2   1   17.98   12.42
  -8  -2  -1   23.54   10.76
  -8  -2  -1   -2.15    9.22
   8   2   1   12.77   19.53
   8   2   1    6.14    7.70
   8   2   1  -79.02   66.89
   8   2   1  -32.20  141.57
   8   2   1    5.51   11.42
   8   2   1 -123.82   87.79
   8   2   1    2.44   19.66
   8   2   1   -8.21   10.93
   8   2   1   -2.27    3.64
   8   2   1   -1.60   10.67
  -9  -2  -1  -14.06    9.51
  -9  -2  -1    1.56    8.52
  -9  -2  -1    9.47   11.68
   9   2   1  -83.09   74.82
   9   2   1   18.07   19.46
   9   2   1   55.95  109.00
   9   2   1    9.56   11.24
 -10  -2  -1   -3.45   10.93
  10   2   1   36.09   23.27
  10   2   1   -9.34   15.24
  10   2   1  115.31   97.71
  10   2   1   -4.10   14.81
 -11  -2  -1   -0.94   10.81
 -11  -2  -1  -11.10    8.55
  11   2   1    9.98   14.68
  11   2   1  -31.97   19.09
  11   2   1  -16.18   23.33
  11   2   1   -6.84    9.60
 -12  -2  -1   -2.26   13.38
  12   2   1  -63.19   26.57
  12   2   1   20.37   20.31
  12   2   1   -2.43   14.46
  11  -3  -1   11.77   14.88
  11  -3  -1    0.79   13.67
  11  -3  -1   58.21   26.32
 -11   3   1    4.37   12.19
 -11   3   1   14.69   15.94
 -11   3   1    2.08   12.70
  10  -3  -1    5.59   22.64
  10  -3  -1   19.28   12.01
  10  -3  -1   11.07   14.73
 -10   3   1   14.82   13.76
 -10   3   1   -8.01   11.47
 -10   3   1   -2.71   14.64
   8  -3  -1  113.13  105.78
   8  -3  -1   35.85   15.75
   8  -3  -1   60.35   23.73
   8  -3  -1   73.85   16.13
   8  -3  -1   49.49   12.30
  -8   3   1   60.20   18.88
  -8   3   1   35.95   14.62
  -8   3   1   67.83   14.63
  -8   3   1   49.06   15.35
   7  -3  -1   21.22   12.57
   7  -3  -1   28.13   16.41
   7  -3  -1   18.83    4.92
   7  -3  -1   14.25   12.56
   7  -3  -1   14.05    5.74
   7  -3  -1   40.31   51.13
   7  -3  -1   77.87   72.05
   7  -3  -1   12.57    7.19
   7  -3  -1   19.63   10.70
  -7   3   1   18.37   12.52
  -7   3   1   20.59    6.01
  -7   3   1   23.03    7.19
  -7   3   1   14.79    8.49
  -7   3   1   23.67    9.90
  -7   3   1   18.00   89.56
  -7   3   1   21.68   11.30
   6  -3  -1   69.80   13.91
   6  -3  -1   54.69   14.87
   6  -3  -1  126.48   25.35
   6  -3  -1   38.47  104.22
   6  -3  -1   29.96   50.52
   6  -3  -1   96.80   10.10
   6  -3  -1   70.10   15.25
   6  -3  -1   67.55   13.46
   6  -3  -1   89.07   13.87
  -6   3   1   66.07   17.06
  -6   3   1  106.05    9.23
  -6   3   1   89.64   15.62
  -6   3   1   -4.15   80.69
  -6   3   1   86.40   12.51
  -6   3   1  107.97   22.07
  -6   3   1   98.33   18.21
  -6   3   1  -14.75   61.31
  -6   3   1   92.19   13.95
  -6   3   1   73.09   14.51
  -6   3   1   82.16   11.29
  -6   3   1   79.26   10.22
   5  -3  -1   49.21   13.87
   5  -3  -1   49.08   11.74
   5  -3  -1   77.49   14.22
   5  -3  -1   28.82   31.88
   5  -3  -1   71.61   16.76
   5  -3  -1   57.80    9.76
   5  -3  -1   71.12    8.26
  -5   3   1   54.49   11.51
  -5   3   1   78.72    9.65
  -5   3   1   76.46   13.06
  -5   3   1   70.73   14.41
  -5   3   1   67.21   18.33
  -5   3   1   61.12   33.61
  -5   3   1   61.51   10.09
  -5   3   1   71.03    9.26
  -5   3   1   69.83    8.95
  -5   3   1   71.03    6.87
  -5   3   1   67.68   34.12
  -5   3   1   38.76   12.03
   4  -3  -1  110.06   14.26
   4  -3  -1   78.73   16.43
   4  -3  -1   80.68   12.10
   4  -3  -1   90.46    9.13
   4  -3  -1  107.06   21.04
   4  -3  -1   86.12   10.73
   4  -3  -1   88.55   13.33
  -4   3   1   57.66   15.02
  -4   3   1   71.83   18.66
  -4   3   1  127.80   29.51
  -4   3   1   92.32   13.42
  -4   3   1   81.93   14.64
  -4   3   1   70.13    9.43
  -4   3   1   94.44    7.19
  -4   3   1   98.81   12.41
  -4   3   1   77.44    9.34
  -4   3   1  105.75    9.50
  -4   3   1   74.29   13.15
  -4   3   1   93.87   13.24
   3  -3  -1   16.52    4.29
   3  -3  -1   15.87    5.81
   3  -3  -1   13.79    6.82
   3  -3  -1   14.29    7.33
   3  -3  -1   17.23    4.89
   3  -3  -1  -12.33   24.47
   3  -3  -1   10.58    5.62
   3  -3  -1   14.31    5.29
  -3   3   1   15.44    6.32
  -3   3   1    3.69   17.14
  -3   3   1    4.66    5.07
  -3   3   1    6.70    4.68
  -3   3   1   15.88    3.98
  -3   3   1   -0.71   18.98
  -3   3   1   -0.68    5.56
  -3   3   1    9.48    8.71
  -3   3   1    7.54    3.49
  -3   3   1   20.39    5.45
  -3   3   1   13.94    5.15
  -3   3   1  -17.50   20.59
  -3   3   1  -15.88   20.72
   2  -3  -1   44.37    8.15
   2  -3  -1   38.04    9.18
   2  -3  -1   58.49   10.61
   2  -3  -1   40.36    9.79
   2  -3  -1   54.44    7.44
   2  -3  -1   48.33    8.73
   2  -3  -1   58.62    7.33
   2  -3  -1   45.65    7.06
   2  -3  -1   51.12    8.14
  -2   3   1   64.65    7.87
  -2   3   1   57.35    7.34
  -2   3   1   23.81   18.03
  -2   3   1   57.91    8.45
  -2   3   1   68.62    8.53
  -2   3   1   38.79    8.81
  -2   3   1   72.11    9.11
  -2   3   1   52.42    8.31
  -2   3   1   45.23   10.04
   1  -3  -1  641.37   41.57
   1  -3  -1  694.33   40.51
   1  -3  -1  696.70   39.52
   1  -3  -1  725.41   44.39
   1  -3  -1  695.22   43.15
   1  -3  -1  706.47   44.53
   1  -3  -1  736.35   42.73
  -1   3   1  749.74   42.95
  -1   3   1  745.37   41.70
  -1   3   1  773.41   45.97
  -1   3   1  748.76   43.77
  -1   3   1  744.77   44.47
  -1   3   1  721.09   45.19
  -1   3   1  743.39   42.75
  -1   3   1  774.19   40.53
  -1   3   1  793.34   39.98
   0  -3  -1  282.66   16.49
   0  -3  -1  323.95   19.66
   0  -3  -1  306.79   20.12
   0  -3  -1  314.32   17.26
   0  -3  -1  307.70   20.01
   0  -3  -1  291.88   19.35
   0  -3  -1  284.59   19.28
   0   3   1  314.08   20.08
   0   3   1  280.50   19.79
   0   3   1  348.51   20.07
   0   3   1  275.39   19.57
   0   3   1  286.00   19.51
   0   3   1  270.85   19.27
   0   3   1  264.74   16.98
  -1  -3  -1  152.40   12.28
  -1  -3  -1  166.24   14.58
  -1  -3  -1  161.07   12.87
  -1  -3  -1  148.46   13.06
  -1  -3  -1  148.14   12.53
  -1  -3  -1  163.35   11.67
  -1  -3  -1  140.59   11.75
  -1  -3  -1  168.57   10.70
  -1  -3  -1  155.07   11.15
   1   3   1  149.37   12.71
   1   3   1  148.80   12.15
   1   3   1  148.55   13.29
   1   3   1  151.28   11.94
   1   3   1  157.95   10.27
   1   3   1  161.00   11.08
   1   3   1  160.44   14.59
   1   3   1  170.73   12.12
   1   3   1  172.18   13.68
  -2  -3  -1  546.65   29.99
  -2  -3  -1  491.20   31.57
  -2  -3  -1  505.23   30.36
  -2  -3  -1  459.12   33.42
  -2  -3  -1  519.76   31.09
  -2  -3  -1  492.64   33.93
  -2  -3  -1  569.50   34.22
  -2  -3  -1  444.14   34.50
  -2  -3  -1  472.70   32.23
   2   3   1  456.80   32.64
   2   3   1  514.10   34.34
   2   3   1  502.71   30.96
   2   3   1  487.90   30.55
   2   3   1  512.65   30.97
   2   3   1  506.58   34.55
   2   3   1  484.84   33.73
   2   3   1  500.13   32.33
  -3  -3  -1   20.53    5.66
  -3  -3  -1   15.34    8.25
  -3  -3  -1   19.02    4.12
  -3  -3  -1   13.24    4.63
  -3  -3  -1   10.11    6.45
  -3  -3  -1   14.04    5.00
  -3  -3  -1   11.12   21.22
  -3  -3  -1   10.31    5.36
   3   3   1   19.02    8.31
   3   3   1   18.79    8.93
   3   3   1   16.45    5.89
   3   3   1   21.20    6.39
   3   3   1    5.28   11.17
   3   3   1   17.61    6.66
   3   3   1   15.99    4.17
   3   3   1    9.14    5.21
   3   3   1   13.50    9.44
  -4  -3  -1  110.77   14.12
  -4  -3  -1   70.49   13.25
  -4  -3  -1   94.81   11.41
  -4  -3  -1   85.74   17.70
  -4  -3  -1  126.26   16.39
  -4  -3  -1  103.16   31.84
  -4  -3  -1   97.16   10.57
  -4  -3  -1   64.00   23.95
  -4  -3  -1   99.92    8.97
   4   3   1   84.59   15.01
   4   3   1   66.32   12.40
   4   3   1   85.10    9.83
   4   3   1   58.98   17.17
   4   3   1  103.49   15.07
   4   3   1  106.62   19.70
   4   3   1   86.97   13.28
   4   3   1   93.44    9.87
   4   3   1   76.74   12.81
  -5  -3  -1   19.48   11.05
  -5  -3  -1    6.41    4.25
  -5  -3  -1    5.91    3.26
  -5  -3  -1    6.72    2.65
  -5  -3  -1    8.03    2.30
  -5  -3  -1   15.61    7.68
  -5  -3  -1    5.98    6.86
  -5  -3  -1    0.00   24.94
   5   3   1   -0.80    5.65
   5   3   1    8.54    3.20
   5   3   1    8.24    6.42
   5   3   1  -14.85   14.54
   5   3   1    7.63    7.97
   5   3   1    9.09    9.06
   5   3   1   12.50    4.18
   5   3   1   29.05   14.46
   5   3   1    1.73    4.61
   5   3   1    8.13    4.00
   5   3   1  -16.45   17.78
  -6  -3  -1  129.20   20.07
  -6  -3  -1  127.67   15.21
  -6  -3  -1  131.61   19.62
  -6  -3  -1  144.84   27.82
  -6  -3  -1   72.76   51.48
  -6  -3  -1  142.04   13.94
  -6  -3  -1  135.83   11.59
  -6  -3  -1   88.04   17.60
   6   3   1  141.68   24.56
   6   3   1  127.86   27.69
   6   3   1  147.22   18.73
   6   3   1  108.25   26.13
   6   3   1  110.47   20.88
   6   3   1  125.61   14.78
   6   3   1  153.03   12.64
   6   3   1  136.43   20.58
   6   3   1  102.93   19.78
  -7  -3  -1   11.27    9.09
  -7  -3  -1   17.78    3.84
  -7  -3  -1    7.12    5.46
  -7  -3  -1    9.06    9.57
  -7  -3  -1   65.82   90.12
  -7  -3  -1   -7.11    9.85
   7   3   1    7.61    7.86
   7   3   1    3.62    4.04
   7   3   1  160.01   93.81
   7   3   1   -4.15   10.35
   7   3   1   -2.65    8.19
   7   3   1   10.09    9.39
   7   3   1   14.66    6.73
   7   3   1  -12.86   12.03
   7   3   1   23.35   12.69
   7   3   1    3.24    7.34
  -8  -3  -1   39.18   13.59
   8   3   1   -4.77   18.56
   8   3   1   17.49   20.64
   8   3   1  -25.06   59.83
   8   3   1   15.31   11.09
   9   3   1  -26.32   77.87
 -10  -3  -1   11.54   10.66
 -10  -3  -1   10.10   12.85
 -10  -3  -1   17.65  118.79
 -10  -3  -1   -8.25   11.12
  10   3   1  -20.19  107.81
  10   3   1  -18.92   19.33
  10   3   1   10.81    8.28
  10   3   1    8.37   20.33
  10   3   1  -11.18   10.03
 -11  -3  -1   -7.34   11.44
 -11  -3  -1  -24.11   10.23
  11   3   1   -3.31   15.10
  11   3   1    2.27   10.43
  11   3   1  -14.43   18.25
  11   3   1  -47.52   22.00
 -12  -3  -1   -6.25   12.57
 -12  -3  -1   -7.01   12.06
  12   3   1  -36.43   33.25
  12   3   1   41.47   22.54
  12   3   1  -14.64    9.67
  11  -4  -1   52.18   32.91
  11  -4  -1    8.61    9.07
  11  -4  -1    6.74   16.63
 -11   4   1    2.50   10.56
 -11   4   1   13.04   16.74
  10  -4  -1   -9.12   14.61
  10  -4  -1   -1.51    8.69
  10  -4  -1   15.45    8.30
  10  -4  -1  -43.44   17.11
 -10   4   1   -6.46   10.17
 -10   4   1   -5.99   10.64
   9  -4  -1   -2.61    7.81
   9  -4  -1   -9.83    6.22
   9  -4  -1  -13.13   14.79
   9  -4  -1  -15.48  145.35
   9  -4  -1    7.40    8.78
  -9   4   1    9.77    9.21
  -9   4   1   -3.13    8.95
  -9   4   1   -7.70    8.00
   8  -4  -1   -0.29  104.52
   8  -4  -1   12.02   18.63
   8  -4  -1    5.00    9.01
   8  -4  -1   51.30   19.01
   8  -4  -1    9.57    7.51
   8  -4  -1    9.48   14.59
  -8   4   1    8.72   10.31
  -8   4   1   -4.53    8.72
  -8   4   1   -0.16    9.58
   7  -4  -1  100.92   17.83
   7  -4  -1   85.17   19.84
   7  -4  -1  244.47  145.43
   7  -4  -1  112.36   29.65
   7  -4  -1   82.07   18.44
   7  -4  -1  108.65   12.26
   7  -4  -1   39.09   56.05
   7  -4  -1  101.09   16.77
  -7   4   1   84.04   10.19
  -7   4   1   71.53   16.61
  -7   4   1   87.15   15.81
  -7   4   1   92.25   17.10
  -7   4   1   70.91   20.79
   6  -4  -1   26.52   10.45
   6  -4  -1   43.96   10.45
   6  -4  -1   58.16   19.08
   6  -4  -1   29.54   12.36
   6  -4  -1   47.13   11.03
   6  -4  -1   43.79    7.80
   6  -4  -1   56.79   12.98
  -6   4   1   37.96   10.81
  -6   4   1   55.08   14.76
  -6   4   1   39.13    7.48
  -6   4   1   31.37   13.38
  -6   4   1   60.71   21.71
  -6   4   1   44.05   12.12
  -6   4   1   36.12    8.78
   5  -4  -1   14.05    9.78
   5  -4  -1  -22.06   38.29
   5  -4  -1   13.33    7.41
   5  -4  -1   41.58   16.27
   5  -4  -1   13.67   23.89
   5  -4  -1    3.00    6.81
   5  -4  -1   11.17    5.53
   5  -4  -1   18.89    7.11
   5  -4  -1   13.13    4.84
  -5   4   1   67.07   58.24
  -5   4   1   12.22    8.15
  -5   4   1   19.41    6.83
  -5   4   1   10.15    8.38
  -5   4   1   13.14    7.53
  -5   4   1    5.58    9.18
  -5   4   1   10.61    4.58
  -5   4   1   17.60    6.19
  -5   4   1  -58.32   42.54
  -5   4   1   50.05   43.47
  -5   4   1   10.92    5.70
  -5   4   1    7.90    5.91
   4  -4  -1  203.78   20.97
   4  -4  -1  172.32   16.02
   4  -4  -1  153.41   21.91
   4  -4  -1  166.36   18.51
   4  -4  -1  188.36   15.53
   4  -4  -1  195.02   22.64
   4  -4  -1  174.03   20.65
  -4   4   1  191.76   18.39
  -4   4   1  175.75   19.05
  -4   4   1  188.34   16.21
  -4   4   1  184.04   14.99
  -4   4   1  151.46   15.85
  -4   4   1  169.72   26.79
  -4   4   1  140.24   17.19
   3  -4  -1  112.59   17.03
   3  -4  -1  155.49   19.24
   3  -4  -1  123.95   14.26
   3  -4  -1  109.52   12.11
   3  -4  -1  127.35   14.52
   3  -4  -1  134.50   16.13
   3  -4  -1  135.81   12.97
  -3   4   1  138.78   19.84
  -3   4   1  128.77   14.33
  -3   4   1  133.18   13.28
  -3   4   1  152.46   14.60
  -3   4   1  163.32   13.92
  -3   4   1  126.33   15.78
  -3   4   1  125.52   11.64
  -3   4   1  148.47   25.10
   2  -4  -1  108.79   14.17
   2  -4  -1   94.71   11.02
   2  -4  -1   98.47   10.80
   2  -4  -1  104.92   10.56
   2  -4  -1  118.87   15.28
   2  -4  -1  140.76   13.29
  -2   4   1  136.16   15.15
  -2   4   1  113.97   11.18
  -2   4   1  128.86   16.98
  -2   4   1  106.98   11.71
  -2   4   1  115.46   11.33
  -2   4   1  111.08   14.08
  -2   4   1  145.04   20.78
  -2   4   1  118.13    9.73
   1  -4  -1  564.22   37.34
   1  -4  -1  639.80   39.88
   1  -4  -1  612.28   37.82
   1  -4  -1  525.19   32.20
   1  -4  -1  535.58   35.57
   1  -4  -1  549.06   32.50
   1  -4  -1  502.52   33.79
   1  -4  -1  571.31   36.03
  -1   4   1  664.29   39.03
  -1   4   1  594.89   37.84
  -1   4   1  546.52   35.63
  -1   4   1  629.28   31.40
  -1   4   1  597.17   34.00
  -1   4   1  547.81   35.94
  -1   4   1  571.91   36.48
  -1   4   1  541.24   37.22
  -1   4   1  628.65   33.90
  -1   4   1  579.35   38.04
  -1   4   1  619.70   39.13
   0  -4  -1  323.10   22.52
   0  -4  -1  287.04   18.43
   0  -4  -1  369.34   23.24
   0  -4  -1  307.15   22.47
   0  -4  -1  359.00   23.93
   0  -4  -1  332.46   22.94
   0  -4  -1  331.77   23.66
   0  -4  -1  304.61   23.62
   0  -4  -1  289.84   25.58
   0   4   1  370.81   19.89
   0   4   1  330.40   23.09
   0   4   1  337.77   23.85
   0   4   1  335.21   23.87
   0   4   1  307.52   23.81
   0   4   1  316.61   23.50
   0   4   1  327.28   23.67
  -1  -4  -1  572.07   38.58
  -1  -4  -1  636.75   38.89
  -1  -4  -1  628.36   40.49
  -1  -4  -1  688.22   38.72
  -1  -4  -1  636.31   37.42
  -1  -4  -1  627.05   38.94
  -1  -4  -1  658.71   40.09
  -1  -4  -1  633.63   37.55
   1   4   1  636.10   37.76
   1   4   1  603.42   37.79
   1   4   1  659.12   36.79
   1   4   1  602.40   38.58
   1   4   1  680.36   40.63
   1   4   1  687.23   41.44
   1   4   1  656.46   39.84
   1   4   1  734.36   38.63
   1   4   1  609.18   38.94
  -2  -4  -1  221.19   17.29
  -2  -4  -1  227.77   19.22
  -2  -4  -1  228.23   18.23
  -2  -4  -1  208.35   17.36
  -2  -4  -1  225.55   16.94
  -2  -4  -1  214.49   20.07
  -2  -4  -1  250.33   18.30
   2   4   1  220.14   17.08
   2   4   1  199.10   18.46
   2   4   1  223.30   13.81
   2   4   1  183.25   21.66
   2   4   1  211.57   19.30
   2   4   1  225.84   20.66
   2   4   1  189.62   15.47
   2   4   1  203.36   16.72
   2   4   1  215.07   18.40
   2   4   1  230.19   19.16
  -3  -4  -1  116.22   12.47
  -3  -4  -1  112.30   10.93
  -3  -4  -1  133.25   11.77
  -3  -4  -1  122.53   12.45
  -3  -4  -1   86.75   13.09
  -3  -4  -1  101.57   14.46
   3   4   1  109.54   20.08
   3   4   1  100.86   14.27
   3   4   1   98.33   14.78
   3   4   1  116.24   11.52
   3   4   1   98.08   14.97
   3   4   1  109.82   12.65
   3   4   1  105.83   11.42
   3   4   1  121.78   20.05
   3   4   1  104.76   17.42
  -4  -4  -1  416.47   29.15
  -4  -4  -1  431.77   27.20
  -4  -4  -1  418.96   34.83
  -4  -4  -1  420.45   30.32
  -4  -4  -1  434.67   34.21
  -4  -4  -1  473.51   31.30
  -4  -4  -1  417.06   38.65
   4   4   1  444.57   32.33
   4   4   1  420.15   34.27
   4   4   1  375.48   33.73
   4   4   1  406.84   37.98
   4   4   1  388.99   33.82
   4   4   1  417.70   42.16
   4   4   1  438.10   28.11
   4   4   1  428.66   33.64
  -5  -4  -1  134.70   18.29
  -5  -4  -1  134.98   14.54
  -5  -4  -1   98.57   16.17
  -5  -4  -1  103.48   12.40
  -5  -4  -1  120.38   10.75
  -5  -4  -1   60.70   44.15
  -5  -4  -1  149.56   17.13
  -5  -4  -1  103.13   59.84
   5   4   1  115.06   18.86
   5   4   1   87.62   20.58
   5   4   1   92.30   16.76
   5   4   1  120.47   11.89
   5   4   1   73.91   14.79
   5   4   1  103.44   18.79
   5   4   1  115.94   18.04
   5   4   1  103.63   23.58
  -6  -4  -1   66.41   18.63
  -6  -4  -1   79.16   15.66
  -6  -4  -1   80.45   12.34
  -6  -4  -1   82.47   16.91
  -6  -4  -1   30.57   60.09
  -6  -4  -1   92.13    7.94
  -6  -4  -1   85.52   11.36
  -6  -4  -1   71.56    8.89
  -6  -4  -1   80.41   14.73
   6   4   1   79.60   16.32
   6   4   1   26.90   51.35
   6   4   1   79.22   22.92
   6   4   1   66.07   21.81
   6   4   1   95.12   18.92
   6   4   1   92.73   19.82
   6   4   1  -13.23   65.59
   6   4   1   87.97   10.24
   6   4   1   94.27   15.38
  -7  -4  -1   36.46    9.07
  -7  -4  -1   43.73    6.07
  -7  -4  -1   32.77   13.07
  -7  -4  -1   41.36   10.14
  -7  -4  -1   53.22   15.32
  -7  -4  -1   60.31   17.32
   7   4   1   39.78    6.19
   7   4   1   38.62   13.40
   7   4   1   16.40   14.66
   7   4   1   29.67   18.26
   7   4   1   48.04   53.92
   7   4   1   43.89   13.86
   7   4   1   20.43   66.21
   7   4   1   42.64   12.11
   7   4   1   18.52   11.21
   7   4   1   41.29    9.97
   7   4   1  -38.24  101.91
   7   4   1   52.11   17.23
   8   4   1    9.13   16.80
   8   4   1   12.66   14.09
   8   4   1   44.51   24.55
   8   4   1  161.11   84.56
  -9  -4  -1   -3.21   18.42
  -9  -4  -1    1.20    9.99
   9   4   1 -118.01   98.73
   9   4   1   17.81   13.83
   9   4   1    1.79   16.88
   9   4   1   -1.98   12.32
   9   4   1   20.81   27.78
 -10  -4  -1    9.01   12.22
 -10  -4  -1   -9.24    9.90
 -10  -4  -1   29.67  180.23
  10   4   1   21.69   18.04
  10   4   1   16.54    9.97
  10   4   1   -8.10   12.18
  10   4   1    9.47   17.74
  10   4   1   13.45   24.82
 -11  -4  -1  -11.41    8.25
  11   4   1    7.77   17.06
  11   4   1   -9.26   17.25
  11   4   1  -12.38    7.90
 -12  -4  -1  -23.67   10.89
 -12  -4  -1    1.48   14.21
  12   4   1   31.59   25.20
  12   4   1   26.32   18.74
  12   4   1  -12.28    9.10
  12   4   1  -11.99   22.61
  10  -5  -1   16.43   16.64
  10  -5  -1   41.31   28.88
  10  -5  -1   13.92    9.87
 -10   5   1    5.20   10.47
 -10   5   1   38.56   20.22
   9  -5  -1   14.17   26.10
   9  -5  -1   21.94   12.13
   9  -5  -1   58.73   25.67
   9  -5  -1   19.03   10.55
  -9   5   1    9.55   11.06
  -9   5   1   19.11   15.35
  -9   5   1   24.13   12.17
   7  -5  -1   22.67    6.51
   7  -5  -1   30.88   15.05
   7  -5  -1   27.74   15.16
   7  -5  -1   25.08   10.49
   7  -5  -1   22.38    9.70
   7  -5  -1   16.19   11.76
   7  -5  -1  -21.71   89.03
  -7   5   1   70.51  194.99
  -7   5   1    6.74    8.78
  -7   5   1   28.02   12.94
  -7   5   1   19.87   11.32
  -7   5   1   12.76   13.49
   6  -5  -1   24.65    9.27
   6  -5  -1   47.59   13.20
   6  -5  -1   37.30   15.64
   6  -5  -1  -51.67  102.16
   6  -5  -1   31.59   11.07
   6  -5  -1   17.65    9.88
   6  -5  -1   27.00    8.33
   6  -5  -1   36.13    7.71
  -6   5   1   60.75   15.45
  -6   5   1   30.29    7.05
  -6   5   1   34.49   11.32
  -6   5   1   54.01   12.62
  -6   5   1   14.00   12.00
  -6   5   1   34.96   13.64
  -6   5   1   34.66    8.47
  -6   5   1   37.72    8.44
   5  -5  -1   42.39   10.11
   5  -5  -1  102.63   92.42
   5  -5  -1  114.64   46.20
   5  -5  -1   22.04   22.40
   5  -5  -1   42.78    8.85
   5  -5  -1   45.96    8.33
   5  -5  -1   34.03   13.58
   5  -5  -1   35.65    9.95
   5  -5  -1   34.32   10.12
  -5   5   1   23.51    9.90
  -5   5   1   45.99   10.14
  -5   5   1   32.61    7.32
  -5   5   1   33.34   15.40
  -5   5   1   30.42    8.54
  -5   5   1   29.90   12.32
  -5   5   1   33.69    8.46
  -5   5   1   41.75   10.78
  -5   5   1   28.34   45.44
   4  -5  -1    0.02    3.02
   4  -5  -1   -6.43    6.91
   4  -5  -1   -3.94    5.42
   4  -5  -1   -3.44    4.30
   4  -5  -1  -41.64   39.59
   4  -5  -1    5.32    3.27
   4  -5  -1    5.65    4.75
   4  -5  -1    1.32    5.38
  -4   5   1   -7.19    4.09
  -4   5   1   -4.50   34.22
  -4   5   1   -8.77    4.52
  -4   5   1    4.56    4.18
  -4   5   1   -0.67    6.10
  -4   5   1   -0.84    2.48
  -4   5   1   -3.25    8.96
  -4   5   1   -0.99    3.50
  -4   5   1   -1.86    3.23
  -4   5   1   -6.29    5.67
   3  -5  -1   14.47    7.19
   3  -5  -1   19.61    5.11
   3  -5  -1   13.41    4.58
   3  -5  -1   35.21   22.62
   3  -5  -1   15.33    5.86
   3  -5  -1   21.53    6.93
   3  -5  -1   21.43    9.31
   3  -5  -1   16.86    5.38
   3  -5  -1    3.50    7.18
  -3   5   1   17.94    5.96
  -3   5   1   20.61    7.14
  -3   5   1   21.17    5.53
  -3   5   1   26.88    6.32
  -3   5   1    4.61   25.65
  -3   5   1   11.65    6.04
  -3   5   1   20.58    9.04
   2  -5  -1  124.63   13.84
   2  -5  -1  103.42   15.88
   2  -5  -1  131.28   11.29
   2  -5  -1   61.79   45.40
   2  -5  -1  144.50   16.33
   2  -5  -1  128.95    8.84
   2  -5  -1  127.81   13.47
   2  -5  -1  133.50   16.24
  -2   5   1  132.70   16.88
  -2   5   1  107.37   15.44
  -2   5   1  148.70    9.88
  -2   5   1  134.90   10.75
  -2   5   1  141.30   12.36
  -2   5   1  142.40   17.78
  -2   5   1  127.82   12.82
  -2   5   1  133.44   14.17
  -2   5   1  128.65   13.81
  -2   5   1  145.87   16.13
   1  -5  -1  200.56   18.23
   1  -5  -1  180.01   12.92
   1  -5  -1  158.53   17.88
   1  -5  -1  221.97   18.37
   1  -5  -1  174.16   16.15
   1  -5  -1  170.54   15.36
   1  -5  -1  169.74   11.51
  -1   5   1  207.18   13.48
  -1   5   1  199.80   16.90
  -1   5   1  188.84   16.94
  -1   5   1  201.37   18.29
  -1   5   1  157.14   16.84
  -1   5   1  212.32   15.17
  -1   5   1  202.18   16.57
  -1   5   1  181.73   16.06
  -1   5   1  194.33   18.29
  -1   5   1  180.27   17.46
   0  -5  -1 1585.52   90.79
   0  -5  -1 1447.69   91.45
   0  -5  -1 1802.00   91.88
   0  -5  -1 1672.88   92.16
   0  -5  -1 1495.80   87.42
   0  -5  -1 1653.72   91.86
   0  -5  -1 1708.67   90.68
   0  -5  -1 1493.79   86.13
   0  -5  -1 1684.20   87.42
   0  -5  -1 1669.68   91.81
   0   5   1 1632.49   91.36
   0   5   1 1591.97   90.93
   0   5   1 1628.65   92.19
   0   5   1 1652.06   92.22
   0   5   1 1674.71   91.92
   0   5   1 1568.71   91.07
  -1  -5  -1  817.38   49.40
  -1  -5  -1  776.38   47.94
  -1  -5  -1  776.96   46.75
  -1  -5  -1  851.69   47.18
  -1  -5  -1  720.71   45.79
  -1  -5  -1  827.58   48.59
  -1  -5  -1  833.72   49.76
  -1  -5  -1  891.58   45.45
  -1  -5  -1  726.04   47.00
   1   5   1  802.02   47.26
   1   5   1  779.82   46.42
   1   5   1  778.74   45.50
   1   5   1  828.87   48.47
   1   5   1  868.97   50.75
   1   5   1  706.63   47.37
   1   5   1  817.80   49.86
   1   5   1  794.53   48.38
  -2  -5  -1 1499.14   86.61
  -2  -5  -1 1456.13   84.14
  -2  -5  -1 1630.58   81.73
  -2  -5  -1 1496.39   85.40
  -2  -5  -1 1369.29   82.99
  -2  -5  -1 1465.98   80.40
  -2  -5  -1 1480.01   83.35
  -2  -5  -1 1337.72   84.92
   2   5   1 1563.02   87.90
   2   5   1 1457.37   85.81
   2   5   1 1505.63   84.25
   2   5   1 1415.89   81.16
   2   5   1 1510.92   80.81
   2   5   1 1497.62   83.82
   2   5   1 1533.15   86.59
   2   5   1 1374.91   84.33
  -3  -5  -1    2.53   34.88
  -3  -5  -1   39.12    9.23
  -3  -5  -1   37.64    6.78
  -3  -5  -1   31.43    9.53
  -3  -5  -1   26.69    8.48
  -3  -5  -1  -17.33   31.14
  -3  -5  -1   36.09    6.28
  -3  -5  -1   32.63    8.11
  -3  -5  -1   47.39    8.57
  -3  -5  -1   16.22   15.73
   3   5   1   37.74   13.00
   3   5   1   25.54    9.13
   3   5   1   34.62    8.90
   3   5   1   32.15    6.64
   3   5   1   38.83    6.63
   3   5   1   35.47    6.95
   3   5   1   34.94    8.65
   3   5   1   40.25   10.04
  -4  -5  -1   20.84    8.61
  -4  -5  -1   26.01    7.33
  -4  -5  -1   19.90    5.43
  -4  -5  -1   17.23    8.40
  -4  -5  -1   22.23    6.71
  -4  -5  -1   -4.70   21.54
  -4  -5  -1   23.15    6.29
   4   5   1   25.35    9.03
   4   5   1  -14.24   34.08
   4   5   1   28.77   10.22
   4   5   1   10.80   16.86
   4   5   1   24.05    6.11
   4   5   1    0.11   12.79
   4   5   1    8.37    5.74
   4   5   1   20.12    6.24
   4   5   1   17.99    7.35
   4   5   1   12.62    7.42
  -5  -5  -1   29.09    7.56
  -5  -5  -1   18.35    9.22
  -5  -5  -1   80.53   50.24
  -5  -5  -1  -35.21   35.84
  -5  -5  -1   -5.04   42.37
  -5  -5  -1   22.85    7.08
  -5  -5  -1   22.65   12.31
  -5  -5  -1   30.88   35.90
  -5  -5  -1   14.81    6.96
  -5  -5  -1   16.59    4.33
   5   5   1   14.34   11.19
   5   5   1  -19.15   36.97
   5   5   1   21.28   14.54
   5   5   1   19.25    5.52
   5   5   1   29.78   11.86
   5   5   1   29.80   10.12
   5   5   1  -13.61   24.46
   5   5   1    9.17    7.48
   5   5   1    8.62    9.76
   5   5   1    9.39    6.46
   5   5   1   22.12    6.78
  -6  -5  -1   45.31   13.97
  -6  -5  -1   94.89   74.44
  -6  -5  -1   29.45    8.78
  -6  -5  -1  -21.23   40.01
  -6  -5  -1   42.73    9.08
  -6  -5  -1   55.78   16.08
  -6  -5  -1   38.56    6.27
  -6  -5  -1   42.62   12.45
   6   5   1   25.18   16.27
   6   5   1   33.14    6.64
   6   5   1   26.17   13.95
   6   5   1   27.87    9.91
   6   5   1   31.18   11.21
   6   5   1   35.68   12.52
   6   5   1   10.30   10.13
   6   5   1   20.17    9.68
   6   5   1   44.30   52.87
  -7  -5  -1  157.97   17.47
  -7  -5  -1  171.85   24.54
  -7  -5  -1  131.42   22.55
  -7  -5  -1  170.77   19.05
  -7  -5  -1  221.49   44.02
  -7  -5  -1  215.22   80.62
  -7  -5  -1  272.18  103.90
   7   5   1  149.45   96.71
   7   5   1  166.12   22.99
   7   5   1  160.56   19.33
   7   5   1  123.57   25.88
   7   5   1  182.54   38.47
   7   5   1  151.30   28.72
   7   5   1  195.01   27.79
   7   5   1  135.46   25.05
   7   5   1   96.36   26.50
   8   5   1   13.41   17.06
   8   5   1   48.24   21.37
   8   5   1  -53.49   86.28
   8   5   1   17.41   14.33
  -9  -5  -1   20.29   13.61
  -9  -5  -1   34.74   13.61
   9   5   1   28.83   15.30
   9   5   1   34.61   23.10
   9   5   1   61.18   24.51
   9   5   1   69.03   23.64
   9   5   1   18.89   13.56
 -10  -5  -1  227.99  118.05
 -10  -5  -1  100.21  221.27
  10   5   1  129.03   41.17
 -11  -5  -1  -15.58   12.64
 -11  -5  -1   14.01   13.68
  11   5   1    7.66   19.91
  11   5   1    0.05    9.37
  11   5   1   12.31   18.38
 -12  -5  -1  -11.12   11.62
 -12  -5  -1  -10.35    9.95
  12   5   1  -28.33   10.10
  12   5   1   25.14   22.06
  12   5   1    1.56   20.63
  12   5   1   -0.87   21.47
  10  -6  -1   20.73   12.51
  10  -6  -1   19.91   23.28
  10  -6  -1    7.33    9.75
  10  -6  -1    2.33   13.27
 -10   6   1  -16.42   12.75
 -10   6   1    0.05   10.89
   9  -6  -1   81.38   29.34
   9  -6  -1   26.85   18.83
   9  -6  -1   24.74   12.08
   9  -6  -1   60.29   16.50
  -9   6   1   54.62   21.87
  -9   6   1   51.64   18.29
   7  -6  -1   72.98   13.78
   7  -6  -1   66.41   18.30
   7  -6  -1   76.21   13.05
   7  -6  -1   65.17   22.12
   7  -6  -1   83.39   16.22
  -7   6   1   55.25   18.55
  -7   6   1   81.35   14.97
  -7   6   1   72.02   16.66
   6  -6  -1  107.88   17.28
   6  -6  -1   98.12   14.91
   6  -6  -1  -91.08  114.62
   6  -6  -1   96.54   22.17
   6  -6  -1   64.78   16.89
   6  -6  -1  104.78   12.88
   6  -6  -1   81.65   15.34
   6  -6  -1   84.31   16.09
  -6   6   1   79.69   16.80
  -6   6   1  115.25   52.72
  -6   6   1   85.14   13.55
  -6   6   1   70.13   19.16
  -6   6   1   76.26   15.80
  -6   6   1   70.01   10.36
   5  -6  -1   35.63    9.60
   5  -6  -1   27.10    9.30
   5  -6  -1   34.19    8.83
   5  -6  -1   31.63    7.70
   5  -6  -1  -19.81   42.40
   5  -6  -1   36.16   11.10
   5  -6  -1   39.55   13.20
   5  -6  -1  -21.85  127.76
   5  -6  -1   29.05   12.84
  -5   6   1   24.09    7.71
  -5   6   1   39.98   14.22
  -5   6   1   45.78    9.54
  -5   6   1   10.81   42.46
  -5   6   1   15.96   49.12
  -5   6   1   44.12   11.48
  -5   6   1   41.60   14.99
  -5   6   1   48.33    9.60
  -5   6   1   37.24   12.35
   4  -6  -1   72.87   10.77
   4  -6  -1   59.52   12.09
   4  -6  -1   49.49    9.49
   4  -6  -1   52.30   11.82
   4  -6  -1   62.97   14.39
   4  -6  -1   68.31   10.79
   4  -6  -1   87.92   19.35
  -4   6   1  108.15   25.78
  -4   6   1   71.29   17.27
  -4   6   1   67.41   13.38
  -4   6   1   58.49   13.00
  -4   6   1   60.10   10.38
  -4   6   1   79.44   12.07
  -4   6   1   80.42   11.25
  -4   6   1   54.87   13.35
  -4   6   1   88.26   10.70
   3  -6  -1  539.22   36.84
   3  -6  -1  606.60   44.26
   3  -6  -1  597.76   38.61
   3  -6  -1  534.79   32.68
   3  -6  -1  569.57   44.64
   3  -6  -1  603.92   39.12
  -3   6   1  600.25   43.40
  -3   6   1  544.15   43.71
  -3   6   1  602.25   40.16
  -3   6   1  634.41   40.16
  -3   6   1  620.76   35.10
  -3   6   1  568.98   48.76
  -3   6   1  500.87   47.50
  -3   6   1  570.72   37.72
  -3   6   1  569.85   38.24
  -3   6   1  616.29   34.27
   2  -6  -1  125.95   16.49
   2  -6  -1  104.50    8.46
   2  -6  -1  106.90   16.61
   2  -6  -1  113.36    9.87
   2  -6  -1   72.73   34.38
   2  -6  -1  119.08   13.71
   2  -6  -1  136.89   16.75
  -2   6   1  120.60   16.80
  -2   6   1   82.48   14.08
  -2   6   1  127.22   22.20
  -2   6   1  125.62   11.39
  -2   6   1  131.96   16.16
  -2   6   1  135.88   11.74
  -2   6   1  123.49   14.31
  -2   6   1  111.06   12.63
  -2   6   1  117.08   13.59
   1  -6  -1  305.67   24.10
   1  -6  -1  354.15   25.44
   1  -6  -1  340.49   26.08
   1  -6  -1  339.95   22.36
   1  -6  -1  355.96   26.20
   1  -6  -1  313.11   27.47
   1  -6  -1  369.74   28.23
  -1   6   1  385.46   28.67
  -1   6   1  331.32   27.39
  -1   6   1  417.60   28.02
  -1   6   1  323.31   27.47
  -1   6   1  356.04   24.61
  -1   6   1  368.38   26.23
  -1   6   1  371.75   26.63
  -1   6   1  408.33   27.54
   0  -6  -1  280.54   22.94
   0  -6  -1  265.03   21.13
   0  -6  -1  303.74   21.42
   0  -6  -1  291.18   17.59
   0  -6  -1  271.95   22.23
   0  -6  -1  259.97   17.33
   0  -6  -1  273.54   21.70
   0  -6  -1  291.95   22.81
   0  -6  -1  273.39   22.44
   0  -6  -1  269.95   15.98
   0   6   1  267.71   21.20
   0   6   1  306.50   23.30
   0   6   1  283.77   22.47
   0   6   1  263.78   22.53
   0   6   1  282.86   21.66
   0   6   1  287.32   22.54
  -1  -6  -1  552.50   34.34
  -1  -6  -1  476.08   32.21
  -1  -6  -1  487.13   33.31
  -1  -6  -1  540.22   36.71
  -1  -6  -1  520.95   35.06
  -1  -6  -1  513.92   34.34
  -1  -6  -1  522.02   36.37
  -1  -6  -1  556.10   35.98
   1   6   1  528.53   33.18
   1   6   1  590.03   38.05
   1   6   1  563.38   37.90
   1   6   1  598.24   36.33
   1   6   1  565.83   32.95
   1   6   1  526.77   35.23
   1   6   1  515.49   34.48
  -2  -6  -1 1021.28   62.42
  -2  -6  -1  982.13   61.42
  -2  -6  -1 1051.16   63.55
  -2  -6  -1  999.86   59.07
  -2  -6  -1 1143.37   58.81
  -2  -6  -1 1037.06   57.60
  -2  -6  -1 1018.47   61.15
  -2  -6  -1  987.00   60.33
   2   6   1 1046.86   61.70
   2   6   1 1044.11   61.01
   2   6   1  937.92   60.49
   2   6   1 1012.29   60.90
   2   6   1  971.54   57.32
   2   6   1  916.58   62.65
   2   6   1  940.86   61.48
   2   6   1 1074.47   64.97
   2   6   1 1023.05   57.97
   2   6   1 1002.42   63.29
  -3  -6  -1  482.63   34.22
  -3  -6  -1  469.03   36.72
  -3  -6  -1  531.38   31.49
  -3  -6  -1  524.28   33.32
  -3  -6  -1  504.41   37.85
  -3  -6  -1  526.95   36.31
  -3  -6  -1  534.99   39.07
   3   6   1  458.46   35.35
   3   6   1  516.63   37.31
   3   6   1  485.31   33.14
   3   6   1  436.92   40.52
   3   6   1  502.92   34.20
   3   6   1  455.61   31.99
   3   6   1  488.79   28.91
   3   6   1  422.96   36.55
   3   6   1  467.44   36.61
   3   6   1  495.46   29.21
   3   6   1  488.75   38.26
  -4  -6  -1   38.00    7.36
  -4  -6  -1   23.50    9.61
  -4  -6  -1   29.77    7.64
  -4  -6  -1   32.63    6.89
  -4  -6  -1   31.78    8.12
  -4  -6  -1   28.94   10.92
  -4  -6  -1   30.41   10.07
   4   6   1   27.64    8.72
   4   6   1   21.51    8.88
   4   6   1   32.24   31.60
   4   6   1   29.42    6.93
   4   6   1   19.41    8.24
   4   6   1   17.33    5.49
   4   6   1   28.25    8.49
   4   6   1   52.18   22.11
   4   6   1   22.06   10.79
   4   6   1   19.94   13.85
   4   6   1  -21.99   36.18
   4   6   1   25.32   10.48
  -5  -6  -1   85.24   51.13
  -5  -6  -1   55.86   13.62
  -5  -6  -1   82.49   17.47
  -5  -6  -1   86.11   11.27
  -5  -6  -1   68.14   11.44
  -5  -6  -1   85.68   14.20
  -5  -6  -1   77.86   15.54
  -5  -6  -1   77.41   12.46
   5   6   1   88.44   15.99
   5   6   1   84.79   16.30
   5   6   1   88.18   23.64
   5   6   1   55.42   13.05
   5   6   1   83.23   13.05
   5   6   1   84.52   20.73
   5   6   1   74.36   10.73
   5   6   1   67.65   16.17
   5   6   1   21.69   43.51
   5   6   1  117.20   44.43
   5   6   1   70.00   13.13
  -6  -6  -1   63.39   15.44
  -6  -6  -1   89.99   17.70
  -6  -6  -1  115.51   28.89
  -6  -6  -1  102.74   15.38
  -6  -6  -1  113.98   14.51
  -6  -6  -1  110.51   12.94
  -6  -6  -1  129.21   46.01
   6   6   1   15.12   59.99
   6   6   1  137.35   33.46
   6   6   1   87.41   17.02
   6   6   1   23.63   95.37
   6   6   1  115.20   19.82
   6   6   1   64.48   20.91
   6   6   1   83.45   17.35
   6   6   1  125.50   24.70
   6   6   1  105.76   12.71
   6   6   1   92.11   14.66
  -7  -6  -1   27.82    5.76
  -7  -6  -1   40.16   17.69
  -7  -6  -1   54.80   11.43
  -7  -6  -1   43.49   15.53
  -7  -6  -1   36.79   12.42
  -7  -6  -1   25.08   71.19
  -7  -6  -1   24.89    9.43
  -7  -6  -1 -111.10  114.10
   7   6   1   46.49   15.76
   7   6   1   39.72   17.78
   7   6   1   20.24   13.08
   7   6   1   23.30   21.24
   7   6   1   38.68   18.32
   7   6   1   30.01   11.18
   7   6   1   40.18    8.74
   7   6   1   64.42   95.09
   7   6   1   86.88   68.99
   7   6   1   40.14   13.64
  -9  -6  -1   36.46   15.52
  -9  -6  -1   39.78   16.03
  -9  -6  -1   84.44  122.25
   9   6   1  165.04  110.60
   9   6   1  151.57  130.85
   9   6   1   56.32   22.70
   9   6   1   42.85   16.16
   9   6   1   75.08   23.06
   9   6   1   55.44   25.44
   9   6   1   40.78   14.03
 -10  -6  -1  -44.89  127.15
 -10  -6  -1   14.05   15.66
 -10  -6  -1    9.72    9.47
  10   6   1   -2.52   13.41
  10   6   1   27.69   17.11
  10   6   1    7.57    9.36
  10   6   1   34.32   23.93
  10   6   1   14.80   22.79
  10   6   1 -325.08  232.37
 -11  -6  -1    6.79    9.44
  11   6   1   -5.39    8.97
  11   6   1   -5.22   14.67
  11   6   1   -7.93   16.37
  12   6   1   45.19   23.69
  12   6   1   12.61   28.55
  10  -7  -1    0.40   14.12
  10  -7  -1   30.67   12.87
  10  -7  -1  -20.09   18.31
 -10   7   1    5.01   11.04
   9  -7  -1   11.00   21.32
   9  -7  -1   24.15   10.74
   9  -7  -1   -5.10    7.23
   9  -7  -1   -1.79   11.64
  -9   7   1   -8.41   14.77
  -9   7   1   -0.94   10.87
   8  -7  -1  143.44   70.99
  -8   7   1  232.98  123.23
   7  -7  -1   16.73    5.18
   7  -7  -1   -6.98    7.57
   7  -7  -1   -1.12   12.51
   7  -7  -1 -153.29  128.12
   7  -7  -1   22.33   11.69
  -7   7   1    0.47    9.01
  -7   7   1    3.42    5.90
   6  -7  -1  135.98   20.53
   6  -7  -1   90.67   19.55
   6  -7  -1   81.37   15.91
   6  -7  -1  119.29   14.60
   6  -7  -1  106.07   24.90
  -6   7   1   81.71   12.98
  -6   7   1  148.81  114.14
  -6   7   1  121.36   26.55
  -6   7   1  110.35   18.93
   5  -7  -1   34.63   65.72
   5  -7  -1   70.88   19.71
   5  -7  -1  157.94  106.60
   5  -7  -1   34.75   12.64
   5  -7  -1   37.11   10.57
   5  -7  -1   48.02   11.16
   5  -7  -1   25.17    9.14
   5  -7  -1   42.10    9.92
   5  -7  -1   49.46   10.17
  -5   7   1   45.54    8.52
  -5   7   1   46.94   11.17
  -5   7   1   51.51   12.03
  -5   7   1  -13.08   40.96
  -5   7   1   49.24   17.66
  -5   7   1   45.80    9.99
  -5   7   1   33.44   17.76
  -5   7   1   36.39   10.51
  -5   7   1   31.10    8.81
  -5   7   1   17.88   63.61
   4  -7  -1   67.06   86.35
   4  -7  -1   47.71   10.42
   4  -7  -1   46.25   11.11
   4  -7  -1   45.09   15.47
   4  -7  -1   69.22   15.90
   4  -7  -1   41.95   11.00
   4  -7  -1   21.67   76.35
   4  -7  -1   38.30   10.32
   4  -7  -1   37.59    8.01
  -4   7   1   59.38   10.77
  -4   7   1   47.69   14.27
  -4   7   1   50.73   15.50
  -4   7   1    6.38   58.95
  -4   7   1   58.78   11.64
  -4   7   1   46.74   11.34
  -4   7   1   60.90    9.70
  -4   7   1   37.90    9.41
   3  -7  -1  156.71   16.40
   3  -7  -1  169.76   20.64
   3  -7  -1  134.02   10.84
   3  -7  -1  179.08   21.08
   3  -7  -1  143.98   13.79
   3  -7  -1  170.88   17.09
  -3   7   1  209.44   41.59
  -3   7   1  183.27   12.03
  -3   7   1  170.20   20.49
  -3   7   1  125.00   17.37
  -3   7   1  173.96   36.48
  -3   7   1  159.06   13.73
  -3   7   1  165.58   17.94
  -3   7   1  131.20   20.84
  -3   7   1  183.38   23.21
  -3   7   1  167.23   15.65
  -3   7   1  175.56   28.15
  -3   7   1  150.80   20.46
  -3   7   1  150.81   16.01
   2  -7  -1  190.84   18.00
   2  -7  -1  186.64   18.80
   2  -7  -1  192.29   21.52
   2  -7  -1  182.40   13.17
   2  -7  -1  161.29   22.59
  -2   7   1  218.48   21.37
  -2   7   1  244.45   27.57
  -2   7   1  189.04   50.09
  -2   7   1  226.67   16.12
  -2   7   1  204.55   18.44
  -2   7   1  177.77   19.25
  -2   7   1  215.29   22.60
  -2   7   1  190.01   21.42
  -2   7   1  199.19   16.71
  -2   7   1  192.68   18.74
   1  -7  -1  123.32   14.76
   1  -7  -1   93.79   14.66
   1  -7  -1  111.83   10.89
   1  -7  -1  114.94   13.32
   1  -7  -1  121.57   14.56
   1  -7  -1   57.88   35.91
   1  -7  -1  111.82   15.20
  -1   7   1  141.02   10.30
  -1   7   1  125.74   14.13
  -1   7   1  125.52   15.90
  -1   7   1  152.07   16.59
  -1   7   1   90.34   14.13
  -1   7   1  117.91   14.30
  -1   7   1  115.78   15.58
  -1   7   1  104.40   14.46
  -1   7   1  113.17   13.30
  -1   7   1  135.83   15.19
   0  -7  -1  146.85   10.61
   0  -7  -1  165.47   16.80
   0  -7  -1  162.73   16.37
   0  -7  -1   98.59   31.87
   0  -7  -1  147.75   15.12
   0  -7  -1  146.17   14.84
   0  -7  -1  126.12   15.34
   0  -7  -1  135.52   10.87
   0  -7  -1  157.58   16.27
   0  -7  -1  150.69   16.16
   0  -7  -1  138.19    9.02
   0   7   1  145.23   16.56
   0   7   1  150.94   15.48
   0   7   1  164.57   24.01
   0   7   1  150.30   16.04
   0   7   1  142.34   15.23
   0   7   1  156.82   16.34
   0   7   1  148.03   16.61
  -1  -7  -1  505.83   36.57
  -1  -7  -1  499.38   33.73
  -1  -7  -1  570.27   38.37
  -1  -7  -1  500.52   32.73
  -1  -7  -1  531.69   35.49
  -1  -7  -1  557.26   38.12
  -1  -7  -1  545.63   36.62
  -1  -7  -1  586.58   31.93
  -1  -7  -1  527.99   36.19
   1   7   1  514.55   36.83
   1   7   1  522.88   36.21
   1   7   1  565.02   39.39
   1   7   1  506.74   33.64
   1   7   1  565.84   34.05
   1   7   1  619.97   38.06
   1   7   1  536.42   36.11
   1   7   1  504.45   38.19
  -2  -7  -1   45.32    9.02
  -2  -7  -1   70.89    8.85
  -2  -7  -1   60.16   10.84
  -2  -7  -1   56.73    9.22
  -2  -7  -1   -4.79   39.95
  -2  -7  -1   63.19   11.52
  -2  -7  -1   43.11   10.06
  -2  -7  -1   67.43    8.16
   2   7   1   69.25    7.98
   2   7   1   57.52   11.73
   2   7   1   59.63   10.75
   2   7   1   51.38   12.19
   2   7   1   53.90   11.56
   2   7   1   42.14    8.24
   2   7   1   54.89   10.04
   2   7   1   65.88   11.24
   2   7   1   52.59    7.95
   2   7   1   49.38   26.25
  -3  -7  -1  373.93   24.59
  -3  -7  -1  344.90   27.23
  -3  -7  -1  380.11   27.29
  -3  -7  -1  331.69   29.10
  -3  -7  -1  328.79   30.88
  -3  -7  -1  376.03   29.23
   3   7   1  280.38   33.52
   3   7   1  342.71   28.55
   3   7   1  354.24   31.75
   3   7   1  357.84   30.42
   3   7   1  337.99   26.68
   3   7   1  361.85   30.88
   3   7   1  346.28   23.45
   3   7   1  346.00   27.43
   3   7   1  356.74   29.84
   3   7   1  350.69   25.03
   3   7   1  345.65   22.86
  -4  -7  -1   22.63   32.64
  -4  -7  -1   71.26   14.50
  -4  -7  -1   56.84   11.45
  -4  -7  -1   51.40   11.96
  -4  -7  -1   47.58    7.65
  -4  -7  -1   49.18    9.22
  -4  -7  -1    2.71   31.96
  -4  -7  -1   55.86   12.12
  -4  -7  -1  100.82   29.80
  -4  -7  -1   54.78   13.26
   4   7   1   57.96   11.30
   4   7   1   54.36   17.34
   4   7   1   31.22   37.69
   4   7   1   55.96    9.69
   4   7   1   54.17   10.56
   4   7   1   53.74   12.05
   4   7   1   39.18   10.44
   4   7   1   45.38   11.75
   4   7   1   55.12   13.29
   4   7   1    8.35   34.54
  -5  -7  -1   73.12   10.82
  -5  -7  -1   71.72   70.78
  -5  -7  -1  106.60   16.19
  -5  -7  -1  105.64   16.39
  -5  -7  -1   70.81   16.92
  -5  -7  -1   78.85   15.61
  -5  -7  -1   84.75   16.13
  -5  -7  -1   23.67   63.28
  -5  -7  -1  113.01   13.74
   5   7   1   98.34   15.47
   5   7   1  112.12   19.17
   5   7   1  110.95   13.18
   5   7   1   54.28   14.42
   5   7   1   78.61   19.39
   5   7   1  157.29   53.46
   5   7   1   76.89   13.62
   5   7   1   77.61   16.38
   5   7   1   82.77   21.19
   5   7   1   74.26   18.96
  -6  -7  -1   16.64   10.11
  -6  -7  -1   11.12    7.52
  -6  -7  -1    6.23    7.45
  -6  -7  -1    8.71    5.60
  -6  -7  -1   -2.21    8.41
  -6  -7  -1   11.26    6.80
  -6  -7  -1   82.33   70.74
  -6  -7  -1   26.85   94.42
  -6  -7  -1  -28.46   53.23
  -6  -7  -1   16.37    9.31
   6   7   1   15.57    7.45
   6   7   1   12.91   10.82
   6   7   1   14.82   10.98
   6   7   1   23.35   15.33
   6   7   1  138.59   94.18
   6   7   1   19.48   16.07
   6   7   1   13.06   10.30
   6   7   1   20.87   10.49
   6   7   1   15.99    5.83
   6   7   1   -2.77   56.28
   6   7   1    2.27    8.75
  -7  -7  -1  103.07   11.64
  -7  -7  -1  271.04  124.72
  -7  -7  -1   68.65   17.89
  -7  -7  -1   90.83   19.33
  -7  -7  -1   65.52   18.86
  -7  -7  -1   12.30   71.86
   7   7   1   79.01   21.03
   7   7   1   83.11   75.49
   7   7   1   98.92   20.72
   7   7   1   61.81   24.27
   7   7   1   94.57   19.91
   7   7   1  103.99   27.40
   7   7   1   52.59   16.45
  -8  -7  -1  152.54   28.06
  -8  -7  -1  183.71   27.82
  -8  -7  -1  110.89  111.93
   8   7   1  173.45   39.23
   8   7   1  232.10   44.92
   8   7   1  178.24   34.62
   8   7   1  191.23   29.05
   8   7   1  154.42   26.03
  -9  -7  -1  160.88  134.07
  -9  -7  -1   -0.36   12.22
  -9  -7  -1   14.53   98.86
  -9  -7  -1   13.52   12.76
   9   7   1    7.05   17.51
   9   7   1   -6.24   11.19
   9   7   1 -167.91  140.79
   9   7   1   -1.80    8.22
   9   7   1   22.67   24.29
   9   7   1    7.91   13.46
   9   7   1  159.29  200.50
 -10  -7  -1   13.70   14.47
 -10  -7  -1   39.45   17.38
  10   7   1   62.36   29.21
  10   7   1   21.78   14.81
  10   7   1   47.41   21.12
  10   7   1   35.76   25.01
  10   7   1   38.06   17.08
 -11  -7  -1  -17.38    7.14
 -11  -7  -1  -12.22   11.84
 -11  -7  -1  -17.90   10.25
  11   7   1  -11.74   12.26
  11   7   1  -19.69   10.82
  11   7   1   -4.83   15.49
  11   7   1  -10.96   22.46
  11   7   1    8.46   21.03
  10  -8  -1   62.13   27.35
  10  -8  -1   14.91   15.70
  10  -8  -1    1.37    8.67
  10  -8  -1   15.71   13.18
 -10   8   1  -20.41   18.87
 -10   8   1    0.69   11.66
   9  -8  -1    9.13    9.81
   9  -8  -1   53.26   19.22
   9  -8  -1  -11.77    7.64
   9  -8  -1   -4.07   21.51
  -9   8   1   10.09   10.85
   8  -8  -1    9.82    8.48
   8  -8  -1   40.22   21.64
   8  -8  -1 -305.36  278.58
   8  -8  -1   -2.18    8.61
  -8   8   1  -19.18   14.43
  -8   8   1    0.88    7.94
   7  -8  -1   -8.41   15.81
   7  -8  -1    5.73    5.40
   7  -8  -1  -81.10  143.28
   7  -8  -1   10.26   10.85
   7  -8  -1    6.74    5.93
  -7   8   1    6.83    7.79
  -7   8   1   -4.47   11.65
   6  -8  -1    7.28    4.95
   6  -8  -1    6.83    6.72
   6  -8  -1   16.36    9.07
   6  -8  -1 -174.79  110.59
   6  -8  -1   18.21   11.38
   6  -8  -1   91.40   55.34
   6  -8  -1   24.04   16.69
  -6   8   1  -10.61    6.36
  -6   8   1    0.47   10.51
  -6   8   1   12.42    6.12
  -6   8   1   -1.73    6.20
   5  -8  -1  178.92   19.65
   5  -8  -1  203.91   21.84
   5  -8  -1  155.85   25.66
   5  -8  -1  214.79   77.66
   5  -8  -1  151.00   18.36
   5  -8  -1  119.35   20.24
   5  -8  -1  147.93   44.90
   5  -8  -1   70.18  118.09
  -5   8   1  203.28   28.13
  -5   8   1  180.19   15.97
  -5   8   1  162.45   19.10
  -5   8   1  197.66   30.30
  -5   8   1  157.01   21.19
  -5   8   1  129.78   16.78
   4  -8  -1  240.96   97.95
   4  -8  -1   71.25   14.91
   4  -8  -1  101.98   13.93
   4  -8  -1   73.88   12.61
   4  -8  -1   62.39    9.82
   4  -8  -1   59.47   13.40
   4  -8  -1   99.82   18.73
  -4   8   1   97.77   12.46
  -4   8   1   80.92   17.56
  -4   8   1   90.94   14.68
  -4   8   1  -23.84   63.98
  -4   8   1   79.22   13.57
  -4   8   1   85.64   15.97
  -4   8   1   69.35   16.71
   3  -8  -1   33.88    9.70
   3  -8  -1   48.08   11.58
   3  -8  -1   20.81   52.11
   3  -8  -1   26.41   10.94
   3  -8  -1   23.98   38.59
   3  -8  -1   42.79   99.87
   3  -8  -1   40.98   11.50
   3  -8  -1   46.78    9.52
   3  -8  -1   52.62   10.94
   3  -8  -1   48.84    5.82
  -3   8   1   56.55   13.27
  -3   8   1   56.78   11.03
  -3   8   1   41.04   12.23
  -3   8   1   95.91   72.66
  -3   8   1   27.50   11.09
  -3   8   1   63.89   14.32
  -3   8   1   38.61    7.09
  -3   8   1   28.43    8.13
  -3   8   1   51.95    8.97
  -3   8   1   61.32   11.68
   2  -8  -1   67.24   11.63
   2  -8  -1   42.28   11.55
   2  -8  -1   54.92   40.58
   2  -8  -1   45.32   11.26
   2  -8  -1   64.62    7.04
   2  -8  -1   47.56    9.59
   2  -8  -1  -21.43   47.29
  -2   8   1   56.94   11.02
  -2   8   1   50.82   12.15
  -2   8   1   57.00   11.39
  -2   8   1   72.58    8.30
  -2   8   1   61.45   12.07
  -2   8   1   69.69   12.35
  -2   8   1   60.57   13.27
  -2   8   1   85.75   14.98
  -2   8   1   44.65   11.27
  -2   8   1   51.29    8.16
  -2   8   1  109.30   32.33
  -2   8   1   15.44   33.55
   1  -8  -1    3.85    6.54
   1  -8  -1   -6.23   19.14
   1  -8  -1    5.20    5.26
   1  -8  -1   27.27   33.03
   1  -8  -1    5.77    3.74
   1  -8  -1  -30.72   22.84
   1  -8  -1    6.15    5.17
   1  -8  -1   -4.49    5.48
   1  -8  -1    8.61    5.99
  -1   8   1    7.18    5.11
  -1   8   1    4.57   29.20
  -1   8   1   21.52   35.41
  -1   8   1   13.12    6.40
  -1   8   1    5.19    6.46
  -1   8   1    5.41    5.19
  -1   8   1   21.98    7.82
  -1   8   1    5.43    5.41
  -1   8   1   53.41   39.66
  -1   8   1    9.17    6.75
  -1   8   1   13.58    4.02
  -1   8   1    2.37    4.86
   0  -8  -1   18.15   28.69
   0  -8  -1   64.36    4.63
   0  -8  -1   51.33   19.46
   0  -8  -1   57.18   10.94
   0  -8  -1   54.17   10.85
   0  -8  -1   59.24    9.41
   0  -8  -1   62.11   11.48
   0  -8  -1   79.71   12.43
   0  -8  -1   46.04    9.83
   0  -8  -1   53.78   10.68
   0  -8  -1   10.17   34.09
   0   8   1   53.33   10.67
   0   8   1   -2.75   38.65
   0   8   1   96.19   12.25
   0   8   1   64.98   11.18
   0   8   1   70.78   12.07
   0   8   1   66.52   12.76
   0   8   1   76.88    8.27
   0   8   1   46.42    9.44
   0   8   1   89.64   11.90
  -1  -8  -1  170.45   19.11
  -1  -8  -1  173.82   17.90
  -1  -8  -1  177.94   14.18
  -1  -8  -1  163.09   15.19
  -1  -8  -1  163.89   18.19
  -1  -8  -1  183.42   19.64
  -1  -8  -1  201.27   19.48
   1   8   1  208.75   18.72
   1   8   1  170.68   18.56
   1   8   1  187.36   15.97
   1   8   1  146.86   40.28
   1   8   1  193.83   16.23
   1   8   1  182.51   38.01
   1   8   1  205.04   21.02
   1   8   1  208.83   20.58
   1   8   1  154.16   17.14
   1   8   1  219.28   18.44
  -2  -8  -1   86.53   13.32
  -2  -8  -1   43.42    7.60
  -2  -8  -1   63.96   11.39
  -2  -8  -1   61.40   11.17
  -2  -8  -1   59.09    9.90
  -2  -8  -1   38.82   38.35
  -2  -8  -1   53.28   11.67
  -2  -8  -1   50.05    8.47
  -2  -8  -1   57.25    8.72
   2   8   1   42.83   10.08
   2   8   1   68.56   11.68
   2   8   1   48.90   10.14
   2   8   1   57.57   12.37
   2   8   1   55.32   42.66
   2   8   1   53.79   10.58
   2   8   1   79.46   14.47
   2   8   1   55.49    7.55
   2   8   1   15.40   29.31
   2   8   1   57.08   12.02
  -3  -8  -1  134.80   16.32
  -3  -8  -1  147.34   17.86
  -3  -8  -1  122.79   17.00
  -3  -8  -1   94.15   16.11
  -3  -8  -1  139.83   16.24
  -3  -8  -1  119.60   17.13
  -3  -8  -1  125.01   13.34
   3   8   1  123.53   21.31
   3   8   1  153.51   16.63
   3   8   1  113.29   18.01
   3   8   1  112.06   15.42
   3   8   1  127.49   12.70
   3   8   1  115.92   16.03
   3   8   1  144.54   13.61
   3   8   1  116.16   13.09
  -4  -8  -1   28.80   10.31
  -4  -8  -1   36.01    8.63
  -4  -8  -1   30.05   10.55
  -4  -8  -1   43.74   38.07
  -4  -8  -1   22.90    7.71
  -4  -8  -1   32.13   11.49
  -4  -8  -1   38.93    9.50
  -4  -8  -1   41.75    7.38
   4   8   1   24.78    7.94
   4   8   1   34.82    8.76
   4   8   1   41.63   11.86
   4   8   1   33.53   12.94
   4   8   1   22.84   10.53
   4   8   1   79.46   44.69
   4   8   1   42.17    5.65
   4   8   1  -25.44   40.65
   4   8   1   46.95   15.23
   4   8   1   22.20    9.38
   4   8   1   27.94    4.75
   4   8   1   35.15    8.73
   4   8   1   29.76    9.06
  -5  -8  -1   28.63   12.22
  -5  -8  -1   27.40    7.98
  -5  -8  -1   18.40   59.80
  -5  -8  -1   51.58   52.49
  -5  -8  -1   42.30   10.71
  -5  -8  -1   26.39    7.16
  -5  -8  -1  189.55  105.22
  -5  -8  -1   36.36   11.93
  -5  -8  -1   10.71    7.70
  -5  -8  -1    7.18    8.10
   5   8   1   23.17   12.21
   5   8   1   69.40   56.59
   5   8   1    2.58   17.39
   5   8   1   14.65   10.05
   5   8   1  -41.19   65.40
   5   8   1   25.93    9.24
   5   8   1   28.50    8.98
   5   8   1   23.75    6.26
   5   8   1   20.30    8.42
   5   8   1   10.45    8.57
   5   8   1   37.65   13.16
   5   8   1   -2.51   66.56
  -6  -8  -1  260.24   23.77
  -6  -8  -1  206.39   30.58
  -6  -8  -1  247.73   33.98
  -6  -8  -1  219.90   24.86
  -6  -8  -1  264.14   21.61
  -6  -8  -1  291.10   33.70
  -6  -8  -1  227.86   30.07
   6   8   1  233.78   40.72
   6   8   1  202.93   36.90
   6   8   1  226.40   29.42
   6   8   1  189.50   27.37
   6   8   1  217.53   21.78
   6   8   1  223.48   29.59
   6   8   1  220.80   27.27
   6   8   1  229.23   29.85
   6   8   1  263.95   24.81
  -7  -8  -1   26.78    6.86
  -7  -8  -1   25.85   12.63
  -7  -8  -1   47.23   15.50
   7   8   1   33.48   14.80
   7   8   1   -6.76   80.04
   7   8   1   38.12   15.27
   7   8   1   73.66   23.83
   7   8   1   51.45   20.50
   7   8   1   59.83   18.29
  -8  -8  -1   70.66  102.68
  -9  -8  -1 -121.51  119.84
   9   8   1   -0.49   25.92
 -10  -8  -1   13.87   13.21
 -10  -8  -1   14.75   13.59
  10   8   1    6.23   19.36
  10   8   1   61.07   30.72
  10   8   1   37.21   17.13
  10   8   1   32.50   23.72
  10   8   1   41.42   16.59
 -11  -8  -1    2.32   13.43
 -11  -8  -1   21.06   14.02
  11   8   1  -19.75   25.58
  11   8   1   30.38   18.39
  11   8   1   29.06   12.91
  11   8   1   20.20   20.08
  11   8   1   26.95   20.39
   9  -9  -1   -7.64   18.53
   9  -9  -1  -15.95    9.88
   9  -9  -1  -11.55   13.83
   9  -9  -1   -9.00    6.38
  -9   9   1   -4.09    9.17
  -9   9   1   16.44   14.73
  -9   9   1   -7.21   16.11
   8  -9  -1    6.58    9.44
   8  -9  -1   -0.45   11.65
   8  -9  -1    0.80    7.62
   8  -9  -1   24.83   21.74
  -8   9   1   19.03   17.80
  -8   9   1   -4.70   13.51
  -8   9   1   14.03    9.37
   7  -9  -1  -10.87    7.08
   7  -9  -1    9.43    9.38
   7  -9  -1 -101.86   66.48
   7  -9  -1   15.75    7.99
   7  -9  -1   -6.60    5.66
   7  -9  -1   -3.57   15.76
  -7   9   1    0.25    8.35
  -7   9   1  -20.14    9.89
  -7   9   1    9.81   15.80
   6  -9  -1    5.20    6.67
   6  -9  -1   13.29    8.77
  -6   9   1    8.14    7.71
  -6   9   1    8.52   12.40
  -6   9   1    5.27   10.94
   5  -9  -1  187.05   21.48
   5  -9  -1  152.30   19.86
   5  -9  -1  175.99   24.43
   5  -9  -1  243.87   29.95
  -5   9   1  123.82   25.23
  -5   9   1  207.21   16.03
  -5   9   1  245.12   32.77
  -5   9   1  203.95   20.76
   4  -9  -1  121.27   15.93
   4  -9  -1   90.93   14.39
   4  -9  -1  106.40   18.84
   4  -9  -1  103.93    9.01
   4  -9  -1  103.94   19.18
   4  -9  -1   94.19   13.18
   4  -9  -1   71.95   16.47
  -4   9   1   99.13   16.59
  -4   9   1   80.81   18.45
  -4   9   1  103.10   13.29
  -4   9   1   65.58   14.15
  -4   9   1   79.24   17.69
  -4   9   1   88.18    9.15
  -4   9   1   54.94   47.58
  -4   9   1   89.25   11.22
  -4   9   1  137.88   53.46
  -4   9   1   93.16   12.83
  -4   9   1   96.86   18.31
   3  -9  -1   31.02   10.58
   3  -9  -1   15.33    7.07
   3  -9  -1   21.46    3.78
   3  -9  -1   11.76    6.93
   3  -9  -1   16.64    7.50
   3  -9  -1  133.43  105.36
   3  -9  -1   14.84    7.29
  -3   9   1   36.00   13.02
  -3   9   1   23.39    9.48
  -3   9   1   21.86    6.28
  -3   9   1   32.11   10.26
  -3   9   1   20.96    9.25
  -3   9   1   21.80   10.53
  -3   9   1   28.45    7.37
  -3   9   1    8.99    8.83
  -3   9   1  -22.22   56.37
   2  -9  -1   56.58   13.71
   2  -9  -1   94.13    9.23
   2  -9  -1   77.97   13.51
   2  -9  -1   78.58   13.23
   2  -9  -1   29.43   63.74
   2  -9  -1   62.90   13.11
   2  -9  -1   98.80   18.67
  -2   9   1   94.40   16.79
  -2   9   1   95.86   14.98
  -2   9   1   93.18   14.24
  -2   9   1   56.51   68.56
  -2   9   1   97.13   16.37
  -2   9   1   79.98   14.11
  -2   9   1  124.82   18.07
  -2   9   1   80.49   15.82
  -2   9   1   84.08   15.66
  -2   9   1   70.79   11.31
   1  -9  -1   19.13    7.85
   1  -9  -1   15.82    7.55
   1  -9  -1  -18.90   23.49
   1  -9  -1   23.78    7.36
   1  -9  -1   19.39    5.15
   1  -9  -1   25.90    7.89
   1  -9  -1   28.10   42.26
   1  -9  -1   15.84    6.92
  -1   9   1   20.26    7.78
  -1   9   1    8.61    5.79
  -1   9   1   22.73    8.05
  -1   9   1   16.35    7.00
  -1   9   1   29.17    8.47
  -1   9   1   15.71    8.24
  -1   9   1   24.90    9.71
  -1   9   1   20.80   35.96
  -1   9   1   43.43   10.74
  -1   9   1   23.89    8.52
   0  -9  -1   64.03   12.04
   0  -9  -1   45.63   10.47
   0  -9  -1   62.49   10.06
   0  -9  -1   54.06   11.63
   0  -9  -1   83.74   25.28
   0  -9  -1   70.28   11.97
   0  -9  -1   92.66   37.63
   0  -9  -1   -5.69   38.33
   0  -9  -1   97.93   30.70
   0  -9  -1   43.24   10.20
   0   9   1   67.43   12.29
   0   9   1   48.13   11.16
   0   9   1   54.40   10.20
   0   9   1   61.83   11.89
   0   9   1   54.67   11.19
   0   9   1   51.32    9.66
   0   9   1   71.44   13.42
  -1  -9  -1   46.28    7.42
  -1  -9  -1   38.10    8.37
  -1  -9  -1   32.55    8.82
  -1  -9  -1  -30.59   41.04
  -1  -9  -1   53.33   11.64
  -1  -9  -1   57.20   11.16
  -1  -9  -1   37.70   44.46
  -1  -9  -1   34.33    5.93
  -1  -9  -1   43.90    9.61
  -1  -9  -1    2.97   47.76
  -1  -9  -1   47.92    9.81
  -1  -9  -1   32.81    9.61
   1   9   1  101.69   36.89
   1   9   1   41.70    7.77
   1   9   1   33.56    8.28
   1   9   1   69.02   13.38
   1   9   1   -0.53   30.20
   1   9   1   49.88   10.67
   1   9   1   23.61    7.94
   1   9   1  -40.65   48.54
   1   9   1   39.37    7.26
   1   9   1   41.52    8.55
   1   9   1   56.52   12.25
   1   9   1   78.94   63.71
   1   9   1   20.98    8.24
  -2  -9  -1   18.18    6.48
  -2  -9  -1   19.65    5.01
  -2  -9  -1   23.28    9.92
  -2  -9  -1   25.29    8.04
  -2  -9  -1    1.79   47.21
  -2  -9  -1   17.75    7.88
  -2  -9  -1   16.02    6.89
  -2  -9  -1   17.31    5.89
  -2  -9  -1   23.56    7.00
  -2  -9  -1   23.91    6.62
   2   9   1   35.05   11.45
   2   9   1   22.06    6.92
   2   9   1   32.27    8.58
   2   9   1   11.13    4.73
   2   9   1   17.79    4.93
   2   9   1   27.77    9.07
   2   9   1   23.71    9.73
   2   9   1   23.80    7.90
   2   9   1   21.84    9.26
  -3  -9  -1   94.83   63.38
  -3  -9  -1  125.00   17.49
  -3  -9  -1  131.25   16.28
  -3  -9  -1   65.93   40.70
  -3  -9  -1  113.34   17.64
  -3  -9  -1  114.29   13.48
  -3  -9  -1  110.17   16.98
   3   9   1   56.72   40.30
   3   9   1  140.10   15.23
   3   9   1  115.69   15.98
   3   9   1  126.86   13.56
   3   9   1  136.16   16.39
   3   9   1  110.60   18.90
   3   9   1   93.30   16.93
   3   9   1   88.90   16.97
   3   9   1   91.96   18.11
   3   9   1  123.66   48.84
   3   9   1  109.84   18.84
   3   9   1   96.22   12.23
  -4  -9  -1   67.33   12.02
  -4  -9  -1  115.05   93.85
  -4  -9  -1   58.31   13.37
  -4  -9  -1   67.34   11.88
  -4  -9  -1   95.59   17.22
  -4  -9  -1   90.20   14.83
  -4  -9  -1   75.42   16.09
   4   9   1   92.50   17.92
   4   9   1   81.05    9.13
   4   9   1   -3.40   48.49
   4   9   1   70.91   14.18
   4   9   1   72.22   12.75
   4   9   1   70.70   12.45
   4   9   1   73.60   12.03
   4   9   1   71.24   18.38
   4   9   1  159.08   52.72
   4   9   1  129.41   24.38
   4   9   1   75.51   16.37
   4   9   1   85.78   10.24
   4   9   1   76.65   14.90
  -5  -9  -1  113.73   17.78
  -5  -9  -1   69.44   11.93
  -5  -9  -1   72.93   14.50
  -5  -9  -1  148.52   68.50
  -5  -9  -1   84.23   18.21
  -5  -9  -1   56.64   15.37
  -5  -9  -1   67.28   16.58
   5   9   1   61.54   16.84
   5   9   1   80.21   15.86
   5   9   1   37.13   83.05
   5   9   1   79.04   12.83
   5   9   1   91.68   17.98
   5   9   1   58.15   53.27
   5   9   1   83.61   18.82
   5   9   1   57.82   23.50
   5   9   1   53.37   12.89
   5   9   1   93.64   20.11
   5   9   1   63.11   12.85
   5   9   1  170.21   70.57
  -6  -9  -1  176.03   86.27
  -6  -9  -1  110.37   20.98
  -6  -9  -1   78.35   21.53
  -6  -9  -1  130.27   16.07
  -6  -9  -1  140.78   23.14
  -6  -9  -1  142.38   18.31
  -6  -9  -1  118.36   18.20
   6   9   1  158.76   26.33
   6   9   1  104.12   26.75
   6   9   1  106.75   28.06
   6   9   1  133.04   23.68
   6   9   1  110.86   21.44
   6   9   1  123.30   23.32
   6   9   1  110.82   22.18
   6   9   1  154.31   17.75
  -7  -9  -1   23.25   73.67
  -7  -9  -1   40.31   13.46
  -7  -9  -1   22.54   84.62
  -7  -9  -1   19.37   12.55
  -7  -9  -1   22.33    6.69
   7   9   1   17.09   10.35
   7   9   1   22.43   17.22
   7   9   1   28.57   12.74
   7   9   1  -19.29   86.98
   7   9   1   29.69   14.06
   7   9   1    9.65   17.69
  -8  -9  -1  115.95  116.70
  -8  -9  -1   -3.78   10.37
  -8  -9  -1   -1.60    9.81
   8   9   1   -0.16   18.08
   8   9   1    5.11   10.27
   8   9   1   -4.55   17.62
   8   9   1    3.12   13.17
   8   9   1  -21.06    8.63
  -9  -9  -1  218.12  119.71
  -9  -9  -1    5.07   13.28
  -9  -9  -1 -131.19  139.77
   9   9   1   28.22   14.29
   9   9   1   45.68   23.46
   9   9   1   41.91   24.43
   9   9   1   18.15   15.28
   9   9   1   41.79   19.33
 -10  -9  -1  -17.03   11.71
 -10  -9  -1   -3.79   11.35
  10   9   1  -20.52   14.20
  10   9   1    1.48   18.85
  10   9   1  -20.88   11.16
  10   9   1   25.35   22.74
  10   9   1  -24.48   12.88
 -11  -9  -1   -0.15   11.11
 -11  -9  -1   14.20   17.51
  11   9   1  -31.88   13.66
  11   9   1   23.55   20.34
  11   9   1   54.51   27.84
  11   9   1  -17.94   19.24
  11   9   1    2.04   25.52
   9 -10  -1   21.06   11.02
   9 -10  -1   27.98   16.18
   9 -10  -1   74.31   21.73
  -9  10   1   26.65   12.26
  -9  10   1   28.96   17.23
  -9  10   1   11.03   15.52
   8 -10  -1   27.38   10.34
   8 -10  -1   -8.29   13.16
   8 -10  -1   43.57   11.88
  -8  10   1   -1.65   11.31
  -8  10   1   18.85   16.11
  -8  10   1   15.96   11.06
   7 -10  -1    7.36    8.25
   7 -10  -1   10.26    9.85
   7 -10  -1  -55.34   89.02
   7 -10  -1   26.03   12.07
   7 -10  -1    9.88   11.35
   7 -10  -1 -149.81  203.10
  -7  10   1   11.31   13.29
  -7  10   1    9.60    8.94
  -7  10   1   29.83   17.54
   6 -10  -1  359.94  190.57
   6 -10  -1  187.29   99.69
   4 -10  -1   88.20    8.86
   4 -10  -1   80.76   17.07
   4 -10  -1   66.03   14.13
   4 -10  -1   88.34   15.36
  -4  10   1   81.40   15.89
  -4  10   1  116.03   13.67
  -4  10   1   63.35  123.71
  -4  10   1   86.96   20.71
  -4  10   1  180.18   87.87
  -4  10   1   63.68   16.56
  -4  10   1   82.61   19.11
   3 -10  -1  -73.43   92.81
   3 -10  -1   18.77    8.37
   3 -10  -1   33.52   10.33
   3 -10  -1   21.92    8.37
   3 -10  -1  -87.38   91.24
   3 -10  -1   30.72    5.44
   3 -10  -1   32.63    9.27
   3 -10  -1   23.91    8.87
  -3  10   1  -38.55   73.57
  -3  10   1   23.79   10.10
  -3  10   1   31.43   11.84
  -3  10   1   38.47    9.32
  -3  10   1   20.77    9.46
  -3  10   1    8.34   73.90
  -3  10   1   43.41    8.04
  -3  10   1   30.28    8.19
  -3  10   1    3.71   46.16
  -3  10   1   23.13    9.67
  -3  10   1   28.08    9.78
   2 -10  -1  214.88   23.90
   2 -10  -1  230.89   22.22
   2 -10  -1  212.52   16.91
   2 -10  -1  233.55   23.34
   2 -10  -1  219.38   25.55
  -2  10   1  189.98   21.68
  -2  10   1  206.03   25.90
  -2  10   1  225.94   21.46
  -2  10   1  277.17   27.87
  -2  10   1  203.11   23.26
  -2  10   1  294.77   50.24
   1 -10  -1   63.21   13.23
   1 -10  -1  -20.16   54.66
   1 -10  -1  108.67   16.52
   1 -10  -1   82.15   13.79
   1 -10  -1   95.77   12.09
   1 -10  -1   63.09   13.08
   1 -10  -1   25.22   53.25
  -1  10   1   53.92   77.17
  -1  10   1  112.67   18.97
  -1  10   1   75.66   13.12
  -1  10   1   71.89   14.15
  -1  10   1   69.86   14.23
  -1  10   1   94.80   14.88
  -1  10   1   69.62   13.63
  -1  10   1   61.69   13.29
   0 -10  -1  232.76   21.56
   0 -10  -1  218.93   23.66
   0 -10  -1  186.80   22.93
   0 -10  -1  245.11   24.75
   0 -10  -1  207.97   24.34
   0 -10  -1  269.42   25.10
   0 -10  -1  152.55   50.97
   0  10   1  235.54   25.17
   0  10   1  214.67   24.77
   0  10   1  233.51   24.45
   0  10   1  223.45   23.26
   0  10   1  250.88   22.70
   0  10   1  244.95   18.57
   0  10   1  268.45   26.53
   0  10   1  263.33   26.00
  -1 -10  -1    1.77    5.24
  -1 -10  -1    7.76    3.49
  -1 -10  -1   29.18   41.63
  -1 -10  -1   11.61    6.25
  -1 -10  -1    7.83    6.39
  -1 -10  -1   11.87    7.65
  -1 -10  -1   15.04    6.36
  -1 -10  -1    1.52    5.90
  -1 -10  -1    8.23    4.67
  -1 -10  -1    3.00   58.68
  -1 -10  -1   12.47    7.20
   1  10   1    0.05    5.24
   1  10   1    9.74    5.01
   1  10   1    3.69    7.71
   1  10   1    6.16    7.35
   1  10   1    4.19    6.56
   1  10   1    7.07    6.03
   1  10   1    1.63    6.47
   1  10   1   11.56    5.95
   1  10   1   -3.75   28.42
   1  10   1   18.08    6.24
   1  10   1   41.43   61.66
  -2 -10  -1   17.21    7.72
  -2 -10  -1   14.93    7.71
  -2 -10  -1   13.42    4.89
  -2 -10  -1   69.07   40.73
  -2 -10  -1   20.45    7.15
  -2 -10  -1   29.01   14.87
  -2 -10  -1   12.32    7.47
  -2 -10  -1   14.71    7.69
  -2 -10  -1    5.64    6.49
  -2 -10  -1   10.82    5.10
   2  10   1   89.73   56.68
   2  10   1    6.97    6.89
   2  10   1   51.93   67.79
   2  10   1    9.73    6.53
   2  10   1    7.65    7.54
   2  10   1   14.05    6.78
   2  10   1   14.78    9.53
   2  10   1   19.93    5.83
   2  10   1    6.61    9.76
   2  10   1   14.47    7.24
   2  10   1    9.73    6.64
  -3 -10  -1  143.05   18.63
  -3 -10  -1  159.61   20.17
  -3 -10  -1  142.54   19.27
  -3 -10  -1  106.37   15.94
  -3 -10  -1  132.03   16.41
  -3 -10  -1  118.07   14.70
  -3 -10  -1  169.49   23.40
  -3 -10  -1  178.03   60.20
  -3 -10  -1  254.06  114.55
   3  10   1  107.00   19.01
   3  10   1  126.81   22.06
   3  10   1   59.74   43.35
   3  10   1   48.63   60.11
   3  10   1  148.69   16.68
   3  10   1  167.36   21.91
   3  10   1  118.55   16.54
   3  10   1  136.04   14.26
   3  10   1   86.55   15.22
  -4 -10  -1    9.09    9.97
  -4 -10  -1   -9.33    5.65
  -4 -10  -1  -11.04    7.24
  -4 -10  -1    1.07    5.11
  -4 -10  -1   -0.42   69.08
  -4 -10  -1   -9.81    4.85
  -4 -10  -1    2.36    3.95
  -4 -10  -1  -38.12  113.56
  -4 -10  -1    6.67    7.44
   4  10   1  -10.30    7.29
   4  10   1    4.11    7.01
   4  10   1   -1.27    8.52
   4  10   1   -1.18    5.30
   4  10   1   33.04   16.23
   4  10   1    2.12    8.33
   4  10   1   -4.42    5.37
   4  10   1   79.83   64.79
   4  10   1   -2.56    3.64
   4  10   1    3.64    6.15
   4  10   1   -1.26    3.55
   4  10   1    0.77    7.25
  -5 -10  -1   68.38   13.77
  -5 -10  -1  -73.52  113.01
  -5 -10  -1   56.64   10.80
  -5 -10  -1   86.57   16.63
  -5 -10  -1   88.64   18.58
  -5 -10  -1   74.74   16.51
  -5 -10  -1   82.13   82.49
  -5 -10  -1   44.67   13.59
  -5 -10  -1   72.46   11.10
   5  10   1   94.91   89.49
   5  10   1   44.95   70.52
   5  10   1   81.55   15.65
   5  10   1   50.33   14.55
   5  10   1   86.50   14.87
   5  10   1   51.76   16.28
   5  10   1   97.03   18.97
   5  10   1   84.57   17.75
   5  10   1  -63.02   87.02
   5  10   1   77.90   24.00
   5  10   1   69.84   12.61
   5  10   1   55.08   17.43
  -6 -10  -1    1.00    7.69
  -6 -10  -1  -42.71   69.40
  -6 -10  -1   26.51   10.15
  -6 -10  -1   12.36   11.44
  -6 -10  -1   18.93   11.86
  -6 -10  -1    4.97    5.80
  -6 -10  -1  199.61  237.99
   6  10   1    7.48   12.04
   6  10   1    2.39    8.38
   6  10   1    2.51    7.28
   6  10   1    4.74    9.90
   6  10   1   17.61   21.05
   6  10   1    5.57   13.45
   6  10   1   11.10   80.55
  -7 -10  -1    3.56    4.65
  -7 -10  -1 -147.40   91.05
  -7 -10  -1   -6.42    8.76
  -7 -10  -1  -11.39    8.94
   7  10   1  -13.60    9.03
   7  10   1  -12.11   11.83
   7  10   1 -105.82   75.54
   7  10   1   -9.10   10.14
   7  10   1  -10.18    8.88
  -8 -10  -1  -11.19   11.41
   8  10   1  -11.04   11.13
   8  10   1   83.69  166.78
   8  10   1   14.77   10.31
   8  10   1  -10.71   14.86
   8  10   1   10.82   20.71
   8  10   1  -11.41   10.03
   8  10   1  120.45   92.83
  -9 -10  -1 -149.80  148.46
  -9 -10  -1    5.08   12.98
  -9 -10  -1   29.20  171.67
   9  10   1   39.71   14.49
   9  10   1   48.08   19.67
   9  10   1  141.60  135.40
   9  10   1    7.72   14.16
   9  10   1   16.07   24.26
   9  10   1   29.51   25.41
 -10 -10  -1  -14.04   14.29
 -10 -10  -1   -7.69   10.53
  10  10   1    8.46   12.89
  10  10   1   -1.07   22.14
  10  10   1  -12.01   13.24
  10  10   1   11.27   23.26
  10  10   1   -2.23   12.35
 -11 -10  -1   -8.87   10.99
 -11 -10  -1  -14.47   13.30
  11  10   1   -3.98   18.93
  11  10   1   32.70   18.06
  11  10   1   11.30   26.89
  11  10   1   29.95   25.14
  11  10   1  -29.64   11.35
   8 -11  -1   16.40    9.95
   8 -11  -1  -12.60   10.22
   8 -11  -1   -9.52   12.80
  -8  11   1   18.81   16.39
  -8  11   1  -10.33   12.58
  -8  11   1   10.45    8.94
  -8  11   1   -7.01    9.94
   7 -11  -1   19.34   11.40
   7 -11  -1   11.32    9.21
   7 -11  -1   -6.42   12.51
  -7  11   1    4.55    8.29
  -7  11   1   23.23   18.37
  -7  11   1   -0.49   11.61
  -7  11   1    2.49   14.13
   6 -11  -1    9.57    8.58
   6 -11  -1    9.15    7.69
   6 -11  -1  -20.80   79.27
   6 -11  -1   26.43    9.61
  -6  11   1   22.70   14.76
  -6  11   1   18.13   14.85
  -6  11   1   16.23    8.78
  -6  11   1   11.94   15.59
   5 -11  -1   16.93   11.09
   5 -11  -1   20.36   13.56
   5 -11  -1  249.24  153.33
   5 -11  -1    2.68    7.11
  -5  11   1    5.22    6.32
  -5  11   1    6.52   11.24
  -5  11   1    9.33   11.26
  -5  11   1    6.69   15.39
   4 -11  -1  105.43   18.80
   4 -11  -1  101.90   16.85
   4 -11  -1  112.23   17.17
  -4  11   1  139.63   14.99
  -4  11   1   96.48   20.58
  -4  11   1  104.43   19.99
  -4  11   1   81.23   18.67
  -4  11   1  214.78  106.48
   3 -11  -1   46.54   55.69
   3 -11  -1   75.66   13.88
   3 -11  -1   45.15   87.24
   3 -11  -1   70.98   15.17
   3 -11  -1   50.40    7.47
   3 -11  -1   72.34   13.85
  -3  11   1   55.47   14.10
  -3  11   1   42.55   11.03
  -3  11   1   54.39   14.17
  -3  11   1   73.25   16.76
  -3  11   1  -11.92   77.14
  -3  11   1   57.09   15.05
   2 -11  -1   99.22   16.06
   2 -11  -1   98.60   15.57
   2 -11  -1   66.83   13.95
   2 -11  -1   71.26   14.06
   2 -11  -1   82.61   10.41
  -2  11   1   93.89   17.05
  -2  11   1   73.41   12.92
  -2  11   1   83.27   15.03
  -2  11   1   65.39   12.89
  -2  11   1   76.78   16.29
  -2  11   1   74.73   15.81
  -2  11   1  123.19   57.47
  -2  11   1   57.21   14.49
   1 -11  -1   74.52   15.53
   1 -11  -1   40.31    8.87
   1 -11  -1   62.09    9.88
   1 -11  -1   53.62   12.25
   1 -11  -1   61.27   12.39
   1 -11  -1   57.76   12.17
  -1  11   1   54.49   11.94
  -1  11   1   79.13   15.19
  -1  11   1   51.19   11.85
  -1  11   1  112.70   80.34
  -1  11   1   60.31   13.42
  -1  11   1   70.22   67.94
  -1  11   1   75.24   14.88
  -1  11   1   81.02   17.47
  -1  11   1   89.08   16.15
   0 -11  -1   78.10   14.70
   0 -11  -1   71.31   14.16
   0 -11  -1  153.51   54.78
   0 -11  -1   86.38   15.67
   0 -11  -1   44.88   11.87
   0 -11  -1   58.51   11.95
   0 -11  -1   73.58   11.64
   0 -11  -1   49.97   96.11
   0  11   1   69.15   13.85
   0  11   1  -67.88   88.70
   0  11   1   56.23   13.51
   0  11   1   55.02   12.28
   0  11   1   80.68   11.03
   0  11   1   76.59   11.99
   0  11   1   87.62   16.80
   0  11   1   84.65   14.58
   0  11   1   83.01   15.05
   0  11   1   59.50   13.63
  -1 -11  -1   71.91   13.15
  -1 -11  -1   80.37   15.68
  -1 -11  -1   63.46   12.42
  -1 -11  -1   76.19   14.77
  -1 -11  -1   55.07   13.47
  -1 -11  -1   99.02   11.43
  -1 -11  -1   90.12    9.48
  -1 -11  -1   85.55   16.81
  -1 -11  -1  172.82   65.11
  -1 -11  -1  120.91   16.14
   1  11   1  129.42   17.02
   1  11   1  106.71   47.47
   1  11   1  132.10   20.82
   1  11   1   53.79   13.47
   1  11   1  112.83   85.16
   1  11   1   76.83   14.21
   1  11   1   94.50   14.98
   1  11   1  101.35   18.39
   1  11   1  109.87   13.61
   1  11   1  157.74   50.06
   1  11   1   80.96   16.12
   1  11   1   97.79   12.61
  -2 -11  -1  226.11   58.51
  -2 -11  -1  171.52   17.27
  -2 -11  -1  188.15   22.94
  -2 -11  -1  231.99   23.72
  -2 -11  -1  252.33   75.31
  -2 -11  -1  188.60   22.49
  -2 -11  -1  155.29   21.11
  -2 -11  -1  137.74   18.75
  -2 -11  -1  227.88   25.43
  -2 -11  -1  316.07  107.66
  -2 -11  -1  185.81   19.48
  -2 -11  -1  122.39   61.02
  -2 -11  -1  217.50   22.32
   2  11   1  190.46   25.81
   2  11   1  165.93   19.79
   2  11   1  194.71   25.46
   2  11   1  197.72   25.74
   2  11   1  153.07   23.89
   2  11   1  181.69   21.07
   2  11   1  182.30   19.53
   2  11   1  177.77   17.30
  -3 -11  -1    6.47    7.13
  -3 -11  -1   -5.68    8.05
  -3 -11  -1   -5.05    5.41
  -3 -11  -1   12.27    5.36
  -3 -11  -1  -55.66  105.58
  -3 -11  -1    0.09    6.90
  -3 -11  -1    0.52    8.35
  -3 -11  -1  -28.94   70.18
  -3 -11  -1    3.74    6.70
  -3 -11  -1   19.27    9.68
   3  11   1   49.93   86.12
   3  11   1   10.71    6.03
   3  11   1    4.66    5.35
   3  11   1   18.17    8.25
   3  11   1   16.02    9.67
   3  11   1   27.24   11.90
   3  11   1    4.43    6.95
   3  11   1    5.46    9.51
   3  11   1   88.66   73.04
   3  11   1    7.19    4.42
   3  11   1   -3.77   10.20
   3  11   1    3.31    7.78
  -4 -11  -1   66.59   15.86
  -4 -11  -1  -30.78   59.39
  -4 -11  -1  100.10   69.63
  -4 -11  -1   66.28   14.31
  -4 -11  -1   60.61   13.36
  -4 -11  -1   60.16   12.54
  -4 -11  -1  232.55  130.52
  -4 -11  -1   78.59   15.60
  -4 -11  -1   40.13    9.61
  -4 -11  -1   57.90   11.16
  -4 -11  -1   75.78   17.29
   4  11   1  102.13   75.27
   4  11   1   38.57   14.53
   4  11   1   85.02   19.58
   4  11   1   63.41   10.35
   4  11   1   49.60    8.78
   4  11   1   73.16   21.43
   4  11   1   55.59   15.62
   4  11   1   52.27   10.45
   4  11   1   68.65   12.56
   4  11   1   63.63   13.06
  -5 -11  -1   66.61   17.42
  -5 -11  -1   45.72   66.31
  -5 -11  -1   80.31   16.58
  -5 -11  -1 -112.41  132.63
  -5 -11  -1   63.77   11.65
  -5 -11  -1   16.72   87.20
  -5 -11  -1   54.34   15.28
   5  11   1   44.97   21.15
   5  11   1   72.43   12.90
   5  11   1   52.93   18.62
   5  11   1   65.19   93.05
   5  11   1   75.14   14.38
   5  11   1   59.22   15.41
   5  11   1   87.00   20.20
   5  11   1   53.66    7.36
  -6 -11  -1   45.52   15.32
  -6 -11  -1   70.07   15.68
  -6 -11  -1   89.38   20.61
  -6 -11  -1   87.17   13.91
   6  11   1  -14.99  115.45
   6  11   1   90.21   24.84
   6  11   1   64.67   17.12
   6  11   1   89.41   31.82
   6  11   1   87.35   18.95
   6  11   1  107.21   22.50
   6  11   1   85.12   13.82
   6  11   1   65.34   15.98
  -7 -11  -1   -2.08   10.61
  -7 -11  -1  -16.09  131.11
  -7 -11  -1    5.16    5.58
   7  11   1  -71.66  152.57
   7  11   1   27.44   13.13
   7  11   1   11.84    9.41
   7  11   1    6.02   12.87
   7  11   1  -15.27  104.43
   7  11   1   23.26   16.77
  -9 -11  -1  340.09  182.18
 -10 -11  -1  -14.59   10.45
 -10 -11  -1  -18.56   12.40
  10  11   1   -5.58   15.05
  10  11   1    2.26   15.55
  10  11   1   25.77   14.46
  10  11   1   46.07   29.43
  10  11   1   15.36   23.20
  11  11   1   21.91   20.73
  11  11   1   16.62   24.77
  11  11   1  -15.28   20.46
   8 -12  -1  -27.72   18.45
  -8  12   1   -2.85    9.25
  -8  12   1  -29.68   13.09
  -8  12   1   -1.42   15.84
  -8  12   1  -23.08   21.43
   7 -12  -1   -1.98    6.15
   7 -12  -1    7.80   10.97
  -7  12   1   -3.00   10.84
  -7  12   1  -11.67   13.63
  -7  12   1    2.48   15.47
   5 -12  -1    4.91    8.00
   5 -12  -1  -33.28   85.12
   5 -12  -1  -61.50  188.55
   5 -12  -1   17.31   10.02
   5 -12  -1   20.82    9.26
  -5  12   1   -1.51   11.17
  -5  12   1   21.70   14.98
  -5  12   1   22.03    8.89
  -5  12   1   10.49   13.27
   4 -12  -1   63.45   13.88
   4 -12  -1   39.42   11.70
   4 -12  -1   95.91   28.59
  -4  12   1   69.58   17.17
  -4  12   1   62.68   11.15
  -4  12   1   53.51   16.70
  -4  12   1   63.08   17.82
   3 -12  -1   78.03    9.66
   3 -12  -1   77.29   15.04
   3 -12  -1   93.97   16.17
   3 -12  -1   56.68   13.97
  -3  12   1   27.05   85.81
  -3  12   1   89.00   19.44
  -3  12   1   94.35   18.27
   2 -12  -1   35.15   10.25
   2 -12  -1   19.33    9.72
   2 -12  -1   16.91    8.66
   2 -12  -1  -76.62   72.93
   2 -12  -1   21.60    5.66
  -2  12   1   25.18   12.78
  -2  12   1   38.78   13.12
  -2  12   1    7.18    8.08
  -2  12   1    3.75    7.62
  -2  12   1   32.38   10.94
   1 -12  -1   91.56   16.29
   1 -12  -1   82.54   18.01
   1 -12  -1  129.23   17.34
  -1  12   1   96.48   18.23
  -1  12   1    2.35   73.91
  -1  12   1   64.50   18.72
  -1  12   1   70.15   14.19
  -1  12   1  155.47  105.82
  -1  12   1   84.39   16.37
  -1  12   1   88.31   15.46
  -1  12   1   81.74   15.89
   0 -12  -1  -72.85   66.09
   0 -12  -1   23.66   11.78
   0 -12  -1   22.09    9.28
   0 -12  -1   24.56    8.63
   0 -12  -1   72.81   80.41
   0 -12  -1  186.64  102.26
   0 -12  -1   35.34   10.82
   0 -12  -1   36.64   11.02
   0  12   1   33.39    8.67
   0  12   1   21.85    7.91
   0  12   1   41.71   12.08
   0  12   1   -7.09   66.51
   0  12   1   14.82    9.94
   0  12   1  -50.06   86.36
   0  12   1   33.59   12.15
   0  12   1 -121.82   94.88
   0  12   1   46.82   19.53
   0  12   1   18.52    8.74
   0  12   1   39.99   12.31
  -1 -12  -1  152.71   24.73
  -1 -12  -1  191.75   58.83
  -1 -12  -1  237.54   23.00
  -1 -12  -1  191.46   23.32
  -1 -12  -1  190.55   22.98
  -1 -12  -1  187.21   15.48
  -1 -12  -1  195.34   24.17
  -1 -12  -1  172.00   13.50
  -1 -12  -1  164.89   21.41
   1  12   1  176.43   21.95
   1  12   1  164.50   21.19
   1  12   1  228.83   27.99
   1  12   1  211.77   25.21
   1  12   1  191.03   27.11
   1  12   1  179.35   18.95
   1  12   1  225.23   23.87
   1  12   1   69.89   78.33
   1  12   1  255.30  116.05
  -2 -12  -1   32.01    8.77
  -2 -12  -1   12.69   10.49
  -2 -12  -1   21.61    9.86
  -2 -12  -1   31.02    8.82
  -2 -12  -1   28.28   11.21
  -2 -12  -1   21.50    9.37
  -2 -12  -1  -78.26   63.75
  -2 -12  -1   84.25   71.57
  -2 -12  -1   37.23    8.77
  -2 -12  -1   49.97   11.92
  -2 -12  -1  127.84  123.31
   2  12   1   61.10   68.85
   2  12   1   24.92    8.61
   2  12   1   41.10   11.68
   2  12   1   47.28   11.60
   2  12   1   56.43   12.77
   2  12   1   21.02    9.82
   2  12   1   33.63   12.91
   2  12   1   55.00   15.18
   2  12   1   21.58    8.90
   2  12   1   34.34   13.00
   2  12   1   87.44   82.97
   2  12   1   41.88   83.54
  -3 -12  -1   67.21   14.65
  -3 -12  -1  -27.05  114.88
  -3 -12  -1   65.73   13.30
  -3 -12  -1   88.39   16.79
  -3 -12  -1  223.71  134.25
  -3 -12  -1   52.22   11.24
  -3 -12  -1   92.66   17.22
  -3 -12  -1   66.39   11.68
  -3 -12  -1  179.05   86.94
  -3 -12  -1   55.45   12.94
   3  12   1   45.98   12.34
   3  12   1   63.12   16.66
   3  12   1   94.34   83.88
   3  12   1   80.87   14.17
   3  12   1   73.66   16.32
   3  12   1   75.94   18.05
   3  12   1   41.37   15.81
   3  12   1   61.78   10.91
   3  12   1  122.14   22.85
   3  12   1   72.19   15.52
  -4 -12  -1   19.46    8.62
  -4 -12  -1   31.13   12.20
  -4 -12  -1  116.02   84.47
  -4 -12  -1   27.12    9.42
  -4 -12  -1  -93.03   76.18
  -4 -12  -1  126.43   79.60
  -4 -12  -1   41.93   14.07
  -4 -12  -1   29.63   10.80
  -4 -12  -1   25.72    9.16
   4  12   1   29.90    9.90
   4  12   1   36.81    9.64
   4  12   1   23.81   10.03
   4  12   1    7.53   16.66
   4  12   1   21.43   13.80
   4  12   1  -42.63   93.30
   4  12   1   16.11    6.89
   4  12   1  153.90   78.66
   4  12   1   21.65   10.32
  -5 -12  -1    0.37   94.16
  -5 -12  -1   22.49  104.75
  -5 -12  -1   89.76   15.20
  -5 -12  -1   70.62   17.06
  -5 -12  -1 -126.14  155.83
  -5 -12  -1   76.30   16.94
  -5 -12  -1   65.59   16.86
  -5 -12  -1   61.35   17.92
  -5 -12  -1   82.73   15.53
   5  12   1   75.56   20.04
   5  12   1   97.85   15.95
   5  12   1  100.64   19.95
   5  12   1   50.06   13.62
   5  12   1 -118.43  132.41
   5  12   1   64.30   22.94
   5  12   1   65.10   19.99
  -6 -12  -1   19.78    8.33
  -6 -12  -1    6.67    9.50
  -6 -12  -1   13.92   12.12
  -6 -12  -1   85.92  116.33
  -6 -12  -1    5.52  120.30
   6  12   1   25.74   15.94
   6  12   1  -41.01  120.66
   6  12   1   23.97    9.77
   6  12   1    7.75   18.62
   6  12   1   18.18   11.78
  -7 -12  -1   13.02   11.62
  -7 -12  -1   14.76    7.13
  -7 -12  -1   -9.55   11.07
  -7 -12  -1 -122.97  129.50
   7  12   1   10.84   16.70
   7  12   1   21.60   17.99
   7  12   1   37.34   11.70
   7  12   1  233.24  143.43
   7  12   1   20.63   12.90
   7  12   1    8.83   13.55
  -9 -12  -1   38.82   16.88
  -9 -12  -1  361.06  247.43
  -9 -12  -1   16.82   14.63
   9  12   1   24.41   24.82
   9  12   1   32.84   15.89
   9  12   1   61.33   25.46
   9  12   1   24.33   14.92
   9  12   1   14.70   23.19
 -10 -12  -1    2.24   16.84
 -10 -12  -1  -12.44   14.02
  10  12   1   25.98   20.12
  10  12   1   32.65   28.82
  10  12   1    7.24   26.20
  10  12   1    3.94   18.69
  10  12   1   13.49   15.51
   7 -13  -1    5.55   10.27
   7 -13  -1  -20.66   12.51
  -7  13   1   -0.04   12.22
  -7  13   1   -2.78    8.97
  -7  13   1   -5.47   13.25
  -7  13   1  -22.61   13.86
   6 -13  -1   68.43   16.96
   6 -13  -1   -1.72    9.05
   6 -13  -1   40.32   12.18
  -6  13   1   15.73   13.41
  -6  13   1   20.73    8.40
  -6  13   1   24.89   15.07
  -6  13   1   -0.45   11.43
   5 -13  -1   28.59    8.53
   5 -13  -1   10.83   11.80
   5 -13  -1 -241.19  214.04
   5 -13  -1   14.04    8.72
  -5  13   1   21.10    8.19
  -5  13   1   97.53  192.92
  -5  13   1   24.66   13.20
  -5  13   1   15.85   14.40
  -5  13   1  -51.87  146.13
  -5  13   1    6.27   12.45
   4 -13  -1   16.11    8.33
   4 -13  -1    1.54    9.81
   4 -13  -1 -102.72  198.60
   4 -13  -1   20.27    9.61
  -4  13   1   -5.86   11.54
  -4  13   1   30.92  101.07
  -4  13   1    1.45   10.18
   3 -13  -1   25.06   10.66
   3 -13  -1   93.90   83.39
   3 -13  -1    5.80    6.61
   3 -13  -1  202.55  201.26
   3 -13  -1   24.19   10.36
  -3  13   1   10.04   14.76
  -3  13   1    9.47   11.20
  -3  13   1   11.34    6.20
  -3  13   1   13.82   10.82
   2 -13  -1   -5.71    7.31
   2 -13  -1   92.66   70.28
   2 -13  -1    6.66    6.80
   2 -13  -1    8.10    8.88
   2 -13  -1   16.16    5.94
   2 -13  -1  123.93  170.16
  -2  13   1   11.77   11.70
  -2  13   1   16.86   10.54
  -2  13   1   16.91   11.48
  -2  13   1   13.65    6.41
   1 -13  -1   13.35    8.73
   1 -13  -1   44.51   11.95
   1 -13  -1   18.41    8.76
   1 -13  -1   15.66    6.32
  -1  13   1   25.88    7.97
  -1  13   1   24.16   11.96
  -1  13   1    2.46    8.06
  -1  13   1    1.10   67.68
  -1  13   1   44.31   14.46
  -1  13   1  138.77   82.06
  -1  13   1   18.51    9.81
   0 -13  -1   29.52  128.82
   0 -13  -1   31.11    9.09
   0 -13  -1   31.40    9.51
   0 -13  -1   28.94    9.04
   0 -13  -1   26.62   10.23
   0  13   1   44.96    9.30
   0  13   1   39.38   10.30
   0  13   1   58.41   12.56
   0  13   1   43.20   13.90
   0  13   1  112.43   63.90
   0  13   1   25.68   11.60
   0  13   1   43.03   11.77
   0  13   1    7.40   11.09
  -1 -13  -1   -7.74    6.55
  -1 -13  -1    0.90    4.61
  -1 -13  -1  -54.12   87.77
  -1 -13  -1 -161.44   99.84
  -1 -13  -1   11.15  134.53
  -1 -13  -1   -1.48    6.24
  -1 -13  -1   -5.98    7.03
   1  13   1   -2.65    9.24
   1  13   1    2.99    7.49
   1  13   1   18.72   10.33
   1  13   1    9.11   11.19
   1  13   1    1.85    6.72
   1  13   1    9.79    5.33
   1  13   1 -136.16   82.22
   1  13   1  136.11   96.24
   1  13   1  -29.38   91.86
   1  13   1   -2.05    9.10
   1  13   1   -2.39    4.32
  -2 -13  -1   19.58   10.85
  -2 -13  -1  140.20   67.00
  -2 -13  -1   32.65   86.68
  -2 -13  -1   32.31    9.07
  -2 -13  -1   31.01   10.99
  -2 -13  -1   32.81   11.09
  -2 -13  -1   39.61    9.31
   2  13   1   25.24   10.92
   2  13   1   33.60    7.68
   2  13   1   28.05    8.73
   2  13   1   54.63   13.60
   2  13   1   25.82   11.30
   2  13   1    8.57   11.92
   2  13   1   25.01   12.00
   2  13   1   34.75   13.46
   2  13   1   42.11  107.99
  -3 -13  -1   19.84   11.87
  -3 -13  -1   45.24   11.12
  -3 -13  -1   57.11   14.38
  -3 -13  -1   -8.62  133.45
  -3 -13  -1   51.37   13.49
  -3 -13  -1  196.27   86.18
  -3 -13  -1   46.19   12.34
   3  13   1   53.59   10.67
   3  13   1   62.32   96.63
   3  13   1   66.32   14.54
   3  13   1   62.12   17.33
   3  13   1   22.96   13.04
   3  13   1  -19.90   83.60
   3  13   1   48.05   17.96
   3  13   1   53.77   12.19
   3  13   1   47.96   14.92
   3  13   1   27.37    9.47
[truncated: 2,421,958 more chars]
