# Supplementary material for: Rediscovering Sodium Ionophores as Selective Agents for Lithium Recognition and Extraction
Source: Angew Chem Int Ed Engl. 2026 May 23;65(32):e3249075. doi: 10.1002/anie.3249075 (PMC13427242; doi:10.1002/anie.3249075)
Supplement: Supplementary file 3 — Supporing File 3: anie72828‐sup‐0003‐DataSet.zip. [file ANIE-65-e3249075-s001.zip › 1i.cif]

 
data_1i
 
_audit_creation_method            'SHELXL-2019/2'
_shelx_SHELXL_version_number      '2019/2'
_chemical_name_systematic         ?
_chemical_name_common             ?
_chemical_melting_point           ?
_chemical_formula_moiety          ?
_chemical_formula_sum
 'C18 H27 N3 O6' 
_chemical_formula_weight          381.42

loop_
 _atom_type_symbol
 _atom_type_description
 _atom_type_scat_dispersion_real
 _atom_type_scat_dispersion_imag
 _atom_type_scat_source
 'C'  'C'   0.0181   0.0091
 'International Tables Vol C Tables 4.2.6.8 and 6.1.1.4'
 'H'  'H'   0.0000   0.0000
 'International Tables Vol C Tables 4.2.6.8 and 6.1.1.4'
 'N'  'N'   0.0311   0.0180
 'International Tables Vol C Tables 4.2.6.8 and 6.1.1.4'
 'O'  'O'   0.0492   0.0322
 'International Tables Vol C Tables 4.2.6.8 and 6.1.1.4'
 
_space_group_crystal_system       trigonal
_space_group_IT_number            144
_space_group_name_H-M_alt         'P 31'
_space_group_name_Hall            'P 31'
 
_shelx_space_group_comment
;
The symmetry employed for this shelxl refinement is uniquely defined
by the following loop, which should always be used as a source of
symmetry information in preference to the above space-group names.
They are only intended as comments.
;
 
loop_
 _space_group_symop_operation_xyz
 'x, y, z'
 '-y, x-y, z+1/3'
 '-x+y, -x, z+2/3'
 
_cell_length_a                    12.7588(3)
_cell_length_b                    12.7588(3)
_cell_length_c                    20.8043(6)
_cell_angle_alpha                 90
_cell_angle_beta                  90
_cell_angle_gamma                 120
_cell_volume                      2932.94(16)
_cell_formula_units_Z             6
_cell_measurement_temperature     100(2)
_cell_measurement_reflns_used     9077
_cell_measurement_theta_min       3.9810
_cell_measurement_theta_max       70.0020
 
_exptl_crystal_description        needle
_exptl_crystal_colour             colourless
_exptl_crystal_density_meas       ?
_exptl_crystal_density_method     ?
_exptl_crystal_density_diffrn     1.296          
_exptl_crystal_F_000              1224
_exptl_transmission_factor_min    ?
_exptl_transmission_factor_max    ?
_exptl_crystal_size_max           0.35
_exptl_crystal_size_mid           0.03
_exptl_crystal_size_min           0.02
_exptl_absorpt_coefficient_mu     0.814
_shelx_estimated_absorpt_T_min    ?
_shelx_estimated_absorpt_T_max    ?
_exptl_absorpt_correction_type    multi-scan
_exptl_absorpt_correction_T_min   0.68727
_exptl_absorpt_correction_T_max   1.00000
_exptl_absorpt_process_details    
;
CrysAlisPro 1.171.40.45a (Rigaku Oxford Diffraction, 2019)
Empirical absorption correction using spherical harmonics,
 implemented in SCALE3 ABSPACK scaling algorithm.
;
_exptl_absorpt_special_details    ?
_diffrn_ambient_temperature       100(2)
_diffrn_radiation_wavelength      1.54184
_diffrn_radiation_type            CuK\a
_diffrn_source                    ?
_diffrn_measurement_device_type   'SuperNova (Cu) X-ray Source'
_diffrn_measurement_method        ?
_diffrn_detector_area_resol_mean  ?
_diffrn_reflns_number             20125
_diffrn_reflns_av_unetI/netI      0.0765
_diffrn_reflns_av_R_equivalents   0.0812
_diffrn_reflns_limit_h_min        -15
_diffrn_reflns_limit_h_max        15
_diffrn_reflns_limit_k_min        -14
_diffrn_reflns_limit_k_max        15
_diffrn_reflns_limit_l_min        -16
_diffrn_reflns_limit_l_max        25
_diffrn_reflns_theta_min          4.001
_diffrn_reflns_theta_max          70.035
_diffrn_reflns_theta_full         67.684
_diffrn_measured_fraction_theta_max   0.993
_diffrn_measured_fraction_theta_full  1.000
_diffrn_reflns_Laue_measured_fraction_max    0.993
_diffrn_reflns_Laue_measured_fraction_full   1.000
_diffrn_reflns_point_group_measured_fraction_max   0.813
_diffrn_reflns_point_group_measured_fraction_full  0.827
_reflns_number_total              6050
_reflns_number_gt                 5369
_reflns_threshold_expression      'I > 2\s(I)'
_reflns_Friedel_coverage          0.637
_reflns_Friedel_fraction_max      0.633
_reflns_Friedel_fraction_full     0.654
 
_reflns_special_details
;
 Reflections were merged by SHELXL according to the crystal
 class for the calculation of statistics and refinement.
 
 _reflns_Friedel_fraction is defined as the number of unique
 Friedel pairs measured divided by the number that would be
 possible theoretically, ignoring centric projections and
 systematic absences.
;
 
_computing_data_collection        ?
_computing_cell_refinement        ?
_computing_data_reduction         ?
_computing_structure_solution     ?
_computing_structure_refinement 'SHELXL-2019/2 (Sheldrick, 2019)'
_computing_molecular_graphics     ?
_computing_publication_material   ?
_refine_special_details           ?
_refine_ls_structure_factor_coef  Fsqd
_refine_ls_matrix_type            full
_refine_ls_weighting_scheme       calc
_refine_ls_weighting_details
'w=1/[\s^2^(Fo^2^)+(0.1344P)^2^+0.3627P] where P=(Fo^2^+2Fc^2^)/3'
_atom_sites_solution_primary      ?
_atom_sites_solution_secondary    ?
_atom_sites_solution_hydrogens    geom
_refine_ls_hydrogen_treatment     constr
_refine_ls_extinction_method      none
_refine_ls_extinction_coef        .
_chemical_absolute_configuration  ?
_refine_ls_number_reflns          6050
_refine_ls_number_parameters      515
_refine_ls_number_restraints      9
_refine_ls_R_factor_all           0.0759
_refine_ls_R_factor_gt            0.0696
_refine_ls_wR_factor_ref          0.2028
_refine_ls_wR_factor_gt           0.1920
_refine_ls_goodness_of_fit_ref    1.051
_refine_ls_restrained_S_all       1.059
_refine_ls_shift/su_max           0.000
_refine_ls_shift/su_mean          0.000
 
loop_
 _atom_site_label
 _atom_site_type_symbol
 _atom_site_fract_x
 _atom_site_fract_y
 _atom_site_fract_z
 _atom_site_U_iso_or_equiv
 _atom_site_adp_type
 _atom_site_occupancy
 _atom_site_site_symmetry_order  
 _atom_site_calc_flag
 _atom_site_refinement_flags_posn
 _atom_site_refinement_flags_adp
 _atom_site_refinement_flags_occupancy
 _atom_site_disorder_assembly
 _atom_site_disorder_group
C1A C 1.0130(5) 0.9929(5) 0.0583(3) 0.0378(11) Uani 1 1 d . . . . .
C1B C 1.0641(5) 1.1173(5) 0.0446(2) 0.0356(11) Uani 1 1 d . . . . .
C2A C 1.0874(6) 0.9417(5) 0.0633(3) 0.0416(12) Uani 1 1 d . . . . .
H2A H 1.052972 0.858423 0.073610 0.050 Uiso 1 1 calc R U . . .
C2B C 1.1872(5) 1.1874(5) 0.0321(3) 0.0378(11) Uani 1 1 d . . . . .
H2B H 1.221951 1.269988 0.020119 0.045 Uiso 1 1 calc R U . . .
C3A C 1.2116(5) 1.0122(6) 0.0531(3) 0.0430(12) Uani 1 1 d . . . . .
H3A H 1.262618 0.978094 0.056825 0.052 Uiso 1 1 calc R U . . .
C3B C 1.2590(5) 1.1328(6) 0.0375(3) 0.0413(12) Uani 1 1 d . . . . .
C4A C 0.8339(5) 0.8061(5) 0.0769(3) 0.0442(13) Uani 1 1 d . . . . .
H4A1 H 0.854052 0.789617 0.120305 0.053 Uiso 1 1 calc R U . . .
H4A2 H 0.860352 0.766823 0.044736 0.053 Uiso 1 1 calc R U . . .
C4B C 1.0298(4) 1.2804(4) 0.0267(3) 0.0358(11) Uani 1 1 d . . . . .
H4B1 H 1.050160 1.288923 -0.019644 0.043 Uiso 1 1 calc R U . . .
H4B2 H 1.103498 1.336100 0.051136 0.043 Uiso 1 1 calc R U . . .
C5A C 0.6974(6) 0.7577(6) 0.0711(3) 0.0514(15) Uani 1 1 d . . . . .
C5B C 0.9299(5) 1.3100(5) 0.0392(2) 0.0343(10) Uani 1 1 d . . . . .
C6A C 0.4955(10) 0.5928(10) 0.0854(6) 0.091(3) Uani 1 1 d . . . . .
H6A1 H 0.480024 0.612768 0.041718 0.109 Uiso 1 1 calc R U . . .
H6A2 H 0.458644 0.503982 0.089455 0.109 Uiso 1 1 calc R U . . .
C6B C 0.8618(6) 1.4557(7) 0.0363(3) 0.0513(15) Uani 1 1 d . . . . .
H6B1 H 0.903301 1.543282 0.046364 0.062 Uiso 1 1 calc R U . . .
H6B2 H 0.815120 1.411212 0.074835 0.062 Uiso 1 1 calc R U . . .
C7A C 0.4542(13) 0.6379(9) 0.1310(7) 0.120(5) Uani 1 1 d . . . . .
H7A1 H 0.477147 0.622910 0.173520 0.180 Uiso 1 1 calc R U . . .
H7A2 H 0.365857 0.598498 0.128171 0.180 Uiso 1 1 calc R U . . .
H7A3 H 0.489602 0.725282 0.124563 0.180 Uiso 1 1 calc R U . . .
C7B C 0.7753(9) 1.4299(12) -0.0189(4) 0.089(3) Uani 1 1 d . . . . .
H7B1 H 0.821247 1.470995 -0.057655 0.133 Uiso 1 1 calc R U . . .
H7B2 H 0.719888 1.459607 -0.008274 0.133 Uiso 1 1 calc R U . . .
H7B3 H 0.728825 1.342517 -0.026635 0.133 Uiso 1 1 calc R U . . .
C8B C 1.0645(6) 1.5110(5) -0.0089(3) 0.0470(13) Uani 1 1 d . . . . .
H8B1 H 1.044926 1.554498 -0.041860 0.056 Uiso 1 1 calc R U . . .
H8B2 H 1.102031 1.469165 -0.030916 0.056 Uiso 1 1 calc R U . . .
C9B C 1.1547(7) 1.6021(7) 0.0386(4) 0.074(2) Uani 1 1 d . . . . .
H9B1 H 1.122871 1.652285 0.055742 0.112 Uiso 1 1 calc R U . . .
H9B2 H 1.231724 1.653754 0.016754 0.112 Uiso 1 1 calc R U . . .
H9B3 H 1.167453 1.559011 0.074005 0.112 Uiso 1 1 calc R U . . .
C8A C 0.6758(11) 0.5658(10) 0.1132(7) 0.050(3) Uani 0.5 1 d D . P A 1
H8A1 H 0.626191 0.486951 0.091539 0.060 Uiso 0.5 1 calc R U P A 1
H8A2 H 0.760848 0.601820 0.098868 0.060 Uiso 0.5 1 calc R U P A 1
C9A C 0.6657(12) 0.5524(16) 0.1858(8) 0.056(3) Uani 0.5 1 d D . P A 1
H9A1 H 0.691465 0.631364 0.205489 0.083 Uiso 0.5 1 calc R U P A 1
H9A2 H 0.717709 0.521340 0.201117 0.083 Uiso 0.5 1 calc R U P A 1
H9A3 H 0.581574 0.495715 0.197672 0.083 Uiso 0.5 1 calc R U P A 1
C8X C 0.6522(12) 0.6178(12) 0.1662(6) 0.050(3) Uani 0.5 1 d D . P A 2
H8X1 H 0.722986 0.686442 0.187002 0.060 Uiso 0.5 1 calc R U P A 2
H8X2 H 0.581631 0.586773 0.195375 0.060 Uiso 0.5 1 calc R U P A 2
C9X C 0.6790(17) 0.5187(14) 0.1473(15) 0.079(6) Uani 0.5 1 d D . P A 2
H9X1 H 0.614082 0.460007 0.119538 0.118 Uiso 0.5 1 calc R U P A 2
H9X2 H 0.684033 0.477816 0.186068 0.118 Uiso 0.5 1 calc R U P A 2
H9X3 H 0.756125 0.554355 0.124145 0.118 Uiso 0.5 1 calc R U P A 2
N1A N 0.6243(6) 0.6549(7) 0.0999(5) 0.107(4) Uani 1 1 d . . . . .
N1B N 0.9525(4) 1.4208(4) 0.0223(2) 0.0381(10) Uani 1 1 d . . . . .
N2 N 1.3893(5) 1.2070(5) 0.0270(3) 0.0483(12) Uani 1 1 d . . . . .
O1A O 0.8922(4) 0.9333(3) 0.06557(19) 0.0398(8) Uani 1 1 d . . . . .
O1B O 0.9854(3) 1.1590(3) 0.04692(18) 0.0360(8) Uani 1 1 d . . . . .
O2A O 0.6600(5) 0.8124(6) 0.0407(4) 0.100(3) Uani 1 1 d . U . . .
O2B O 0.8333(4) 1.2348(4) 0.0643(2) 0.0466(10) Uani 1 1 d . . . . .
O3 O 1.4560(4) 1.1665(5) 0.0417(3) 0.0649(13) Uani 1 1 d . . . . .
O4 O 1.4281(4) 1.3078(5) 0.0032(3) 0.0655(14) Uani 1 1 d . . . . .
C1C C 0.9407(4) 1.0054(4) 0.2143(2) 0.0316(10) Uani 1 1 d . . . . .
C1D C 0.9948(5) 0.9366(4) 0.2333(2) 0.0324(10) Uani 1 1 d . . . . .
C2C C 1.0132(5) 1.1251(5) 0.1994(3) 0.0359(11) Uani 1 1 d . . . . .
H2C H 0.978569 1.172464 0.186244 0.043 Uiso 1 1 calc R U . . .
C2D C 1.1188(5) 0.9889(5) 0.2374(3) 0.0367(11) Uani 1 1 d . . . . .
H2D H 1.153754 0.941703 0.250309 0.044 Uiso 1 1 calc R U . . .
C3C C 1.1392(5) 1.1770(5) 0.2039(3) 0.0400(12) Uani 1 1 d . . . . .
C3D C 1.1929(5) 1.1108(5) 0.2226(3) 0.0415(12) Uani 1 1 d . . . . .
H3D H 1.278490 1.147741 0.225218 0.050 Uiso 1 1 calc R U . . .
C4C C 0.7549(5) 1.0017(5) 0.1923(3) 0.0368(11) Uani 1 1 d . . . . .
H4C1 H 0.758923 1.009970 0.144868 0.044 Uiso 1 1 calc R U . . .
H4C2 H 0.791615 1.083437 0.211566 0.044 Uiso 1 1 calc R U . . .
C4D C 0.9567(4) 0.7458(4) 0.2756(2) 0.0316(10) Uani 1 1 d . . . . .
H4D1 H 0.894300 0.686086 0.304898 0.038 Uiso 1 1 calc R U . . .
H4D2 H 1.030460 0.797359 0.301062 0.038 Uiso 1 1 calc R U . . .
C5C C 0.6246(5) 0.9245(5) 0.2141(3) 0.0380(11) Uani 1 1 d . . . . .
C5D C 0.9853(4) 0.6801(4) 0.2231(2) 0.0311(10) Uani 1 1 d . . . . .
C6C C 0.4225(6) 0.8968(8) 0.2229(4) 0.0629(19) Uani 1 1 d . . . . .
H6C1 H 0.412824 0.956271 0.249006 0.075 Uiso 1 1 calc R U . . .
H6C2 H 0.416668 0.833278 0.252455 0.075 Uiso 1 1 calc R U . . .
C6D C 1.0159(8) 0.5122(7) 0.1975(3) 0.0568(17) Uani 1 1 d . . . . .
H6D1 H 1.096779 0.519462 0.199481 0.068 Uiso 1 1 calc R U . . .
H6D2 H 1.004697 0.535087 0.153612 0.068 Uiso 1 1 calc R U . . .
C7C C 0.3199(8) 0.8397(13) 0.1765(6) 0.105(4) Uani 1 1 d . . . . .
H7C1 H 0.295258 0.898448 0.164343 0.157 Uiso 1 1 calc R U . . .
H7C2 H 0.251523 0.769248 0.196666 0.157 Uiso 1 1 calc R U . . .
H7C3 H 0.345465 0.813933 0.138136 0.157 Uiso 1 1 calc R U . . .
C7D C 0.9187(8) 0.3809(7) 0.2107(4) 0.066(2) Uani 1 1 d . . . . .
H7D1 H 0.941354 0.351253 0.248655 0.099 Uiso 1 1 calc R U . . .
H7D2 H 0.911714 0.330680 0.173443 0.099 Uiso 1 1 calc R U . . .
H7D3 H 0.840904 0.376637 0.218310 0.099 Uiso 1 1 calc R U . . .
C8C C 0.5763(6) 1.0617(5) 0.1518(3) 0.0467(13) Uani 1 1 d . . . . .
H8C1 H 0.516495 1.035830 0.116503 0.056 Uiso 1 1 calc R U . . .
H8C2 H 0.656731 1.088473 0.132520 0.056 Uiso 1 1 calc R U . . .
C8D C 1.0190(5) 0.5725(5) 0.3124(3) 0.0400(12) Uani 1 1 d . . . . .
H8D1 H 0.948055 0.494166 0.324720 0.048 Uiso 1 1 calc R U . . .
H8D2 H 1.017429 0.636721 0.338409 0.048 Uiso 1 1 calc R U . . .
C9C C 0.5793(9) 1.1671(7) 0.1871(4) 0.069(2) Uani 1 1 d . . . . .
H9C1 H 0.498563 1.142478 0.203978 0.103 Uiso 1 1 calc R U . . .
H9C2 H 0.604184 1.235062 0.157338 0.103 Uiso 1 1 calc R U . . .
H9C3 H 0.637154 1.191895 0.222701 0.103 Uiso 1 1 calc R U . . .
C9D C 1.1333(6) 0.5696(7) 0.3272(4) 0.0570(16) Uani 1 1 d . . . . .
H9D1 H 1.129773 0.498826 0.306571 0.086 Uiso 1 1 calc R U . . .
H9D2 H 1.141000 0.564508 0.373836 0.086 Uiso 1 1 calc R U . . .
H9D3 H 1.203397 0.643424 0.310887 0.086 Uiso 1 1 calc R U . . .
N1C N 0.5446(4) 0.9586(4) 0.1943(2) 0.0411(11) Uani 1 1 d . . . . .
N1D N 1.0101(4) 0.5954(4) 0.2442(2) 0.0371(9) Uani 1 1 d . . . . .
N2D N 1.2180(5) 1.3025(5) 0.1892(3) 0.0521(13) Uani 1 1 d . . . . .
O1C O 0.8169(3) 0.9410(3) 0.21321(18) 0.0348(8) Uani 1 1 d . . . . .
O1D O 0.9137(3) 0.8192(3) 0.24668(17) 0.0321(7) Uani 1 1 d . . . . .
O2C O 0.5968(4) 0.8401(4) 0.2519(2) 0.0471(10) Uani 1 1 d . . . . .
O2D O 0.9811(4) 0.7024(3) 0.16580(18) 0.0408(8) Uani 1 1 d . . . . .
O3D O 1.1698(5) 1.3620(4) 0.1713(3) 0.0665(14) Uani 1 1 d . . . . .
O4D O 1.3285(5) 1.3465(5) 0.1928(3) 0.0764(17) Uani 1 1 d . . . . .
 
loop_
 _atom_site_aniso_label
 _atom_site_aniso_U_11
 _atom_site_aniso_U_22
 _atom_site_aniso_U_33
 _atom_site_aniso_U_23
 _atom_site_aniso_U_13
 _atom_site_aniso_U_12
C1A 0.044(3) 0.044(3) 0.028(2) 0.002(2) -0.004(2) 0.024(2)
C1B 0.042(3) 0.043(3) 0.024(2) 0.000(2) -0.006(2) 0.024(2)
C2A 0.053(3) 0.045(3) 0.032(3) 0.003(2) -0.002(2) 0.028(2)
C2B 0.037(2) 0.051(3) 0.028(2) 0.002(2) -0.0010(19) 0.025(2)
C3A 0.051(3) 0.055(3) 0.034(3) 0.002(2) 0.001(2) 0.034(3)
C3B 0.044(3) 0.061(3) 0.027(2) 0.002(2) 0.001(2) 0.033(3)
C4A 0.049(3) 0.037(3) 0.045(3) 0.007(2) -0.002(2) 0.021(2)
C4B 0.031(2) 0.033(2) 0.042(3) 0.002(2) 0.000(2) 0.0141(19)
C5A 0.049(3) 0.047(3) 0.052(4) 0.018(3) -0.006(3) 0.019(3)
C5B 0.038(2) 0.035(2) 0.030(2) -0.0056(19) -0.002(2) 0.018(2)
C6A 0.091(6) 0.072(6) 0.088(7) 0.026(5) -0.004(5) 0.024(5)
C6B 0.061(4) 0.065(4) 0.049(4) -0.002(3) 0.000(3) 0.047(3)
C7A 0.135(10) 0.053(5) 0.120(11) -0.001(6) -0.052(9) 0.006(6)
C7B 0.086(6) 0.173(10) 0.054(4) -0.007(5) -0.008(4) 0.100(7)
C8B 0.054(3) 0.044(3) 0.045(3) 0.011(2) 0.009(3) 0.025(3)
C9B 0.062(4) 0.047(4) 0.074(5) 0.004(3) 0.013(4) -0.003(3)
C8A 0.045(6) 0.018(5) 0.080(10) 0.002(6) 0.012(6) 0.010(4)
C9A 0.039(6) 0.054(8) 0.067(10) 0.017(8) 0.003(6) 0.018(6)
C8X 0.053(7) 0.054(7) 0.036(6) 0.013(5) 0.002(5) 0.023(6)
C9X 0.068(10) 0.044(9) 0.13(2) 0.031(11) 0.012(11) 0.031(8)
N1A 0.050(3) 0.064(4) 0.165(9) 0.070(5) -0.033(4) -0.003(3)
N1B 0.040(2) 0.044(2) 0.035(2) 0.0015(19) 0.0006(19) 0.025(2)
N2 0.045(3) 0.065(3) 0.044(3) 0.003(2) 0.002(2) 0.034(2)
O1A 0.046(2) 0.0333(18) 0.039(2) 0.0046(15) -0.0051(16) 0.0193(15)
O1B 0.0347(17) 0.0365(18) 0.037(2) 0.0052(15) -0.0011(15) 0.0179(15)
O2A 0.055(3) 0.090(4) 0.141(6) 0.080(4) 0.000(3) 0.027(3)
O2B 0.0377(19) 0.043(2) 0.054(3) -0.0061(18) 0.0113(18) 0.0164(17)
O3 0.051(2) 0.090(4) 0.071(3) 0.011(3) 0.000(2) 0.049(3)
O4 0.049(2) 0.071(3) 0.080(4) 0.022(3) 0.010(2) 0.032(2)
C1C 0.035(2) 0.033(2) 0.029(2) -0.0013(19) 0.0018(19) 0.018(2)
C1D 0.040(3) 0.031(2) 0.029(2) -0.0011(18) 0.0011(19) 0.020(2)
C2C 0.045(3) 0.031(2) 0.030(2) 0.0023(19) 0.000(2) 0.017(2)
C2D 0.040(3) 0.038(3) 0.032(3) 0.000(2) -0.004(2) 0.019(2)
C3C 0.046(3) 0.034(2) 0.032(3) 0.001(2) 0.001(2) 0.014(2)
C3D 0.040(3) 0.041(3) 0.037(3) -0.004(2) -0.004(2) 0.015(2)
C4C 0.039(3) 0.040(2) 0.042(3) 0.004(2) -0.002(2) 0.027(2)
C4D 0.035(2) 0.033(2) 0.032(3) 0.0022(19) -0.0011(19) 0.0208(19)
C5C 0.038(3) 0.043(3) 0.040(3) 0.001(2) -0.001(2) 0.026(2)
C5D 0.033(2) 0.029(2) 0.033(3) -0.0018(19) -0.0022(19) 0.0161(19)
C6C 0.045(3) 0.081(5) 0.069(5) 0.020(4) 0.006(3) 0.037(3)
C6D 0.097(5) 0.067(4) 0.038(3) -0.007(3) -0.004(3) 0.064(4)
C7C 0.048(4) 0.161(11) 0.081(7) 0.018(7) 0.005(4) 0.033(6)
C7D 0.099(6) 0.062(4) 0.052(4) -0.020(3) -0.016(4) 0.051(4)
C8C 0.052(3) 0.049(3) 0.050(3) 0.004(3) -0.004(3) 0.033(3)
C8D 0.052(3) 0.043(3) 0.033(3) 0.000(2) -0.005(2) 0.029(2)
C9C 0.095(6) 0.059(4) 0.064(5) -0.011(3) -0.018(4) 0.047(4)
C9D 0.058(4) 0.068(4) 0.058(4) 0.001(3) -0.009(3) 0.041(3)
N1C 0.039(2) 0.051(3) 0.041(3) 0.005(2) -0.0009(19) 0.028(2)
N1D 0.052(3) 0.040(2) 0.028(2) -0.0007(17) -0.0006(18) 0.030(2)
N2D 0.044(3) 0.045(3) 0.062(3) 0.002(2) -0.007(2) 0.019(2)
O1C 0.0342(17) 0.0316(16) 0.043(2) 0.0054(15) 0.0012(15) 0.0198(14)
O1D 0.0325(16) 0.0304(16) 0.0377(19) 0.0033(14) 0.0007(14) 0.0189(13)
O2C 0.0401(19) 0.045(2) 0.057(3) 0.0170(19) 0.0040(18) 0.0220(17)
O2D 0.053(2) 0.045(2) 0.032(2) 0.0077(16) 0.0037(16) 0.0309(18)
O3D 0.061(3) 0.045(2) 0.091(4) 0.008(2) -0.003(3) 0.025(2)
O4D 0.047(3) 0.060(3) 0.099(5) 0.013(3) -0.007(3) 0.009(2)
 
_geom_special_details
;
 All esds (except the esd in the dihedral angle between two l.s. planes)
 are estimated using the full covariance matrix.  The cell esds are taken
 into account individually in the estimation of esds in distances, angles
 and torsion angles; correlations between esds in cell parameters are only
 used when they are defined by crystal symmetry.  An approximate (isotropic)
 treatment of cell esds is used for estimating esds involving l.s. planes.
;
 
loop_
 _geom_bond_atom_site_label_1
 _geom_bond_atom_site_label_2
 _geom_bond_distance
 _geom_bond_site_symmetry_2
 _geom_bond_publ_flag
C1A O1A 1.344(7) . ?
C1A C2A 1.398(8) . ?
C1A C1B 1.411(8) . ?
C1B O1B 1.352(6) . ?
C1B C2B 1.389(8) . ?
C2A C3A 1.393(8) . ?
C2B C3B 1.406(8) . ?
C3A C3B 1.380(9) . ?
C3B N2 1.460(8) . ?
C4A O1A 1.428(6) . ?
C4A C5A 1.534(9) . ?
C4B O1B 1.421(6) . ?
C4B C5B 1.521(7) . ?
C5A O2A 1.204(8) . ?
C5A N1A 1.313(8) . ?
C5B O2B 1.236(7) . ?
C5B N1B 1.342(7) . ?
C6A C7A 1.346(18) . ?
C6A N1A 1.455(12) . ?
C6B N1B 1.462(7) . ?
C6B C7B 1.511(10) . ?
C8B N1B 1.463(7) . ?
C8B C9B 1.522(11) . ?
C8A C9A 1.518(18) . ?
C8A N1A 1.596(16) . ?
C8X C9X 1.516(18) . ?
C8X N1A 1.556(15) . ?
N2 O4 1.229(7) . ?
N2 O3 1.235(7) . ?
C1C C2C 1.368(7) . ?
C1C O1C 1.369(6) . ?
C1C C1D 1.417(7) . ?
C1D O1D 1.357(6) . ?
C1D C2D 1.379(7) . ?
C2C C3C 1.403(8) . ?
C2D C3D 1.392(8) . ?
C3C C3D 1.383(8) . ?
C3C N2D 1.435(7) . ?
C4C O1C 1.424(6) . ?
C4C C5C 1.518(7) . ?
C4D O1D 1.433(5) . ?
C4D C5D 1.528(7) . ?
C5C O2C 1.233(7) . ?
C5C N1C 1.357(7) . ?
C5D O2D 1.233(7) . ?
C5D N1D 1.343(6) . ?
C6C N1C 1.475(8) . ?
C6C C7C 1.490(13) . ?
C6D N1D 1.468(7) . ?
C6D C7D 1.530(12) . ?
C8C N1C 1.464(8) . ?
C8C C9C 1.515(9) . ?
C8D N1D 1.464(7) . ?
C8D C9D 1.509(8) . ?
N2D O4D 1.233(7) . ?
N2D O3D 1.248(7) . ?
 
loop_
 _geom_angle_atom_site_label_1
 _geom_angle_atom_site_label_2
 _geom_angle_atom_site_label_3
 _geom_angle
 _geom_angle_site_symmetry_1
 _geom_angle_site_symmetry_3
 _geom_angle_publ_flag
O1A C1A C2A 125.6(5) . . ?
O1A C1A C1B 114.4(5) . . ?
C2A C1A C1B 120.0(5) . . ?
O1B C1B C2B 125.2(5) . . ?
O1B C1B C1A 114.8(5) . . ?
C2B C1B C1A 120.0(5) . . ?
C3A C2A C1A 120.4(5) . . ?
C1B C2B C3B 118.2(5) . . ?
C3B C3A C2A 118.6(5) . . ?
C3A C3B C2B 122.7(5) . . ?
C3A C3B N2 118.7(5) . . ?
C2B C3B N2 118.6(5) . . ?
O1A C4A C5A 106.6(5) . . ?
O1B C4B C5B 107.0(4) . . ?
O2A C5A N1A 121.9(6) . . ?
O2A C5A C4A 120.5(6) . . ?
N1A C5A C4A 117.5(5) . . ?
O2B C5B N1B 122.2(5) . . ?
O2B C5B C4B 121.0(5) . . ?
N1B C5B C4B 116.8(4) . . ?
C7A C6A N1A 101.4(12) . . ?
N1B C6B C7B 112.6(6) . . ?
N1B C8B C9B 112.4(5) . . ?
C9A C8A N1A 102.3(11) . . ?
C9X C8X N1A 101.9(14) . . ?
C5A N1A C6A 119.6(6) . . ?
C5A N1A C8X 123.5(8) . . ?
C6A N1A C8X 112.7(8) . . ?
C5A N1A C8A 116.8(8) . . ?
C6A N1A C8A 113.8(8) . . ?
C5B N1B C6B 118.9(5) . . ?
C5B N1B C8B 123.7(5) . . ?
C6B N1B C8B 117.4(5) . . ?
O4 N2 O3 122.5(5) . . ?
O4 N2 C3B 118.1(5) . . ?
O3 N2 C3B 119.4(5) . . ?
C1A O1A C4A 117.3(4) . . ?
C1B O1B C4B 116.7(4) . . ?
C2C C1C O1C 126.8(5) . . ?
C2C C1C C1D 119.2(5) . . ?
O1C C1C C1D 114.0(4) . . ?
O1D C1D C2D 125.4(4) . . ?
O1D C1D C1C 113.7(4) . . ?
C2D C1D C1C 120.9(4) . . ?
C1C C2C C3C 119.2(5) . . ?
C1D C2D C3D 120.1(5) . . ?
C3D C3C C2C 122.1(5) . . ?
C3D C3C N2D 117.2(5) . . ?
C2C C3C N2D 120.7(5) . . ?
C3C C3D C2D 118.5(5) . . ?
O1C C4C C5C 106.3(4) . . ?
O1D C4D C5D 109.5(4) . . ?
O2C C5C N1C 122.6(5) . . ?
O2C C5C C4C 120.1(4) . . ?
N1C C5C C4C 117.1(5) . . ?
O2D C5D N1D 123.9(5) . . ?
O2D C5D C4D 120.9(4) . . ?
N1D C5D C4D 115.1(4) . . ?
N1C C6C C7C 115.8(7) . . ?
N1D C6D C7D 111.5(6) . . ?
N1C C8C C9C 112.3(6) . . ?
N1D C8D C9D 112.0(5) . . ?
C5C N1C C8C 123.9(5) . . ?
C5C N1C C6C 117.9(5) . . ?
C8C N1C C6C 117.8(5) . . ?
C5D N1D C8D 123.4(4) . . ?
C5D N1D C6D 118.8(5) . . ?
C8D N1D C6D 117.5(4) . . ?
O4D N2D O3D 122.8(6) . . ?
O4D N2D C3C 119.9(5) . . ?
O3D N2D C3C 117.3(5) . . ?
C1C O1C C4C 117.8(4) . . ?
C1D O1D C4D 118.5(4) . . ?
 
_refine_diff_density_max    0.683
_refine_diff_density_min   -0.307
_refine_diff_density_rms    0.066

_shelx_res_file
;
TITL OK_R2_KCl_DCM in P3(1)
    shelx.res
    created by SHELXL-2019/2 at 15:58:21 on 08-Jul-2024
CELL  1.54184  12.7588  12.7588  20.8043   90.000   90.000  120.000
ZERR     6.00   0.0003   0.0003   0.0006    0.000    0.000    0.000
LATT  -1
SYMM  - Y,   X - Y, 1/3 + Z
SYMM  - X + Y, - X, 2/3 + Z
SFAC  C    H    N    O
UNIT  108 162 18 36
MERG   2
OMIT    -3.00 180.00
OMIT    -3   2  10
DFIX 1.54 0.02 C8X C9X C8A C9A
ISOR 0.005 O2A
FMAP   2
PLAN   20
ACTA
BOND
L.S.  20
TEMP  -173.00
WGHT    0.134400    0.362700
FVAR       2.71113   0.47165
MOLE  1
C1A   1    1.013034    0.992888    0.058277    11.00000    0.04442    0.04410 =
         0.02764    0.00166   -0.00366    0.02412
C1B   1    1.064126    1.117309    0.044637    11.00000    0.04225    0.04320 =
         0.02442    0.00017   -0.00556    0.02374
C2A   1    1.087393    0.941741    0.063252    11.00000    0.05325    0.04518 =
         0.03160    0.00286   -0.00250    0.02847
AFIX  43
H2A   2    1.052972    0.858423    0.073610    11.00000   -1.20000
AFIX   0
C2B   1    1.187222    1.187362    0.032082    11.00000    0.03683    0.05147 =
         0.02850    0.00168   -0.00104    0.02456
AFIX  43
H2B   2    1.221951    1.269988    0.020119    11.00000   -1.20000
AFIX   0
C3A   1    1.211620    1.012233    0.053110    11.00000    0.05079    0.05487 =
         0.03381    0.00245    0.00094    0.03423
AFIX  43
H3A   2    1.262618    0.978094    0.056825    11.00000   -1.20000
AFIX   0
C3B   1    1.259033    1.132757    0.037547    11.00000    0.04427    0.06124 =
         0.02675    0.00249    0.00056    0.03255
C4A   1    0.833929    0.806059    0.076876    11.00000    0.04944    0.03736 =
         0.04512    0.00695   -0.00227    0.02119
AFIX  23
H4A1  2    0.854052    0.789617    0.120305    11.00000   -1.20000
H4A2  2    0.860352    0.766823    0.044736    11.00000   -1.20000
AFIX   0
C4B   1    1.029765    1.280439    0.026681    11.00000    0.03069    0.03266 =
         0.04178    0.00234   -0.00017    0.01407
AFIX  23
H4B1  2    1.050160    1.288923   -0.019644    11.00000   -1.20000
H4B2  2    1.103498    1.336100    0.051136    11.00000   -1.20000
AFIX   0
C5A   1    0.697402    0.757681    0.071098    11.00000    0.04945    0.04654 =
         0.05174    0.01822   -0.00596    0.01925
C5B   1    0.929906    1.309965    0.039249    11.00000    0.03830    0.03462 =
         0.02955   -0.00561   -0.00188    0.01789
C6A   1    0.495500    0.592826    0.085407    11.00000    0.09138    0.07174 =
         0.08811    0.02630   -0.00434    0.02428
AFIX  23
H6A1  2    0.480024    0.612768    0.041718    11.00000   -1.20000
H6A2  2    0.458644    0.503982    0.089455    11.00000   -1.20000
AFIX   0
C6B   1    0.861755    1.455733    0.036340    11.00000    0.06110    0.06470 =
         0.04916   -0.00239    0.00040    0.04721
AFIX  23
H6B1  2    0.903301    1.543282    0.046364    11.00000   -1.20000
H6B2  2    0.815120    1.411212    0.074835    11.00000   -1.20000
AFIX   0
C7A   1    0.454219    0.637948    0.131017    11.00000    0.13474    0.05268 =
         0.11950   -0.00137   -0.05231    0.00639
AFIX 137
H7A1  2    0.477147    0.622910    0.173520    11.00000   -1.50000
H7A2  2    0.365857    0.598498    0.128171    11.00000   -1.50000
H7A3  2    0.489602    0.725282    0.124563    11.00000   -1.50000
AFIX   0
C7B   1    0.775339    1.429949   -0.018908    11.00000    0.08634    0.17348 =
         0.05356   -0.00687   -0.00756    0.10025
AFIX 137
H7B1  2    0.821247    1.470995   -0.057655    11.00000   -1.50000
H7B2  2    0.719888    1.459607   -0.008274    11.00000   -1.50000
H7B3  2    0.728825    1.342517   -0.026635    11.00000   -1.50000
AFIX   0
C8B   1    1.064454    1.510955   -0.008873    11.00000    0.05357    0.04426 =
         0.04465    0.01107    0.00937    0.02548
AFIX  23
H8B1  2    1.044926    1.554498   -0.041860    11.00000   -1.20000
H8B2  2    1.102031    1.469165   -0.030916    11.00000   -1.20000
AFIX   0
C9B   1    1.154653    1.602114    0.038635    11.00000    0.06230    0.04723 =
         0.07374    0.00426    0.01299   -0.00266
AFIX 137
H9B1  2    1.122871    1.652285    0.055742    11.00000   -1.50000
H9B2  2    1.231724    1.653754    0.016754    11.00000   -1.50000
H9B3  2    1.167453    1.559011    0.074005    11.00000   -1.50000
PART  1
AFIX   0
C8A   1    0.675765    0.565837    0.113229    10.50000    0.04466    0.01814 =
         0.08049    0.00249    0.01242    0.00976
AFIX  23
H8A1  2    0.626191    0.486951    0.091539    10.50000   -1.20000
H8A2  2    0.760848    0.601820    0.098868    10.50000   -1.20000
AFIX   0
C9A   1    0.665740    0.552371    0.185806    10.50000    0.03865    0.05403 =
         0.06726    0.01696    0.00344    0.01824
AFIX 137
H9A1  2    0.691465    0.631364    0.205489    10.50000   -1.50000
H9A2  2    0.717709    0.521340    0.201117    10.50000   -1.50000
H9A3  2    0.581574    0.495715    0.197672    10.50000   -1.50000
PART  2
AFIX   0
C8X   1    0.652191    0.617763    0.166167    10.50000    0.05337    0.05437 =
         0.03630    0.01267    0.00184    0.02339
AFIX  23
H8X1  2    0.722986    0.686442    0.187002    10.50000   -1.20000
H8X2  2    0.581631    0.586773    0.195375    10.50000   -1.20000
AFIX   0
C9X   1    0.678976    0.518729    0.147312    10.50000    0.06834    0.04403 =
         0.12838    0.03146    0.01218    0.03110
AFIX 137
H9X1  2    0.614082    0.460007    0.119538    10.50000   -1.50000
H9X2  2    0.684033    0.477816    0.186068    10.50000   -1.50000
H9X3  2    0.756125    0.554355    0.124145    10.50000   -1.50000
PART  0
AFIX   0
N1A   3    0.624301    0.654904    0.099884    11.00000    0.05012    0.06446 =
         0.16460    0.07026   -0.03316   -0.00270
N1B   3    0.952490    1.420839    0.022329    11.00000    0.04044    0.04409 =
         0.03499    0.00152    0.00057    0.02514
N2    3    1.389292    1.206997    0.027031    11.00000    0.04496    0.06466 =
         0.04382    0.00258    0.00192    0.03371
O1A   4    0.892171    0.933343    0.065571    11.00000    0.04589    0.03332 =
         0.03943    0.00463   -0.00511    0.01931
O1B   4    0.985425    1.159038    0.046920    11.00000    0.03472    0.03652 =
         0.03697    0.00522   -0.00105    0.01790
O2A   4    0.659966    0.812420    0.040722    11.00000    0.05543    0.09047 =
         0.14075    0.07976    0.00003    0.02714
O2B   4    0.833267    1.234846    0.064256    11.00000    0.03770    0.04348 =
         0.05356   -0.00611    0.01128    0.01642
O3    4    1.456012    1.166458    0.041661    11.00000    0.05119    0.08980 =
         0.07124    0.01105   -0.00009    0.04850
O4    4    1.428074    1.307840    0.003207    11.00000    0.04874    0.07083 =
         0.08030    0.02229    0.01015    0.03237
MOLE  2
C1C   1    0.940689    1.005399    0.214318    11.00000    0.03457    0.03311 =
         0.02908   -0.00135    0.00180    0.01846
C1D   1    0.994782    0.936609    0.233297    11.00000    0.04013    0.03135 =
         0.02876   -0.00112    0.00112    0.02020
C2C   1    1.013159    1.125078    0.199440    11.00000    0.04480    0.03113 =
         0.02968    0.00234    0.00047    0.01748
AFIX  43
H2C   2    0.978569    1.172464    0.186244    11.00000   -1.20000
AFIX   0
C2D   1    1.118821    0.988921    0.237375    11.00000    0.03984    0.03779 =
         0.03198   -0.00007   -0.00363    0.01911
AFIX  43
H2D   2    1.153754    0.941703    0.250309    11.00000   -1.20000
AFIX   0
C3C   1    1.139179    1.177005    0.203901    11.00000    0.04618    0.03367 =
         0.03203    0.00129    0.00068    0.01384
C3D   1    1.192926    1.110827    0.222565    11.00000    0.04011    0.04107 =
         0.03675   -0.00415   -0.00383    0.01548
AFIX  43
H3D   2    1.278490    1.147741    0.225218    11.00000   -1.20000
AFIX   0
C4C   1    0.754889    1.001693    0.192250    11.00000    0.03857    0.03958 =
         0.04206    0.00371   -0.00154    0.02700
AFIX  23
H4C1  2    0.758923    1.009970    0.144868    11.00000   -1.20000
H4C2  2    0.791615    1.083437    0.211566    11.00000   -1.20000
AFIX   0
C4D   1    0.956701    0.745839    0.275582    11.00000    0.03480    0.03341 =
         0.03174    0.00224   -0.00106    0.02080
AFIX  23
H4D1  2    0.894300    0.686086    0.304898    11.00000   -1.20000
H4D2  2    1.030460    0.797359    0.301062    11.00000   -1.20000
AFIX   0
C5C   1    0.624554    0.924504    0.214143    11.00000    0.03790    0.04328 =
         0.04043    0.00147   -0.00055    0.02609
C5D   1    0.985321    0.680087    0.223087    11.00000    0.03266    0.02888 =
         0.03259   -0.00184   -0.00222    0.01606
C6C   1    0.422451    0.896761    0.222887    11.00000    0.04491    0.08126 =
         0.06939    0.01958    0.00638    0.03672
AFIX  23
H6C1  2    0.412824    0.956271    0.249006    11.00000   -1.20000
H6C2  2    0.416668    0.833278    0.252455    11.00000   -1.20000
AFIX   0
C6D   1    1.015876    0.512195    0.197477    11.00000    0.09661    0.06693 =
         0.03765   -0.00703   -0.00446    0.06390
AFIX  23
H6D1  2    1.096779    0.519462    0.199481    11.00000   -1.20000
H6D2  2    1.004697    0.535087    0.153612    11.00000   -1.20000
AFIX   0
C7C   1    0.319904    0.839719    0.176544    11.00000    0.04785    0.16061 =
         0.08059    0.01813    0.00473    0.03340
AFIX 137
H7C1  2    0.295258    0.898448    0.164343    11.00000   -1.50000
H7C2  2    0.251523    0.769248    0.196666    11.00000   -1.50000
H7C3  2    0.345465    0.813933    0.138136    11.00000   -1.50000
AFIX   0
C7D   1    0.918729    0.380887    0.210656    11.00000    0.09893    0.06155 =
         0.05239   -0.01995   -0.01647    0.05104
AFIX 137
H7D1  2    0.941354    0.351253    0.248655    11.00000   -1.50000
H7D2  2    0.911714    0.330680    0.173443    11.00000   -1.50000
H7D3  2    0.840904    0.376637    0.218310    11.00000   -1.50000
AFIX   0
C8C   1    0.576327    1.061688    0.151837    11.00000    0.05206    0.04853 =
         0.04984    0.00392   -0.00440    0.03298
AFIX  23
H8C1  2    0.516495    1.035830    0.116503    11.00000   -1.20000
H8C2  2    0.656731    1.088473    0.132520    11.00000   -1.20000
AFIX   0
C8D   1    1.019031    0.572547    0.312411    11.00000    0.05159    0.04278 =
         0.03336    0.00014   -0.00499    0.02939
AFIX  23
H8D1  2    0.948055    0.494166    0.324720    11.00000   -1.20000
H8D2  2    1.017429    0.636721    0.338409    11.00000   -1.20000
AFIX   0
C9C   1    0.579321    1.167089    0.187075    11.00000    0.09478    0.05864 =
         0.06403   -0.01106   -0.01814    0.04683
AFIX 137
H9C1  2    0.498563    1.142478    0.203978    11.00000   -1.50000
H9C2  2    0.604184    1.235062    0.157338    11.00000   -1.50000
H9C3  2    0.637154    1.191895    0.222701    11.00000   -1.50000
AFIX   0
C9D   1    1.133322    0.569565    0.327225    11.00000    0.05761    0.06814 =
         0.05839    0.00060   -0.00906    0.04129
AFIX 137
H9D1  2    1.129773    0.498826    0.306571    11.00000   -1.50000
H9D2  2    1.141000    0.564508    0.373836    11.00000   -1.50000
H9D3  2    1.203397    0.643424    0.310887    11.00000   -1.50000
AFIX   0
N1C   3    0.544639    0.958575    0.194289    11.00000    0.03914    0.05077 =
         0.04098    0.00543   -0.00091    0.02828
N1D   3    1.010147    0.595393    0.244238    11.00000    0.05244    0.04005 =
         0.02815   -0.00074   -0.00062    0.03023
N2D   3    1.217981    1.302544    0.189159    11.00000    0.04443    0.04483 =
         0.06211    0.00182   -0.00680    0.01863
O1C   4    0.816855    0.941015    0.213207    11.00000    0.03421    0.03160 =
         0.04301    0.00539    0.00122    0.01979
O1D   4    0.913680    0.819216    0.246681    11.00000    0.03249    0.03040 =
         0.03775    0.00326    0.00072    0.01889
O2C   4    0.596752    0.840115    0.251888    11.00000    0.04006    0.04494 =
         0.05733    0.01696    0.00398    0.02198
O2D   4    0.981130    0.702399    0.165802    11.00000    0.05338    0.04512 =
         0.03234    0.00767    0.00375    0.03087
O3D   4    1.169802    1.362016    0.171276    11.00000    0.06083    0.04510 =
         0.09104    0.00838   -0.00266    0.02457
O4D   4    1.328547    1.346453    0.192775    11.00000    0.04666    0.05992 =
         0.09911    0.01260   -0.00702    0.00903
HKLF    4


REM  OK_R2_KCl_DCM in P3(1)
REM wR2 = 0.2028, GooF = S = 1.051, Restrained GooF = 1.059 for all data
REM R1 = 0.0696 for 5369 Fo > 4sig(Fo) and 0.0759 for all 6050 data
REM 515 parameters refined using 9 restraints

END

WGHT      0.1349      0.3845

REM Highest difference peak  0.683,  deepest hole -0.307,  1-sigma level  0.066
Q1    1   0.4148  0.5168  0.0680  11.00000  0.05    0.68
Q2    1   1.3597  1.2851  0.2091  11.00000  0.05    0.60
Q3    1   1.3477  1.1336  0.2649  11.00000  0.05    0.59
Q4    1   1.3891  1.0317  0.0457  11.00000  0.05    0.34
Q5    1   0.6628  0.8346  0.0750  11.00000  0.05    0.32
Q6    1   0.6134  0.6838  0.1227  11.00000  0.05    0.27
Q7    1   0.6660  0.7768  0.0173  11.00000  0.05    0.26
Q8    1   0.5906  0.8254  0.2123  11.00000  0.05    0.25
Q9    1   0.7067  0.7216 -0.0020  11.00000  0.05    0.24
Q10   1   1.3671  1.1380  0.2025  11.00000  0.05    0.24
Q11   1   0.5596  0.5151  0.0171  11.00000  0.05    0.23
Q12   1   1.2233  0.8610  0.0466  11.00000  0.05    0.23
Q13   1   1.2818  1.0356  0.1160  11.00000  0.05    0.21
Q14   1   0.8584  0.4342  0.3270  11.00000  0.05    0.19
Q15   1   1.3744  1.4620  0.1670  11.00000  0.05    0.19
Q16   1   0.5088  0.5122  0.0068  11.00000  0.05    0.19
Q17   1   1.2383  1.0047  0.1277  11.00000  0.05    0.19
Q18   1   0.4196  0.8639  0.1799  11.00000  0.05    0.18
Q19   1   1.1170  0.3420  0.2755  11.00000  0.05    0.18
Q20   1   0.8092  1.4379  0.0070  11.00000  0.05    0.18
;
_shelx_res_checksum   25104

_shelx_hkl_file
;
   0   0  -9 9927.82 721.589   2
   0   0  -9 9747.76 692.008   5
   0   0  -8 135.504 75.7717   2
   0   0  -8 69.0008 44.7021   5
   0   0  -7 421.611 140.967   1
   0   0  -7 377.048 132.978   2
   0   0  -7 273.885 95.6830   5
   0   0  -6 983424. 5705.44   5
   0   0  -6 983879. 5846.23   2
   0   0  -6 999999. 6424.69   1
   0   0  -5-1.48591 52.5755   1
   0   0  -5 30.2722 37.8900   2
   0   0  -5-8.23924 35.2917   5
   0   0  -4 40.5438 41.4146   1
   0   0  -3 2979.97 246.909   1
   0   0  -2-10.3536 26.6731   1
   0   0   5 58.1247 42.4949   8
   0   0   6 104606. 1485.32   6
   0   0   6 974387. 4097.16   8
   0   0   7 381.650 74.8944  10
   0   0   7 330.455 102.784   6
   0   0   7 386.172 97.2119   8
   0   0   8 104.509 51.0418   6
   0   0   8 91.6248 42.4299  10
   0   0   8 140.783 75.8402   8
   0   0   9 10288.4 535.080   8
   0   0   9 9869.04 573.466   6
   0   0   9 9231.84 381.267  10
   0   0  10 68.3598 79.1244   6
   0   0  11-28.2116 63.6400   6
   0   0  12 21762.1 1025.51   6
   0   0  13 180.336 94.1977   6
   0   0  14 12.5057 61.0027   6
   0   0  15 7946.78 708.699   6
   0   0  16-49.7090 50.1561   6
   0   0  16 33.2197 34.9856  20
   0   0  16-9.59079 50.9574  16
   0   0  17-158.987 131.291   6
   0   0  17-28.6250 62.5917  20
   0   0  17 39.3592 67.0533  23
   0   0  17 27.8329 57.5776  16
   0   0  17-22.2804 44.1485  18
   0   0  18 2732.23 431.493   6
   0   0  18 1938.48 303.181  23
   0   0  18 2216.19 291.359  20
   0   0  18 2354.27 379.923  16
   0   0  18 2179.84 315.732  18
   0   0  19 87.8369 72.6543  20
   0   0  19 5.81105 78.8841  16
   0   0  19 16.9505 50.1744  18
   0   0  20 94.4394 71.0660  20
   0   0  20 22.2505 58.1747  18
   0   0  20 31.6068 85.9778  16
   0   0  21 596.770 143.070  20
   0   0  21 603.559 188.024  16
   0   0  21 414.759 129.146  18
   0   0  22 25.2431 54.4653  20
   0   0  22-94.2932 117.938  16
   0   0  22-40.5447 40.0941  18
   0   0  23-22.5662 33.9732  20
   0   0  23 94.3566 167.497  16
   0   0  24 2334.61 221.913  20
   1  -1  -9 3174.23 479.628   1
   1  -1  -9 2908.22 388.306   5
  -1   0  -9 2793.46 421.599   5
   0   1  -8 698.106 137.264   3
   0   1  -8 734.923 216.099   2
   0   1  -8 763.733 140.767   5
   1  -1  -8 752.621 188.262   5
   1  -1  -8 636.854 197.930   1
  -1   0  -8 553.788 132.783   2
   0   1  -7 71583.8 1943.93   2
   1  -1  -7 73477.1 1767.08   5
  -1   0  -7 74860.2 1428.29   2
   0   1  -7 73993.0 1350.20   3
   0   1  -7 71971.6 1270.32   5
   1  -1  -7 76522.9 2118.22   1
   0   1  -6 131853. 2477.11   2
   0   1  -6 132277. 1541.85   5
   0   1  -6 130702. 1611.03   3
   1  -1  -6 144272. 2314.46   5
   1  -1  -6 145138. 2718.73   1
  -1   0  -6 133460. 1710.16   2
   0   1  -5 8636.74 341.518   5
   0   1  -5 8648.11 580.015   2
   0   1  -5 8688.72 360.914   3
   1  -1  -5 7662.29 498.951   5
   1  -1  -4 51664.8 1188.27   5
   0   1  -4 48688.0 1290.25   2
   0   1  -4 49242.8 676.422   3
   0   1  -4 49480.4 652.565   5
   0   1  -3 4608.15 141.387   3
   0   1  -3 4811.33 369.741   2
   1  -1  -2 6337.23 338.788   5
  -1   0  -1 25394.6 664.026   3
  -1   0   0 120252. 1191.85   3
   0   1   0 119373. 1183.74   2
  -1   0   1 22591.9 462.611   4
   1  -1   1 27049.8 555.806   3
   1  -1   2 1599.24 165.634   2
   1  -1   2 1661.42 159.516   3
   1  -1   3 8889.60 448.100   2
  -1   0   3 6305.82 303.679   5
  -1   0   4 24399.6 698.089   5
   1  -1   4 20096.7 481.506   8
  -1   0   4 23049.3 601.097   6
   1  -1   4 20475.3 765.405   2
   1  -1   4 19998.4 789.344   1
   1  -1   5 73358.1 1035.34   8
  -1   0   5 83536.2 1246.16   6
   1  -1   5 76682.5 1671.94   1
   0   1   5 80576.4 1053.83  10
   0   1   5 79898.0 1166.84   6
   0   1   6 219607. 1870.23  10
   0   1   6 221556. 2140.93   6
  -1   0   6 233676. 2251.07   6
   1  -1   6 212144. 2080.37   6
   1  -1   6 198014. 2986.83   1
   1  -1   6 207313. 1975.06   8
  -1   0   6 220868. 1754.96  12
  -1   0   7 51567.2 1172.19   6
   0   1   7 46799.7 917.761  10
  -1   0   7 55261.2 787.026  10
   1  -1   7 48432.8 1596.63   1
   0   1   7 47848.3 1096.38   6
   1  -1   7 48714.7 1036.83   8
   1  -1   7 49288.5 1094.59   6
  -1   0   7 55754.6 926.653  12
   0   1   8 4494.61 363.070   6
   1  -1   8 5179.85 374.624   6
   1  -1   8 5406.10 374.153   8
  -1   0   8 7747.94 316.631  10
   0   1   8 4413.87 310.746  10
  -1   0   8 8303.94 499.310   6
  -1   0   8 7429.75 359.468  12
   1  -1   9 8389.71 515.338   6
  -1   0   9 7744.44 514.756   6
   0   1   9 6761.74 393.988  10
   0   1   9 6963.16 478.792   6
   1  -1   9 7827.20 481.395   8
   1  -1  10 2546.96 289.295   6
   0   1  10 2320.50 241.104  10
  -1   0  10 2172.69 300.772   6
   1  -1  10 2786.74 307.247   8
   0   1  10 2312.90 289.420   6
   0   1  11 19913.3 720.035  10
   1  -1  11 18399.4 862.561   6
   0   1  11 20061.5 919.367   6
   1  -1  11 18173.6 817.449   8
  -1   0  12 19299.9 976.238   6
   1  -1  12 18268.0 906.649   6
   1  -1  12 16736.8 827.103   8
   0   1  12 19623.1 969.203   6
   1  -1  13 19961.0 996.200   6
   0   1  13 20486.6 1050.39   6
   1  -1  14 2105.20 340.372   6
  -1   0  14 2771.77 402.425   6
  -1   0  15 383.628 168.924   6
   0   1  15 286.985 147.288   6
   1  -1  15 309.399 141.566   6
   1  -1  16 899.550 233.799   6
  -1   0  16 1084.23 273.552   6
   0   1  16 1302.71 297.567   6
   1  -1  16 909.315 181.609  20
  -1   0  16 996.230 184.871  20
   0   1  16 1269.39 214.482  20
  -1   0  16 845.182 221.953  23
   0   1  16 1464.91 273.636  16
  -1   0  16 1200.91 247.524  16
  -1   0  16 990.408 206.977  18
   1  -1  16 1095.53 243.379  16
   0   1  17 5248.98 599.556   6
   1  -1  17 4363.14 542.250   6
  -1   0  17 4146.11 552.311   6
  -1   0  17 4229.07 389.587  20
   0   1  17 5159.95 440.543  20
   1  -1  17 3922.01 422.236  23
  -1   0  17 3812.49 443.447  23
   1  -1  17 4294.57 407.002  20
   1  -1  17 3675.48 386.937  18
  -1   0  17 4211.25 498.096  16
   1  -1  17 4808.66 521.020  16
  -1   0  17 4143.93 430.345  18
   0   1  17 4563.29 496.093  16
   1  -1  18 1646.78 335.292   6
  -1   0  18 2410.65 422.724   6
   0   1  18 1239.12 302.415   6
   0   1  18 1340.55 225.403  20
   1  -1  18 1457.44 257.231  23
  -1   0  18 2087.28 279.604  20
  -1   0  18 1626.55 284.153  23
   1  -1  18 1427.55 243.882  20
  -1   0  18 2075.07 313.637  18
   1  -1  18 1764.52 319.640  16
   1  -1  18 1282.04 228.756  18
   0   1  18 1290.58 256.502  18
   0   1  18 1363.07 291.203  16
  -1   0  18 2066.36 355.008  16
  -1   0  19 1603.46 290.648  23
   0   1  19 1478.58 249.882  20
  -1   0  19 1932.21 264.846  20
   1  -1  19 2156.76 289.522  20
   1  -1  19 1836.25 290.447  23
  -1   0  19 1988.24 309.131  18
   0   1  19 1568.95 294.404  16
   1  -1  19 2533.82 389.925  16
   1  -1  19 2071.05 297.874  18
   0   1  19 1145.03 241.609  18
  -1   0  19 1929.92 354.957  16
   1  -1  20 376.498 110.342  20
  -1   0  20 454.230 124.833  20
   0   1  20 230.130 104.627  20
  -1   0  20 457.312 142.478  23
   1  -1  20 481.991 174.295  16
   1  -1  20 463.459 133.106  18
   0   1  20 321.236 118.694  16
  -1   0  20 685.284 209.636  16
  -1   0  20 601.590 162.255  18
   0   1  20 195.261 109.422  18
   1  -1  21 340.060 115.420  20
  -1   0  21 205.600 101.428  23
  -1   0  21 350.081 99.7309  20
   0   1  21 256.632 93.0583  20
   0   1  21 257.491 109.393  18
  -1   0  21 400.338 172.094  16
   0   1  21 264.590 136.562  16
   1  -1  21 289.394 119.303  18
  -1   0  21 364.175 133.173  18
   1  -1  21 355.036 145.877  16
   1  -1  22 379.836 112.164  20
   0   1  22 395.836 112.134  20
  -1   0  22 336.858 88.1377  20
  -1   0  22 234.471 105.763  23
   0   1  22 260.004 99.9081  18
   0   1  22 426.432 134.189  16
  -1   0  22 446.684 161.253  16
   1  -1  22 752.883 296.234  16
   0   1  23 386.231 102.891  20
  -1   0  23 433.899 102.678  20
   1  -1  23 451.464 113.482  20
   0   1  23 320.286 108.987  18
   0   1  23 331.135 159.055  16
  -1   0  23 528.224 145.958  16
   0   1  24 135.952 63.3154  20
   1  -1  24 124.969 56.3633  20
  -1   0  24 198.642 192.938  16
  -1   1  -9 7710.18 609.981   3
   0  -1  -9 6664.83 756.615   1
  -1   1  -9 8183.24 656.975   2
   0  -1  -9 6272.11 639.833   5
   1   0  -8 7518.63 483.418   5
   1   0  -8 7770.35 583.789   1
   0  -1  -8 5134.34 607.878   1
   1   0  -8 7683.59 683.737   2
   0  -1  -8 4510.46 514.899   5
  -1   1  -8 5807.55 528.773   2
  -1   1  -8 5764.74 494.720   3
  -1   1  -8 5555.01 238.705   7
   0  -1  -8 4550.99 394.782   2
   1   0  -7 52899.8 1201.47   5
   1   0  -7 55188.6 1460.17   1
   0  -1  -7 46190.8 1558.72   5
   0  -1  -7 47883.1 1185.33   2
  -1   1  -7 50681.7 1460.53   2
  -1   1  -7 49492.9 1371.45   3
   0  -1  -7 46978.4 1763.40   1
   0  -1  -6 224510. 3592.83   1
  -1   1  -6 210078. 2618.12   3
  -1   1  -6 205661. 2747.58   2
   0  -1  -6 223200. 3227.26   5
   1   0  -6 224160. 2279.43   5
   1   0  -6 231315. 2749.32   1
  -1   1  -5 76315.0 1447.98   3
   0  -1  -5 86069.1 2086.70   1
   1   0  -5 80699.4 1251.02   5
  -1   1  -5 78161.6 1567.69   2
   0  -1  -5 82400.3 1815.92   5
   0  -1  -4 22409.1 983.424   1
  -1   1  -4 20396.8 661.833   3
  -1   1  -4 20440.4 717.323   2
  -1   1  -3 9021.12 430.431   2
  -1   1  -3 8928.59 389.787   3
   0  -1  -3 8061.66 541.265   1
   1   0  -2 1906.18 135.002   4
  -1   1  -2 1681.62 148.326   3
   0  -1  -1 26429.1 439.797   2
  -1   1  -1 27558.7 541.943   4
   0  -1   0 118850. 1202.26   5
   0  -1   0 119352. 1198.99   2
   1   0   0 122159. 1260.89   3
  -1   1   0 124176. 1210.57   4
   0  -1   1 23409.7 378.949   5
   0  -1   1 22862.7 634.668   2
  -1   1   1 22346.1 568.470   5
   0  -1   2 4604.10 325.979   2
  -1   1   2 6221.24 355.269   5
   1   0   3 6920.39 482.527   1
   1   0   3 6906.88 260.779   2
   1   0   4 51591.6 1464.14   1
  -1   1   4 56107.6 1343.40   5
   0  -1   5 9146.25 347.165   8
   1   0   5 11446.6 427.372   6
  -1   1   5 7351.23 295.885  10
   0  -1   5 8131.81 372.543   6
   1   0   5 10135.8 711.795   1
   1   0   6 127310. 1593.23   6
   0  -1   6 139141. 1693.34   6
   1   0   6 132117. 2785.43   1
   0  -1   6 136623. 1491.15   8
  -1   1   6 130291. 1730.77   6
   1   0   6 137631. 1633.10   8
  -1   1   6 142290. 1404.50  10
   1   0   7 73132.9 1299.93   8
   0  -1   7 73325.1 1206.37   8
   0  -1   7 72353.4 1327.49   6
  -1   1   7 74141.0 1384.93   6
  -1   1   7 76032.3 1096.77  10
   1   0   7 73909.2 1327.17   6
   0  -1   7 74626.7 979.786  12
  -1   1   7 72938.0 1018.80  12
   0  -1   8 829.371 157.778   6
   1   0   8 522.285 116.051   8
  -1   1   8 716.698 157.999   6
   1   0   8 550.056 136.857   6
   1   0   8 541.670 100.291  10
   0  -1   8 844.884 141.678   8
  -1   1   8 820.513 121.066  10
   1   0   9 3303.08 316.082   8
   1   0   9 3201.93 254.749  10
  -1   1   9 3208.08 254.410  10
  -1   1   9 3378.52 349.969   6
   0  -1   9 3814.71 314.957   8
   0  -1   9 3508.98 334.524   6
   1   0   9 3617.53 341.275   6
   1   0  10 710.222 159.678   6
  -1   1  10 1468.62 176.897  10
   0  -1  10 2733.91 290.587   8
   0  -1  10 2777.93 318.563   6
  -1   1  10 1389.22 235.907   6
   1   0  10 713.189 158.280   8
  -1   1  11 12559.2 756.457   6
   1   0  11 12731.8 718.895   6
   0  -1  11 12677.6 736.301   6
   1   0  11 13561.2 723.360   8
   0  -1  12 9662.41 676.708   6
   1   0  12 10394.5 687.440   6
  -1   1  12 11259.6 744.454   6
   0  -1  13 6067.07 565.480   6
  -1   1  13 5606.61 556.026   6
  -1   1  14 2207.51 362.841   6
   1   0  14 1616.92 297.730   6
   0  -1  14 2277.01 354.074   6
   0  -1  15 537.777 189.356   6
  -1   1  15 668.315 218.916   6
   1   0  15 545.447 190.395   6
   1   0  16 423.723 181.558   6
   0  -1  16 614.551 207.097   6
  -1   1  16 433.077 159.310   6
  -1   1  16 357.741 111.987  20
   1   0  16 395.025 129.312  20
   0  -1  16 353.248 133.084  23
   0  -1  16 469.226 132.573  20
  -1   1  16 457.391 175.144  16
   0  -1  16 430.928 135.420  18
   0  -1  16 564.407 169.625  16
  -1   1  16 293.698 118.139  18
   1   0  16 463.850 166.222  16
   0  -1  17 1581.77 328.668   6
  -1   1  17 1829.64 373.155   6
   1   0  17 1261.15 280.601   6
  -1   1  17 1724.72 252.422  20
   0  -1  17 1672.56 247.644  20
   1   0  17 1253.37 223.815  20
   0  -1  17 1503.20 270.740  23
  -1   1  17 1656.01 281.932  18
   0  -1  17 1575.43 256.434  18
  -1   1  17 1654.99 310.048  16
   1   0  17 1470.43 291.734  16
   0  -1  17 1894.53 333.261  16
   1   0  18 677.075 202.360   6
  -1   1  18 850.691 255.261   6
   0  -1  18 670.917 216.040   6
   0  -1  18 659.829 194.439  23
  -1   1  18 925.404 189.405  20
   1   0  18 796.545 186.475  20
   0  -1  18 646.490 163.411  20
   1   0  18 656.344 206.897  16
   0  -1  18 653.903 166.244  18
  -1   1  18 783.700 207.833  16
   1   0  18 631.907 168.962  18
   0  -1  18 757.193 219.952  16
  -1   1  18 773.470 190.909  18
   0  -1  19 1172.82 214.179  20
   1   0  19 848.415 176.569  20
   0  -1  19 1118.68 241.005  23
  -1   1  19 1297.46 222.738  20
   0  -1  19 1343.21 281.909  16
  -1   1  19 1037.57 224.201  18
   0  -1  19 1189.78 229.514  18
   1   0  19 736.404 195.795  18
  -1   1  19 1211.66 274.218  16
   1   0  19 897.523 212.470  16
  -1   1  20 93.2616 72.4332  20
   1   0  20-15.9465 51.7219  20
   0  -1  20 54.4640 59.6316  20
   0  -1  20-60.0797 81.6403  23
  -1   1  20-29.5609 41.0816  18
  -1   1  20 29.8688 55.0696  16
   0  -1  20 4.35995 60.2914  16
   1   0  20 20.3846 62.3513  18
   0  -1  20-21.8462 55.8341  18
   1   0  20-8.00583 56.3536  16
   1   0  21 440.281 128.228  20
   0  -1  21 277.434 100.324  20
   0  -1  21 387.436 134.065  23
  -1   1  21 501.515 136.699  20
  -1   1  21 467.517 155.624  16
   1   0  21 307.773 111.685  18
   0  -1  21 243.507 126.115  16
   1   0  21 363.495 149.592  16
   0  -1  21 357.244 123.154  18
  -1   1  21 454.249 140.901  18
   0  -1  22 341.472 113.066  23
   1   0  22 664.516 143.221  20
  -1   1  22 917.890 170.861  20
   0  -1  22 503.198 128.337  20
   0  -1  22 792.291 246.059  16
  -1   1  22 813.851 173.368  18
   1   0  22 546.661 145.523  18
  -1   1  22 830.821 199.145  16
   1   0  22 994.240 289.840  16
   1   0  23 104.154 63.0232  20
  -1   1  23 122.737 48.2482  20
   0  -1  23 212.771 72.1937  20
  -1   1  23 90.7047 88.2702  16
   1   0  23 100.938 67.1546  18
   0  -1  24 120.223 46.4099  20
   1   0  24 23.7920 37.6011  20
  -1   1  24-59.1586 135.784  16
   1   0  25 305.050 72.6720  20
   1  -2  -9 3409.72 570.526   1
  -2   1  -9 4353.12 511.782   3
  -2   1  -8 5941.70 574.357   3
  -2   1  -8 5940.12 236.367   9
   1   1  -7 26923.7 511.050   3
   1  -2  -7 23507.3 1164.04   5
  -2   1  -7 29911.0 497.812   9
   1   1  -7 29156.0 1381.57   2
  -2   1  -7 31359.8 1243.22   3
   1  -2  -7 24268.2 1371.96   1
   1   1  -7 27819.5 541.794   4
   1  -2  -6 26434.8 1168.23   5
   1   1  -6 27471.2 1251.61   2
  -2   1  -5 90241.8 1870.84   3
   1  -2  -5 83134.2 1948.16   5
   1  -2  -4 201104. 2856.12   5
  -2   1  -4 208786. 2656.98   3
  -2   1  -3 171652. 2239.55   3
   1   1  -2 44847.9 751.763   1
  -2   1  -2 45471.9 1068.34   3
  -2   1  -1 5284.41 333.175   3
   1   1  -1 4286.97 290.142   1
  -2   1   0 6931.13 374.861   4
   1   1   0 7878.32 450.591   1
  -2   1   1 18870.6 613.450   4
   1   1   1 17593.6 487.240   2
   1  -2   1 14028.7 590.461   2
   1   1   1 17937.5 773.734   1
   1  -2   1 13377.9 460.737   4
   1   1   2 15598.7 327.131   2
   1  -2   2 16104.0 453.908   4
   1  -2   2 16361.8 700.333   2
  -2   1   3 104997. 1652.25   5
  -2   1   3 107643. 1193.12  12
   1   1   4 100777. 1218.46   8
  -2   1   4 105268. 1803.23   5
   1  -2   4 105326. 2101.84   2
   1  -2   4 100248. 1417.86   3
   1  -2   4 103497. 1114.59   8
   1  -2   4 101712. 1133.35   6
  -2   1   4 104603. 1064.12  10
  -2   1   4 103538. 1239.68  12
  -2   1   5 10123.7 618.340   5
   1   1   5 15442.1 512.743   8
   1   1   5 13389.8 932.996   1
   1  -2   5 9977.16 384.796   8
  -2   1   5 9968.23 356.505  10
   1   1   5 12751.7 448.453   6
   1  -2   5 10454.3 706.634   2
   1  -2   5 9881.40 400.439   6
  -2   1   5 10052.0 410.668  12
  -2   1   6 16719.1 484.268  10
   1  -2   6 18383.7 565.632   8
   1  -2   6 19437.3 611.206   6
   1   1   6 22850.3 687.574   8
  -2   1   6 17857.1 893.683   5
   1  -2   6 18993.3 779.797   1
   1   1   6 21695.0 654.041   6
  -2   1   6 16624.1 558.694  12
   1  -2   7 1740.60 257.667   1
   1   1   7 2589.40 247.970   8
   1   1   7 2304.16 235.203   6
  -2   1   7 3663.45 244.550  10
   1  -2   7 1783.44 194.250   8
   1  -2   7 1656.13 197.998   6
  -2   1   7 3596.69 334.618   6
  -2   1   7 3833.45 276.469  12
   1   1   8 545.357 124.064  10
   1  -2   8 579.590 123.176   8
  -2   1   8 731.148 116.709  10
   1  -2   8 682.909 138.464   6
   1   1   8 562.287 130.269   8
  -2   1   8 992.106 178.338   6
   1   1   8 636.316 140.162   6
  -2   1   8 777.075 126.371  12
   1  -2   9 5284.91 390.765   8
  -2   1   9 4036.97 280.226  10
   1   1   9 4242.90 319.795  10
   1  -2   9 5309.56 396.650   6
   1   1   9 4575.22 382.770   6
  -2   1   9 3731.15 374.418   6
   1   1   9 4440.93 370.882   8
  -2   1   9 3962.75 299.915  12
   1   1  10 9613.02 518.059  10
  -2   1  10 8507.63 600.026   6
   1  -2  10 8635.44 529.916   8
   1  -2  10 8624.36 555.485   6
  -2   1  10 8037.92 410.183  10
  -2   1  11 2842.96 365.943   6
   1   1  11 4053.46 411.197   6
   1  -2  11 3663.70 368.596   8
   1  -2  11 3722.88 383.383   6
   1   1  11 3646.51 332.338  10
  -2   1  12 16326.5 943.557   6
   1  -2  12 14998.6 776.933   8
   1  -2  12 14345.8 802.237   6
  -2   1  13 6850.42 633.705   6
   1  -2  13 5727.74 531.385   6
   1   1  13 5416.37 520.395   6
   1  -2  13 5662.68 501.488   8
  -2   1  14 2745.04 423.396   6
   1  -2  14 2790.68 381.667   6
   1   1  14 2264.19 346.390   6
  -2   1  15 1726.93 354.676   6
   1   1  15 1678.87 312.829   6
   1  -2  15 2174.76 353.852   6
   1  -2  16 546.349 192.981   6
   1   1  16 502.182 166.254   6
  -2   1  16 543.068 227.458   6
  -2   1  16 335.479 101.942  20
   1   1  16 547.840 148.404  20
   1  -2  16 423.198 140.624  23
  -2   1  16 324.130 143.827  23
   1  -2  16 449.667 137.740  20
  -2   1  16 497.305 182.454  16
   1   1  16 509.390 156.671  16
   1   1  16 314.767 107.261  17
   1  -2  16 604.581 198.734  16
  -2   1  16 333.668 119.037  18
   1   1  17 6982.09 671.661   6
  -2   1  17 6938.06 739.949   6
   1  -2  17 7693.17 709.917   6
   1   1  17 6703.71 513.615  20
  -2   1  17 6974.47 503.623  20
   1  -2  17 5703.68 468.307  20
   1  -2  17 5913.20 528.422  23
  -2   1  17 5290.94 533.951  23
  -2   1  17 5924.54 603.553  16
   1   1  17 6789.24 595.543  16
   1   1  17 5818.29 441.629  17
   1  -2  17 7477.27 645.907  16
  -2   1  17 5900.46 532.714  18
   1  -2  18 500.206 185.782   6
  -2   1  18 284.765 78.8369   6
   1   1  18 499.868 187.350   6
   1  -2  18 471.729 172.111  23
   1   1  18 505.733 144.676  20
  -2   1  18 537.712 147.191  20
  -2   1  18 274.500 118.869  23
   1  -2  18 388.391 132.739  20
   1   1  18 339.764 122.246  16
  -2   1  18 406.892 146.679  18
   1  -2  18 522.665 182.988  16
  -2   1  18 467.323 176.107  16
   1  -2  19 2724.67 353.332  23
   1   1  19 2841.37 335.801  20
  -2   1  19 3809.95 360.937  20
   1  -2  19 2757.51 324.790  20
  -2   1  19 2340.42 361.312  23
  -2   1  19 3243.18 451.474  16
  -2   1  19 3244.04 399.113  18
   1   1  19 2207.42 320.245  18
   1   1  19 2968.20 398.435  16
   1  -2  19 3555.59 476.886  16
   1  -2  20 299.837 88.1069  20
  -2   1  20 468.596 128.151  20
   1  -2  20 365.159 147.459  23
   1   1  20 283.946 108.744  20
  -2   1  20 292.829 133.831  23
   1   1  20 221.567 93.5849  18
  -2   1  20 313.761 127.828  18
  -2   1  20 405.888 164.339  16
   1   1  20 374.003 135.532  16
   1  -2  20 273.094 173.613  16
   1  -2  21 328.598 131.113  23
   1  -2  21 271.517 96.7526  20
  -2   1  21 225.607 113.962  23
  -2   1  21 277.581 97.4820  20
   1   1  21 322.211 119.734  20
   1  -2  21 782.179 339.439  16
   1   1  21 280.006 120.470  16
  -2   1  21 364.287 141.800  18
   1   1  21 184.845 84.2149  18
  -2   1  21 275.644 143.299  16
   1   1  22 884.073 164.472  20
   1  -2  22 1126.85 181.458  20
  -2   1  22 1026.00 165.470  20
   1  -2  22 1185.05 207.313  23
   1   1  22 689.825 167.885  18
  -2   1  22 882.519 217.431  16
   1  -2  23 782.567 135.018  20
   1   1  23 1267.92 185.184  20
  -2   1  23 1431.46 242.597  16
   1   1  23 919.638 164.671  18
   1  -2  24 313.333 76.3965  20
   1   1  24 178.194 60.6624  20
  -2   1  24 301.258 132.009  16
   1   2 -13 9773.97 537.801   7
   1   2 -12 7295.09 450.402   7
  -3   1  -7 1051.79 254.964   3
   2  -3  -6 4841.63 522.376   5
  -3   1  -6 5815.13 566.033   3
   2  -3  -5 28172.7 1210.32   5
   1   2  -5 29663.4 1369.23   2
   1   2  -4 19693.9 1053.61   2
   2  -3  -4 22922.3 1035.26   5
  -3   1  -4 20989.7 980.165   3
   1   2  -3 15245.8 869.478   2
  -3   1  -3 17294.1 846.942   3
  -3   1  -2 9827.14 603.151   3
   1   2  -2 8937.40 623.770   2
   1   2  -1 17874.5 422.057   7
   1   2  -1 17072.6 795.234   2
  -3   1   0 3772.27 208.279   9
   1   2   0 3971.37 184.933   7
   1   2   0 3806.23 343.738   2
  -3   1   0 4005.61 233.115  12
   2  -3   1 13465.7 596.115   4
   1   2   1 11739.6 535.358   2
  -3   1   1 16070.3 701.231   4
  -3   1   1 16479.3 502.685  12
  -3   1   2 3270.19 317.637   4
   2  -3   2 1512.83 195.787   4
   1   2   2 3163.03 227.024   2
   2  -3   2 1545.02 257.136   2
   2  -3   3 54930.6 1596.85   2
  -3   1   3 60397.4 1429.32   4
   2  -3   4 26460.8 1175.77   2
  -3   1   4 27478.2 1004.68   5
   2  -3   4 24864.6 859.397   3
  -3   1   4 26612.6 746.174  12
  -3   1   5 7184.86 538.429   5
   2  -3   5 7299.22 347.379   6
   2  -3   5 6633.69 487.144   3
   1   2   5 8584.80 359.379   6
   2  -3   5 7025.75 640.983   2
  -3   1   5 7308.80 403.815  12
   1   2   6 23857.1 677.161   6
  -3   1   6 28751.4 1174.59   5
   2  -3   6 25768.7 712.035   6
   2  -3   6 25751.4 1305.99   2
   2  -3   6 25701.4 734.148   8
  -3   1   6 27989.2 833.193  12
   2  -3   7 1030.65 157.379   8
  -3   1   7 993.482 227.662   5
   2  -3   7 1159.49 165.973   6
   1   2   7 761.899 135.151   6
   2  -3   7 978.199 258.903   2
  -3   1   7 1227.71 177.905  12
  -3   1   8 8008.20 557.245   6
   1   2   8 8864.45 488.921   6
   2  -3   8 9768.61 509.501   8
   2  -3   8 10599.4 526.788   6
  -3   1   8 8032.23 473.213  12
  -3   1   9 933.180 195.606   6
   2  -3   9 2026.54 242.742   6
   2  -3   9 1856.53 244.883   8
   1   2   9 1280.45 204.843   6
   1   2   9 1111.57 186.638  10
  -3   1   9 730.513 148.332  12
   2  -3  10 8340.29 533.431   6
   1   2  10 11481.5 643.193   6
   1   2  10 10999.4 614.149  10
   2  -3  10 8437.61 552.265   8
  -3   1  10 8364.71 616.154   6
  -3   1  10 8803.87 523.702  12
   1   2  11 1737.19 258.875  10
   2  -3  11 2677.73 324.423   8
   1   2  11 1780.53 268.221   6
   2  -3  11 2814.57 327.980   6
   2  -3  12 14970.8 807.377   6
  -3   1  12 15716.2 947.599   6
   1   2  12 16084.5 799.120  10
   2  -3  12 15238.7 824.113   8
   1   2  12 16268.1 846.328   6
   2  -3  13 566.118 166.683   8
   1   2  13 978.697 202.671  10
   1   2  13 962.775 214.911   6
   2  -3  13 766.155 194.608   6
  -3   1  14 148.328 110.446   6
   2  -3  14 150.353 90.5108   6
   1   2  14 179.517 119.546   6
   2  -3  14 154.690 98.5253   8
   2  -3  15 2400.24 364.068   8
   2  -3  15 2622.77 377.858   6
   1   2  15 3019.34 410.685   6
  -3   1  15 2889.55 457.728   6
   2  -3  16 2917.41 423.004   6
   1   2  16 3099.66 436.211   6
  -3   1  16 2820.77 471.696   6
   2  -3  16 2548.25 338.558  23
   1   2  16 3119.58 344.904  20
   2  -3  16 2395.56 297.348  20
  -3   1  16 2045.08 338.663  23
  -3   1  16 2533.44 391.242  16
   2  -3  16 3326.47 429.608  16
  -3   1  16 2757.13 360.269  18
   1   2  16 2674.40 303.619  17
   2  -3  17 5966.93 615.207   6
  -3   1  17 6828.88 745.694   6
   1   2  17 5827.10 598.097   6
   1   2  17 5476.79 463.725  20
  -3   1  17 5318.08 558.181  23
   2  -3  17 5110.56 485.264  23
   2  -3  17 5105.33 451.722  20
   1   2  17 4973.98 422.131  17
  -3   1  17 6256.16 623.350  16
   2  -3  17 6433.75 623.168  16
  -3   1  17 6768.71 576.911  18
   2  -3  18 1444.24 249.765  23
   1   2  18 1208.21 215.989  20
   2  -3  18 1314.32 228.594  20
  -3   1  18 1547.94 303.490  23
  -3   1  18 2165.66 269.736  20
   2  -3  18 1974.40 370.076  16
  -3   1  18 1870.83 355.602  16
   1   2  18 1069.27 190.697  17
  -3   1  18 1975.16 320.559  18
   1   2  19 130.539 93.6512  20
   2  -3  19 16.7897 71.0192  23
  -3   1  19 167.816 125.550  23
   2  -3  19 115.986 73.1095  20
  -3   1  19 225.227 138.602  16
  -3   1  19 146.695 78.7054  18
   2  -3  19 45.8170 296.041  16
   1   2  19 202.173 98.6005  17
   2  -3  20 469.461 130.281  20
   1   2  20 493.704 143.359  20
   2  -3  20 611.313 166.642  23
  -3   1  20 494.020 154.175  23
   1   2  20 357.708 129.473  18
   1   2  20 505.029 130.811  17
  -3   1  20 587.443 205.471  16
  -3   1  21 533.503 165.634  23
   2  -3  21 603.434 135.590  20
   2  -3  21 849.458 188.095  23
   1   2  21 657.392 145.491  20
  -3   1  21 625.223 194.108  16
   1   2  21 417.855 139.975  18
   2  -3  22 542.389 126.936  20
  -3   1  22 499.602 141.874  23
   1   2  22 776.048 155.577  20
   2  -3  22 499.696 142.419  23
   1   2  22 538.888 150.987  18
  -3   1  22 559.353 186.635  16
   1   2  23 1697.58 211.578  20
   2  -3  23 1698.45 196.238  20
  -3   1  23 1412.63 207.671  23
   1   2  23 1465.88 215.157  18
  -3   1  23 2070.99 299.426  16
   2  -3  24 298.467 74.7110  20
   1   2  24 102.516 55.5793  18
   0   2 -11 882.828 138.811   7
   0   2 -10 8208.01 408.784   7
   2  -2  -9 29055.9 1609.71   1
   2  -2  -8 12260.3 824.663   5
   2  -2  -7 19069.4 987.004   5
   0   2  -7 22193.1 1204.28   2
   0   2  -6 20846.8 1104.82   2
   2  -2  -6 14741.8 819.003   5
   0   2  -5 15134.8 886.124   2
   2  -2  -5 12229.6 699.111   5
   0   2  -4 530.240 76.6343   7
  -2   0  -3 34381.8 1183.35   3
  -2   0  -2 14997.4 712.906   3
   0   2  -2 10271.5 596.980   2
  -2   0  -1 2448.75 263.627   3
   0   2  -1 2898.29 286.507   2
   2  -2   0 111191. 1572.21   4
  -2   0   0 110206. 1596.82   3
  -2   0   1 12462.3 482.407   3
   2  -2   2 12001.6 542.183   3
  -2   0   2 8421.43 400.160   4
   2  -2   3 10608.0 547.895   3
   2  -2   3 11249.4 602.296   2
  -2   0   3 11814.5 425.189  12
  -2   0   4 58348.2 1151.36   5
   2  -2   4 57027.0 1412.32   3
   2  -2   4 59017.3 1490.75   2
  -2   0   4 57686.9 979.482  12
   2  -2   5 26377.6 675.074   8
   0   2   5 18485.0 598.897  10
   0   2   5 18317.8 559.920   6
   2  -2   5 26832.6 1072.06   2
   2  -2   5 26173.7 638.661   6
  -2   0   5 29787.4 890.297   5
  -2   0   5 28534.4 716.224  12
   0   2   6 8157.59 409.755  10
   2  -2   6 6769.56 357.002   6
   2  -2   6 6731.74 578.328   2
   0   2   6 8004.97 411.159   6
   2  -2   6 6126.29 354.260   8
  -2   0   6 4376.95 375.929   5
  -2   0   6 3624.56 309.829   6
  -2   0   6 4161.12 283.779  12
  -2   0   7 22304.0 804.087   6
   0   2   7 22894.2 759.744   6
   2  -2   7 21826.4 709.271   8
   2  -2   7 23411.1 718.229   6
   2  -2   7 23425.6 1145.70   2
   2  -2   7 22351.4 1140.56   1
   0   2   7 22014.7 709.273  10
  -2   0   7 23145.9 702.321  12
   2  -2   8 6128.20 410.449   8
   2  -2   8 6541.39 412.192   6
   0   2   8 4292.36 349.737   6
  -2   0   8 4649.02 388.003   6
   2  -2   8 5953.83 622.302   1
   0   2   8 4094.21 322.908  10
  -2   0   8 4731.03 329.995  12
   2  -2   9 2331.57 264.906   6
   0   2   9 2643.59 268.021  10
   0   2   9 2498.87 286.235   6
   2  -2   9 2392.76 275.410   8
  -2   0   9 4420.47 403.561   6
  -2   0   9 3901.05 311.951  12
   2  -2  10 1386.19 212.257   6
  -2   0  10 1193.65 228.152   6
   0   2  10 916.243 172.882  10
   0   2  10 758.017 172.996   6
   2  -2  10 1456.67 229.031   8
  -2   0  10 1174.97 179.545  12
   0   2  11 7666.64 567.828   6
   2  -2  11 6582.56 504.048   6
   2  -2  11 6204.84 497.474   8
   0   2  11 8040.91 518.894  10
  -2   0  11 5991.61 535.648   6
   0   2  12 7626.72 608.191   6
  -2   0  12 8652.76 678.683   6
   2  -2  12 8537.30 611.132   8
   0   2  12 7652.27 515.114  10
   2  -2  12 8042.37 578.719   6
   2  -2  13 7717.37 609.245   8
   2  -2  13 7900.61 607.514   6
   0   2  13 5887.90 563.350   6
  -2   0  13 5702.81 572.796   6
   0   2  14 4054.51 483.027   6
   2  -2  14 5549.29 549.219   8
   2  -2  14 5614.10 542.135   6
  -2   0  14 4317.27 524.288   6
   0   2  15 573.764 197.495   6
  -2   0  15 379.803 157.028   6
   2  -2  15 926.561 227.221   6
   0   2  16 93.3430 88.9304   6
   2  -2  16 122.708 113.465   6
  -2   0  16 167.317 122.620   6
   2  -2  16 93.9544 73.1152  23
   2  -2  16 33.4206 51.8282  20
   0   2  16 94.1584 42.5382  20
  -2   0  16 323.824 148.769  23
  -2   0  16 38.2191 56.5094  16
  -2   0  16 159.742 87.3721  18
   0   2  16 58.4321 58.4438  17
   2  -2  16 141.120 106.036  16
   0   2  16 93.7649 91.7635  16
   0   2  17 4056.97 516.885   6
   2  -2  17 3723.52 474.382   6
  -2   0  17 2956.49 479.998   6
  -2   0  17 2865.40 402.199  23
   2  -2  17 3024.24 353.994  23
   2  -2  17 3037.65 346.908  20
  -2   0  17 3398.19 332.641  20
   0   2  17 3563.76 378.760  20
  -2   0  17 3104.38 431.223  16
   2  -2  17 3744.90 457.010  16
   0   2  17 3338.20 431.492  16
  -2   0  17 3342.55 397.765  18
   0   2  17 2902.59 313.090  17
   0   2  18 17.3895 101.455   6
  -2   0  18 55.3905 76.3653   6
   2  -2  18 120.508 120.305   6
   0   2  18 98.3824 60.6680  20
   2  -2  18 80.4915 65.4886  20
  -2   0  18-23.6088 71.7138  23
  -2   0  18 37.2558 44.8116  20
   2  -2  18 29.0023 57.7548  23
   0   2  18-114.088 100.790  16
  -2   0  18 83.0447 89.6179  18
   2  -2  18-3.61418 124.140  16
  -2   0  18-22.7695 77.6498  16
   2  -2  19 703.597 166.174  20
   2  -2  19 949.256 201.762  23
   0   2  19 1250.89 220.338  20
  -2   0  19 1235.06 195.090  20
  -2   0  19 881.024 227.102  23
  -2   0  19 1036.32 230.429  18
   0   2  19 824.509 200.229  18
   0   2  19 1095.12 247.493  16
   2  -2  19 1220.43 285.126  16
  -2   0  19 1113.81 262.830  16
   2  -2  20 674.207 161.428  20
  -2   0  20 927.589 174.103  20
   0   2  20 621.165 159.811  20
  -2   0  20 506.859 169.824  23
  -2   0  20 927.499 237.156  16
   0   2  20 634.248 196.784  16
   0   2  20 508.236 169.115  18
   2  -2  20 440.630 305.580  16
  -2   0  21 1070.07 234.522  23
   0   2  21 1835.04 255.472  20
   2  -2  21 1674.85 238.485  20
  -2   0  21 1338.48 285.072  16
   0   2  21 1521.73 267.297  18
   0   2  21 1614.06 285.275  16
  -2   0  22 29.1254 59.1093  23
   2  -2  22 79.7918 64.8236  20
   0   2  22-20.5132 60.1330  20
   0   2  22 42.6272 51.2585  18
  -2   0  22 17.9197 86.8372  16
  -2   0  23 870.262 167.553  23
   2  -2  23 1109.55 170.736  20
   0   2  23 1488.84 196.768  20
  -2   0  23 1476.93 270.062  16
   0   2  23 1002.30 184.746  18
  -2   0  24 116.035 57.9976  23
   2  -2  24 121.563 47.7349  20
   0   2  24 214.972 82.2271  18
  -1   2  -9 5043.03 267.420   7
  -1   2  -8 659.338 127.570   3
  -1   2  -8 712.677 99.7273   7
  -1   2  -8 822.321 231.244   2
   2  -1  -8 623.270 192.642   1
  -1   2  -7 1865.53 150.614   7
  -1   2  -7 1847.47 318.728   2
  -1  -1  -7 2495.94 442.418   1
  -1   2  -7 1945.33 207.670   3
  -1   2  -6 19300.4 454.160   7
  -1   2  -6 19678.5 978.955   2
  -1   2  -5 10367.7 669.081   2
   2  -1  -5 9968.00 549.923   4
  -1   2  -5 10222.0 311.274   7
  -1   2  -4 102177. 1085.09   4
  -1   2  -4 103245. 1962.52   2
   2  -1  -4 102535. 1644.92   4
  -1  -1  -4 103835. 2369.74   1
  -1   2  -4 104456. 918.817   7
  -1   2  -3 115222. 1927.21   2
  -1   2  -3 118768. 1205.35   4
   2  -1  -3 102995. 1529.30   4
  -1  -1  -3 103423. 2190.37   1
  -1  -1  -2 16523.6 799.524   1
   2  -1  -2 18264.4 615.383   4
  -1  -1  -1 17514.0 752.278   1
  -1   2  -1 13261.1 467.660   5
  -1   2   0 9756.75 451.610   5
  -1   2   1 3604.84 307.510   5
   2  -1   2 43799.9 1122.95   3
  -1  -1   2 45417.2 614.536   3
  -1   2   3 166352. 2557.14   5
  -1  -1   3 168438. 1110.59   4
   2  -1   4 206444. 2298.48   2
  -1  -1   4 208045. 1283.30   5
   2  -1   5 89062.1 1621.40   2
  -1   2   5 82954.2 1192.20  10
   2  -1   5 93967.6 1199.68   6
  -1  -1   5 87457.5 1270.01   6
   2  -1   5 88231.7 2197.71   1
  -1  -1   5 90708.9 1179.33  12
  -1   2   6 25921.2 718.380  10
   2  -1   6 32389.9 1415.64   1
  -1  -1   6 27924.5 786.113   6
   2  -1   6 31931.8 768.951   6
  -1   2   6 26595.8 784.231   6
   2  -1   6 32240.1 805.311   8
   2  -1   6 33600.0 1072.39   2
  -1  -1   6 27184.1 682.561  12
  -1   2   6 26631.1 590.373  12
   2  -1   7 29806.3 814.684   6
   2  -1   7 32067.2 892.960   8
   2  -1   7 30498.6 1450.92   1
  -1   2   7 22934.6 793.484   6
  -1  -1   7 29849.6 881.603   6
  -1   2   7 24187.1 720.772  10
  -1   2   7 23647.8 586.505  12
  -1  -1   7 31508.4 756.610  12
  -1   2   8 8683.52 440.470  10
   2  -1   8 5907.50 686.165   1
  -1  -1   8 5199.12 402.092   6
   2  -1   8 6133.32 396.735   6
   2  -1   8 6339.41 424.185   8
  -1   2   8 8370.61 510.281   6
  -1  -1   8 5433.60 331.814  12
  -1   2   9 4077.54 381.300   6
   2  -1   9 4613.59 384.814   8
   2  -1   9 4474.51 362.265   6
   2  -1   9 4344.68 623.028   1
  -1  -1   9 4915.23 413.977   6
  -1   2   9 4016.44 318.617  10
  -1  -1   9 5360.68 339.976  12
   2  -1  10 20875.3 871.377   8
  -1   2  10 20855.7 916.094   6
   2  -1  10 20491.7 833.747   6
  -1  -1  10 22183.0 920.295   6
  -1   2  10 19723.9 736.073  10
  -1   2  11 30840.3 968.392  10
  -1  -1  11 34044.6 1222.79   6
   2  -1  11 31406.6 1091.38   6
  -1   2  11 31435.1 1204.60   6
   2  -1  12 6774.09 532.481   6
   2  -1  12 6855.70 555.425   8
  -1   2  12 6000.35 555.819   6
  -1   2  12 6738.57 465.762  10
   2  -1  13 3246.11 404.828   8
  -1   2  13 3334.29 426.134   6
   2  -1  13 3513.00 407.714   6
  -1   2  14 324.462 144.025   6
  -1  -1  14 210.276 142.720   6
   2  -1  14 467.549 161.068   6
  -1   2  15 147.357 105.117   6
   2  -1  15 248.985 102.615   6
  -1  -1  15 342.439 167.654   6
  -1  -1  16 115.777 103.266   6
  -1   2  16 69.4831 87.2057   6
   2  -1  16 32.8881 78.1350   6
  -1  -1  16 176.366 75.7381  20
  -1  -1  16 224.448 121.731  23
   2  -1  16 126.624 70.2294  20
  -1   2  16 258.960 100.979  20
   2  -1  16 83.5928 105.749  16
  -1   2  16 137.803 89.8816  16
  -1  -1  16 249.665 90.5315  18
  -1  -1  16 261.050 117.670  16
   2  -1  17 658.485 198.468   6
  -1  -1  17 705.907 230.059   6
  -1   2  17 489.731 212.216   6
   2  -1  17 514.161 136.958  20
  -1  -1  17 723.681 152.751  20
  -1   2  17 677.168 151.936  20
  -1  -1  17 458.063 158.925  23
  -1  -1  17 857.894 232.534  16
   2  -1  17 668.010 194.117  16
  -1   2  17 715.929 212.724  16
  -1  -1  17 735.619 186.316  18
  -1  -1  18 1222.06 303.648   6
   2  -1  18 1051.97 264.434   6
  -1   2  18 1365.23 324.655   6
  -1   2  18 1531.25 240.159  20
   2  -1  18 758.948 181.111  20
  -1  -1  18 1195.46 207.686  20
  -1  -1  18 1061.43 247.239  23
  -1   2  18 1291.56 276.538  16
  -1  -1  18 1257.44 238.151  18
   2  -1  18 1037.94 243.703  16
  -1   2  18 1260.54 248.390  18
  -1  -1  18 1284.89 282.854  16
  -1  -1  19 1536.94 230.666  20
   2  -1  19 2099.74 296.911  20
  -1   2  19 1796.66 265.032  20
  -1  -1  19 1259.88 254.957  23
  -1  -1  19 1610.24 281.846  18
  -1   2  19 1839.13 333.510  16
   2  -1  19 2628.21 375.734  16
  -1   2  19 1306.87 252.768  18
  -1  -1  19 1732.07 338.691  16
   2  -1  20-16.8818 53.2499  20
  -1   2  20 33.7851 33.2706  20
  -1  -1  20 129.562 74.3911  20
  -1  -1  20 80.0158 50.3762  23
  -1   2  20 33.9184 61.5504  16
  -1   2  20 27.1487 62.5328  18
  -1  -1  20 35.8761 88.3380  16
   2  -1  20 221.429 173.036  16
   2  -1  21 362.517 106.333  20
  -1  -1  21 223.461 106.164  23
  -1   2  21 221.312 92.3148  20
  -1  -1  21 330.070 101.587  20
  -1   2  21 261.878 113.154  16
  -1  -1  21 334.213 143.956  16
  -1   2  21 225.149 118.362  18
   2  -1  21 376.842 297.966  16
  -1  -1  22 151.736 82.7571  23
  -1   2  22 227.317 90.9291  20
   2  -1  22 127.846 77.2047  20
  -1  -1  22 269.649 168.709  16
  -1   2  22 249.406 110.349  18
  -1   2  22 210.223 105.789  16
  -1   2  23-4.92013 31.8719  20
  -1  -1  23-1.31380 52.4360  23
   2  -1  23 10.4424 29.6340  20
  -1   2  23-36.6673 56.1498  18
  -1   2  23 144.067 89.8198  16
  -1  -1  24 97.6726 62.6919  23
   2  -1  24 4.26741 24.1667  20
   2  -1  25 73.1588 37.1688  20
  -2   2 -10 1419.63 145.728   9
  -2   2  -9 2368.94 184.501   9
  -2   2  -8 6055.47 282.563   9
   0  -2  -8 4036.84 190.568  11
  -2   2  -8 6415.44 505.651   3
   0  -2  -8 4215.64 624.257   1
  -2   2  -7 22447.3 905.438   3
  -2   2  -7 21808.6 421.196   7
  -2   2  -7 21849.5 515.697   9
   0  -2  -7 22131.0 1349.22   1
   2   0  -7 22622.9 735.117   4
   0  -2  -7 21923.8 1215.30   5
   0  -2  -7 20189.3 403.191  11
   0  -2  -6 8598.20 718.212   5
   0  -2  -6 8429.11 799.832   1
  -2   2  -6 6261.59 262.834   9
  -2   2  -6 6574.73 464.696   3
   0  -2  -6 7729.66 233.714  11
   2   0  -5 27641.3 750.934   4
  -2   2  -5 25888.8 499.600   9
  -2   2  -5 26066.1 872.768   3
   0  -2  -5 18881.4 1007.53   5
   0  -2  -5 19416.4 1152.82   1
  -2   2  -4 57791.4 706.295   9
   0  -2  -4 50481.0 1740.29   1
   0  -2  -3 13216.5 405.225   2
  -2   2  -3 11139.8 499.396   4
  -2   2  -3 10939.3 290.860   9
   0  -2  -3 13186.7 828.706   1
   2   0  -3 12460.8 454.587   3
   2   0  -2 8064.34 388.000   3
   0  -2  -2 8778.16 377.943   2
   0  -2  -2 8676.19 558.039   5
   0  -2  -2 8282.99 607.248   1
   0  -2  -1 10332.3 555.074   5
   0  -2  -1 10420.3 459.865   2
   0  -2   0 127580. 1780.89   2
   0  -2   0 127790. 1752.64   5
   0  -2   1 3374.51 318.854   2
   0  -2   1 3175.32 238.893   5
  -2   2   1 3893.59 327.272   5
   0  -2   2 10195.7 333.970   5
   0  -2   2 10926.6 629.744   2
  -2   2   3 28167.2 1013.84   5
  -2   2   3 27264.1 543.317   9
   2   0   4 456.871 74.0746   6
   2   0   4 403.384 79.4816   8
   0  -2   4 477.506 83.9890   6
   2   0   4 426.283 77.2433   2
  -2   2   4 303.510 75.1628  10
   2   0   4 642.411 213.809   1
  -2   2   4 322.465 136.632   5
   2   0   5 17716.2 578.113   8
  -2   2   5 12355.5 450.597  10
   2   0   5 16452.0 488.616   2
  -2   2   5 13698.5 842.192   5
   2   0   5 15587.5 477.874   6
   2   0   5 15374.4 997.336   1
   0  -2   5 16075.7 516.378   6
  -2   2   5 13488.0 467.166  12
   0  -2   6 22103.2 672.114   6
   2   0   6 18285.7 1170.99   1
  -2   2   6 15026.0 529.715  10
   2   0   6 18033.1 577.230   6
   2   0   6 17382.3 619.250   8
  -2   2   6 16633.8 980.968   5
   0  -2   6 21998.5 589.404   8
  -2   2   6 15309.6 525.142  12
   0  -2   7 22209.5 740.822   6
   2   0   7 22225.5 753.936   8
   2   0   7 22399.9 699.172   6
   0  -2   7 21255.4 636.370   8
   2   0   7 20700.0 1322.31   1
  -2   2   7 20047.7 641.948  10
  -2   2   7 21160.0 634.771  12
  -2   2   8 13714.5 691.405   6
   0  -2   8 12688.9 603.795   6
   2   0   8 9663.86 535.062   8
  -2   2   8 13349.3 544.850  10
   2   0   8 10104.7 508.761   6
   0  -2   8 13489.3 546.050   8
  -2   2   8 12707.0 524.116  12
  -2   2   9 30027.4 1076.20   6
   2   0   9 30176.1 1004.87   8
   2   0   9 29695.1 935.237   6
  -2   2   9 31967.7 884.373  10
   0  -2   9 33781.4 922.332   8
   0  -2   9 31832.5 1027.45   6
  -2   2  10 4348.22 433.314   6
   0  -2  10 9190.96 586.266   6
  -2   2  10 5177.75 372.435  10
   2   0  10 7927.71 540.905   8
   2   0  10 8423.42 532.545   6
   0  -2  10 8565.51 496.550   8
   2   0  10 7715.63 455.301  10
  -2   2  11 1595.15 283.072   6
   2   0  11 1657.30 253.502   6
   0  -2  11 713.139 163.819   6
  -2   2  11 1830.13 226.124  10
   0  -2  11 983.026 183.998   8
   2   0  11 1757.98 271.982   8
   2   0  12 2567.29 347.900   8
  -2   2  12 2477.99 368.948   6
   0  -2  12 3320.59 395.669   6
  -2   2  12 2177.36 253.283  10
   2   0  12 2543.22 326.785   6
   0  -2  13 1663.43 294.927   6
   2   0  13 1907.49 297.246   6
  -2   2  13 882.468 244.905   6
  -2   2  14 175.629 94.0299   6
   0  -2  14 848.342 210.286   6
   2   0  14 700.154 201.752   6
  -2   2  15 2022.54 388.364   6
   2   0  15 1759.28 307.286   6
   0  -2  15 2116.47 353.241   6
  -2   2  16 615.870 230.719   6
   2   0  16 983.418 248.834   6
   0  -2  16 912.410 248.618   6
   0  -2  16 807.605 204.010  23
   2   0  16 897.284 184.940  20
  -2   2  16 686.020 149.499  20
   0  -2  16 748.911 154.072  20
   0  -2  16 844.791 180.149  18
   0  -2  16 1028.93 234.077  16
   2   0  16 941.425 212.817  16
  -2   2  16 553.903 190.173  16
  -2   2  16 488.164 145.025  18
  -2   2  17 425.887 204.501   6
   2   0  17 351.359 156.373   6
   0  -2  17 212.213 116.264   6
   0  -2  17 234.579 116.753  23
   0  -2  17 247.599 94.8492  20
  -2   2  17 186.093 74.3300  20
   2   0  17 334.112 118.951  20
   0  -2  17 207.453 101.624  18
  -2   2  17 261.193 115.835  18
  -2   2  17 220.265 103.327  16
   0  -2  17 274.120 153.555  16
   2   0  17 305.399 120.284  16
   2   0  18 357.310 156.831   6
  -2   2  18 309.936 149.327   6
   0  -2  18 437.919 178.320   6
   0  -2  18 402.941 125.935  20
   2   0  18 249.113 107.531  20
   0  -2  18 402.985 154.254  23
  -2   2  18 364.312 123.988  20
   2   0  18 419.033 172.653  16
  -2   2  18 289.858 133.892  18
  -2   2  18 341.883 164.270  16
   0  -2  18 588.242 180.043  16
   0  -2  18 407.082 130.934  18
   2   0  19 809.740 174.281  20
   0  -2  19 618.408 177.055  23
  -2   2  19 898.788 185.388  20
   0  -2  19 797.971 171.260  20
   2   0  19 657.392 165.040  18
  -2   2  19 712.060 194.463  18
   2   0  19 1024.66 215.923  16
   0  -2  19 748.736 220.985  16
  -2   2  19 849.279 230.854  16
   2   0  20 226.981 90.3834  20
   0  -2  20 241.986 114.775  23
  -2   2  20 287.787 100.360  20
   0  -2  20 251.838 102.445  20
   0  -2  20 208.082 97.3412  16
  -2   2  20 176.410 101.770  18
  -2   2  20 223.606 139.661  16
   2   0  20 166.467 90.8013  18
   2   0  20 638.320 214.988  16
   0  -2  21 266.958 119.335  23
  -2   2  21 306.746 98.6854  20
   0  -2  21 235.563 92.4257  20
   2   0  21 168.703 93.6011  20
   0  -2  21 188.432 131.332  16
  -2   2  21 264.688 108.992  18
   2   0  21 159.136 79.7795  18
  -2   2  21 268.514 139.988  16
   2   0  22 104.207 68.7353  20
  -2   2  22 140.814 67.2354  20
   0  -2  22 37.5081 67.3598  23
  -2   2  22 191.560 101.293  18
  -2   2  22 19.3754 66.9382  16
   0  -2  22-77.3281 270.529  16
   2   0  22 17.2642 32.1773  18
   2   0  23 45.5800 29.4342  20
   0  -2  23 131.523 100.049  23
  -2   2  23 114.772 106.751  16
   2   0  24 483.362 96.8922  20
   0  -2  24 321.333 91.2681  23
  -2   2  24 428.159 126.283  16
   2   0  25 431.747 83.2472  20
  -3   2  -8 1739.98 140.317   9
  -3   2  -8 1654.71 303.482   3
   1  -3  -7 7414.83 843.262   1
  -3   2  -7 7955.91 633.668   3
  -3   2  -7 7477.45 282.141   9
  -3   2  -6 20272.6 972.542   3
  -3   2  -6 19403.1 438.955   9
  -3   2  -5 28581.7 518.342   9
  -3   2  -5 28830.5 1102.24   3
  -3   2  -4 12496.8 691.121   3
  -3   2  -4 12924.0 337.744   9
  -3   2  -3 25085.2 462.082   9
   1  -3  -3 1737.34 306.025   5
  -3   2  -2 26489.6 932.749   4
   1  -3  -2 26373.7 1047.96   5
  -3   2  -2 25848.1 480.053   9
   1  -3  -1 9804.91 588.999   5
   1  -3  -1 11128.1 577.539   2
  -3   2  -1 16245.6 398.780   9
  -3   2  -1 15607.7 694.866   4
   2   1  -1 11842.9 638.643   1
   1  -3   0 6559.20 432.767   5
   1  -3   0 6749.45 477.988   2
  -3   2   0 5737.45 427.417   4
  -3   2   1 16290.0 749.726   4
   1  -3   1 17630.2 826.505   2
   1  -3   2 28866.2 1123.03   2
   1  -3   2 27851.1 744.757   4
   2   1   2 29506.5 1267.09   1
  -3   2   3 47695.9 1377.12   5
   2   1   3 46644.9 796.166   8
   1  -3   3 50513.2 878.617   4
   1  -3   3 51268.2 1604.21   2
  -3   2   3 48809.8 938.772  12
  -3   2   4 1746.01 283.814   5
   2   1   4 2761.65 210.632   8
   2   1   4 2656.60 170.669   6
   1  -3   4 3322.83 243.512   3
   2   1   4 2668.50 444.277   1
   1  -3   4 3613.12 451.151   2
   1  -3   4 3325.07 204.295   6
  -3   2   4 1708.68 189.863  12
   2   1   5 10258.2 909.091   1
  -3   2   5 22037.2 1064.30   5
   2   1   5 10251.8 383.892   6
   1  -3   5 15049.1 550.786   3
   1  -3   5 16011.1 1005.41   2
   1  -3   5 15190.7 481.772   8
   1  -3   5 14919.7 479.486   6
   2   1   5 10804.7 467.766   8
  -3   2   5 20975.6 667.566  12
   2   1   6 29396.4 718.632   6
   1  -3   6 31425.9 867.082   1
   1  -3   6 31562.3 751.138   8
   1  -3   6 34264.2 806.155   6
  -3   2   6 31800.8 1383.54   5
  -3   2   6 31164.6 755.615  10
   2   1   6 34323.4 891.834   8
  -3   2   6 30865.0 844.384  12
   1  -3   7 1177.61 162.475   6
   1  -3   7 1111.47 154.140   8
  -3   2   7 1125.13 280.812   5
   2   1   7 588.375 129.559   8
   2   1   7 637.057 118.205   6
  -3   2   7 973.242 139.442  10
  -3   2   7 879.652 150.052  12
   2   1   8 1728.89 205.748   6
   1  -3   8 1060.40 162.563   6
   1  -3   8 990.815 159.160   8
   2   1   8 1543.95 221.178   8
  -3   2   8 1033.96 153.196  10
  -3   2   8 1045.72 272.693   5
  -3   2   8 935.598 165.978  12
   2   1   9 7211.48 499.401   8
   2   1   9 7254.15 456.767   6
  -3   2   9 9094.41 465.150  10
   1  -3   9 7702.13 470.252   8
   1  -3   9 8147.20 490.990   6
  -3   2   9 9006.18 626.276   6
  -3   2   9 8949.41 514.479  12
  -3   2  10 1234.50 237.947   6
   1  -3  10 1463.82 219.732   8
   2   1  10 1071.34 186.505   6
   2   1  10 1231.51 219.387   8
   1  -3  10 1750.28 251.046   6
  -3   2  10 1263.49 194.513  12
   1  -3  11 14209.2 716.449   8
   2   1  11 13492.4 704.026   6
   1  -3  11 13756.6 730.169   6
  -3   2  11 13337.2 823.115   6
   2   1  11 12705.3 663.412  10
  -3   2  12 787.759 221.080   6
   1  -3  12 643.179 154.726   8
   2   1  12 875.870 195.498   6
   1  -3  12 620.555 161.258   6
   2   1  12 860.126 179.235  10
  -3   2  13 2133.92 365.342   6
   2   1  13 2888.81 362.060   6
   1  -3  13 2027.26 315.245   6
   1  -3  13 1962.17 292.913   8
   2   1  14 1538.55 280.840   6
  -3   2  14 1815.16 350.573   6
   2   1  15 612.711 184.494   6
  -3   2  15 583.796 218.690   6
   1  -3  15 763.357 212.248   6
  -3   2  16 3421.04 521.882   6
   1  -3  16 3572.47 467.608   6
   2   1  16 3644.58 455.852   6
   1  -3  16 2988.14 331.792  20
  -3   2  16 4058.87 366.575  20
  -3   2  16 2765.63 394.430  23
   2   1  16 3100.01 350.079  20
   1  -3  16 3196.52 387.843  23
  -3   2  16 3315.39 391.093  18
   2   1  16 2628.77 311.281  17
   1  -3  16 4263.61 494.553  16
  -3   2  16 3527.83 463.813  16
   2   1  17 705.742 206.522   6
  -3   2  17 565.180 191.725   6
   1  -3  17 780.790 219.477   6
   1  -3  17 611.157 147.583  20
  -3   2  17 544.163 172.300  23
  -3   2  17 728.418 163.175  20
   1  -3  17 613.717 182.074  23
   2   1  17 738.440 176.628  20
   2   1  17 496.999 139.516  17
   1  -3  17 803.583 220.641  16
  -3   2  17 576.869 200.528  16
  -3   2  17 573.284 170.099  18
   1  -3  18 40.2924 45.8689  23
   1  -3  18 51.5833 31.5445  20
  -3   2  18 63.8562 44.6985  20
  -3   2  18 7.67498 71.1415  23
   2   1  18 3.27523 36.9666  20
  -3   2  18 12.0635 72.8226  16
  -3   2  18 66.7173 64.6636  18
   2   1  18 65.8855 70.5594  17
   1  -3  18-69.2291 107.949  16
  -3   2  19 12.4601 43.4023  20
   2   1  19-14.1958 37.2386  20
  -3   2  19 53.1057 72.2966  23
   1  -3  19 35.6405 60.7678  20
   1  -3  19-39.4588 50.7853  23
  -3   2  19-52.8878 79.5722  18
   2   1  19 42.8373 45.2623  17
  -3   2  19 77.2939 118.485  16
   1  -3  19-247.879 185.579  16
   1  -3  20 1386.91 255.891  23
   2   1  20 1404.61 234.301  20
  -3   2  20 1487.43 225.921  20
  -3   2  20 745.881 199.630  23
   1  -3  20 1559.60 233.484  20
  -3   2  20 964.787 251.107  16
  -3   2  20 1072.06 230.742  18
   2   1  20 1109.89 190.626  17
   2   1  20 1085.64 217.625  18
   1  -3  21 1940.27 240.547  20
   1  -3  21 1949.33 276.669  23
   2   1  21 2499.79 301.002  20
  -3   2  21 1753.80 281.910  23
  -3   2  21 2715.93 352.826  18
   2   1  21 1850.48 276.711  18
  -3   2  21 2529.29 386.172  16
   1  -3  22 117.312 50.9482  20
   1  -3  22 167.669 87.2949  23
   2   1  22 244.487 87.3209  20
   2   1  22 151.779 79.2579  18
  -3   2  22 278.113 124.600  16
   2   1  23 164.996 61.3391  20
   1  -3  23 52.7692 75.8980  23
   2   1  23 114.472 61.5063  18
  -3   2  23 158.315 89.2211  16
   2   1  24 46.1970 29.9160  20
   1  -3  24 81.1107 48.8337  23
   2   2 -14 104.018 59.4584   7
   2   2 -13 221.683 91.6131   7
  -4   2  -7 578.753 84.1375   9
  -4   2  -6 7850.27 685.092   3
  -4   2  -6 7645.84 302.684   9
  -4   2  -5 41132.0 1513.94   3
  -4   2  -5 41799.6 722.430   9
  -4   2  -4 9893.53 719.995   3
   2   2  -4 10686.4 842.147   2
  -4   2  -4 9958.17 349.452   9
  -4   2  -4 9526.80 366.957  12
  -4   2  -3 20475.1 516.535   9
  -4   2  -3 21081.5 572.749  12
   2   2  -2 2456.69 306.457   1
   2   2  -2 2502.85 365.994   2
   2  -4  -2 2646.78 364.664   5
  -4   2  -2 2865.81 199.843   9
  -4   2  -2 2837.80 218.854  12
   2   2  -1 8817.31 643.164   1
  -4   2  -1 12249.3 423.289   9
  -4   2  -1 12540.6 743.003   4
   2   2  -1 8925.68 651.909   2
  -4   2  -1 13012.4 476.635  12
  -4   2   0 31543.0 696.282   9
   2   2   0 25409.9 1019.81   2
   2   2   0 25977.2 1193.37   1
   2   2   0 26819.4 551.901   7
   2  -4   0 29057.7 1165.54   2
  -4   2   0 31478.6 1161.77   4
  -4   2   0 32013.7 784.980  12
   2   2   1 11729.0 336.011   7
   2  -4   1 12666.2 800.051   2
  -4   2   1 15355.1 815.957   4
   2   2   1 11264.9 836.800   1
   2  -4   1 12288.5 661.357   4
  -4   2   1 14611.3 501.313   9
   2   2   1 11100.4 621.794   2
  -4   2   1 14428.4 347.828  11
  -4   2   1 16052.3 572.560  12
  -4   2   2 825.294 198.141   4
   2   2   2 436.287 172.789   1
   2   2   2 455.594 63.0642   7
   2  -4   2 258.103 89.7952   4
   2   2   2 380.299 104.230   2
   2  -4   2 286.587 123.310   2
  -4   2   2 616.377 64.5461  11
  -4   2   2 745.875 126.505  12
   2  -4   3 21640.8 1164.26   2
   2  -4   3 21185.8 770.334   4
   2   2   3 22554.6 1340.50   1
   2   2   3 23711.4 629.049   2
  -4   2   3 20857.2 707.745  12
   2  -4   4 4598.78 564.794   2
   2   2   4 4728.67 655.538   1
  -4   2   4 5039.83 519.650   5
   2  -4   4 4526.04 371.367   3
  -4   2   4 5279.93 368.480  12
   2  -4   5 5298.40 420.736   3
  -4   2   5 6624.66 610.611   5
   2  -4   5 5819.82 671.120   2
   2   2   5 7124.43 298.839   6
  -4   2   5 6549.72 426.256  12
   2   2   6 3250.90 232.318   6
   2  -4   6 4523.29 314.381   8
  -4   2   6 4652.55 540.415   5
  -4   2   6 4398.51 360.338  12
  -4   2   7 12542.0 951.721   5
   2  -4   7 13050.4 550.505   6
   2  -4   7 11760.2 541.658   8
   2   2   7 11295.3 465.553   6
  -4   2   7 13169.3 651.152  12
   2   2   8 13.4990 32.3099   6
   2  -4   8 93.4444 36.8036   8
   2  -4   8 116.086 59.0254   6
   2  -4   9 2920.84 297.000   6
   2  -4   9 2732.93 294.059   8
   2   2   9 2842.45 282.033   6
  -4   2   9 3151.46 338.646  12
   2  -4  10 962.878 177.025   6
   2  -4  10 1047.08 205.330   8
   2   2  10 690.954 168.344  10
  -4   2  10 711.177 199.649   6
   2   2  10 669.521 149.008   6
  -4   2  10 710.646 163.582  12
   2  -4  11 6051.74 481.477   6
   2   2  11 6242.07 512.680  10
  -4   2  11 5652.53 568.142   6
   2   2  11 6371.90 474.475   6
   2  -4  11 5690.08 482.399   8
  -4   2  11 5950.49 486.174  12
   2   2  12 4241.07 408.276   6
   2  -4  12 4810.04 445.184   6
   2  -4  12 4289.61 433.117   8
   2   2  12 4066.86 422.731  10
  -4   2  12 3401.87 451.117   6
  -4   2  13 1170.55 278.267   6
   2   2  13 968.932 204.883   6
   2  -4  13 913.379 209.555   8
   2  -4  13 1040.68 225.549   6
   2   2  13 1134.66 225.046  10
   2   2  14 2728.16 362.538   6
  -4   2  14 2918.28 460.992   6
   2  -4  14 2979.49 394.407   6
   2   2  15 2082.72 329.266   6
   2  -4  15 2375.27 358.929   6
  -4   2  15 1947.17 390.965   6
   2   2  15 2143.16 278.673  20
   2  -4  15 1887.21 285.317  23
  -4   2  15 1785.37 314.859  23
  -4   2  15 2362.03 333.022  18
  -4   2  15 1800.57 323.332  16
   2  -4  15 2385.78 385.095  16
   2   2  15 1935.93 262.769  17
  -4   2  16 2224.75 425.557   6
   2   2  16 1979.73 282.174  20
   2  -4  16 1947.96 290.904  23
  -4   2  16 1663.95 329.778  23
   2  -4  16 1748.97 262.363  20
  -4   2  16 2015.88 311.303  18
   2   2  16 1637.46 246.350  17
  -4   2  16 1760.75 335.145  16
   2  -4  16 2269.17 388.407  16
  -4   2  17 1125.69 313.379   6
  -4   2  17 922.308 248.322  23
   2  -4  17 1033.52 235.149  23
   2   2  17 1005.17 190.634  20
   2  -4  17 933.977 190.977  20
  -4   2  17 1173.82 244.919  18
   2  -4  17 788.756 267.293  16
  -4   2  17 1044.36 280.176  16
   2   2  17 938.691 197.539  17
   2   2  18 2036.19 282.804  20
   2  -4  18 1966.46 270.310  20
   2  -4  18 2062.02 313.002  23
  -4   2  18 1676.77 318.737  23
   2   2  18 1769.92 253.557  17
  -4   2  18 1681.58 330.761  16
  -4   2  18 2044.28 322.860  18
   2  -4  19 24.4413 42.0136  20
   2   2  19 74.4016 74.6819  20
  -4   2  19 1.41641 57.9317  23
   2  -4  19 53.9199 67.6137  23
   2   2  19 174.424 93.5146  17
  -4   2  19 44.3538 66.1235  18
  -4   2  19-61.7718 106.588  16
   2  -4  20 1303.70 228.552  23
   2  -4  20 1302.19 213.086  20
   2   2  20 1494.30 228.309  20
  -4   2  20 986.973 228.487  23
   2   2  20 1199.90 194.321  17
  -4   2  20 1212.31 264.521  16
   2  -4  21 928.072 163.331  20
   2   2  21 1217.05 198.487  20
  -4   2  21 704.550 174.138  23
   2  -4  21 931.703 189.372  23
   2   2  21 1088.85 176.600  17
  -4   2  21 1016.25 234.336  16
   2   2  21 1004.79 194.830  18
  -4   2  22 69.4866 76.2314  23
   2  -4  22-24.3312 39.3293  20
   2   2  22 52.3054 39.8345  20
   2   2  22 13.0006 42.9620  18
  -4   2  22 158.269 102.382  16
   2   2  22-20.2088 41.4871  17
  -4   2  23 277.337 94.6097  23
   2   2  23 573.393 121.276  20
   2  -4  23 300.650 84.9364  23
  -4   2  23 390.542 129.249  16
   2   2  23 321.187 91.9284  18
  -4   2  24 1070.41 185.908  16
   2   3 -15 1713.19 253.840   7
   2   3 -14 828.835 170.826   7
   2   3 -13 1198.68 210.146   7
   2   3 -12 547.532 132.833   7
   2   3 -11 1053.42 195.841   7
   2   3 -10 1869.59 244.663   7
   2   3  -9 9876.61 544.281   7
   2   3  -8 4090.31 336.980   7
   2   3  -7 2106.93 236.596   7
   2   3  -6 1253.65 173.795   7
  -5   2  -5 2255.35 191.405   9
   2   3  -5 2260.07 226.189   7
  -5   2  -4 9305.45 398.443   9
  -5   2  -4 8902.76 412.983  12
  -5   2  -3 13397.8 492.658   9
   2   3  -3 13657.5 507.348   7
  -5   2  -3 13932.2 537.482  12
   2   3  -2 981.640 259.624   2
  -5   2  -2 1050.36 135.942   9
   2   3  -2 911.365 125.174   7
  -5   2  -2 1082.13 153.798  12
   2   3  -1 526.910 179.257   2
   2   3  -1 453.358 90.9628   7
  -5   2  -1 361.061 89.0583   9
  -5   2  -1 361.889 151.562   4
  -5   2  -1 415.565 105.324  12
   2   3   0 4941.22 259.868   7
  -5   2   0 2921.83 406.494   4
   3  -5   0 3657.52 474.595   2
   3  -5   0 3641.60 427.749   4
   2   3   0 4824.26 499.899   2
  -5   2   0 3154.94 197.277  11
  -5   2   0 3052.63 280.827  12
  -5   2   1 24247.4 1169.85   4
   3  -5   1 20617.9 986.636   4
   2   3   1 22994.7 533.973   7
   2   3   1 22385.2 1000.02   2
   3  -5   1 22444.0 1217.91   2
  -5   2   1 24398.8 809.742  12
  -5   2   1 23606.3 527.552  11
   2   3   2 3775.23 362.464   2
  -5   2   2 2917.90 418.203   4
   3  -5   2 4551.43 449.641   4
   2   3   2 3857.43 205.112   7
  -5   2   2 3214.83 303.907  12
  -5   2   2 2999.28 179.723  11
   2   3   3 17351.7 428.343   7
  -5   2   3 15577.1 988.900   4
  -5   2   3 16040.8 699.511  12
  -5   2   3 15190.4 409.400  11
   3  -5   4 386.970 138.744   3
  -5   2   4 1079.93 188.645  12
  -5   2   5 4333.66 390.075  12
  -5   2   6 1434.74 233.158  12
   3  -5   7 2052.89 248.637   8
  -5   2   7 1645.68 258.894  12
   3  -5   8 2404.06 283.373   8
  -5   2   8 1941.45 286.115  12
   3  -5   9 5463.14 441.273   8
  -5   2   9 4459.09 442.596  12
   3  -5  10 2503.30 316.160   8
  -5   2  10 3375.26 446.779   6
   2   3  10 2900.51 370.021  10
  -5   2  10 3704.05 407.895  12
   3  -5  11 885.137 201.329   8
   2   3  11 535.218 164.486  10
  -5   2  11 406.358 163.547   6
  -5   2  11 313.239 128.437  12
  -5   2  12 293.823 152.425   6
   3  -5  12 527.735 164.263   8
   2   3  12 485.872 158.363  10
   3  -5  13 1228.24 254.892   8
  -5   2  13 1034.31 264.291   6
   2   3  14-21.1110 89.2685  10
  -5   2  14 99.8760 66.0644   6
  -5   2  14 39.8081 56.0674  23
   2   3  14 82.9630 58.0342  20
   3  -5  14 268.938 133.619  23
  -5   2  14 252.717 147.920  16
   2   3  14 79.6132 35.5659  17
  -5   2  14 187.963 113.561  18
  -5   2  15 210.375 138.653   6
   3  -5  15 121.142 97.1288  23
  -5   2  15-34.9765 84.7467  23
   2   3  15 206.230 90.7295  20
   2   3  15 213.126 84.1901  17
  -5   2  15 202.607 102.396  18
  -5   2  15 137.770 97.9663  16
  -5   2  16 808.102 263.129   6
  -5   2  16 708.771 223.338  23
   3  -5  16 763.960 194.268  23
   2   3  16 1168.50 209.240  20
  -5   2  16 836.794 213.090  18
  -5   2  16 854.689 239.005  16
   2   3  16 950.093 186.715  17
   2   3  17 691.405 156.050  20
   3  -5  17 750.665 195.202  23
  -5   2  17 795.080 228.186  23
   3  -5  17 603.210 151.090  20
   2   3  17 576.467 146.835  17
  -5   2  17 861.492 239.091  16
   2   3  18 758.739 175.812  20
  -5   2  18 595.636 185.725  23
   3  -5  18 763.985 191.359  23
   3  -5  18 569.465 152.970  20
  -5   2  18 427.782 156.240  16
   2   3  18 698.425 167.146  17
   3  -5  19 2282.90 318.165  23
  -5   2  19 1382.37 284.265  23
   3  -5  19 1927.22 262.147  20
   2   3  19 2395.67 286.924  20
  -5   2  19 1616.53 316.769  16
   2   3  19 1893.26 251.080  17
   2   3  20 918.054 176.398  20
   3  -5  20 721.826 179.642  23
  -5   2  20 905.592 233.779  23
   3  -5  20 660.501 151.787  20
  -5   2  20 826.455 226.607  16
   2   3  20 785.058 164.141  17
  -5   2  21 170.938 105.396  23
   3  -5  21 137.115 61.9665  20
   3  -5  21 201.532 84.5434  23
   2   3  21 94.8680 56.8685  20
   2   3  21 98.1972 63.9523  17
  -5   2  21 198.697 113.940  16
   2   3  21 101.291 67.5218  18
  -5   2  22 248.756 103.830  23
   3  -5  22 343.034 89.6124  23
   3  -5  22 276.549 77.3333  20
   2   3  22 406.206 102.649  20
   2   3  22 427.860 94.4840  17
  -5   2  22 456.927 156.606  16
   2   3  22 285.012 106.064  18
  -5   2  23 59.0369 51.9625  23
   3  -5  23 60.0916 30.8502  23
   2   3  23 114.231 48.9960  17
   2   3  23 91.8216 59.6210  18
   1   3 -14 1363.17 209.125   7
   1   3 -13 14811.4 688.146   7
   1   3 -12 875.136 168.723   7
   1   3 -11 7708.35 472.339   7
   1   3 -10 9223.41 506.031   7
   1   3  -9 239.971 77.4792   7
   1   3  -8 4022.99 311.948   7
   1   3  -7 1374.58 171.426   7
   1   3  -6 5924.72 348.307   7
  -4   1  -5 8725.25 739.992   3
   1   3  -5 9130.80 413.455   7
   1   3  -4 334.673 74.3655   7
  -4   1  -4 573.376 179.884   3
  -4   1  -4 523.831 77.5088   9
  -4   1  -4 577.497 90.5896  12
  -4   1  -3 3626.65 438.525   3
   1   3  -3 2661.63 400.820   2
   1   3  -3 2507.55 200.564   7
  -4   1  -3 3257.86 202.306   9
  -4   1  -3 3327.63 227.030  12
  -4   1  -2 8135.02 636.543   3
   1   3  -2 8044.75 338.814   7
   1   3  -2 7872.06 655.270   2
   3  -4  -2 8241.76 639.905   4
  -4   1  -2 7758.90 325.358   9
  -4   1  -2 7993.60 370.094  12
   3  -4  -1 12290.7 748.974   4
   1   3  -1 10982.8 370.728   7
  -4   1  -1 10424.0 694.705   3
  -4   1  -1 10280.4 340.695  11
   1   3  -1 11028.3 727.875   2
  -4   1  -1 10500.1 446.255  12
   1   3   0 1891.70 146.522   7
   1   3   0 1720.44 272.802   2
   3  -4   0 3389.98 373.849   4
  -4   1   0 2910.42 177.245  11
  -4   1   0 3005.91 249.657  12
   3  -4   1 1042.68 202.559   4
   1   3   1 877.405 172.982   2
  -4   1   1 1795.17 278.108   4
   1   3   1 987.322 102.909   7
  -4   1   1 1697.30 130.033  11
  -4   1   1 1981.80 206.026  12
   3  -4   2 20248.9 1054.30   2
   1   3   2 26228.1 507.685   7
  -4   1   2 23212.8 991.147   4
  -4   1   2 22738.8 477.123  11
  -4   1   2 23442.8 737.177  12
  -4   1   3 19574.6 926.206   4
   3  -4   3 23083.2 977.010   3
   3  -4   3 24023.2 1200.55   2
   1   3   3 18384.7 421.002   7
  -4   1   3 18990.8 447.729  11
  -4   1   3 19891.9 709.759  12
   1   3   4 39761.9 630.850   7
  -4   1   4 40200.9 1047.82  12
  -4   1   4 39930.1 684.453  11
  -4   1   5 885.216 212.667   5
   3  -4   5 2356.30 330.842   3
   3  -4   5 2594.76 432.318   2
  -4   1   5 924.229 109.246  11
  -4   1   5 973.209 172.464  12
  -4   1   6 3791.62 449.733   5
   3  -4   6 3560.61 436.243   3
  -4   1   6 4106.57 356.300  12
   3  -4   7 5064.60 379.968   8
  -4   1   7 5237.59 413.450  12
   1   3   8 763.702 138.832   6
   1   3   8 854.886 179.594  10
   3  -4   8 220.700 105.930   8
  -4   1   8 405.744 126.810  12
   1   3   9 3788.99 380.540  10
  -4   1   9 5799.56 521.594   6
   1   3   9 3743.84 332.395   6
   3  -4   9 4661.79 399.606   8
  -4   1   9 5170.60 439.150  12
   1   3  10 13773.1 679.335   6
   3  -4  10 15295.7 774.129   8
   1   3  10 13376.7 739.685  10
  -4   1  10 14282.2 851.933   6
  -4   1  10 13383.0 726.015  12
   3  -4  11 1771.78 284.367   8
   1   3  11 2637.98 315.242   6
   1   3  11 2200.91 309.450  10
  -4   1  11 2088.35 332.697   6
  -4   1  11 2389.92 314.033  12
   1   3  12 3096.95 380.060  10
   1   3  12 3015.48 356.358   6
   3  -4  12 2375.69 341.052   8
  -4   1  12 3406.31 463.843   6
  -4   1  13 2371.55 413.217   6
   3  -4  13 1783.58 307.549   8
   1   3  13 1668.65 297.273  10
   3  -4  14 2914.36 412.325   8
  -4   1  14 2573.70 433.053   6
   1   3  14 3473.69 428.625  10
  -4   1  15 245.567 155.474   6
   3  -4  15 184.188 114.310   8
   3  -4  15 95.2156 86.4574  23
   1   3  15 52.3161 34.4098  20
  -4   1  15 128.816 75.2861  23
   1   3  15 102.154 60.1919  17
   3  -4  15 16.2588 249.758  16
  -4   1  15 336.733 131.265  18
  -4   1  15 309.906 155.096  16
   3  -4  16 1407.87 292.591   8
  -4   1  16 1033.30 293.669   6
  -4   1  16 838.915 238.300  23
   3  -4  16 1226.16 238.995  23
   1   3  16 1051.68 195.993  20
  -4   1  16 1197.86 243.967  18
   1   3  16 901.402 184.358  17
  -4   1  16 1062.87 245.961  16
  -4   1  17 198.106 116.696   6
   1   3  17 646.134 165.362  20
   3  -4  17 206.016 84.2248  20
   3  -4  17 154.589 120.045  23
  -4   1  17 368.605 165.920  23
   1   3  17 400.682 122.519  17
  -4   1  17 367.065 140.975  18
  -4   1  17 287.991 154.943  16
   3  -4  18 647.953 165.732  20
  -4   1  18 402.669 177.873  23
   3  -4  18 677.416 166.970  23
   1   3  18 673.280 160.240  20
   1   3  18 656.466 161.710  17
  -4   1  18 242.391 122.778  16
   3  -4  19 1273.97 227.807  20
   1   3  19 1203.26 215.569  20
  -4   1  19 1203.95 274.091  23
   3  -4  19 1253.36 236.908  23
   1   3  19 1142.48 195.474  17
  -4   1  19 1461.59 307.159  16
   3  -4  20 1014.63 183.144  20
   3  -4  20 1191.60 217.642  23
  -4   1  20 790.238 211.786  23
   1   3  20 1032.95 201.668  20
   1   3  20 845.644 159.603  17
  -4   1  20 860.868 244.911  16
   3  -4  21 203.426 96.0350  23
   3  -4  21 152.284 66.3640  20
   1   3  21 381.830 117.636  20
  -4   1  21 176.525 98.8487  23
   1   3  21 249.363 121.228  18
  -4   1  21 360.216 148.118  16
   1   3  21 317.830 105.594  17
   3  -4  22 180.844 67.9788  20
  -4   1  22 138.781 92.7605  23
   1   3  22 186.499 82.4329  20
   3  -4  22 327.146 103.124  23
   1   3  22 42.9501 25.9892  17
  -4   1  22 215.951 100.436  16
   1   3  22 115.311 68.0964  18
   3  -4  23 294.625 81.3850  20
  -4   1  23 249.460 92.2647  23
   1   3  23 375.498 111.107  18
  -4   1  23 402.787 117.203  16
   1   3  24 463.893 103.188  18
  -4   1  24 751.902 150.037  16
   0   3 -12 4009.32 322.847   7
   0   3 -11 197.039 75.4909   7
   0   3 -10 716.427 130.263   7
   0   3  -9 13082.5 528.842   7
   0   3  -8 17122.0 580.698   7
   0   3  -7 47812.3 933.062   7
   0   3  -6 3514.68 243.685   7
  -3   0  -6 2663.23 446.483   3
  -3   0  -5 2122.41 362.603   3
   0   3  -5 2356.89 190.493   7
   0   3  -5 2141.64 372.480   2
   0   3  -4 12822.9 423.579   7
   0   3  -4 12372.8 847.214   2
  -3   0  -4 13998.5 910.726   3
   0   3  -3 52363.6 808.321   7
   0   3  -3 52623.8 1651.48   2
  -3   0  -3 55431.3 1692.57   3
  -3   0  -2 16552.4 855.787   3
   0   3  -2 5010.81 240.885   7
   3  -3  -2 1787.01 276.813   4
   0   3  -2 17807.0 911.483   2
  -3   0  -2 8143.30 293.034  11
   0   3  -1 7846.88 559.297   2
   0   3  -1 7831.06 285.579   7
  -3   0  -1 7535.15 555.502   3
  -3   0  -1 7388.77 273.491  11
  -3   0  -1 7117.10 315.650  12
  -3   0   0 10196.4 587.522   3
   3  -3   0 11049.4 626.102   4
   0   3   0 11078.2 614.682   2
   0   3   0 10461.2 319.069   7
  -3   0   0 9848.16 391.483  12
  -3   0   0 9640.58 293.752  11
  -3   0   1 72348.7 1471.36   3
  -3   0   1 70011.9 804.476  11
  -3   0   1 70088.1 1099.17  12
   3  -3   2 2402.07 289.851   3
   0   3   2 2869.30 164.106   7
  -3   0   2 2517.56 279.003   4
  -3   0   2 2620.04 220.320  12
  -3   0   2 2673.31 164.185  11
  -3   0   3 15565.5 677.804   4
   0   3   3 16067.2 392.766   7
  -3   0   3 15512.0 410.078  11
  -3   0   3 15216.5 558.230  12
   3  -3   4 29902.5 1142.21   3
   3  -3   4 31986.7 1263.34   2
   0   3   4 24418.9 508.765   7
  -3   0   4 27812.0 939.768   4
  -3   0   4 26371.3 582.470  11
  -3   0   4 26009.8 758.968  12
   0   3   5 5560.82 362.497  10
  -3   0   5 8899.69 543.058   5
   3  -3   5 6145.18 556.187   3
   3  -3   5 6133.74 584.570   2
   0   3   5 4815.21 285.290   6
  -3   0   5 8593.92 454.036  12
  -3   0   5 8189.02 333.896  11
   3  -3   6 6520.88 638.053   2
  -3   0   6 4345.06 400.299   5
   3  -3   6 6656.91 395.953   8
   0   3   6 4366.35 302.735   6
   0   3   6 4470.38 342.180  10
  -3   0   6 4388.82 333.149  12
   3  -3   7 6221.73 662.549   2
   3  -3   7 6136.26 407.846   8
  -3   0   7 4754.58 393.822   6
   0   3   7 6459.84 428.660  10
   0   3   7 6331.50 400.252   6
  -3   0   7 4717.29 362.178  12
   3  -3   8 333.638 96.0567   6
   3  -3   8 228.532 122.825   2
  -3   0   8 920.065 187.622   6
   0   3   8 747.087 157.879  10
   0   3   8 737.770 153.444   6
   3  -3   8 312.685 101.373   8
  -3   0   8 862.606 169.480  12
   3  -3   9 15226.6 709.706   8
  -3   0   9 14068.7 742.564   6
   0   3   9 13848.7 679.798   6
   0   3   9 14536.4 708.567  10
  -3   0   9 13995.9 669.629  12
   0   3  10 8765.15 573.561  10
   3  -3  10 8306.35 574.300   8
   0   3  10 8369.58 555.185   6
   3  -3  10 9499.52 571.525   6
  -3   0  10 11095.6 709.858   6
  -3   0  10 10918.8 610.949  12
  -3   0  11 1069.20 223.891   6
   0   3  11 1474.13 246.305   6
   0   3  11 1671.27 262.911  10
   3  -3  11 1347.87 249.135   8
   3  -3  11 1564.55 248.649   6
  -3   0  11 1140.05 197.765  12
   3  -3  12 443.198 150.355   8
  -3   0  12 208.869 106.220   6
   0   3  12 585.973 178.475   6
   0   3  12 569.731 161.974  10
   3  -3  12 532.722 165.488   6
   0   3  13 4332.86 435.600  10
   3  -3  13 3691.80 444.959   8
   3  -3  13 4483.85 461.556   6
   0   3  13 4252.64 472.193   6
  -3   0  13 3027.69 436.557   6
   3  -3  14 1070.21 248.840   8
  -3   0  14 1744.29 340.671   6
   0   3  14 1004.92 249.277   6
   3  -3  14 920.725 207.919   6
   0   3  14 885.585 202.971  10
   0   3  15 1490.19 298.255   6
  -3   0  15 980.006 261.598   6
   3  -3  15 1549.14 303.439   8
  -3   0  15 878.023 215.813  23
   0   3  15 1351.65 216.041  20
   0   3  15 1309.91 211.166  17
  -3   0  15 1099.86 242.647  16
  -3   0  15 1027.25 210.489  18
   3  -3  15 1866.11 331.928  16
   0   3  16 1305.38 281.707   6
   3  -3  16 989.865 247.339   8
  -3   0  16 1252.16 313.674   6
   3  -3  16 880.953 187.696  20
   0   3  16 1297.23 220.779  20
   3  -3  16 975.803 199.757  23
  -3   0  16 1028.40 248.443  23
   3  -3  16 1361.63 299.932  16
  -3   0  16 1287.07 275.958  16
  -3   0  16 1298.03 243.784  18
   0   3  16 1222.07 203.203  17
   0   3  17 4141.50 514.216   6
  -3   0  17 3395.53 520.224   6
   0   3  17 5189.92 448.603  20
  -3   0  17 2883.42 404.624  23
   3  -3  17 3279.62 368.723  20
   3  -3  17 4013.07 408.329  23
  -3   0  17 3605.90 468.557  16
  -3   0  17 3933.63 437.900  18
   0   3  17 4191.55 387.801  17
   3  -3  17 5296.97 595.535  16
   0   3  18 492.229 138.552  20
   3  -3  18 1055.64 207.798  23
   3  -3  18 783.165 176.022  20
  -3   0  18 602.578 206.566  23
   0   3  18 403.462 114.011  17
  -3   0  18 751.275 230.424  16
   0   3  19 1632.95 251.075  20
   3  -3  19 1522.11 261.230  23
  -3   0  19 1062.93 239.187  23
   3  -3  19 1332.83 225.591  20
   0   3  19 1301.54 212.051  17
  -3   0  19 1396.24 290.492  16
  -3   0  20 26.9757 73.5879  23
   3  -3  20 99.6107 55.9695  20
   0   3  20 77.5795 58.4227  20
   3  -3  20-82.9748 97.4155  23
  -3   0  20 33.0154 65.6264  16
   0   3  20 15.7377 29.5347  17
   0   3  20 47.3203 75.1161  18
   0   3  21 158.187 77.5620  20
  -3   0  21 167.085 90.9456  23
   3  -3  21 72.3820 48.5959  20
  -3   0  21 210.757 83.9382  16
   0   3  21 159.071 73.0258  17
   0   3  21 132.090 91.4508  18
   0   3  22 136.370 52.7748  20
   3  -3  22 178.758 79.3798  20
  -3   0  22 0.57230 56.8726  23
  -3   0  22 112.421 100.120  16
   0   3  22 98.8675 73.0785  18
  -3   0  23 393.184 114.031  23
   3  -3  23 630.014 122.796  20
   0   3  23 612.877 144.647  18
  -3   0  23 635.557 170.206  16
  -3   0  24 219.036 81.4791  23
   3  -3  24 441.983 86.0719  20
   0   3  24 362.590 92.8526  18
  -1   3 -11 13339.6 512.664   7
  -1   3 -10 1535.00 170.216   7
  -1   3  -9 7788.86 367.625   7
  -1   3  -8 1090.42 131.085   7
   3  -2  -7 935.811 213.014   4
  -1   3  -7 1076.13 128.848   7
   3  -2  -6 29976.5 1157.90   4
  -1   3  -6 32804.8 661.123   7
  -1   3  -6 32355.6 1420.67   2
  -1   3  -5 15699.8 405.984   5
  -1   3  -5 16140.3 954.152   2
  -1   3  -5 15212.9 433.666   7
  -1   3  -4 3708.79 235.718   5
  -1   3  -4 3359.10 409.183   2
  -1   3  -4 3308.77 195.681   7
  -2  -1  -4 2582.49 165.969  11
  -1   3  -3 52194.5 1018.46   5
  -1   3  -3 51142.3 724.620   7
   3  -2  -3 45859.8 1262.49   4
  -2  -1  -3 44750.3 663.416  11
  -1   3  -2 29375.3 843.618   5
   3  -2  -2 28939.8 977.216   4
  -1   3  -1 18638.7 746.501   5
  -1   3  -1 16795.3 394.101   9
  -1   3   0 6538.42 228.128   9
  -1   3   0 6897.67 494.012   5
  -2  -1   0 4415.83 384.617   3
  -2  -1   0 4518.21 243.930  12
  -2  -1   1 11838.1 545.174   3
  -1   3   1 10541.1 365.697  10
  -1   3   1 10926.4 669.645   5
  -1   3   1 10410.2 307.937   7
  -2  -1   1 11514.4 410.300  12
  -2  -1   1 12082.5 344.372  11
   3  -2   2 26589.7 1003.97   3
  -1   3   2 26747.2 516.076   7
  -1   3   2 27733.7 641.021  10
  -2  -1   2 25997.5 708.830   3
  -2  -1   2 27026.9 541.915  11
  -1   3   3 23499.9 503.795   7
  -1   3   3 26222.5 659.383  10
  -2  -1   3 18333.0 585.595   4
   3  -2   3 25719.1 1047.32   3
  -2  -1   3 19303.4 494.612  11
  -2  -1   4 12063.5 459.831   4
  -2  -1   4 10948.7 464.149  12
  -2  -1   4 11311.0 396.990  11
  -2  -1   5 29213.6 707.457   5
  -1   3   5 24697.1 728.791  10
   3  -2   5 28902.1 763.042   8
   3  -2   5 29724.6 1122.50   2
  -2  -1   5 28115.4 772.418   6
  -1   3   5 23859.1 718.426   6
  -2  -1   5 28903.1 783.474  12
  -2  -1   6 15867.8 616.388   6
   3  -2   6 19167.5 674.190   8
  -2  -1   6 16471.2 546.265   5
   3  -2   6 19649.2 964.971   2
  -1   3   6 16589.5 628.527   6
  -1   3   6 15933.9 626.590  10
  -2  -1   6 15515.7 597.831  12
  -1   3   7 6816.66 430.535   6
   3  -2   7 7992.52 648.155   2
  -2  -1   7 7122.86 441.285   6
   3  -2   7 7156.64 761.649   1
   3  -2   7 7477.00 440.267   8
  -1   3   7 7605.75 454.091  10
   3  -2   7 8231.83 430.767   6
  -2  -1   7 7250.01 422.134  12
   3  -2   8 1759.96 224.626   8
   3  -2   8 1589.68 301.157   2
  -1   3   8 2740.38 279.287  10
   3  -2   8 2034.97 227.975   6
  -1   3   8 2428.63 279.232   6
  -2  -1   8 1711.36 239.792   6
  -2  -1   8 1646.85 207.334  12
   3  -2   9 6571.31 483.784   8
  -1   3   9 7172.94 509.885   6
  -1   3   9 8133.93 503.919  10
  -2  -1   9 6452.60 484.992   6
   3  -2   9 6709.40 444.958   6
  -2  -1   9 6407.59 422.262  12
  -1   3  10 6051.66 445.566  10
   3  -2  10 4678.48 391.116   6
   3  -2  10 5138.43 449.469   8
  -2  -1  10 5956.47 495.565   6
  -1   3  10 5810.50 489.032   6
  -2  -1  10 6056.90 425.973  12
  -1   3  11 13549.2 688.754  10
   3  -2  11 15408.0 828.402   8
  -1   3  11 13284.9 783.892   6
  -2  -1  11 15998.2 867.088   6
   3  -2  11 15682.9 770.076   6
   3  -2  12 4857.85 488.372   8
   3  -2  12 4987.75 460.651   6
  -2  -1  12 3947.72 448.132   6
  -1   3  12 3364.37 419.863   6
  -1   3  12 3424.80 361.777  10
   3  -2  13 6730.34 599.813   8
  -1   3  13 7391.74 554.048  10
   3  -2  13 7880.02 599.181   6
  -2  -1  13 5937.99 578.450   6
  -1   3  13 7348.85 642.262   6
  -2  -1  14 1883.50 338.804   6
   3  -2  14 1256.60 272.189   8
  -1   3  14 2122.97 355.798   6
   3  -2  14 1416.09 267.641   6
   3  -2  15 2109.08 356.027   6
   3  -2  15 1844.76 342.971   8
  -2  -1  15 2639.32 419.953   6
  -1   3  15 1608.03 330.283   6
  -2  -1  16 7979.12 758.853   6
  -1   3  16 7917.62 742.129   6
  -2  -1  16 6920.28 633.656  23
  -1   3  16 9018.31 567.955  20
   3  -2  16 7468.54 536.285  20
  -1   3  16 7561.60 502.831  17
  -2  -1  16 9073.36 629.504  18
  -1   3  16 6900.82 617.606  16
   3  -2  16 10188.4 727.448  16
  -2  -1  16 8462.30 694.063  16
  -1   3  17 6963.98 706.525   6
  -2  -1  17 7735.80 738.966   6
  -1   3  17 8322.07 559.176  20
   3  -2  17 5706.30 483.173  20
  -2  -1  17 6124.09 606.857  23
  -1   3  17 6884.70 626.171  16
  -2  -1  17 7975.18 696.473  16
   3  -2  17 7600.07 653.818  16
  -1   3  17 7056.65 490.773  17
  -2  -1  17 8690.90 643.577  18
  -1   3  18 1390.76 227.319  20
   3  -2  18 592.701 161.136  20
  -2  -1  18 1157.51 252.620  23
  -1   3  18 1081.64 245.768  16
  -1   3  18 1164.91 192.136  17
   3  -2  18 392.950 270.277  16
  -2  -1  18 1037.43 256.734  16
   3  -2  19 4580.76 431.473  20
  -1   3  19 5881.25 472.282  20
  -2  -1  19 4858.14 522.584  23
  -2  -1  19 6259.94 625.017  16
  -1   3  19 5070.56 530.757  16
  -1   3  19 4370.51 470.937  18
   3  -2  20 309.871 107.684  20
  -1   3  20 747.030 163.045  20
  -2  -1  20 408.856 150.665  23
  -2  -1  20 539.345 190.823  16
  -1   3  20 701.850 187.150  18
  -1   3  20 679.934 191.944  16
  -2  -1  21 758.147 185.691  23
  -1   3  21 972.628 187.221  20
   3  -2  21 989.652 184.700  20
  -2  -1  21 1004.24 228.679  16
  -1   3  21 647.306 164.841  16
  -1   3  21 591.340 162.938  18
  -2  -1  22 1051.15 204.892  23
  -1   3  22 1385.99 205.640  20
   3  -2  22 1312.42 202.932  20
  -2  -1  22 1492.74 276.038  16
  -1   3  22 1049.24 209.366  18
  -1   3  22 1052.32 213.799  16
  -2  -1  23 626.378 140.737  23
   3  -2  23 575.320 121.234  20
  -1   3  23 1014.36 177.238  18
  -2  -1  23 1015.77 237.591  16
   3  -2  24 248.805 71.8159  20
  -2  -1  24 321.146 91.3726  23
  -1   3  24 281.662 83.7179  18
  -2   3 -12 14230.2 572.267   9
  -2   3 -11 2736.00 240.524   9
  -2   3 -10 8011.21 400.579   9
  -2   3  -9 1888.42 160.054   7
  -1  -2  -9 1079.00 118.851  11
  -2   3  -8 9651.45 352.248   7
  -1  -2  -8 8888.20 325.216  11
  -2   3  -7 1001.80 112.356   7
   3  -1  -7 1034.74 197.029   4
  -2   3  -7 1019.75 154.940   4
  -1  -2  -7 694.701 90.2581  11
  -1  -2  -6 24975.0 1485.27   1
   3  -1  -6 26298.8 955.665   4
  -2   3  -6 24709.6 594.168   9
  -2   3  -6 25524.4 761.293   4
  -2   3  -6 25933.3 531.995   7
  -1  -2  -6 24190.8 505.933  11
  -1  -2  -5 10206.5 877.838   1
   3  -1  -5 7106.90 483.006   4
  -2   3  -5 7662.38 283.013   7
  -2   3  -5 7188.23 405.382   4
  -2   3  -5 7173.78 303.597   9
  -1  -2  -5 9263.20 297.038  11
  -2   3  -4 26058.9 553.517   9
  -1  -2  -4 37821.0 1618.79   1
  -2   3  -4 26447.3 511.818   7
  -2   3  -4 26398.9 795.250   4
   3  -1  -4 26364.0 914.960   4
  -1  -2  -4 35515.8 557.931  11
  -1  -2  -3 52803.4 1801.76   1
  -2   3  -3 53117.8 752.101   9
  -2   3  -3 54228.4 714.990   7
  -1  -2  -3 52808.9 684.316  11
   3  -1  -2 3267.53 307.804   3
  -1  -2  -2 3032.22 401.583   1
  -1  -2  -2 3140.20 167.582  11
   3  -1  -1 15510.4 695.841   3
  -1  -2  -1 12513.1 756.886   1
  -2   3  -1 14181.9 639.880   5
  -2   3  -1 14109.2 359.213   7
  -1  -2  -1 12282.9 337.024  11
  -2   3   0 7897.53 505.376   5
   3  -1   0 3687.64 351.935   3
  -1  -2   0 4089.25 402.529   1
  -2   3   0 7793.56 258.447   9
  -1  -2   0 4314.46 239.459  12
  -2   3   1 18749.8 397.951   9
  -1  -2   1 18228.9 761.405   1
  -2   3   1 19750.8 870.302   5
  -2   3   1 19115.2 484.047  10
  -2   3   2 8225.16 602.464   5
  -2   3   2 7922.99 333.629  10
  -2   3   2 8009.59 280.831   9
  -1  -2   3 15187.9 381.347   3
  -2   3   3 14063.2 847.901   5
  -2   3   3 13290.3 383.717   9
  -1  -2   3 15714.6 470.037  11
  -1  -2   3 15387.5 510.986  12
  -2   3   4 23125.5 643.795  10
   3  -1   4 21561.8 609.031   8
  -2   3   4 25232.3 1212.50   5
  -1  -2   4 19208.2 524.175   6
  -2   3   4 23481.3 535.442   9
  -1  -2   4 20785.4 616.096  12
   3  -1   5 33369.7 819.587   8
  -2   3   5 28810.1 755.781  10
  -2   3   5 31744.0 1441.28   5
  -1  -2   5 28703.9 719.728   6
   3  -1   5 34536.2 1005.50   2
  -1  -2   5 31336.3 782.430  12
   3  -1   6 6002.95 351.448   6
   3  -1   6 5575.34 355.205   8
  -1  -2   6 3613.34 273.382   6
   3  -1   6 5635.48 671.896   1
  -2   3   6 5175.14 334.026  10
   3  -1   6 5740.53 432.872   2
  -1  -2   6 3707.11 284.641  12
  -1  -2   7 773.290 140.244   6
   3  -1   7 971.220 159.614   8
   3  -1   7 1116.18 156.270   6
  -2   3   7 548.169 117.960  10
  -2   3   7 570.125 111.558  12
  -1  -2   7 746.319 129.977  12
  -2   3   8 4096.96 387.611   6
   3  -1   8 3777.27 307.859   6
  -2   3   8 4324.23 341.080  10
   3  -1   8 3833.56 351.235   8
  -1  -2   8 2166.43 259.145   6
  -2   3   8 4486.26 314.132  12
  -1  -2   8 2574.56 253.731  12
  -1  -2   9 588.887 149.456   6
   3  -1   9 509.706 131.922   8
  -2   3   9 562.455 155.029   6
   3  -1   9 527.323 126.872   6
  -2   3   9 535.345 130.920  10
  -1  -2   9 549.697 117.221  12
   3  -1  10 591.932 145.566   6
  -1  -2  10 523.653 143.791   6
   3  -1  10 404.246 133.487   8
  -2   3  10 311.142 125.555   6
  -2   3  10 304.757 95.4775  10
  -2   3  11 9735.46 696.213   6
   3  -1  11 11253.7 645.816   6
   3  -1  11 9614.75 654.011   8
  -1  -2  11 10584.6 676.511   6
  -2   3  11 9843.30 590.115  10
  -2   3  12 9151.70 588.740  10
   3  -1  12 8386.33 592.976   6
   3  -1  12 7859.17 628.870   8
  -1  -2  12 7485.82 603.781   6
  -2   3  12 9312.15 711.003   6
   3  -1  13 7967.37 650.580   8
  -2   3  13 7339.05 666.839   6
  -2   3  13 7916.41 550.518  10
   3  -1  13 9266.47 650.774   6
   3  -1  14 11615.0 767.992   6
   3  -1  14 9821.29 750.438   8
  -1  -2  14 11492.2 807.928   6
  -2   3  14 11347.4 856.419   6
  -1  -2  15 2696.60 411.314   6
  -2   3  15 2671.07 430.014   6
   3  -1  15 2501.93 370.324   6
  -1  -2  16 4628.42 542.664   6
  -2   3  16 4194.39 563.272   6
   3  -1  16 5043.41 536.972   6
  -1  -2  16 3738.51 451.306  23
  -2   3  16 4531.54 402.868  20
   3  -1  16 3772.07 380.500  20
  -1  -2  16 4876.11 447.799  18
  -2   3  16 3829.78 480.505  16
  -1  -2  16 5096.28 529.754  16
  -2   3  17 663.235 245.151   6
  -1  -2  17 806.349 234.837   6
  -1  -2  17 726.878 208.728  23
  -2   3  17 727.142 166.629  20
   3  -1  17 552.945 152.925  20
  -2   3  17 489.225 163.609  18
   3  -1  17 937.555 236.668  16
  -1  -2  17 764.850 212.227  16
  -2   3  17 703.734 217.257  16
  -2   3  18 4700.02 417.804  20
  -1  -2  18 2843.22 398.207  23
   3  -1  18 2806.05 339.025  20
  -2   3  18 3958.39 511.090  16
   3  -1  18 3575.93 447.252  16
  -1  -2  18 3975.67 492.290  16
  -2   3  18 3559.95 432.246  18
  -2   3  19 1431.91 234.576  20
   3  -1  19 1658.28 257.564  20
  -1  -2  19 1594.14 289.831  23
  -1  -2  19 2452.02 375.646  16
  -2   3  19 1290.49 279.404  16
   3  -1  19 1569.31 324.564  16
  -2   3  19 1310.37 264.460  18
  -1  -2  20 3183.37 398.950  23
   3  -1  20 2839.47 331.448  20
  -2   3  20 3437.64 354.065  20
  -2   3  20 2560.22 354.641  18
  -2   3  20 2699.54 406.222  16
  -1  -2  21 225.143 114.771  23
   3  -1  21 173.641 97.2782  20
  -2   3  21 297.124 105.928  20
  -1  -2  21 317.406 119.577  16
  -2   3  21 203.857 98.2405  18
  -2   3  21 251.496 135.954  16
   3  -1  22 448.494 120.582  20
  -1  -2  22 334.450 109.931  23
  -2   3  22 339.362 125.388  18
  -1  -2  22 769.132 274.936  16
  -2   3  22 322.968 138.270  16
   3  -1  23 40.5111 39.9628  20
  -1  -2  23 175.096 83.7342  23
  -2   3  23 58.8297 62.5691  16
  -2   3  23 38.5241 31.5924  18
   3  -1  24 249.202 71.9275  20
  -1  -2  24 141.698 72.2397  23
  -2   3  24 120.555 78.0126  16
  -3   3 -10 8501.46 389.797   9
  -3   3  -9 16489.2 520.708   9
  -3   3  -8 356.240 73.1905   9
  -3   3  -7 6119.50 249.052   7
  -3   3  -7 6301.91 296.986   9
  -3   3  -7 6042.00 486.351   4
   0  -3  -7 6115.14 241.061  11
  -3   3  -6 6450.39 253.846   7
  -3   3  -6 6408.04 290.055   9
  -3   3  -6 6466.01 486.110   4
   3   0  -6 4075.97 321.190   3
   0  -3  -6 4741.13 675.539   1
   0  -3  -6 4299.82 198.956  11
  -3   3  -5 6470.83 280.062   9
   0  -3  -5 5559.77 299.153   2
   0  -3  -5 5425.26 674.686   1
   0  -3  -5 5322.64 601.844   5
  -3   3  -5 6110.83 464.176   4
  -3   3  -5 6114.60 242.841   7
   0  -3  -5 5344.84 219.723  11
   0  -3  -4 26574.5 1434.76   1
  -3   3  -4 31288.2 1025.34   4
   3   0  -4 25163.3 833.075   3
  -3   3  -4 31027.1 586.876   9
  -3   3  -4 30214.8 536.651   7
   0  -3  -4 27003.2 743.917   2
   0  -3  -4 26691.1 1281.10   5
   0  -3  -4 26389.4 494.455  11
   0  -3  -3 17382.6 653.161   2
  -3   3  -3 11408.7 340.384   7
  -3   3  -3 11647.0 619.816   4
   0  -3  -3 17076.4 1096.09   1
   3   0  -3 14867.6 667.106   3
  -3   3  -3 12106.3 358.880   9
   0  -3  -3 16734.5 962.171   5
   0  -3  -3 16699.2 397.793  11
  -3   3  -2 2473.69 295.241   4
   0  -3  -2 2855.02 375.664   5
  -3   3  -2 2344.17 157.239   7
   3   0  -2 2532.45 294.562   3
  -3   3  -2 2451.67 159.023   9
   0  -3  -2 2715.31 281.408   2
   0  -3  -2 2838.38 421.803   1
   0  -3  -2 3271.66 180.144  11
  -3   3  -1 58043.4 1468.64   4
   0  -3  -1 59782.6 1819.81   1
   3   0  -1 68835.9 1621.33   3
   0  -3  -1 61531.4 1622.47   5
  -3   3  -1 53325.7 766.835   7
   0  -3  -1 64304.3 1471.32   2
   0  -3  -1 62842.5 842.941  11
   0  -3   0 11249.7 660.569   2
   0  -3   0 11078.3 629.971   5
   0  -3   0 10326.7 701.651   1
   0  -3   0 10896.2 369.929  11
   0  -3   1 8386.18 607.799   2
   0  -3   1 7798.99 486.938   5
   0  -3   1 7913.80 572.229   1
   0  -3   1 7913.96 328.340  11
   0  -3   2 17634.3 620.745   5
   3   0   2 16096.6 451.622   8
   0  -3   2 18248.9 963.227   2
  -3   3   2 23280.9 577.890  10
   0  -3   2 17575.6 763.905   1
  -3   3   2 22234.4 549.439   9
  -3   3   2 22411.6 1004.85   5
   0  -3   2 17498.3 505.119  11
   0  -3   3 51466.5 1119.97   1
  -3   3   3 46109.6 1538.68   5
   3   0   3 51373.5 878.281   8
  -3   3   3 45771.8 870.324  10
   3   0   3 54687.9 1917.23   1
  -3   3   3 46058.9 832.151   9
  -3   3   4 7817.63 376.370  10
  -3   3   4 7849.56 363.751   9
  -3   3   4 8236.15 697.095   5
   0  -3   4 12042.6 386.519   6
   3   0   4 12153.7 463.935   8
   3   0   4 13894.3 1033.94   1
   0  -3   4 11212.5 372.042   1
  -3   3   5 1499.19 174.298  10
   0  -3   5 2094.38 179.678   6
   0  -3   5 1961.01 153.519   8
   3   0   5 2145.02 184.582   2
  -3   3   5 1632.25 338.267   5
   3   0   5 1891.32 396.019   1
   3   0   5 1950.42 202.432   8
  -3   3   6 2722.91 245.678  10
   3   0   6 2430.20 247.415   8
   0  -3   6 3397.26 227.456   8
   0  -3   6 3230.00 251.955   6
  -3   3   6 2880.88 463.599   5
  -3   3   6 2739.10 250.185  12
   0  -3   7 47005.5 1057.59   6
   3   0   7 46945.6 1004.72   6
   0  -3   7 45781.7 917.032   8
   3   0   7 46695.9 1152.73   8
  -3   3   7 46318.7 1962.05   5
  -3   3   7 45488.2 1052.11  10
  -3   3   7 47392.4 1104.03  12
  -3   3   8 12165.6 563.797  10
   3   0   8 13322.9 661.635   8
  -3   3   8 11687.6 567.042  12
  -3   3   9 14282.2 796.879   6
   3   0   9 13317.7 611.055   6
   0  -3   9 13604.2 647.969   6
  -3   3   9 13392.0 615.160  10
   3   0   9 12354.8 674.692   8
  -3   3   9 13398.6 626.423  12
  -3   3  10 541.642 166.695   6
   3   0  10 876.189 187.102   8
   3   0  10 774.551 158.903   6
  -3   3  10 536.508 125.965  10
   0  -3  10 852.925 174.626   6
  -3   3  11 416.643 155.698   6
   3   0  11 436.518 155.034   8
   0  -3  11 186.976 88.2881   6
   3   0  11 451.033 130.824   6
  -3   3  11 491.327 128.509  10
  -3   3  12 4483.88 403.940  10
   3   0  12 5313.07 462.448   6
   3   0  12 4897.20 494.293   8
   0  -3  12 4064.00 424.577   6
  -3   3  12 4691.61 527.775   6
   3   0  13 4460.62 449.504   6
   3   0  13 4061.23 471.865   8
   0  -3  13 4048.16 444.729   6
  -3   3  13 3471.78 476.967   6
  -3   3  13 3485.57 354.896  10
   3   0  14 4083.84 449.021   6
   0  -3  14 4143.48 475.898   6
  -3   3  14 3804.81 513.613   6
   0  -3  15 4652.13 510.534   6
  -3   3  15 3665.25 526.167   6
   3   0  15 4914.47 514.200   6
  -3   3  15 4178.55 370.451  20
   3   0  15 3767.58 369.551  20
   0  -3  15 3991.94 437.563  23
  -3   3  15 3308.27 441.890  16
   0  -3  15 4945.75 511.024  16
  -3   3  15 3475.88 392.856  18
  -3   3  16 716.231 246.802   6
   0  -3  16 638.025 200.389   6
   3   0  16 654.209 193.077   6
   0  -3  16 533.457 178.032  23
  -3   3  16 705.674 153.322  20
   3   0  16 737.670 167.354  20
  -3   3  16 626.449 180.948  18
   0  -3  16 766.461 208.787  16
  -3   3  16 571.053 186.009  16
  -3   3  17 806.685 248.036   6
   0  -3  17 829.285 221.779   6
   0  -3  17 753.678 194.300  23
   3   0  17 1123.92 213.601  20
  -3   3  17 908.708 183.911  20
  -3   3  17 741.886 229.750  16
  -3   3  17 750.608 188.995  18
   0  -3  17 864.663 226.987  16
   0  -3  18 1966.44 316.580  23
   3   0  18 2276.69 306.884  20
  -3   3  18 2402.89 301.609  20
   3   0  18 1883.95 260.275  17
  -3   3  18 1936.92 320.553  18
   0  -3  18 2875.06 404.951  16
  -3   3  18 1644.01 308.386  16
  -3   3  19 59.5596 49.1827  20
   0  -3  19 205.574 101.550  23
   3   0  19 272.240 118.924  20
  -3   3  19 45.5222 82.1374  16
   0  -3  19 369.903 160.276  16
  -3   3  19 13.8039 60.7591  18
   3   0  19 170.694 93.3212  17
   3   0  20 1277.88 222.680  20
  -3   3  20 2150.46 269.973  20
   0  -3  20 1132.87 223.216  23
  -3   3  20 1497.51 290.437  16
  -3   3  20 1627.38 278.518  18
   0  -3  20 1697.94 333.585  16
   3   0  21 227.863 104.533  20
   0  -3  21 131.870 78.3822  23
  -3   3  21 259.998 127.392  18
   0  -3  21 230.765 368.190  16
  -3   3  21 14.4485 68.5825  16
   0  -3  22 328.329 106.960  23
   3   0  22 638.446 138.640  20
  -3   3  22 263.431 114.557  16
  -3   3  22 372.164 126.074  18
   3   0  23 39.4763 26.3645  20
  -3   3  23-4.34608 61.0439  16
   0  -3  24 27.3178 61.8382  23
   3   0  24 49.6423 35.8167  20
  -3   3  24-66.3455 56.7719  16
  -4   3  -8 15561.6 489.178   9
  -4   3  -7 270.714 65.5012   9
  -4   3  -6 3961.37 235.450   9
  -4   3  -6 4142.04 461.999   4
  -4   3  -5 125.561 44.0120   9
  -4   3  -5 106.833 68.6518   4
  -4   3  -4 10840.8 373.152   9
  -4   3  -4 11601.6 735.993   4
   1  -4  -4 10855.3 614.193   2
   1  -4  -4 9993.62 328.993  11
  -4   3  -3 247.530 94.5603   4
   1  -4  -3 654.021 205.828   5
  -4   3  -3 421.261 81.7017   9
   1  -4  -3 769.415 166.520   2
   1  -4  -3 810.153 98.3300  11
   1  -4  -2 596.652 162.902   2
   1  -4  -2 544.568 174.734   5
  -4   3  -2 280.251 113.868   4
  -4   3  -2 348.168 69.2886   9
   1  -4  -2 601.973 88.4028  11
  -4   3  -1 32910.6 696.601   9
   1  -4  -1 36125.3 1320.94   5
   3   1  -1 34944.9 1364.91   1
   1  -4  -1 38440.5 1324.80   2
  -4   3  -1 31900.7 1207.32   4
   1  -4  -1 36326.2 692.559  11
   1  -4   0 4297.05 466.756   2
  -4   3   0 5093.67 283.205   9
   1  -4   0 4242.07 414.646   5
  -4   3   0 5265.93 504.180   4
  -4   3   1 9194.08 386.401   9
   1  -4   1 9063.23 561.541   5
   3   1   1 9881.53 808.292   1
   1  -4   1 9396.55 719.703   2
   1  -4   2 15636.6 974.722   2
   3   1   2 18389.6 491.651   8
   3   1   2 19238.8 1181.31   1
  -4   3   2 16850.2 551.994   9
   1  -4   3 10777.0 844.267   2
   1  -4   3 10179.8 473.699   4
  -4   3   3 10003.8 447.150   9
  -4   3   3 10216.7 755.282   5
   3   1   3 11127.7 943.092   1
   3   1   3 10772.7 422.827   8
  -4   3   3 10887.0 511.198  12
  -4   3   4 5561.52 578.526   5
   1  -4   4 4394.90 558.625   2
  -4   3   4 5789.22 389.067  12
   1  -4   5 9904.70 412.635   8
   3   1   5 9937.12 471.289   8
  -4   3   5 8924.59 771.967   5
  -4   3   5 8344.27 483.049  12
   1  -4   6 1084.81 146.314   8
   1  -4   6 1064.62 144.944   6
  -4   3   6 1489.70 211.295  12
   1  -4   7 5123.00 333.194   6
   1  -4   7 4710.39 314.193   8
  -4   3   7 5844.69 429.706  12
   3   1   8 7419.16 417.475   6
   1  -4   8 6066.13 396.266   6
   3   1   8 5932.02 450.953   8
   1  -4   8 5580.67 373.576   8
  -4   3   8 6328.22 460.421  12
   3   1   9 1333.63 192.710   6
   3   1   9 1199.09 216.985   8
   1  -4   9 2175.34 250.447   6
  -4   3   9 1825.00 254.185  12
   3   1  10 5277.65 464.178   8
  -4   3  10 4987.44 530.679   6
   1  -4  10 4391.32 379.574   6
   3   1  10 5659.53 419.824   6
  -4   3  10 4774.68 430.282  12
   3   1  11 16241.1 753.258   6
   3   1  11 15576.9 847.660   8
   1  -4  11 13205.9 707.285   6
  -4   3  11 13433.3 890.823   6
   3   1  12 116.563 82.1183   6
  -4   3  12 50.8938 82.8615   6
   1  -4  12 117.783 82.6408   6
   3   1  12 6.87674 59.6813  10
   3   1  13 3948.30 418.155   6
   1  -4  13 3444.21 397.901   6
  -4   3  13 3386.65 497.371   6
  -4   3  14 2069.38 390.083   6
   3   1  14 2505.50 349.109   6
   1  -4  14 2127.02 323.973   6
   1  -4  15 561.491 179.360   6
  -4   3  15 449.164 209.385   6
  -4   3  15 291.153 103.957  20
  -4   3  15 328.514 152.578  23
   3   1  15 524.031 134.726  20
   1  -4  15 398.347 138.921  23
  -4   3  15 182.968 85.2310  16
   1  -4  15 664.884 205.135  16
  -4   3  15 353.389 126.613  18
   1  -4  16 912.801 236.599   6
  -4   3  16 1120.98 294.389   6
   1  -4  16 740.492 188.618  23
  -4   3  16 1390.98 213.568  20
   3   1  16 952.018 196.876  20
  -4   3  16 952.972 241.733  23
  -4   3  16 1025.52 256.446  16
   1  -4  16 1039.94 260.286  16
  -4   3  16 1129.17 240.116  18
   1  -4  17 2180.94 345.193   6
  -4   3  17 1793.32 393.492   6
   3   1  17 1709.18 256.107  20
  -4   3  17 1582.09 305.426  23
   1  -4  17 1524.78 275.584  23
  -4   3  17 2364.87 290.067  20
  -4   3  17 1681.05 340.809  16
   3   1  17 1380.03 225.015  17
   1  -4  17 2589.95 427.992  16
  -4   3  17 1914.95 313.276  18
  -4   3  18 870.468 237.187  23
   1  -4  18 1124.46 241.053  23
   3   1  18 1192.29 217.217  20
   3   1  18 827.064 180.015  17
   1  -4  18 1797.59 406.381  16
  -4   3  18 1056.45 233.364  18
  -4   3  18 1070.22 285.393  16
   3   1  19 214.077 92.0704  20
  -4   3  19-20.5976 60.5422  23
   1  -4  19 103.558 82.2141  23
  -4   3  19-19.8300 97.7885  16
   1  -4  19-161.793 364.358  16
  -4   3  19 64.5369 84.4518  18
   3   1  19 167.372 82.7128  17
   1  -4  20 2245.45 306.154  23
   3   1  20 2643.89 306.051  20
  -4   3  20 2126.78 329.435  23
  -4   3  20 2525.08 377.246  16
   3   1  20 2035.79 263.532  17
  -4   3  20 3108.70 387.487  18
   3   1  21 903.352 172.754  20
  -4   3  21 372.868 136.484  23
   1  -4  21 750.372 176.396  23
  -4   3  21 528.154 184.677  16
   3   1  21 720.631 133.303  17
   3   1  21 646.512 154.056  18
   3   1  22 171.681 80.2593  20
   1  -4  22 95.7625 76.2934  23
   3   1  22 126.260 62.0971  17
   3   1  22 136.355 82.2983  18
  -4   3  22 147.084 99.4663  16
   3   1  23 29.5443 41.9985  20
   1  -4  23 107.226 69.7436  23
  -4   3  23 46.7371 63.6116  16
   1  -4  24 359.510 83.3989  23
   3   1  24 675.858 112.589  20
  -4   3  24 661.988 141.330  16
   3   2 -15 4376.42 423.181   7
   3   2 -14 3479.20 376.116   7
  -5   3  -7 1031.89 135.902   9
  -5   3  -6 10265.2 420.760   9
  -5   3  -5 3805.39 256.679   9
  -5   3  -4 2041.36 194.503   9
  -5   3  -4 1986.53 204.484  12
  -5   3  -3 3246.04 244.648   9
  -5   3  -3 3534.31 278.126  12
  -5   3  -2 43440.5 904.010   9
  -5   3  -2 44762.1 1610.42   4
   2  -5  -2 46081.4 1598.20   2
   3   2  -2 40429.4 1507.46   1
  -5   3  -2 43604.5 1011.14  12
  -5   3  -1 918.514 136.673   9
   3   2  -1 672.082 203.321   2
   2  -5  -1 315.117 132.898   2
  -5   3  -1 903.980 223.777   4
   3   2  -1 659.499 211.483   1
  -5   3  -1 966.730 152.108  12
   3   2   0 46057.3 817.899   7
   3   2   0 46567.4 1848.09   1
   2  -5   0 49673.2 1787.65   2
   3   2   0 44957.7 1553.82   2
  -5   3   0 49565.8 1710.67   4
  -5   3   0 47506.5 996.277   9
  -5   3   0 49472.6 1125.07  12
  -5   3   1 8398.58 434.999   9
   3   2   1 8137.86 804.993   1
   3   2   1 7561.95 588.720   2
   3   2   1 8113.36 316.009   7
  -5   3   1 8666.16 742.970   4
   2  -5   1 8234.43 762.241   2
   2  -5   1 7411.72 584.293   4
  -5   3   1 8895.47 491.803  12
  -5   3   2 7153.55 408.544   9
   3   2   2 7385.39 529.793   2
   2  -5   2 8431.09 576.814   4
   3   2   2 7521.06 277.061   7
   2  -5   2 8053.95 774.757   2
  -5   3   2 7527.93 465.202  12
  -5   3   2 6726.44 248.747  11
   2  -5   3 380.645 115.104   4
  -5   3   3 1193.21 190.538  12
   3   2   4 4098.43 286.085   8
  -5   3   4 3061.30 316.897  12
   3   2   5 5558.27 360.566   8
  -5   3   5 6740.10 479.207  12
   2  -5   6 6368.70 396.542   8
  -5   3   6 5305.05 437.980  12
   2  -5   7 21026.8 747.573   8
  -5   3   7 20205.9 883.700  12
   2  -5   8 96.1311 68.9761   8
  -5   3   8 27.7445 53.8120  12
  -5   3   9 13985.8 790.139  12
  -5   3  10 3309.09 393.691  12
  -5   3  11 1851.14 344.693   6
  -5   3  11 1675.44 280.432  12
  -5   3  12 616.081 226.109   6
   3   2  12 540.194 171.894  10
  -5   3  13 139.820 72.8785   6
   3   2  13 62.9178 81.8875  10
  -5   3  14 1109.79 294.141   6
   3   2  14 1003.04 180.776  20
  -5   3  14 1005.45 259.621  23
   2  -5  14 1166.37 227.619  23
   2  -5  14 1988.98 421.677  16
  -5   3  14 1087.56 256.325  16
  -5   3  14 956.638 203.997  18
  -5   3  15 2725.10 471.874   6
   2  -5  15 3838.87 411.153  23
  -5   3  15 2135.16 375.675  23
   3   2  15 3435.26 345.614  20
  -5   3  15 2593.07 418.243  16
  -5   3  15 3056.23 379.422  18
  -5   3  16 971.321 281.395   6
   3   2  16 1437.18 231.477  20
  -5   3  16 1086.47 244.062  23
   2  -5  16 1596.22 267.370  23
  -5   3  16 1272.41 299.908  16
   3   2  16 1518.96 239.165  17
  -5   3  16 1637.03 288.461  18
  -5   3  17 989.145 256.825  23
   3   2  17 1426.92 230.842  20
   2  -5  17 1397.25 256.270  23
  -5   3  17 1447.24 280.330  18
  -5   3  17 1018.09 266.800  16
   3   2  17 1451.45 230.528  17
   3   2  18 751.796 171.743  20
   2  -5  18 848.336 213.596  23
  -5   3  18 623.553 201.375  23
  -5   3  18 681.826 217.589  16
  -5   3  18 990.120 228.656  18
   3   2  18 602.317 161.736  17
   2  -5  19 90.9090 91.1215  23
  -5   3  19 323.401 150.402  23
   3   2  19 137.842 63.1889  20
   3   2  19 165.855 82.9125  17
  -5   3  19 334.946 149.051  16
  -5   3  20 250.747 135.361  23
   2  -5  20 196.852 154.374  23
   3   2  20 252.294 92.3155  20
   3   2  20 305.666 97.7594  17
  -5   3  20 246.009 137.003  16
   2  -5  21 1686.20 241.567  23
   3   2  21 2079.18 244.896  20
  -5   3  21 1342.09 240.264  23
   3   2  21 1306.88 223.940  18
  -5   3  21 1874.05 313.610  16
   3   2  21 1689.34 210.588  17
   2  -5  22 490.751 122.641  23
  -5   3  22 439.134 123.265  23
   3   2  22 684.262 130.440  20
   3   2  22 429.706 114.515  18
  -5   3  22 627.264 166.296  16
   3   2  22 524.712 109.932  17
   2  -5  23 190.378 62.4091  23
   3   2  23 388.021 91.9069  20
  -5   3  23 180.748 79.6950  16
   3   2  23 248.167 61.8449  17
   3   2  23 139.756 61.6213  18
   3   3 -15 203.719 88.8023   7
   3   3 -14 3699.68 397.073   7
   3   3 -13 1009.01 208.984   7
   3   3 -12 2825.58 341.203   7
   3   3 -11 283.876 114.317   7
   3   3 -10 5209.20 434.205   7
   3   3  -9 4185.88 382.145   7
   3   3  -8 8615.71 528.645   7
   3   3  -7 466.349 121.367   7
   3   3  -6 3224.48 301.584   7
   3   3  -5 4305.13 336.629   7
  -6   3  -5 3696.72 287.819   9
  -6   3  -4 1809.40 206.949   9
  -6   3  -4 1740.32 210.007  12
  -6   3  -3 3268.55 274.466   9
  -6   3  -3 3246.03 298.405  12
   3   3  -2 1557.51 180.041   7
  -6   3  -2 1318.28 178.573   9
  -6   3  -2 1267.32 190.378  12
   3   3  -1 3453.31 252.423   7
  -6   3  -1 3247.07 288.515   9
  -6   3  -1 3291.99 318.573  12
   3   3   0 1944.58 178.118   7
  -6   3   0 2568.96 264.283   9
  -6   3   0 2488.57 192.079  11
  -6   3   0 2566.98 288.842  12
  -6   3   1 9011.75 344.236  11
  -6   3   1 8909.50 543.263  12
   3   3   2 22005.6 532.143   7
  -6   3   2 20626.4 855.164  12
  -6   3   3 3414.31 356.456  12
  -6   3   4 1407.73 244.220  12
  -6   3   5 1456.69 251.991  12
  -6   3   6 5762.23 510.063  12
   3  -6   7 6458.00 452.774   8
  -6   3   7 5927.36 529.738  12
   3  -6   8 11208.7 624.519   8
  -6   3   8 11682.9 767.883  12
  -6   3   9 235.637 127.294  12
  -6   3  10 3197.20 410.791  12
   3   3  11 874.061 220.087  10
  -6   3  11 1174.10 293.932   6
  -6   3  11 1003.47 237.594  12
   3   3  12 512.105 172.589  10
  -6   3  12 463.444 178.006   6
  -6   3  12 376.004 148.351  12
   3   3  13 1424.02 288.005  10
  -6   3  13 1797.51 376.852   6
   3  -6  13 1510.99 251.956  23
  -6   3  13 1526.50 310.215  23
  -6   3  13 1439.48 290.157  16
  -6   3  13 2036.20 293.481  18
  -6   3  14 73.8360 115.429   6
   3   3  14 11.6771 66.0248  10
   3  -6  14-58.2868 113.292  23
   3   3  14 25.1666 49.0012  20
  -6   3  14-78.9837 106.727  23
   3   3  14-25.6734 41.7771  17
  -6   3  14 43.3119 93.7440  16
  -6   3  15 4210.76 612.312   6
  -6   3  15 3607.37 482.260  23
   3   3  15 3775.96 354.329  20
   3  -6  15 4235.33 425.254  23
   3   3  15 3151.38 356.651  17
  -6   3  15 4433.28 537.802  16
  -6   3  16 3483.47 482.328  23
   3   3  16 3735.20 358.807  20
   3  -6  16 4347.99 440.337  23
   3   3  16 3157.69 355.157  17
  -6   3  16 4157.53 525.060  16
   3   3  17 904.972 175.516  20
   3  -6  17 1631.61 274.343  23
  -6   3  17 1201.13 277.117  23
   3  -6  17 1105.94 195.875  20
  -6   3  17 1667.33 331.510  16
   3   3  17 713.966 161.887  17
   3  -6  18 198.031 137.991  23
  -6   3  18-18.9633 96.2297  23
   3   3  18 151.319 75.7128  20
  -6   3  18 127.990 63.9030  16
   3   3  18 93.7365 69.3484  17
   3  -6  19 257.270 138.323  23
  -6   3  19 183.450 116.507  23
   3   3  19 138.769 60.0617  20
  -6   3  19 101.919 75.0698  16
   3   3  19 160.069 88.4143  17
   3  -6  20 8.44392 70.2828  23
   3   3  20 160.331 74.9803  20
  -6   3  20 203.078 85.2325  23
   3   3  20 159.219 72.5767  17
   3  -6  21 177.992 85.7003  23
  -6   3  21 181.077 100.338  23
   3   3  21 140.709 60.7497  20
   3   3  21 167.112 69.4903  17
  -6   3  21 197.848 107.579  16
   3  -6  22 1213.69 164.551  23
  -6   3  22 560.996 140.705  23
   3   3  22 1072.38 151.731  20
   3   3  22 869.795 127.719  17
   3   3  22 647.157 133.159  18
  -6   3  22 1077.29 201.973  16
   3  -6  23 548.033 97.0118  23
  -6   3  23 440.504 111.649  16
   3   3  23 388.752 77.9617  17
   3   4 -14 23.9362 37.9074   7
   3   4 -13 993.460 205.205   7
   3   4 -12 2822.30 343.121   7
   3   4 -11 529.899 149.416   7
   3   4 -10 165.803 97.2991   7
   3   4  -9 478.012 139.870   7
   3   4  -8 2925.64 320.620   7
   3   4  -7 198.618 88.7577   7
   3   4  -6 4450.68 370.204   7
   3   4  -5 3370.30 314.135   7
   3   4  -4 1027.22 164.062   7
  -7   3  -3 10038.5 472.076  11
  -7   3  -3 10019.5 591.287  12
   3   4  -2 1597.07 193.434   7
  -7   3  -2 1283.26 164.122  11
  -7   3  -2 1234.00 212.912  12
  -7   3  -1 735.297 170.229  12
  -7   3  -1 801.612 121.508  11
   3   4   0 270.687 75.4476   7
  -7   3   0 305.081 81.5280  11
  -7   3   0 296.433 130.368  12
   3   4   1 15825.0 534.280   7
  -7   3   1 13731.7 483.813  11
  -7   3   1 14052.9 766.094  12
  -7   3   2 1847.58 290.680  12
  -7   3   3 5446.83 507.982  12
  -7   3   4 1708.50 282.284  12
  -7   3   5 898.693 219.217  12
  -7   3   6 78.6562 57.1927  12
   4  -7   7 5979.94 489.898   8
  -7   3   7 5766.38 572.055  12
   4  -7   8 5611.39 489.093   8
  -7   3   8 4943.30 537.363  12
  -7   3   9 871.863 243.089  12
   3   4  10 489.476 166.186  10
  -7   3  10 454.904 187.193  12
  -7   3  11 732.558 238.998   6
   3   4  11 1035.25 253.142  10
  -7   3  11 765.812 225.640  12
  -7   3  12 1271.88 286.751  12
  -7   3  12 1318.39 261.123  14
   3   4  12 842.891 231.373  10
  -7   3  12 1113.56 314.420   6
   4  -7  12 1234.30 210.943  23
  -7   3  12 1225.60 272.088  16
   3   4  12 831.605 169.900  17
   3   4  13 1086.78 269.054  10
  -7   3  13 1262.76 317.769   6
   4  -7  13 1554.15 247.733  23
  -7   3  13 1191.14 284.917  23
   3   4  13 803.714 172.506  17
  -7   3  13 1235.21 280.616  16
   3   4  13 895.508 188.683  19
   3   4  14 310.744 148.761  10
  -7   3  14 42.1165 59.4400   6
  -7   3  14 53.0536 70.9509  23
   4  -7  14 237.203 131.081  23
   3   4  14 288.765 118.316  17
  -7   3  14 265.378 165.751  16
  -7   3  15 513.265 209.499  23
   4  -7  15 690.156 173.912  23
   3   4  15 484.605 140.322  17
  -7   3  15 441.292 166.014  16
   4  -7  16 907.131 189.391  15
  -7   3  16 730.861 233.957  23
   4  -7  16 1394.80 234.942  23
  -7   3  16 765.679 222.262  16
   3   4  16 865.274 184.666  17
   4  -7  17 891.211 179.104  20
   3   4  17 1776.43 231.612  20
  -7   3  17 1358.12 307.996  23
   4  -7  17 1723.34 257.536  23
  -7   3  17 1311.71 272.551  16
   3   4  17 1693.71 247.127  17
   4  -7  18 430.897 125.932  20
   4  -7  18 889.029 181.562  23
  -7   3  18 507.987 184.430  23
   3   4  18 818.767 150.975  20
  -7   3  18 645.940 206.505  16
   3   4  18 724.254 158.166  17
   3   4  19 916.139 159.156  20
   4  -7  19 1265.42 203.399  23
  -7   3  19 1001.62 234.326  23
  -7   3  19 938.256 221.950  16
   3   4  19 861.823 162.724  17
   4  -7  20 115.322 73.9139  23
  -7   3  20-37.4365 48.4759  23
   3   4  20 32.4425 49.1129  17
  -7   3  20-78.7053 67.1716  16
   4  -7  21 259.349 82.5273  23
  -7   3  21 37.8859 53.1516  23
  -7   3  21 103.728 72.8824  16
   3   4  21 186.541 63.1364  17
  -7   3  22 409.043 109.505  23
   4  -7  22 823.565 121.214  23
   3   4  22 690.211 109.925  17
  -7   3  22 728.350 148.191  16
   3   4  22 368.154 95.9198  18
  -6   2 -15 327.414 115.477  11
   2   4 -15 600.777 154.556   7
   2   4 -14 381.809 127.924   7
   2   4 -13 222.001 97.2442   7
   2   4 -12 254.429 103.054   7
   2   4 -11 877.780 172.844   7
   2   4 -10 15189.5 722.584   7
   2   4  -9 12162.9 629.966   7
   2   4  -8 2824.29 295.079   7
   2   4  -7 6403.39 430.427   7
   2   4  -6-9.16695 51.1455   7
   2   4  -5 3724.63 306.246   7
   2   4  -4 24261.8 755.561   7
  -6   2  -3 24508.7 684.097  11
  -6   2  -3 24134.3 813.802  12
  -6   2  -2 11265.4 566.544  12
  -6   2  -2 10972.9 446.159  11
   2   4  -1 8174.37 385.044   7
  -6   2  -1 8594.64 509.064  12
  -6   2  -1 8193.19 376.763  11
   2   4   0 7949.51 366.807   7
  -6   2   0 7644.64 349.377  11
  -6   2   0 7838.72 510.207  12
   2   4   1 11067.3 423.776   7
  -6   2   1 10259.9 391.652  11
  -6   2   1 10451.4 604.138  12
  -6   2   2 4947.36 425.390  12
  -6   2   2 4950.71 272.496  11
  -6   2   3 12625.0 699.305  12
  -6   2   4 9457.14 619.960  12
  -6   2   5 6308.52 524.712  12
  -6   2   6 3959.48 427.373  12
   4  -6   7 5597.69 446.757   8
  -6   2   7 4869.40 484.656  12
   4  -6   8 8277.59 571.540   8
  -6   2   8 7390.01 605.795  12
   4  -6   9 12319.6 723.484   8
   2   4   9 13527.7 826.960  10
  -6   2   9 12665.3 811.311  12
  -6   2  10 1539.32 319.949   6
   4  -6  10 2450.12 335.426   8
   2   4  10 1638.53 288.684  10
  -6   2  10 1754.28 310.953  12
   4  -6  11 5053.55 507.741   8
  -6   2  11 4842.37 590.257   6
   2   4  11 4637.37 512.998  10
  -6   2  11 4967.00 531.996  12
  -6   2  12 1202.59 306.271   6
   4  -6  12 1476.59 285.662   8
  -6   2  12 1229.73 265.762  12
   2   4  13 5838.61 609.287  10
  -6   2  13 4698.65 601.455   6
  -6   2  13 4085.02 510.178  23
   2   4  13 5729.60 409.291  20
   4  -6  13 6577.83 484.217  23
   2   4  13 5429.92 444.153  17
  -6   2  13 4332.35 507.536  16
  -6   2  14 1663.37 363.945   6
   2   4  14 2499.61 404.485  10
  -6   2  14 1416.51 301.618  23
   4  -6  14 2658.07 319.574  23
   2   4  14 2560.11 282.860  20
   2   4  14 2218.16 288.727  17
  -6   2  14 1372.11 297.766  16
  -6   2  15 180.896 126.375   6
   2   4  15 293.775 145.200  10
   4  -6  15 391.244 130.693  23
   2   4  15 215.770 93.4015  20
  -6   2  15 185.353 138.158  23
  -6   2  15 161.268 122.643  16
   2   4  15 235.279 115.943  17
   4  -6  16 166.147 85.3257  15
   4  -6  16 250.578 102.063  23
   2   4  16 315.305 112.196  20
  -6   2  16 222.905 128.109  23
  -6   2  16 229.824 128.107  16
   2   4  16 210.023 85.6403  17
   4  -6  17 173.823 113.243  23
   2   4  17 402.802 122.487  20
  -6   2  17 74.2826 110.837  23
   2   4  17 281.940 78.8994  17
  -6   2  17 140.233 122.225  16
   4  -6  18 1901.14 266.564  20
   2   4  18 2457.59 285.001  20
   4  -6  18 2632.49 316.582  23
  -6   2  18 1785.21 336.706  23
   2   4  18 2090.53 281.583  17
  -6   2  18 2043.37 345.802  16
   4  -6  19 600.327 149.915  20
  -6   2  19 332.395 143.324  23
   4  -6  19 937.639 187.928  23
   2   4  19 906.938 168.484  20
   2   4  19 954.425 178.759  17
  -6   2  19 651.176 188.603  16
   2   4  20 55.0838 53.5092  20
  -6   2  20-3.03005 63.4805  23
   4  -6  20-7.34138 65.0520  23
   4  -6  20 42.5069 43.7225  20
  -6   2  20-21.9440 80.7190  16
   2   4  20-3.44526 32.7450  17
   4  -6  21 61.4152 51.7045  20
   4  -6  21-1.23457 37.0727  23
   2   4  21-1.29484 30.1316  17
  -6   2  21 36.2943 75.7515  16
   4  -6  22 324.935 78.0167  20
  -6   2  22 235.995 93.0357  23
   4  -6  22 598.518 113.052  23
  -6   2  22 292.260 103.844  16
   2   4  22 417.016 116.777  18
   2   4  22 500.923 99.8528  17
  -6   2  23-30.4244 33.4734  23
  -6   2  23 23.9701 46.1539  16
   2   4  23 35.8136 22.1677  17
   2   4  23 35.6248 27.0140  18
  -5   1 -15 1201.78 201.353  11
   1   4 -14 396.958 114.364   7
   1   4 -13 3256.79 335.666   7
   1   4 -12 4084.85 365.682   7
   1   4 -11 933.638 175.051   7
   1   4 -10 2641.78 284.435   7
   1   4  -9 6828.29 442.401   7
   1   4  -8 832.804 154.402   7
   1   4  -7 3963.92 317.407   7
   1   4  -6 22590.2 727.322   7
   1   4  -5 6279.87 369.937   7
   1   4  -4 2808.79 235.504   7
   1   4  -3 5729.33 326.594   7
  -5   1  -3 5522.22 309.160  11
  -5   1  -3 5452.50 333.151  12
  -5   1  -2 3868.21 245.785  11
  -5   1  -2 3651.83 288.751  12
   1   4  -1 19393.4 1087.48   2
   1   4  -1 19602.6 555.624   7
  -5   1  -1 20674.4 714.698  12
  -5   1  -1 21630.9 566.749  11
   1   4   0 973.112 232.078   2
   1   4   0 948.003 119.893   7
  -5   1   0 1793.34 335.735   4
  -5   1   0 1975.66 230.956  12
  -5   1   0 1760.17 154.949  11
  -5   1   1 21684.2 1119.46   4
   1   4   1 19628.8 532.556   7
  -5   1   1 22252.0 790.658  12
  -5   1   1 22103.3 554.582  11
   1   4   2 7621.89 320.317   7
  -5   1   2 7004.32 630.356   4
  -5   1   2 7150.52 315.958  11
  -5   1   2 7101.56 464.306  12
  -5   1   3 11728.3 817.981   4
   1   4   3 12126.8 403.210   7
  -5   1   3 12094.4 420.387  11
  -5   1   3 11871.1 618.783  12
  -5   1   4 10066.4 782.801   4
   1   4   4 11384.9 399.663   7
  -5   1   4 10144.3 587.824  12
  -5   1   4 9995.92 397.407  11
  -5   1   5 12336.7 663.497  12
  -5   1   6 3762.80 373.080  12
   4  -5   7 8045.64 518.288   8
   1   4   7 9678.29 618.160  10
  -5   1   7 9634.29 621.974  12
   1   4   8 3691.92 389.691  10
   4  -5   8 3565.43 368.064   8
  -5   1   8 3490.06 386.308  12
  -5   1   9 6257.19 581.051   6
   4  -5   9 5632.11 480.414   8
   1   4   9 5674.48 492.202  10
  -5   1   9 5997.88 517.309  12
   4  -5  10 659.053 169.909   8
  -5   1  10 291.992 139.167   6
   1   4  10 861.996 201.860  10
  -5   1  10 211.966 113.723  12
   4  -5  11 6922.88 582.945   8
  -5   1  11 7416.27 670.704   6
   1   4  11 6521.19 582.977  10
  -5   1  11 6954.44 592.446  12
   1   4  12 823.091 211.375  10
  -5   1  12 321.964 133.846   6
   4  -5  12 933.275 223.464   8
  -5   1  12 476.661 173.650  12
  -5   1  13 846.510 251.057   6
   4  -5  13 811.791 220.215   8
   1   4  13 1024.29 246.142  10
  -5   1  14 199.956 158.942   6
   1   4  14 170.192 125.585  10
   4  -5  14 26.6408 44.8049   8
  -5   1  14 89.4382 77.8253  23
   4  -5  14 114.815 90.0336  23
   1   4  14 18.6137 37.2663  20
   1   4  14 95.1724 84.9843  17
  -5   1  14 122.626 92.1850  16
  -5   1  15 1664.09 374.264   6
   1   4  15 1467.90 290.344  10
   4  -5  15 1637.04 325.267   8
  -5   1  15 1363.58 296.915  23
   1   4  15 1649.14 234.852  20
   4  -5  15 1914.23 279.127  23
   4  -5  15 1542.55 247.629  15
   1   4  15 1678.04 250.212  17
  -5   1  15 1607.01 302.457  16
  -5   1  16 1127.68 318.822   6
   1   4  16 1143.20 203.691  20
   4  -5  16 1023.43 224.328  23
  -5   1  16 760.999 203.713  23
  -5   1  16 961.283 253.123  16
   1   4  16 962.151 187.890  17
   1   4  17 968.255 193.420  20
  -5   1  17 917.527 248.158  23
   4  -5  17 1395.80 246.958  23
   1   4  17 923.582 189.577  17
  -5   1  17 1101.12 267.104  16
   1   4  18 2407.33 299.703  20
   4  -5  18 2125.75 297.092  20
  -5   1  18 1886.71 332.967  23
   4  -5  18 2778.60 334.232  23
  -5   1  18 2149.94 356.808  16
   1   4  18 1999.41 275.601  17
   4  -5  19 350.837 113.610  23
   1   4  19 205.327 77.6517  20
  -5   1  19 7.79306 94.3802  23
   4  -5  19 273.901 101.091  20
   1   4  19 254.770 105.990  17
  -5   1  19 230.087 141.759  16
   1   4  20 55.5923 55.0743  20
   4  -5  20 27.2552 52.3790  23
   4  -5  20 10.5879 50.6829  20
  -5   1  20-16.5677 67.8977  23
  -5   1  20 26.6279 67.0357  16
   1   4  20 1.27898 40.4581  17
  -5   1  21 353.454 130.744  23
   1   4  21 480.956 130.920  20
   4  -5  21 348.331 99.7509  20
   4  -5  21 470.603 114.907  23
   1   4  21 312.747 121.053  18
  -5   1  21 489.854 169.281  16
   1   4  21 408.594 109.304  17
  -5   1  22 437.542 132.635  23
   4  -5  22 309.170 91.1900  20
   4  -5  22 444.235 98.1625  23
  -5   1  22 529.021 139.322  16
   1   4  22 349.809 107.553  18
   1   4  22 435.581 96.9418  17
   4  -5  23 173.365 56.0010  20
  -5   1  23 216.429 85.2344  23
   1   4  23 270.579 63.0942  17
   1   4  23 277.291 83.5652  18
  -5   1  23 353.980 106.236  16
  -4   0 -14 1096.11 176.352  11
  -4   0 -13 2358.87 258.713  11
   0   4 -13 2490.14 272.835   7
   0   4 -12 1526.16 207.491   7
   0   4 -11 2025.52 234.633   7
   0   4 -10 4334.91 336.009   7
   0   4  -9 3527.83 295.590   7
   0   4  -8 169.901 69.0502   7
   0   4  -7 6171.42 365.256   7
   0   4  -6 8683.00 416.056   7
   0   4  -5 38756.2 845.504   7
  -4   0  -5 41391.6 822.920  11
  -4   0  -4 187.752 54.0513  12
   0   4  -4 310.347 77.9928   7
  -4   0  -4 226.126 68.8299  11
  -4   0  -3 990.028 117.812  11
  -4   0  -3 969.044 127.279  12
  -4   0  -3 1159.19 268.574   3
  -4   0  -2 2648.19 219.531  12
  -4   0  -2 2992.13 202.883  11
   0   4  -2 4548.03 505.652   2
  -4   0  -2 3064.85 421.723   3
   0   4  -2 4342.62 253.755   7
  -4   0  -1 1964.40 201.027  12
  -4   0  -1 2077.83 164.095  11
  -4   0  -1 1915.31 317.663   3
   0   4  -1 2542.42 370.163   2
   0   4  -1 2540.42 189.363   7
  -4   0   0 8963.29 436.117  12
  -4   0   0 9029.20 338.319  11
  -4   0   0 8819.50 645.191   3
   4  -4   0 8706.83 658.513   4
   0   4   0 9401.42 356.850   7
  -4   0   1 12141.7 528.806  12
  -4   0   1 12190.9 396.510  11
   0   4   1 11426.6 388.297   7
   0   4   1 11028.4 341.436   9
  -4   0   2 16053.6 632.437  12
  -4   0   2 16401.5 478.094  11
   0   4   2 15988.3 382.594   9
   4  -4   2 17127.4 943.045   3
   0   4   2 16989.3 467.856   7
  -4   0   2 16642.5 857.247   4
  -4   0   3 2001.98 235.787  12
  -4   0   3 2023.31 174.056  11
  -4   0   3 2057.55 297.063   4
  -4   0   4 233.090 89.7419  12
  -4   0   4 252.414 93.2541   4
   0   4   4 620.559 91.3238   7
   0   4   4 722.022 144.805  10
   4  -4   4 140.086 85.3341   3
   4  -4   4 251.553 134.666   2
  -4   0   4 288.207 69.3544  11
  -4   0   5 8768.19 516.994  12
  -4   0   5 8977.54 399.141  11
   0   4   5 8081.00 340.927   7
   0   4   5 8903.13 503.838  10
  -4   0   6 5868.34 438.359  12
  -4   0   6 5658.87 323.871  11
   0   4   6 6483.36 446.598  10
  -4   0   7 2184.26 275.190  12
   4  -4   7 2115.59 268.789   8
   0   4   7 1827.88 241.484  10
  -4   0   8 2109.55 280.656  12
  -4   0   8 2260.06 304.996   6
   4  -4   8 1354.53 224.861   8
   0   4   8 2343.66 290.739  10
  -4   0   9 19134.7 872.033  12
   4  -4   9 22583.1 930.519   8
  -4   0   9 19627.3 946.740   6
   0   4   9 23729.7 984.173  10
  -4   0  10 4339.41 424.014  12
   0   4  10 5116.83 471.906  10
  -4   0  10 4321.40 451.020   6
   4  -4  10 4566.73 442.011   8
  -4   0  11 402.013 139.409  12
  -4   0  11 265.019 140.633   6
   4  -4  11 1463.38 264.790   8
   0   4  11 1463.47 258.274  10
  -4   0  12 3583.21 400.357  12
   4  -4  12 3100.82 411.172   8
  -4   0  12 3516.75 459.566   6
   0   4  12 2052.10 323.376  10
  -4   0  13 1614.99 322.017   6
   4  -4  13 956.775 236.323   8
   0   4  13 1088.02 236.810  10
   0   4  14 4012.80 460.825  10
   4  -4  14 3390.02 461.377   8
  -4   0  14 4244.39 546.167   6
  -4   0  14 3411.06 439.033  23
   4  -4  15 1756.26 347.046   8
  -4   0  15 1680.74 344.224   6
   0   4  15 1690.14 301.597  10
   0   4  15 1836.65 256.202  20
   4  -4  15 2030.63 280.634  23
  -4   0  15 1293.54 275.971  23
   4  -4  15 1423.87 225.447  15
   0   4  15 1650.45 241.793  17
  -4   0  15 1443.81 279.250  16
   4  -4  16 4107.59 525.591   8
  -4   0  16 4327.64 564.573   6
   4  -4  16 5037.92 442.153  23
  -4   0  16 3926.49 493.162  23
   0   4  16 4576.87 411.502  20
   0   4  16 4010.80 383.586  17
  -4   0  16 3987.53 495.782  16
   4  -4  17 350.758 159.913   8
   4  -4  17 311.218 113.291  20
   0   4  17 272.544 108.121  20
   4  -4  17 362.207 137.976  23
  -4   0  17 485.608 182.973  23
  -4   0  17 580.386 189.572  16
   0   4  17 220.765 89.9410  17
   4  -4  18 189.140 81.5813  20
  -4   0  18 228.087 132.226  23
   0   4  18 288.391 125.488  20
   4  -4  18 284.092 130.923  23
   0   4  18 258.186 100.192  17
  -4   0  18 169.199 82.2295  16
   4  -4  19 541.803 162.894  23
  -4   0  19 387.760 165.055  23
   0   4  19 645.273 161.455  20
   4  -4  19 463.427 135.652  20
   0   4  19 719.162 157.115  17
  -4   0  19 532.523 167.230  16
   0   4  20 1675.67 243.412  20
   4  -4  20 1356.75 217.189  20
   4  -4  20 1383.10 209.078  23
  -4   0  20 1081.72 251.622  23
   0   4  20 1396.74 205.215  17
  -4   0  20 1445.91 294.088  16
   4  -4  21 637.684 143.177  20
   0   4  21 519.439 127.295  20
  -4   0  21 472.095 171.954  23
   0   4  21 581.077 126.505  17
  -4   0  21 628.664 179.127  16
   0   4  21 344.322 126.188  18
  -4   0  22 129.768 86.0184  23
   4  -4  22 110.295 48.7377  20
  -4   0  22 162.017 108.970  16
   0   4  22 162.275 65.0791  17
   0   4  22 118.845 80.0716  18
   4  -4  23 609.613 111.701  20
  -4   0  23 537.938 133.707  23
   0   4  23 732.814 147.494  18
  -4   0  23 972.016 181.723  16
   0   4  24 677.589 122.198  18
  -4   0  24 1393.18 227.480  16
  -3  -1 -12 22.9891 25.0461  11
  -3  -1 -11 13489.9 546.503  11
  -1   4 -11 12586.3 542.204   7
  -1   4 -10 4384.38 310.788   7
  -3  -1 -10 4981.53 317.370  11
  -3  -1  -9 1271.35 154.330  11
  -1   4  -9 1964.04 198.749   7
  -3  -1  -8 6365.11 335.501  11
  -1   4  -8 5764.22 333.949   7
  -1   4  -7 5133.35 307.020   7
  -3  -1  -7 7265.85 343.172  11
  -1   4  -6 1104.90 140.497   7
  -3  -1  -6 1767.18 166.561  11
  -1   4  -5 10642.1 409.234   7
  -3  -1  -5 9491.08 370.611  11
  -3  -1  -4 3095.48 478.544   3
  -3  -1  -4 2902.63 184.391  12
  -3  -1  -4 3200.16 212.524  11
   4  -3  -3 9790.03 688.843   4
  -1   4  -3 10482.8 381.765   7
  -3  -1  -3 11740.8 882.394   3
  -3  -1  -3 10777.7 384.786  12
  -3  -1  -3 11775.3 386.912  11
   4  -3  -2 17258.4 898.520   4
  -3  -1  -2 19831.6 1078.71   3
  -3  -1  -2 18452.7 527.613  12
  -3  -1  -2 18224.8 469.968  11
  -3  -1  -1 10094.1 712.867   3
  -1   4  -1 9194.50 343.366   7
  -1   4  -1 8909.63 328.912   9
  -1   4  -1 9003.61 341.458  10
  -3  -1  -1 9611.93 402.801  12
  -3  -1  -1 9698.62 341.749  11
  -3  -1   0 6556.38 529.927   3
  -1   4   0 4211.47 216.539   9
  -1   4   0 4215.90 252.358  10
  -1   4   0 4406.36 238.578   7
  -3  -1   0 6365.65 281.596  11
  -3  -1   0 6273.27 343.597  12
  -1   4   1 37399.1 806.914  10
  -1   4   1 37314.8 683.344   7
  -1   4   1 36507.3 606.491   9
  -3  -1   1 35529.5 1137.78   3
  -3  -1   1 35844.4 691.047  11
  -3  -1   1 34190.0 835.642  12
  -1   4   2 508.629 86.1202   7
  -3  -1   2 842.659 164.405   3
  -1   4   2 562.228 99.2737  10
  -1   4   2 597.594 76.6917   9
  -3  -1   2 672.441 116.789  12
  -3  -1   2 667.107 101.692  11
  -1   4   3 743.922 82.7666   9
  -3  -1   3 1006.22 181.377   4
  -1   4   3 779.064 107.192   7
  -1   4   3 713.587 126.119  10
  -3  -1   3 1028.73 127.672  11
  -3  -1   3 920.580 149.003  12
  -1   4   4 10812.2 507.439  10
  -1   4   4 10144.2 325.396   9
   4  -3   4 10638.0 799.296   3
  -1   4   4 9965.25 381.661   7
  -3  -1   4 13100.6 605.571   4
  -3  -1   4 12768.2 570.192  12
  -3  -1   4 13252.5 477.851  11
  -3  -1   5 275.417 65.6146  11
  -1   4   5 275.986 91.3524  10
  -1   4   5 276.937 84.6296   6
   4  -3   5 85.0555 83.8480   2
  -3  -1   5 297.291 95.6815  12
  -1   4   6 3951.48 343.471  10
   4  -3   6 4022.40 495.032   2
   4  -3   6 4264.31 350.111   8
  -1   4   6 3652.22 301.818   6
  -3  -1   6 4137.77 335.777   6
  -3  -1   6 4164.12 350.005  12
  -1   4   7 798.751 148.115   6
   4  -3   7 321.858 161.032   2
   4  -3   7 284.476 104.428   8
  -1   4   7 1040.43 182.980  10
  -3  -1   7 466.769 120.243   6
  -3  -1   7 534.034 127.836  12
   4  -3   8 15078.1 719.581   8
  -1   4   8 15653.5 713.227   6
  -3  -1   8 18905.4 814.752   6
  -1   4   8 15732.0 751.013  10
  -3  -1   8 18369.5 777.680  12
  -3  -1   9 2448.35 309.233   6
  -1   4   9 1845.29 263.744  10
  -1   4   9 1722.80 249.808   6
  -3  -1   9 2291.40 286.236  12
   4  -3  10 6212.90 517.172   8
  -1   4  10 6129.46 506.599   6
  -3  -1  10 7288.84 572.725   6
  -1   4  10 6378.44 513.867  10
  -3  -1  10 7036.60 513.247  12
   4  -3  11 4792.44 482.103   8
  -1   4  11 4936.83 472.572   6
  -3  -1  11 5389.34 519.821   6
  -1   4  11 5144.63 465.009  10
  -3  -1  11 5355.37 455.824  12
  -3  -1  12 129.982 86.6237   6
  -1   4  12 64.7658 51.3527   6
   4  -3  12 200.399 119.361   8
  -1   4  12 85.9218 69.2863  10
   4  -3  13 7115.74 643.107   8
  -1   4  13 6819.44 608.321   6
  -3  -1  13 6160.84 608.520   6
  -1   4  13 6652.84 574.012  10
  -3  -1  14 1315.02 293.266   6
   4  -3  14 870.667 231.245   8
  -1   4  14 559.240 178.104   6
  -1   4  14 717.874 191.953  10
   4  -3  15 2057.72 370.332   8
  -1   4  15 1625.87 325.865   6
  -3  -1  15 2352.94 405.684   6
  -1   4  15 1757.86 304.432  10
  -1   4  15 1850.39 254.095  20
  -3  -1  15 2094.35 351.399  23
  -3  -1  15 2206.16 343.243  16
  -1   4  15 1684.42 243.732  17
  -3  -1  16 285.272 158.446   6
   4  -3  16 159.573 117.860   8
  -1   4  16 55.1865 61.0881   6
  -3  -1  16 169.353 139.141  23
  -1   4  16 57.2303 43.2703  20
  -3  -1  16 153.521 105.827  16
  -1   4  16 124.081 61.1597  17
  -3  -1  17 82.4769 70.7552   6
   4  -3  17 22.2757 50.1196  20
  -3  -1  17-41.0403 68.0979  23
  -1   4  17 60.8608 41.4679  20
  -1   4  17 153.510 80.6552  17
  -3  -1  17 36.9885 74.8755  16
  -1   4  18 1409.57 233.412  20
   4  -3  18 1192.66 229.889  20
  -3  -1  18 978.310 258.123  23
  -1   4  18 1289.70 208.474  17
  -3  -1  18 1177.68 268.916  16
  -1   4  19 4461.37 410.952  20
   4  -3  19 4015.99 403.305  20
  -3  -1  19 3211.72 415.940  23
  -1   4  19 3913.13 355.109  17
  -3  -1  19 4494.09 514.261  16
  -3  -1  20 305.860 137.801  23
   4  -3  20 514.394 138.056  20
  -1   4  20 528.523 143.401  20
  -1   4  20 443.096 110.836  17
  -1   4  20 287.831 120.367  18
  -3  -1  20 396.074 156.849  16
  -3  -1  21 350.095 121.798  23
  -1   4  21 620.936 143.042  20
   4  -3  21 441.404 121.861  20
  -1   4  21 351.506 87.5123  17
  -3  -1  21 597.467 194.185  16
  -1   4  21 370.269 125.522  18
   4  -3  22 479.875 124.021  20
  -3  -1  22 214.389 99.9607  23
  -3  -1  22 359.130 134.059  16
  -1   4  22 235.094 97.8852  18
   4  -3  23 603.114 118.308  20
  -3  -1  23 638.345 135.927  23
  -1   4  23 1011.79 177.354  18
  -3  -1  23 786.689 206.335  16
   4  -3  24 108.079 49.5651  20
  -1   4  24 144.785 69.7159  18
  -2   4 -13 834.856 159.778   9
  -2   4 -12 3978.66 330.875   9
  -2   4 -11 5787.89 383.595   9
  -2   4 -10 981.953 149.216   9
  -2   4 -10 967.575 135.515   7
  -2  -2 -10 686.904 114.888  11
  -2   4  -9 2771.10 249.931   9
  -2   4  -9 2855.91 222.973   7
  -2  -2  -9 2793.25 218.227  11
  -2   4  -8 155.152 59.5189   9
  -2  -2  -8 51.8657 33.4629  11
  -2   4  -8 183.427 61.9062   7
  -2   4  -7 11510.3 471.086   9
  -2   4  -7 12101.8 435.763   7
  -2  -2  -7 11662.5 412.626  11
  -2   4  -6 4380.15 277.653   9
   4  -2  -6 3852.42 440.138   4
  -2   4  -6 4266.50 250.685   7
  -2  -2  -6 3438.10 217.399  11
  -2   4  -5 5820.49 309.835   9
  -2   4  -5 5777.74 386.895   5
  -2   4  -5 6143.79 294.711   7
   4  -2  -5 6488.00 553.069   4
  -2  -2  -5 6866.35 300.321  11
  -2   4  -4 4773.12 268.348   9
  -2   4  -4 4844.82 378.339   5
  -2   4  -4 5159.99 261.724   7
  -2  -2  -4 4997.11 244.713  11
  -2   4  -3 21142.2 537.415   9
  -2   4  -3 22077.8 535.803   7
  -2   4  -3 21128.4 837.870   5
  -2  -2  -3 22320.3 521.132  11
  -2   4  -2 315.087 69.3584   7
  -2  -2  -2 510.725 84.3307  11
  -2   4  -2 303.634 68.9409   9
  -2   4  -2 284.020 118.546   5
  -2   4  -1 11981.8 377.543   9
  -2   4  -1 12629.1 399.543   7
   4  -2  -1 13924.4 777.828   3
  -2   4  -1 13347.8 755.733   5
  -2   4  -1 12133.0 378.268  10
  -2  -2  -1 11704.8 384.975  11
  -2  -2  -1 12036.7 440.623  12
  -2   4   0 28928.5 1183.77   5
  -2   4   0 27050.2 546.215   9
  -2   4   0 27072.1 583.788   7
  -2   4   0 28041.4 621.865  10
  -2  -2   0 26902.4 684.189  12
  -2  -2   0 27654.0 602.366  11
  -2  -2   1 9326.39 592.949   3
  -2   4   1 13229.7 378.327   9
   4  -2   1 12079.7 768.314   3
  -2   4   1 12893.4 449.353  10
  -2   4   1 14307.0 880.456   5
  -2   4   1 12948.4 420.934   7
  -2  -2   1 9114.70 360.374  11
  -2  -2   1 9305.98 420.657  12
  -2   4   2 2851.06 224.410  10
  -2   4   2 2787.04 175.335   9
  -2  -2   2 2692.32 271.695   3
   4  -2   2 2626.81 376.351   3
  -2   4   2 2788.75 204.906   7
  -2   4   2 2768.48 407.840   5
  -2  -2   2 2594.17 204.843  11
  -2  -2   2 2549.48 229.216  12
  -2   4   3 23689.6 533.612   9
  -2  -2   3 27234.1 715.848   3
  -2   4   3 25166.3 1301.90   5
  -2   4   3 23862.0 690.475  10
  -2  -2   3 26557.6 760.501  12
  -2  -2   3 27541.6 686.341  11
  -2   4   4 9368.72 349.170   9
  -2  -2   4 10620.9 416.173   4
  -2   4   4 9331.48 452.122  10
  -2   4   4 10546.5 876.926   5
  -2  -2   4 10208.5 397.488   6
  -2  -2   4 10770.3 445.762  11
  -2  -2   4 10310.1 489.340  12
  -2  -2   5 47852.9 974.985   6
  -2   4   5 47367.1 834.664   9
  -2   4   5 48567.4 1087.78  10
  -2  -2   5 48495.5 980.712  11
  -2  -2   5 50235.9 1126.78  12
  -2  -2   6 8960.97 457.166   6
   4  -2   6 8022.80 458.411   8
   4  -2   6 7926.91 624.026   2
  -2  -2   6 8762.54 484.251  12
   4  -2   7 681.719 140.778   8
  -2  -2   7 1307.79 193.364   6
  -2   4   7 1371.59 198.759  10
  -2   4   7 1324.97 203.273   6
  -2  -2   7 1430.33 208.603  12
  -2   4   8 816.470 173.258   6
   4  -2   8 810.634 162.074   8
  -2  -2   8 1450.36 215.641   6
  -2   4   8 888.520 180.677  10
  -2  -2   8 1273.19 199.570  12
   4  -2   9 5004.12 438.999   8
  -2  -2   9 5412.37 437.766   6
  -2   4   9 4229.42 411.307   6
  -2   4   9 4140.94 377.871  10
  -2  -2   9 5826.92 441.107  12
  -2   4  10 2319.86 323.515   6
   4  -2  10 4267.16 437.349   8
  -2  -2  10 3361.13 369.075   6
  -2   4  10 2315.51 293.998  10
  -2  -2  10 3755.17 360.966  12
  -2   4  11 4698.04 485.653   6
  -2   4  11 4976.24 449.369  10
   4  -2  11 4426.63 470.679   8
  -2  -2  11 4853.16 465.909   6
  -2  -2  11 5162.40 440.780  12
  -2  -2  12 339.574 125.538   6
  -2   4  12 641.878 196.876   6
  -2   4  12 621.801 161.955  10
   4  -2  12 498.058 162.310   8
   4  -2  13 121.131 89.2252   8
  -2   4  13 106.619 98.3881  10
  -2   4  13-52.8254 91.3412   6
  -2  -2  13 332.928 148.461   6
  -2  -2  14 161.695 107.392   6
  -2   4  14 22.1895 67.6631   6
   4  -2  14 147.531 95.3420   8
  -2   4  14 104.823 88.5507  10
  -2   4  15 547.688 214.621   6
   4  -2  15 869.863 248.395   8
  -2  -2  15 871.146 233.782   6
  -2   4  15 590.940 147.945  20
  -2  -2  15 731.061 202.128  23
  -2  -2  15 996.802 218.576  16
  -2   4  15 412.352 153.984  16
  -2   4  15 581.590 140.921  17
   4  -2  16 3799.47 509.591   8
  -2  -2  16 3222.83 464.092   6
  -2   4  16 1816.87 371.249   6
   4  -2  16 3075.67 352.003  20
  -2   4  16 2181.10 284.636  20
  -2  -2  16 2790.81 398.862  23
  -2   4  16 1950.15 254.857  17
  -2   4  16 1710.72 323.025  16
  -2  -2  16 3256.95 426.159  16
  -2  -2  17 3600.33 498.123   6
  -2   4  17 3040.97 475.680   6
  -2  -2  17 3342.54 433.488  23
   4  -2  17 2475.86 319.508  20
  -2   4  17 3706.70 373.218  20
  -2   4  17 2886.95 422.225  16
  -2   4  17 3207.70 325.957  17
  -2  -2  17 3766.04 466.653  16
   4  -2  18 203.931 100.576  20
  -2  -2  18 244.684 121.659  23
  -2   4  18 250.722 111.519  20
  -2   4  18 172.286 124.287  16
  -2   4  18 245.787 87.2984  17
  -2   4  18 175.130 111.564  18
  -2  -2  18 540.437 194.993  16
  -2  -2  19 3594.40 444.328  23
   4  -2  19 3710.59 384.980  20
  -2   4  19 5463.78 452.741  20
  -2   4  19 3674.93 456.094  16
  -2   4  19 3950.82 444.011  18
  -2  -2  19 4728.07 522.767  16
  -2   4  19 4435.47 358.132  17
   4  -2  20 1205.91 212.612  20
  -2  -2  20 1112.43 246.686  23
  -2   4  20 1842.16 255.269  20
  -2  -2  20 1432.55 283.086  16
  -2   4  20 1344.54 253.229  18
  -2   4  20 1176.35 250.515  16
  -2  -2  21 29.5254 47.5158  23
   4  -2  21 7.67656 42.2031  20
  -2   4  21-10.5796 55.1592  18
  -2  -2  21 18.6243 117.777  16
  -2   4  21-43.4364 74.2810  16
  -2  -2  22 775.146 173.788  23
   4  -2  22 925.102 166.949  20
  -2   4  22 566.160 150.048  18
  -2   4  22 501.094 146.519  16
  -2  -2  22 752.438 217.777  16
   4  -2  23 209.404 75.6851  20
  -2  -2  23 235.881 97.4889  23
  -2   4  23 253.241 101.534  18
  -2  -2  24 103.343 62.7780  23
   4  -2  24 25.2760 32.2764  20
  -3   4 -12 2324.52 239.427   9
  -3   4 -11 1865.43 206.883   9
  -3   4 -10 16214.4 595.752   9
  -3   4  -9 5154.65 325.161   9
  -3   4  -8 156.228 53.5533   7
  -3   4  -8 152.036 63.9243   9
  -3   4  -7 5324.77 276.924   7
  -3   4  -7 5325.11 308.741   9
  -1  -3  -7 5392.01 268.721  11
  -3   4  -6 3788.87 253.113   9
   4  -1  -6 3760.74 385.842   3
  -3   4  -6 3662.74 226.168   7
  -3   4  -6 3535.29 362.338   4
  -1  -3  -6 4354.22 237.154  11
  -3   4  -5 2406.14 193.848   9
   4  -1  -5 927.443 195.821   3
  -3   4  -5 2297.76 176.545   7
  -1  -3  -5 1492.77 138.377  11
  -3   4  -4 47507.0 821.396   9
  -1  -3  -4 43331.4 1956.09   1
  -3   4  -4 47427.5 789.549   7
  -1  -3  -4 42544.2 728.910  11
  -1  -3  -3 19744.2 1252.55   1
  -3   4  -3 23455.9 559.410   9
   4  -1  -3 19170.8 892.873   3
  -3   4  -3 22791.5 544.575   7
  -1  -3  -3 18688.7 491.127  11
  -1  -3  -2 27062.0 1388.34   1
  -3   4  -2 20085.2 510.671   9
   4  -1  -2 22741.6 998.010   3
  -3   4  -2 20257.2 924.556   5
  -3   4  -2 20295.7 525.224   7
  -1  -3  -2 25686.3 582.403  11
  -3   4  -1 1202.36 124.576   9
  -3   4  -1 1192.88 228.597   5
  -3   4  -1 1202.14 128.178   7
  -1  -3  -1 768.984 215.096   1
  -1  -3  -1 1016.93 124.413  11
  -3   4   0 3178.73 216.375   7
   4  -1   0 2867.25 385.956   3
  -1  -3   0 1806.34 319.047   1
  -3   4   0 3253.39 394.370   5
  -3   4   0 3069.09 194.434   9
  -3   4   0 3229.68 211.970  10
  -1  -3   0 1830.98 168.502  11
  -3   4   1 11389.4 415.986   7
  -3   4   1 11877.0 402.281   9
   4  -1   1 10325.3 769.476   3
  -3   4   1 12050.3 804.825   5
  -3   4   1 12055.3 437.312  10
  -1  -3   1 11414.8 737.348   1
  -1  -3   1 11326.9 432.516  11
  -3   4   2 7694.94 334.350   9
  -3   4   2 7810.04 675.252   5
  -1  -3   2 8096.92 515.127   5
  -3   4   2 7564.22 368.797  10
  -1  -3   2 8216.21 383.477  11
  -3   4   3 2678.53 207.365   9
  -3   4   3 2876.91 442.184   5
   4  -1   3 3475.37 252.708   8
  -1  -3   3 2784.16 259.308   5
  -3   4   3 2877.71 236.291  10
  -1  -3   3 2760.34 226.097  11
  -3   4   4 517.639 96.1952   9
   4  -1   4 625.379 117.821   8
  -3   4   4 553.188 198.711   5
  -1  -3   4 368.535 71.2097   6
  -3   4   4 507.282 105.446  10
  -3   4   5 11285.5 461.480   9
   4  -1   5 8260.14 443.594   8
  -1  -3   5 8418.11 374.834   6
  -3   4   5 11596.5 532.171  10
   4  -1   6 7508.62 444.124   8
  -3   4   6 7894.96 462.943  10
   4  -1   7 2001.07 251.527   8
  -1  -3   7 1410.56 190.340   6
  -3   4   7 2023.67 242.284  10
  -3   4   7 2215.57 244.921  12
  -3   4   8 4158.21 366.974  10
   4  -1   8 3720.05 365.164   8
  -1  -3   8 3899.20 339.699   6
  -3   4   8 4532.49 362.201  12
  -1  -3   9 254.557 92.8729   6
  -3   4   9 373.985 139.728   6
   4  -1   9 386.869 137.611   8
  -3   4   9 232.652 86.0249  10
  -3   4   9 311.391 102.917  12
  -1  -3  10 10150.7 617.535   6
  -3   4  10 8458.92 647.937   6
  -3   4  10 8770.92 570.549  10
  -3   4  11 7292.83 533.339  10
   4  -1  11 6798.18 568.406   8
  -1  -3  11 7754.20 569.917   6
  -3   4  11 6471.66 590.595   6
  -3   4  12 779.900 222.210   6
   4  -1  12 1086.68 238.938   8
  -3   4  12 929.920 193.134  10
  -1  -3  12 906.463 209.517   6
  -3   4  13 13486.2 770.921  10
  -3   4  13 12940.5 922.788   6
   4  -1  13 14610.9 917.645   8
  -1  -3  13 15920.4 894.817   6
  -3   4  14 743.417 245.810   6
   4  -1  14 1090.20 259.381   8
  -3   4  14 676.279 183.645  10
  -3   4  15 1438.56 338.826   6
  -1  -3  15 1902.94 338.405   6
  -1  -3  15 1610.15 295.643  23
  -3   4  15 1503.52 228.468  20
   4  -1  15 1057.02 197.800  20
  -1  -3  15 2048.98 325.863  16
  -3   4  15 1407.28 203.887  17
  -3   4  15 1336.12 285.517  16
  -3   4  16 679.911 245.173   6
  -1  -3  16 915.217 226.706   6
  -3   4  16 720.980 159.622  20
   4  -1  16 1217.57 211.488  20
  -1  -3  16 793.925 195.215  23
  -1  -3  16 1049.95 241.469  16
  -3   4  16 512.063 168.371  18
  -3   4  16 769.542 156.240  17
  -3   4  16 456.418 175.122  16
  -3   4  17 176.545 129.358   6
  -1  -3  17 36.0861 64.3347   6
  -1  -3  17 69.4157 113.235  23
   4  -1  17 92.9640 68.0389  20
  -3   4  17 78.8822 63.0642  20
  -3   4  17 138.258 144.109  16
  -1  -3  17 80.8479 89.3644  16
  -3   4  17 164.362 82.0589  18
  -3   4  18 1813.83 258.618  20
  -1  -3  18 1217.00 259.849  23
   4  -1  18 1698.15 271.665  20
  -3   4  18 1249.74 274.086  16
  -1  -3  18 1879.80 330.579  16
  -3   4  18 1506.70 276.966  18
  -1  -3  19 1487.09 270.552  23
   4  -1  19 1593.87 253.291  20
  -3   4  19 1201.85 269.305  16
   4  -1  19 1103.92 202.184  17
  -3   4  19 1138.29 240.052  18
  -1  -3  20 402.291 145.257  23
   4  -1  20 298.133 118.106  20
  -3   4  20 341.647 141.687  16
  -3   4  20 426.495 155.868  18
   4  -1  21 741.727 153.462  20
  -1  -3  21 935.185 193.564  23
  -3   4  21 1100.14 212.557  18
  -3   4  21 929.552 203.383  16
  -1  -3  21 1511.55 412.960  16
  -1  -3  22 120.734 83.5112  23
   4  -1  22 124.992 75.6218  20
  -3   4  22 99.2699 60.8675  16
  -3   4  22 106.756 85.4590  18
   4  -1  23 262.996 79.5657  20
  -1  -3  23 278.141 112.433  23
  -3   4  23 134.278 69.6128  16
   4  -1  24 57.3291 38.3603  20
  -1  -3  24 2.57572 46.9746  23
  -4   4 -10 4902.41 312.699   9
  -4   4  -9 22791.2 665.069   9
  -4   4  -8 1381.46 160.302   9
  -4   4  -7 2156.62 196.420   9
  -4   4  -6 6671.97 337.175   9
  -4   4  -6 6379.85 556.174   4
  -4   4  -6 6341.66 302.212   7
   0  -4  -6 6195.19 284.348  11
  -4   4  -5 8913.37 378.696   9
  -4   4  -5 8493.41 350.444   7
  -4   4  -5 8978.14 665.452   4
   0  -4  -5 8441.80 337.671  11
  -4   4  -4 162.421 86.8642   4
  -4   4  -4 141.363 50.0508   7
   4   0  -4 186.886 89.3142   3
   0  -4  -4 686.512 142.233   2
  -4   4  -4 184.781 59.2157   9
   0  -4  -4 638.356 92.9936  11
   4   0  -3 2003.17 307.227   3
  -4   4  -3 2823.73 204.241   7
   0  -4  -3 3674.84 567.832   1
   0  -4  -3 4005.57 390.862   2
  -4   4  -3 2956.88 210.507   9
  -4   4  -3 3260.06 402.903   4
   0  -4  -3 3614.72 229.444  11
   0  -4  -2 17089.2 1179.99   1
   0  -4  -2 17262.5 867.252   2
   0  -4  -2 17400.9 1041.11   5
  -4   4  -2 17174.6 502.859   9
   0  -4  -2 17082.7 512.385  11
  -4   4  -1 13190.1 455.818   9
   0  -4  -1 11107.1 905.339   1
   0  -4  -1 11554.1 757.151   2
   0  -4  -1 10944.0 785.575   5
   0  -4  -1 11493.9 434.530  11
  -4   4   0 8805.55 381.908   9
   0  -4   0 9318.65 787.206   1
   0  -4   0 9674.09 734.315   2
   0  -4   0 9438.05 682.673   5
   0  -4   0 9281.47 405.190  11
  -4   4   1 3435.30 243.514   9
   0  -4   1 2484.85 377.609   1
  -4   4   1 3269.20 425.902   5
   0  -4   1 2713.18 337.138   5
   4   0   1 2059.01 165.819   8
   0  -4   1 2638.03 393.514   2
   0  -4   1 2619.16 220.293  11
  -4   4   2 2993.20 238.313   9
   0  -4   2 4075.40 446.893   1
  -4   4   2 2800.33 415.152   5
   0  -4   2 4143.08 366.413   5
   4   0   2 2733.16 205.941   8
  -4   4   3 1766.90 342.183   5
   0  -4   3 2260.28 299.399   1
  -4   4   3 1780.46 186.294   9
  -4   4   4 592.848 110.006   9
  -4   4   4 728.857 123.903  10
   0  -4   5 38030.2 738.677   6
   4   0   5 39085.0 977.841   8
  -4   4   5 40239.6 992.283  10
  -4   4   5 39338.6 965.459   9
   4   0   6 6906.31 443.693   8
  -4   4   6 7006.71 429.078  10
  -4   4   6 6907.74 464.182  12
  -4   4   7 7212.28 459.788  10
   0  -4   7 6138.97 361.316   6
   4   0   7 5991.73 444.663   8
  -4   4   7 7184.00 489.982  12
   4   0   8 162.970 83.4078   8
  -4   4   8 208.968 80.4311  10
   0  -4   8 172.360 74.9683   6
  -4   4   8 139.428 59.8686  12
   4   0   9 2906.91 343.057   8
   0  -4   9 3595.08 323.105   6
  -4   4   9 5519.07 428.349  10
  -4   4   9 5758.97 460.162  12
   4   0  10 4819.60 465.924   8
   0  -4  10 4270.89 377.157   6
  -4   4  10 5979.34 461.977  10
  -4   4  10 5406.05 549.702   6
  -4   4  10 5596.78 463.851  12
   4   0  11 2719.47 366.793   8
   0  -4  11 2255.95 292.036   6
  -4   4  11 2438.70 309.797  10
  -4   4  11 1911.69 344.273   6
   4   0  12 2011.41 335.247   8
   0  -4  12 1638.87 254.352   6
  -4   4  12 1746.36 325.470   6
  -4   4  13 2075.28 383.546   6
   4   0  13 2442.14 374.912   8
   0  -4  13 2896.28 367.479   6
  -4   4  14 1537.40 356.482   6
   0  -4  14 816.564 203.682   6
   0  -4  14 827.086 193.360  23
  -4   4  14 1115.61 257.780  16
   0  -4  15 1554.24 284.003   6
  -4   4  15 2045.53 414.086   6
   4   0  15 1533.28 236.980  20
   0  -4  15 1108.61 228.914  23
  -4   4  15 1329.98 274.549  23
  -4   4  15 2455.22 291.513  20
  -4   4  15 1889.39 296.403  18
  -4   4  15 1608.15 315.801  16
   0  -4  15 1625.33 297.839  16
   0  -4  16 2908.63 403.023   6
  -4   4  16 2623.97 463.867   6
  -4   4  16 2896.49 329.654  20
   4   0  16 2763.10 323.318  20
   0  -4  16 2383.49 339.526  23
  -4   4  16 2375.63 344.171  18
  -4   4  16 1870.92 363.091  16
   0  -4  16 3771.38 460.071  16
   0  -4  17 2978.19 380.710  23
   4   0  17 2609.77 321.950  20
  -4   4  17 2377.28 395.373  16
  -4   4  17 2916.71 385.175  18
   4   0  18 46.5673 40.4005  20
   0  -4  18 60.5997 82.9314  23
  -4   4  18 60.7927 85.7278  16
  -4   4  18-15.3267 53.4354  18
   4   0  18 24.4258 60.9408  17
   4   0  19 1937.02 268.827  20
   0  -4  19 1812.89 296.900  23
  -4   4  19 1869.17 296.455  18
   0  -4  19 2856.59 484.122  16
   4   0  19 1566.91 224.447  17
  -4   4  19 1754.07 324.431  16
   4   0  20-0.77260 32.5748  20
   0  -4  20-44.3344 68.5468  23
  -4   4  20-65.7621 103.874  16
   4   0  20 8.68017 33.0918  17
  -4   4  20 8.98734 43.2353  18
   4   0  21 330.146 100.041  20
   0  -4  21 136.524 104.307  23
  -4   4  21 253.881 108.157  16
   4   0  21 148.294 57.2760  17
  -4   4  21 273.614 106.236  18
   4   0  22 40.8925 46.6091  20
   0  -4  22 29.9584 83.9991  23
  -4   4  22 38.0145 61.8122  16
   0  -4  23 469.082 124.467  23
   4   0  23 282.379 82.9937  20
  -4   4  23 248.501 91.8797  16
   4   0  24 903.618 123.280  20
   0  -4  24 541.471 105.165  23
   4   1 -16 1491.58 251.986   7
  -5   4  -9 2614.58 231.030   9
  -5   4  -8 5175.97 317.521   9
  -5   4  -7 13420.9 500.145   9
  -5   4  -6 5983.03 335.708   9
  -5   4  -5 3217.24 245.383   9
  -5   4  -4 60.1910 36.6766   9
   1  -5  -4 421.565 79.0352  11
  -5   4  -3 8454.99 408.705   9
   4   1  -3 7858.28 694.006   1
   1  -5  -3 9112.33 693.325   2
   1  -5  -3 8827.53 381.617  11
   4   1  -2 2347.58 395.476   1
   1  -5  -2 1672.08 306.195   2
   1  -5  -2 1573.22 166.730  11
   4   1  -1 19280.8 1195.02   1
  -5   4  -1 20956.2 657.407   9
   1  -5  -1 20098.3 1117.93   2
   1  -5  -1 17904.2 1039.44   5
  -5   4   0 5906.67 352.854   9
   1  -5   0 3967.87 514.461   2
   1  -5   0 3839.23 446.282   5
   4   1   0 5811.81 683.002   1
   1  -5   1 5133.53 614.877   2
   1  -5   1 4586.06 459.086   5
  -5   4   1 4161.82 309.148   9
   4   1   2 31704.0 705.758   8
  -5   4   2 27606.0 812.451   9
  -5   4   3 917.836 156.152   9
   4   1   3 490.333 96.5860   8
  -5   4   3 1049.17 185.943  12
  -5   4   4 72.6701 65.8006   9
   4   1   4 235.526 75.5899   8
  -5   4   4 173.468 90.7161  12
   4   1   5 7056.90 419.649   8
  -5   4   5 6576.30 485.558  12
   4   1   6 7894.87 477.548   8
  -5   4   6 8300.85 557.606  12
   4   1   7 815.073 164.725   8
  -5   4   7 1021.13 198.200  12
   4   1   8 8186.58 549.623   8
  -5   4   8 8109.06 580.672  12
   4   1   9 6283.40 511.199   8
  -5   4   9 7338.23 568.068  12
   4   1  10 42.7144 74.2233   8
   1  -5  10 56.5853 66.9692   6
  -5   4  10 36.8037 69.3777  12
   1  -5  11 12024.0 661.010   6
   4   1  11 11072.4 742.269   8
  -5   4  11 9305.67 793.527   6
  -5   4  11 9349.10 680.972  12
  -5   4  12 1009.25 285.590   6
   1  -5  12 1282.22 224.517   6
   1  -5  13 1723.05 273.827   6
  -5   4  13 1930.69 372.349   6
  -5   4  14 3369.71 511.828   6
  -5   4  14 2400.28 387.773  23
   4   1  14 2828.49 312.244  20
   1  -5  14 3170.27 376.270  23
  -5   4  14 3261.43 380.775  18
  -5   4  14 3010.42 434.403  16
  -5   4  15 2194.91 447.548   6
   4   1  15 1460.53 228.983  20
   1  -5  15 1456.21 259.560  23
  -5   4  15 1430.96 307.780  23
  -5   4  15 2349.35 337.408  18
   1  -5  15 1522.24 281.418  16
  -5   4  15 1847.09 363.332  16
  -5   4  16 478.527 200.442   6
  -5   4  16 451.595 183.736  23
   1  -5  16 101.641 109.277  23
   4   1  16 281.987 106.504  20
  -5   4  16 571.960 176.918  18
   1  -5  16 179.034 333.990  16
  -5   4  16 429.959 167.539  16
   4   1  17 5034.78 431.014  20
  -5   4  17 3245.16 442.333  23
   1  -5  17 4453.05 458.497  23
  -5   4  17 4453.43 471.695  18
  -5   4  17 3553.63 501.486  16
   4   1  17 4377.29 402.195  17
   4   1  18 424.499 126.574  20
   1  -5  18 311.247 151.461  23
  -5   4  18 175.963 103.362  23
   4   1  18 363.497 118.391  17
  -5   4  18 318.043 143.979  16
  -5   4  18 429.673 152.405  18
   4   1  19 1118.29 192.346  20
   1  -5  19 1009.11 218.067  23
  -5   4  19 681.132 199.487  23
  -5   4  19 1192.56 245.946  18
  -5   4  19 891.399 245.959  16
   4   1  19 833.120 181.523  17
   4   1  20 618.344 144.005  20
   1  -5  20 660.233 187.404  23
  -5   4  20 542.321 170.077  23
   4   1  20 531.364 145.563  17
  -5   4  20 603.842 192.152  16
   1  -5  21 399.439 131.661  23
   4   1  21 655.131 132.140  20
   4   1  21 587.650 121.667  17
  -5   4  21 587.470 191.243  16
   1  -5  22 373.244 122.208  23
   4   1  22 237.010 73.1586  20
  -5   4  22 252.354 93.9512  16
   4   1  22 192.981 76.9065  17
   1  -5  23 863.829 137.814  23
   4   1  23 1098.81 145.597  20
  -5   4  23 768.047 154.883  16
   4   1  23 670.446 100.296  17
   4   2 -15 798.597 184.783   7
   4   2 -14 598.136 165.784   7
   4   2 -13 1601.18 266.426   7
  -6   4  -7 678.396 130.848   9
  -6   4  -6 3195.34 277.508   9
  -6   4  -5 18110.6 661.368   9
  -6   4  -4 6952.91 406.069   9
  -6   4  -4 7191.38 451.780  12
  -6   4  -3 866.984 147.417   9
   2  -6  -3 582.899 202.843   2
  -6   4  -3 846.712 157.836  12
  -6   4  -2 1801.74 212.952   9
  -6   4  -2 1618.83 227.249  12
  -6   4  -1 25091.8 812.977   9
  -6   4  -1 26504.0 911.455  12
  -6   4   0 15689.5 655.957   9
  -6   4   0 16964.5 742.134  12
  -6   4   1 23299.7 820.634   9
  -6   4   1 24907.8 928.230  12
  -6   4   2 1522.30 215.769   9
  -6   4   2 1609.83 239.918  12
  -6   4   3 1546.85 236.932  12
  -6   4   4 1692.89 258.024  12
  -6   4   5 15357.6 807.517  12
  -6   4   6 4770.46 460.876  12
  -6   4   7 411.873 143.424  12
  -6   4   8 2006.24 313.176  12
  -6   4   9 2099.60 328.895  12
  -6   4  10 4126.47 483.602  12
  -6   4  11 421.270 183.670   6
  -6   4  11 559.469 185.630  12
   4   2  12 2360.76 356.805  10
  -6   4  12 2151.38 421.213   6
  -6   4  13 342.739 179.077   6
   4   2  13 232.775 119.266  10
   2  -6  13 121.879 78.1672  23
  -6   4  13 365.061 124.010  18
  -6   4  13 390.998 169.754  16
  -6   4  14 2819.52 495.474   6
   2  -6  14 2313.67 309.336  23
   4   2  14 2251.57 273.484  20
  -6   4  14 2187.18 389.491  23
  -6   4  14 3219.24 377.314  18
  -6   4  14 2670.53 420.543  16
  -6   4  15 1796.50 408.634   6
   4   2  15 1948.36 259.496  20
   2  -6  15 2030.10 298.099  23
  -6   4  15 1674.43 321.545  23
  -6   4  15 2380.39 335.954  18
  -6   4  15 1961.32 361.016  16
  -6   4  16 568.558 195.225  23
   2  -6  16 681.668 182.300  23
   4   2  16 611.797 142.872  20
  -6   4  16 738.728 194.996  18
  -6   4  16 731.660 235.332  16
   4   2  16 562.873 153.209  17
   2  -6  17 376.761 149.767  23
  -6   4  17 132.078 74.1630  23
   4   2  17 321.574 106.898  20
  -6   4  17 305.677 141.738  16
   4   2  17 247.804 100.592  17
  -6   4  18 263.642 139.122  23
   2  -6  18 565.604 176.347  23
   4   2  18 547.152 137.917  20
  -6   4  18 515.517 185.204  16
   4   2  18 426.002 122.739  17
  -6   4  19 797.700 215.698  23
   2  -6  19 1149.22 210.881  23
   4   2  19 1181.91 202.310  20
  -6   4  19 947.450 215.602  16
   4   2  19 963.114 176.168  17
   2  -6  20 304.704 121.556  23
  -6   4  20 397.026 153.676  23
   4   2  20 549.648 125.411  20
  -6   4  20 376.191 160.087  16
   4   2  20 553.556 133.322  17
   2  -6  21 722.047 144.613  23
  -6   4  21 279.914 112.665  23
   4   2  21 785.995 143.719  20
   4   2  21 440.743 115.094  18
   4   2  21 654.962 128.698  17
  -6   4  21 858.932 195.343  16
   4   2  22 564.991 108.420  20
   2  -6  22 459.956 108.562  23
   4   2  22 484.738 100.173  17
  -6   4  22 352.873 109.555  16
   2  -6  23 215.761 64.6090  23
  -6   4  23 221.866 85.9998  16
   4   3 -14 121.498 68.8881   7
   4   3 -13 1505.88 259.315   7
   4   3 -12 572.958 165.501   7
   4   3 -11 945.836 202.036   7
   4   3 -10 641.916 163.290   7
   4   3  -9 343.828 132.284   7
   4   3  -8 1066.50 207.738   7
   4   3  -7 5295.29 429.164   7
  -7   4  -6 2977.49 300.199   9
   4   3  -6 2713.26 304.706   7
   4   3  -5 1706.42 228.439   7
  -7   4  -5 1420.83 208.310   9
   4   3  -4 782.404 153.001   7
  -7   4  -4 1511.94 215.086   9
  -7   4  -3 5877.89 428.041   9
  -7   4  -3 6331.35 471.039  12
   4   3  -2 4456.65 328.297   7
  -7   4  -2 5702.70 428.534   9
  -7   4  -2 5990.82 468.088  12
  -7   4  -1 310.907 102.492   9
   4   3  -1 79.1948 42.4553   7
  -7   4  -1 367.711 124.648  12
   4   3   0 22150.1 657.067   7
  -7   4   0 23537.8 899.721   9
  -7   4   0 23841.2 642.167  11
  -7   4   0 24390.9 991.966  12
  -7   4   1 3395.08 372.868  12
  -7   4   2 249.331 110.234  12
  -7   4   3 5247.24 494.816  12
  -7   4   4 690.148 188.867  12
  -7   4   5 251.693 126.651  12
  -7   4   6 4393.75 493.093  12
  -7   4   7 6599.73 610.605  12
  -7   4   8 684.205 216.551  12
  -7   4   9 323.845 151.512  12
  -7   4  10 2117.92 369.922  12
  -7   4  11 442.993 171.369  12
  -7   4  12 1689.51 328.510  12
  -7   4  12 1677.32 294.968  14
   4   3  12 1808.69 341.943  10
  -7   4  12 1289.15 356.046   6
   3  -7  12 1444.09 233.589  21
   3  -7  12 1535.71 240.467  23
  -7   4  12 1732.34 336.356  16
   4   3  12 1929.64 247.129  15
   4   3  13 2190.89 376.318  10
  -7   4  13 2500.78 462.093   6
   3  -7  13 2278.28 290.267  21
  -7   4  13 1490.11 347.539  23
   3  -7  13 2356.16 311.475  23
  -7   4  13 2325.63 390.907  16
   4   3  13 2670.64 284.398  15
  -7   4  14 167.428 179.169   6
   4   3  14 178.746 119.913  10
   3  -7  14 394.559 161.350  23
  -7   4  14 142.933 108.322  23
   4   3  14 119.959 82.1482  17
  -7   4  14 243.179 115.758  16
   3  -7  15 1248.31 242.412  23
  -7   4  15 471.232 170.417  23
   4   3  15 1159.23 210.897  17
  -7   4  15 648.521 210.899  16
  -7   4  16 600.423 210.973  23
   3  -7  16 923.268 208.976  23
   4   3  16 871.087 187.241  17
  -7   4  16 592.409 193.613  16
  -7   4  17 91.6915 91.3198  23
   3  -7  17 213.701 86.4278  23
   4   3  17 420.724 125.722  17
  -7   4  17 299.333 136.205  16
   4   3  18 930.629 161.422  20
   3  -7  18 577.119 163.782  23
  -7   4  18 531.179 176.096  23
  -7   4  18 866.792 242.078  16
   4   3  18 684.773 161.228  17
   3  -7  19 1515.53 230.885  23
  -7   4  19 690.872 209.726  23
   4   3  19 1385.92 191.860  20
   4   3  19 1292.19 207.713  17
  -7   4  19 998.612 229.570  16
   3  -7  20 801.250 156.584  23
   4   3  20 719.943 126.704  20
  -7   4  20 307.352 126.320  23
  -7   4  20 425.215 135.830  16
   4   3  20 597.864 124.089  17
   3  -7  21 3167.25 274.449  23
   4   3  21 2769.85 250.065  17
  -7   4  21 2511.82 315.325  16
   3  -7  22 176.081 61.6307  23
  -7   4  22 173.332 72.1450  23
   4   3  22 53.2708 30.9352  18
   4   3  22 162.236 56.4398  17
   4   4 -13 172.481 83.5437   7
   4   4 -12 389.784 142.286   7
   4   4 -11 1463.56 253.280   7
   4   4 -10 4527.60 442.783   7
   4   4  -9 1863.69 278.333   7
   4   4  -8 5119.73 448.247   7
   4   4  -7 890.439 184.810   7
   4   4  -6 1927.21 261.069   7
   4   4  -5 270.957 99.9142   7
   4   4  -4 1995.87 247.588   7
  -8   4  -3 466.215 110.303  11
   4   4  -3 103.937 56.4435   7
  -8   4  -3 333.006 116.246  12
  -8   4  -2 2400.28 330.083  12
  -8   4  -2 2547.32 249.088  11
   4   4  -1 3609.77 295.256   7
  -8   4  -1 3024.70 260.724  11
  -8   4  -1 3060.16 380.173  12
  -8   4   0 3186.73 395.309  12
  -8   4   1 2456.33 352.483  12
  -8   4   2 1400.95 277.770  12
  -8   4   3 1278.04 269.299  12
  -8   4   4 3128.14 424.871  12
  -8   4   5 731.509 230.545  12
  -8   4   6 1307.24 294.431  12
  -8   4   7 945.860 251.747  12
  -8   4   8 782.845 243.609  12
  -8   4   9 360.655 161.558  12
  -8   4  10 773.426 237.112  12
  -8   4  10 1232.94 253.274  14
   4  -8  10 1803.85 242.374  23
   4  -8  10 1585.70 243.281  21
   4   4  10 1100.78 186.996  15
  -8   4  10 971.456 235.054  16
  -8   4  11 1467.68 324.521  12
  -8   4  11 1416.39 274.694  14
  -8   4  11 1468.66 369.069   6
   4   4  11 1520.20 318.884  10
   4  -8  11 1989.46 258.517  23
   4  -8  11 1860.88 257.521  21
   4   4  11 1251.87 210.241  17
   4   4  11 1603.18 223.852  15
  -8   4  11 1340.22 302.166  16
  -8   4  12 723.434 199.278  14
  -8   4  12 633.420 221.123  12
   4   4  12 951.505 241.969  10
  -8   4  12 644.783 257.353   6
   4  -8  12 748.135 171.556  21
   4  -8  12 712.273 166.456  23
   4   4  12 1098.38 188.965  15
  -8   4  12 573.312 207.884  16
   4   4  12 888.399 182.617  17
  -8   4  13 1958.93 341.569  14
  -8   4  13 1841.53 412.362   6
   4   4  13 2386.59 414.220  10
  -8   4  13 1562.46 338.756  23
   4  -8  13 2922.29 326.315  23
   4  -8  13 2727.65 317.300  21
   4   4  13 2706.82 322.067  19
   4   4  13 2301.80 292.915  17
  -8   4  13 1725.31 326.655  16
   4   4  13 2783.01 298.822  15
  -8   4  14 1009.33 267.565  23
   4   4  14 1731.08 256.482  19
  -8   4  14 1124.16 268.908  16
   4   4  14 1552.52 241.817  17
  -8   4  15 259.827 138.521  23
   4  -8  15 427.563 147.190  23
   4   4  15 262.856 118.776  17
  -8   4  15 286.643 125.546  16
  -8   4  16 913.136 252.169  23
   4  -8  16 1540.55 238.365  23
   4   4  16 1069.04 195.896  17
  -8   4  16 811.234 217.939  16
   4  -8  17 405.497 110.368  15
   4  -8  17 548.296 141.914  23
  -8   4  17 75.6266 73.0534  23
  -8   4  17 262.133 137.516  16
   4   4  17 321.435 105.950  17
   4  -8  18 244.602 97.5627  23
  -8   4  18 36.4062 64.8089  23
   4   4  18 90.6830 60.8877  17
  -8   4  18-27.3941 78.8615  16
   4  -8  19 629.682 136.038  23
  -8   4  19 283.911 123.150  23
   4   4  19 605.052 128.515  17
  -8   4  19 367.388 135.787  16
   4  -8  20 428.529 107.103  23
  -8   4  20 220.996 108.015  23
   4   4  20 362.598 98.5579  17
  -8   4  20 262.076 99.0492  16
   4  -8  21 12.4178 33.1976  23
  -8   4  21 13.5640 41.8408  23
  -8   4  21-23.2597 54.3183  16
   4   4  21 20.8698 27.4843  18
   4   4  21 35.8085 23.8544  17
   4   5 -11 512.888 142.121   7
  -9   4 -11 425.544 129.570  11
  -9   4 -10 67.5187 47.3625  22
   4   5 -10 227.802 99.7896   7
  -9   4 -10 92.8148 54.6043  11
  -9   4  -9 319.821 111.766  22
   4   5  -9 39.4437 54.6631   7
  -9   4  -9 254.174 107.607  11
  -9   4  -8 1848.39 266.650  11
   4   5  -8 1163.38 202.526  13
  -9   4  -8 1839.58 273.769  22
   4   5  -8 1265.52 229.479   7
   4   5  -7 452.459 126.472  13
  -9   4  -7 1306.49 216.107  11
  -9   4  -7 1263.10 225.366  22
   4   5  -7 476.708 137.766   7
   4   5  -6 3064.61 343.932   7
  -9   4  -6 2221.73 274.029  11
   4   5  -5 1474.39 230.524   7
  -9   4  -5 1217.48 203.224  11
   4   5  -4 5093.88 418.441   7
  -9   4  -4 6203.82 445.710  11
   4   5  -3 1647.79 225.993   7
  -9   4  -3 1353.66 203.140  11
   4   5  -2 4597.41 367.081   7
  -9   4  -2 3496.23 424.022  12
  -9   4  -2 3834.91 324.826  11
   4   5  -1 160.743 74.0211   7
  -9   4  -1 12.4596 45.4351  12
  -9   4   0 624.780 185.947  12
  -9   4   1 984.081 243.087  12
  -9   4   2 5955.83 617.908  12
  -9   4   3 1612.88 319.806  12
  -9   4   4 4216.08 533.691  12
  -9   4   5 991.590 258.391  12
  -9   4   6 1875.37 300.108  14
  -9   4   6 1838.47 366.156  12
  -9   4   7 2307.27 412.618  12
  -9   4   7 2418.45 353.686  14
   5  -9   7 2634.02 307.013  21
   5  -9   7 2845.64 292.204  23
   4   5   7 2910.47 310.600  15
  -9   4   8 574.951 195.189  12
  -9   4   8 644.176 192.342  14
   5  -9   8 607.130 133.527  23
   5  -9   8 485.102 125.427  21
   4   5   8 1014.07 183.012  15
  -9   4   9 94.2332 100.707  12
  -9   4   9 81.7436 68.2125  14
   4   5   9 147.772 112.945  10
   5  -9   9 215.527 103.524  23
   5  -9   9 157.442 52.7586  21
  -9   4   9 4.29866 64.6418  16
   4   5   9 113.242 71.3914  15
  -9   4  10 5883.20 670.161  12
  -9   4  10 6542.69 615.299  14
   4   5  10 5737.12 630.312  10
   5  -9  10 7638.59 507.477  23
   5  -9  10 6907.48 503.923  21
   4   5  10 6085.67 455.356  15
   4   5  10 4981.66 407.658  17
  -9   4  10 5706.92 570.527  16
  -9   4  11 1525.18 304.859  14
  -9   4  11 1570.11 352.223  12
  -9   4  11 1783.51 407.997   6
   4   5  11 1817.93 357.316  10
   5  -9  11 3286.90 350.326  21
   5  -9  11 3341.02 337.955  23
   4   5  11 1688.19 242.058  17
  -9   4  11 1178.62 265.037  16
   4   5  11 1998.14 261.314  15
  -9   4  12 3624.67 463.009  14
   5  -9  12 4524.46 402.785  21
  -9   4  12 2359.13 421.232  23
   5  -9  12 4917.35 414.318  23
   4   5  12 4414.03 390.133  17
  -9   4  12 3387.76 459.961  16
   4   5  12 5057.91 408.064  15
   4   5  12 4598.33 438.637  19
   5  -9  13 3875.91 363.103  21
   5  -9  13 4344.94 388.277  23
  -9   4  13 2197.44 406.011  23
   4   5  13 3950.63 352.824  15
  -9   4  13 2565.65 392.173  16
   4   5  13 3454.38 350.845  17
   4   5  13 3638.23 378.961  19
   5  -9  14 1308.28 213.361  23
  -9   4  14 410.835 179.107  23
   4   5  14 933.752 197.981  19
  -9   4  14 507.247 179.093  16
   4   5  14 1114.58 196.974  17
   5  -9  15 205.676 95.2612  23
  -9   4  15 43.0326 68.6197  23
  -9   4  15 193.856 136.590  16
   4   5  15-65.7880 75.1325  17
   4   5  15 27.9278 41.6687  19
   5  -9  16 190.513 91.0457  15
  -9   4  16 169.174 117.707  23
   5  -9  16 321.835 116.926  23
  -9   4  16 268.501 116.449  21
  -9   4  16 127.616 110.666  16
   4   5  16 136.147 61.8796  17
   5  -9  17 688.411 145.565  15
  -9   4  17 563.785 178.244  23
   4   5  17 519.096 124.105  17
  -9   4  17 543.971 152.536  16
   5  -9  18 534.557 118.091  23
  -9   4  18 227.758 131.154  23
  -9   4  18 422.942 142.186  16
   5  -9  18 241.363 78.2253  15
   4   5  18 476.264 109.009  17
  -9   4  19 345.834 140.261  23
   5  -9  19 663.474 123.982  23
   4   5  19 577.670 112.943  17
  -9   4  19 729.159 158.759  16
   5  -9  20 559.528 102.008  23
  -9   4  20 307.240 113.380  23
  -9   4  20 523.109 118.760  16
   4   5  20 717.403 115.366  17
   3   5 -12 1644.24 266.560   7
  -8   3 -12 1647.13 258.234  11
  -8   3 -11 853.618 177.407  11
   3   5 -11 714.697 173.983   7
  -8   3 -10 1359.62 227.590  11
   3   5 -10 1322.62 234.424   7
   3   5  -9 173.692 86.9684   7
  -8   3  -9 145.883 80.3465  11
   3   5  -8 2171.84 290.678   7
  -8   3  -8 1984.71 262.105  11
   3   5  -7 432.716 132.756   7
  -8   3  -7 148.646 79.2103  11
   3   5  -6 6642.57 474.472   7
  -8   3  -6 5717.91 421.735  11
   3   5  -5 168.068 83.1125   7
  -8   3  -5 187.303 85.7948  11
   3   5  -4 5506.78 407.353   7
  -8   3  -4 5339.11 392.102  11
   3   5  -3 2065.98 244.342   7
  -8   3  -3 2561.38 263.414  11
  -8   3  -2 214.497 76.9071  11
   3   5  -2 319.330 96.4944   7
  -8   3  -2 324.062 133.464  12
   3   5  -1 526.512 114.780   7
  -8   3  -1 666.089 126.107  11
  -8   3  -1 740.940 188.848  12
   3   5   0 1360.15 176.826   7
  -8   3   0 1248.59 243.084  12
  -8   3   0 1289.68 169.132  11
  -8   3   1 2018.67 315.571  12
  -8   3   2 2057.67 323.766  12
  -8   3   3 1422.09 284.550  12
  -8   3   4 1255.58 273.219  12
  -8   3   5 207.120 107.373  12
  -8   3   6 1910.50 345.829  12
   5  -8   7 1912.35 294.605   8
  -8   3   7 2161.64 370.997  12
   5  -8   8 5688.05 531.492   8
  -8   3   8 5523.81 613.693  12
   3   5   9 967.496 242.629  10
  -8   3   9 554.180 200.700  12
  -8   3   9 692.533 197.480  14
  -8   3  10 2713.48 436.903  12
  -8   3  10 3225.84 422.931  14
   3   5  10 2924.51 437.660  10
   5  -8  10 3197.75 333.862  21
   5  -8  10 3284.78 336.347  23
   3   5  10 2506.55 293.330  17
  -8   3  10 2746.45 384.883  16
   3   5  10 3206.21 317.610  15
  -8   3  11 1184.45 257.196  14
  -8   3  11 1374.59 317.211  12
   3   5  11 1157.55 267.815  10
  -8   3  11 1215.74 320.064   6
   5  -8  11 1728.62 245.963  23
   5  -8  11 1453.30 218.357  21
   3   5  11 1423.67 241.109  19
  -8   3  11 1241.34 262.336  16
   3   5  11 1102.24 203.042  17
   3   5  11 1342.98 206.685  15
  -8   3  12 1268.56 303.572  12
  -8   3  12 1327.21 268.184  14
  -8   3  12 1332.39 355.177   6
   3   5  12 1267.89 295.990  10
   5  -8  12 1384.93 228.571  23
  -8   3  12 1249.20 302.074  23
   3   5  12 1193.50 208.176  17
   3   5  12 1365.37 234.331  19
  -8   3  12 1194.12 264.791  16
  -8   3  13 1617.75 341.390  12
   3   5  13 2299.95 402.394  10
  -8   3  13 1453.71 312.867  23
   5  -8  13 2628.20 317.720  23
   3   5  13 1889.18 263.624  17
   3   5  13 2297.85 301.493  19
  -8   3  13 1443.11 309.301  16
   5  -8  14 3694.98 364.987  23
  -8   3  14 2479.62 425.500  23
   3   5  14 2918.14 335.715  17
  -8   3  14 2607.07 396.155  16
   3   5  14 2822.16 329.553  19
   5  -8  15 2800.97 323.701  23
  -8   3  15 2070.70 374.133  23
   3   5  15 2431.63 299.267  17
  -8   3  15 2143.38 359.810  16
   5  -8  16 418.686 121.778  15
  -8   3  16 289.343 114.671  21
   5  -8  16 674.663 148.378  23
  -8   3  16 373.296 179.677  23
   3   5  16 393.962 128.246  17
  -8   3  16 392.370 153.831  16
   5  -8  17 194.200 97.7446  15
  -8   3  17 46.7494 74.5306  23
   5  -8  17 398.945 118.204  23
  -8   3  17 65.1739 68.2950  16
   3   5  17 265.890 105.076  17
   5  -8  18 542.629 133.713  23
  -8   3  18 420.872 155.440  23
   5  -8  18 197.323 76.6991  20
  -8   3  18 450.067 154.381  16
   3   5  18 299.019 90.9180  17
   5  -8  18 255.408 91.5937  15
  -8   3  19 249.189 134.926  23
   5  -8  19 212.438 73.7723  23
   3   5  19 187.445 73.7333  17
  -8   3  19 149.260 94.9961  16
   5  -8  20 137.077 53.6140  23
  -8   3  20 43.6679 55.6358  23
   3   5  20 87.2747 42.6568  17
  -8   3  20 103.969 58.8390  16
   5  -8  21 185.726 61.7128  23
  -8   3  21 78.7520 60.0139  23
   3   5  21 104.900 46.4566  17
   3   5  21 60.6262 41.6789  18
  -8   3  21 213.931 81.2714  16
   2   5 -14 353.161 115.597   7
  -7   2 -14 289.247 103.415  11
   2   5 -13 600.250 158.218   7
  -7   2 -13 805.812 172.154  11
  -7   2 -12 706.922 158.862  11
   2   5 -12 944.899 194.925   7
  -7   2 -11 4022.22 384.669  11
   2   5 -11 5452.64 458.518   7
  -7   2 -10 2314.34 282.803  11
   2   5 -10 2937.36 332.734   7
   2   5  -9 1862.83 261.443   7
  -7   2  -9 1930.51 256.369  11
   2   5  -8 1798.07 248.594   7
  -7   2  -8 1512.79 213.330  11
   2   5  -7 333.928 109.627   7
  -7   2  -7 665.248 140.682  11
   2   5  -6 1297.16 201.700   7
  -7   2  -6 1024.06 169.501  11
   2   5  -5 900.765 159.387   7
  -7   2  -5 881.360 151.221  11
   2   5  -4 1428.51 196.094   7
  -7   2  -4 2097.85 227.527  11
  -7   2  -3 614.613 125.173  11
   2   5  -3 341.278 95.3654   7
  -7   2  -3 763.751 159.112  12
   2   5  -2 2590.95 248.931   7
  -7   2  -2 2338.78 287.246  12
  -7   2  -2 2414.88 234.280  11
  -7   2  -1 1566.94 181.238  11
  -7   2  -1 1625.99 247.445  12
  -7   2   0 316.392 82.5785  11
   2   5   0 327.486 90.1612   7
  -7   2   0 294.290 113.272  12
   2   5   1 4441.16 305.552   7
  -7   2   1 5054.99 462.508  12
  -7   2   1 5012.20 315.962  11
   2   5   2 682.500 117.808   7
  -7   2   2 740.680 185.155  12
  -7   2   2 771.929 120.463  11
  -7   2   3 8349.03 618.641  12
  -7   2   4 3608.53 415.776  12
  -7   2   5 3842.44 446.169  12
  -7   2   6 1543.43 296.928  12
   5  -7   7 1172.05 227.705   8
   2   5   7 903.214 205.871  10
   5  -7   8 416.748 143.397   8
   2   5   8 442.154 147.074  10
  -7   2   8 507.886 179.367  12
   5  -7   9 1155.95 249.708   8
   2   5   9 1328.95 267.918  10
  -7   2   9 1375.11 279.962  12
   5  -7  10 2292.67 346.531   8
  -7   2  10 2258.84 423.323   6
   2   5  10 1894.15 340.837  10
  -7   2  10 2085.16 361.947  12
  -7   2  11 754.466 229.147  12
  -7   2  11 649.947 171.025  14
  -7   2  11 702.179 250.838   6
   5  -7  11 776.415 205.082   8
   2   5  11 674.539 209.981  10
  -7   2  11 797.777 245.673  23
   5  -7  11 972.169 178.442  23
   2   5  11 526.302 136.209  19
   2   5  11 723.119 160.097  17
  -7   2  12 300.634 133.525  12
  -7   2  12 463.087 195.107   6
   2   5  12 347.960 161.283  10
   5  -7  12 286.491 128.607   8
  -7   2  12 290.093 135.150  23
   5  -7  12 400.422 117.647  23
   2   5  12 224.465 101.180  19
   2   5  12 217.836 91.2452  17
  -7   2  12 336.991 161.516  16
  -7   2  13 1540.61 319.895  12
   2   5  13 1390.11 311.157  10
  -7   2  13 1706.59 366.545   6
  -7   2  13 1218.87 274.298  23
   5  -7  13 2160.86 283.778  23
   2   5  13 1215.99 218.230  19
   2   5  13 1364.91 229.537  17
  -7   2  13 1395.78 290.301  16
  -7   2  14 9.58252 60.3339   6
   2   5  14 50.1253 84.0505  10
   5  -7  14 113.319 66.4177  23
  -7   2  14-36.4123 106.498  23
   2   5  14 58.9055 55.5686  17
  -7   2  14-66.1512 112.706  16
  -7   2  15 2964.14 439.566  23
   5  -7  15 3336.52 351.787  23
   2   5  15 3626.28 371.049  17
   5  -7  15 2315.02 308.677  15
  -7   2  15 3288.56 450.279  16
   5  -7  16 825.668 191.381  15
  -7   2  16 703.060 191.015  21
   5  -7  16 1210.36 211.663  23
   2   5  16 1061.78 181.485  20
  -7   2  16 702.509 206.208  23
  -7   2  16 754.115 226.201  16
   2   5  16 995.305 197.180  17
   5  -7  17 537.763 146.338  15
  -7   2  17 730.981 226.643  23
   2   5  17 1072.16 186.634  20
   5  -7  17 1029.73 204.978  23
   2   5  17 995.570 189.513  17
  -7   2  17 907.323 235.297  16
   5  -7  18 384.872 124.324  23
   5  -7  18 169.805 91.0641  20
  -7   2  18 126.630 81.5949  23
   2   5  18 156.006 94.2544  17
   5  -7  18 276.235 98.3915  15
  -7   2  18 165.975 95.0011  16
  -7   2  19 703.261 196.451  23
   5  -7  19 407.475 123.104  20
   5  -7  19 908.371 169.554  23
  -7   2  19 924.470 209.406  16
   2   5  19 808.565 160.827  17
   5  -7  20 20.3001 33.6538  23
   5  -7  20 5.73917 33.6609  20
  -7   2  20 135.122 67.9342  23
  -7   2  20 72.1528 67.8427  16
   2   5  20 89.0876 58.6976  17
   5  -7  21 87.8948 51.3662  20
   5  -7  21 27.0725 32.9356  23
  -7   2  21 115.258 69.0109  23
   2   5  21 37.9937 39.4110  17
  -7   2  21 75.5763 42.4617  16
   5  -7  22 95.9988 43.3479  23
  -7   2  22 30.9580 45.6744  23
   2   5  22 42.6929 38.7948  17
  -7   2  22 86.4331 61.3883  16
   2   5  22 32.9900 41.8108  18
  -6   1 -15 1304.79 219.038  11
   1   5 -14 2161.67 290.677   7
  -6   1 -14 2324.44 290.849  11
   1   5 -13 1852.43 263.822   7
  -6   1 -13 2643.94 304.867  11
  -6   1 -12 948.207 173.198  11
   1   5 -12 1180.87 208.628   7
  -6   1 -11 4484.69 381.485  11
   1   5 -11 6056.09 460.467   7
  -6   1 -10 2879.54 301.004  11
   1   5 -10 2555.45 296.248   7
  -6   1  -9 2890.05 298.943  11
   1   5  -9 3005.77 312.284   7
  -6   1  -8 4880.81 366.735  11
   1   5  -8 3418.06 316.766   7
   1   5  -7 6392.05 429.633   7
  -6   1  -7 6234.64 404.958  11
   1   5  -6 4087.81 327.323   7
  -6   1  -6 3579.93 302.019  11
   1   5  -5 11461.0 539.789   7
  -6   1  -5 11908.6 533.417  11
   1   5  -4 1000.16 153.921   7
  -6   1  -4 828.306 135.249  11
   1   5  -3 526.224 113.953   7
  -6   1  -3 379.471 95.0951  11
  -6   1  -3 425.318 106.681  12
  -6   1  -2 14305.3 645.379  12
  -6   1  -2 15203.7 554.102  11
  -6   1  -1 302.624 75.6958  11
  -6   1  -1 273.618 89.8456  12
  -6   1   0 16266.5 549.980  11
  -6   1   0 15942.7 724.352  12
  -6   1   1 12111.1 647.078  12
  -6   1   1 12535.6 482.256  11
   1   5   2 2707.27 224.907   7
  -6   1   2 3184.66 245.501  11
  -6   1   2 2943.60 326.901  12
   1   5   3 11138.8 446.416   7
  -6   1   3 9700.84 439.274  11
  -6   1   3 9729.53 618.185  12
  -6   1   4 8815.76 600.824  12
  -6   1   4 8807.09 427.762  11
  -6   1   5 2517.07 335.815  12
   1   5   6 1037.42 216.249  10
  -6   1   6 1147.75 233.184  12
   5  -6   7 8793.87 597.535   8
  -6   1   7 8691.20 649.109  12
   1   5   8 1209.88 247.658  10
   5  -6   8 637.595 171.867   8
  -6   1   8 808.912 199.893  12
   5  -6   9 2224.33 327.177   8
  -6   1   9 2246.07 365.893   6
   1   5   9 2206.48 343.144  10
  -6   1   9 2160.17 339.274  12
  -6   1  10 881.283 227.238   6
   5  -6  10 795.573 207.930   8
   1   5  10 793.353 207.533  10
  -6   1  10 814.574 225.461  12
   1   5  11 2018.93 349.564  10
   5  -6  11 2227.26 348.707   8
  -6   1  11 2299.57 401.399   6
  -6   1  11 2182.02 361.721  12
  -6   1  12 670.819 200.222  12
  -6   1  12 784.662 247.696   6
   5  -6  12 330.796 141.401   8
   1   5  12 229.489 117.085  10
  -6   1  12 641.445 189.574  23
   1   5  12 355.381 107.526  17
  -6   1  13-47.4056 66.8247  12
   5  -6  13 92.7802 92.6278   8
   1   5  13-50.8076 81.0012  10
  -6   1  13-3.55273 80.8258   6
  -6   1  13 22.0109 76.6226  23
   5  -6  13 57.8900 55.6793  23
   1   5  13-6.27527 31.1624  20
  -6   1  13 11.5782 81.8182  16
   1   5  13 58.5024 62.6983  17
   1   5  14 1859.14 354.605  10
   5  -6  14 1635.01 339.635   8
  -6   1  14 2181.74 428.889   6
   1   5  14 2154.05 257.919  20
  -6   1  14 1768.58 339.003  23
   5  -6  14 2073.99 280.291  23
   5  -6  14 1585.18 259.920  15
   1   5  14 1892.18 263.934  17
  -6   1  14 1825.72 317.302  16
   5  -6  15 112.089 57.4037  15
  -6   1  15 19.5366 88.6217   6
   5  -6  15 76.6875 87.6882   8
   1   5  15 325.797 157.763  10
  -6   1  15 185.799 121.074  23
   1   5  15 251.676 83.9344  20
  -6   1  15-66.8314 90.2094  21
   5  -6  15 184.765 127.641  23
   1   5  15 252.478 101.687  17
  -6   1  15 179.735 88.4804  16
   5  -6  16 700.536 176.973  15
   5  -6  16 1009.73 195.829  23
   1   5  16 1274.30 208.770  20
  -6   1  16 739.961 222.720  23
  -6   1  16 952.276 238.763  16
   1   5  16 1091.59 215.460  17
   5  -6  17 824.018 185.638  23
   1   5  17 730.845 156.774  20
  -6   1  17 397.557 163.821  23
   5  -6  17 707.165 177.069  15
   1   5  17 552.017 153.182  17
  -6   1  17 517.098 198.317  16
   1   5  18 206.295 91.9067  20
   5  -6  18 58.9417 46.0326  20
  -6   1  18 300.882 132.556  23
   5  -6  18 302.285 125.677  23
  -6   1  18 491.720 179.573  16
   1   5  18 152.239 89.9150  17
   5  -6  19 528.721 139.172  20
  -6   1  19 513.396 176.593  23
   5  -6  19 706.812 154.469  23
  -6   1  19 488.978 160.532  16
   1   5  19 566.314 138.942  17
   5  -6  20 1261.95 186.309  23
   5  -6  20 878.216 164.936  20
  -6   1  20 1035.12 225.284  23
  -6   1  20 1344.22 254.505  16
   1   5  20 1120.52 179.405  17
   5  -6  21 174.998 69.5386  23
   5  -6  21 125.011 57.1814  20
  -6   1  21 134.242 66.3525  23
   1   5  21 250.910 99.3839  18
   1   5  21 279.372 82.0175  17
  -6   1  21 233.811 92.7274  16
   5  -6  22 1127.15 137.941  23
   5  -6  22 656.643 119.168  20
  -6   1  22 677.009 158.190  23
   1   5  22 964.697 133.210  17
  -6   1  22 939.171 175.150  16
   1   5  22 763.555 149.146  18
  -6   1  23 90.1657 56.0037  23
   1   5  23 79.3395 47.4784  18
   0   5 -15 68.6981 57.7007   9
  -5   0 -14 677.805 154.485  11
   0   5 -13 1808.89 248.860   7
  -5   0 -13 1864.15 245.473  11
   0   5 -12 900.386 177.361   7
  -5   0 -12 1177.97 187.877  11
   0   5 -11 1087.82 183.475   7
  -5   0 -11 1523.82 210.182  11
   0   5 -10 742.246 151.495   7
  -5   0 -10 564.989 132.637  11
   0   5  -9 997.046 166.731   7
  -5   0  -9 1375.88 188.027  11
   0   5  -8 8373.32 472.781   7
  -5   0  -8 8569.91 456.533  11
   0   5  -7 13045.2 574.856   7
  -5   0  -7 15588.4 603.605  11
   0   5  -6 19877.4 679.732   7
  -5   0  -6 22019.7 694.322  11
   0   5  -5 25616.7 756.637   7
  -5   0  -5 26870.4 749.049  11
   0   5  -4 7831.12 401.309   7
  -5   0  -4 9963.43 442.792  11
   0   5  -3 9838.98 440.649   7
  -5   0  -3 10886.6 449.831  11
  -5   0  -3 10805.6 489.942  12
   0   5  -2 46272.2 936.405   7
  -5   0  -2 44479.9 878.851  11
  -5   0  -2 44567.7 1040.28  12
   0   5  -1 9476.48 440.820  10
   0   5  -1 9935.10 425.004   7
  -5   0  -1 6783.16 342.581  11
  -5   0  -1 6679.48 412.926  12
   0   5   0 52857.8 896.919   9
   0   5   0 54228.0 980.317   7
   0   5   0 54915.5 1129.96  10
  -5   0   0 48188.1 909.400  11
  -5   0   0 47629.8 1154.20  12
   0   5   1 26718.6 601.170   9
   0   5   1 27249.9 689.666   7
   0   5   1 26175.8 824.406  10
  -5   0   1 34613.5 787.932  11
  -5   0   1 34772.6 1011.64  12
   0   5   2 981.983 164.958  10
   0   5   2 871.042 122.124   7
   0   5   2 876.025 102.263   9
  -5   0   2 1193.29 255.430   4
  -5   0   2 1056.36 187.070  12
  -5   0   2 1133.90 146.105  11
   0   5   3 15907.8 523.775   7
  -5   0   3 16253.2 964.578   4
   0   5   3 16335.0 695.894  10
  -5   0   3 16341.2 741.831  12
  -5   0   3 16649.4 564.812  11
   0   5   4 31114.5 761.069   7
   0   5   4 32447.0 1027.95  10
  -5   0   4 28603.5 776.537  11
  -5   0   4 27899.9 997.630  12
   0   5   5 17571.8 578.734   7
  -5   0   5 15427.1 766.488  12
  -5   0   5 15408.9 592.477  11
  -5   0   6 5805.88 486.675  12
  -5   0   6 5449.62 355.945  11
   5  -5   7 1687.64 257.617   8
   0   5   7 1202.80 234.034  10
   5  -5   8 9430.86 625.885   8
  -5   0   8 7645.96 603.215   6
   0   5   8 9357.95 652.505  10
  -5   0   8 7854.06 596.336  12
   5  -5   9 9624.33 661.824   8
  -5   0   9 12478.1 796.259   6
   0   5   9 11922.4 755.627  10
  -5   0   9 12116.3 767.178  12
   0   5  10 4631.28 494.159  10
  -5   0  10 3660.98 443.973   6
   5  -5  10 3399.62 403.333   8
  -5   0  10 3512.37 420.986  12
   5  -5  11 2928.03 390.922   8
  -5   0  11 2235.00 369.132   6
   0   5  11 3479.09 433.869  10
  -5   0  11 2486.82 360.539  12
  -5   0  12 1326.74 300.747   6
   0   5  12 1812.57 319.026  10
  -5   0  12 1451.58 279.774  12
   5  -5  13 873.111 180.352  15
  -5   0  13 1025.85 270.603   6
   5  -5  13 766.133 220.798   8
   0   5  13 512.245 164.406  10
  -5   0  13 850.997 226.152  23
   0   5  13 525.026 131.167  17
   5  -5  14 4035.10 516.246   8
  -5   0  14 3681.89 523.144   6
   0   5  14 3574.44 464.145  10
   5  -5  14 4285.01 380.393  23
  -5   0  14 2839.78 416.686  23
  -5   0  14 2813.17 388.440  21
   0   5  14 4139.60 366.497  20
  -5   0  14 3455.94 434.695  16
   0   5  14 3232.78 341.636  17
   5  -5  14 3644.00 380.369  15
   5  -5  15 5023.90 596.824   8
  -5   0  15 5371.46 632.255   6
   0   5  15 4460.61 533.647  10
  -5   0  15 4601.03 492.406  21
   5  -5  15 5956.06 461.693  23
   0   5  15 5115.14 424.576  20
  -5   0  15 4383.95 522.019  23
  -5   0  15 5263.74 541.246  16
   5  -5  15 4671.10 435.631  15
   0   5  15 4431.32 401.360  17
   0   5  16 3576.42 469.223  10
   5  -5  16 2972.08 450.264   8
   5  -5  16 3913.25 367.495  23
  -5   0  16 2388.36 394.253  23
   0   5  16 4794.45 415.398  20
   5  -5  16 3056.01 354.308  15
  -5   0  16 2684.37 394.582  16
   0   5  16 3647.97 374.435  17
   0   5  17 576.400 150.497  20
   5  -5  17 514.904 136.435  23
  -5   0  17 162.311 122.626  23
  -5   0  17 88.7506 73.0389  16
   0   5  17 499.171 125.387  17
   5  -5  17 268.398 102.665  15
   0   5  18 716.441 161.754  20
   5  -5  18 784.498 165.757  23
   5  -5  18 752.788 182.450  20
  -5   0  18 496.498 188.268  23
   0   5  18 567.637 135.268  17
  -5   0  18 585.907 184.197  16
   5  -5  19 856.766 188.029  20
   0   5  19 829.959 171.671  20
   5  -5  19 986.593 173.657  23
  -5   0  19 896.447 232.349  23
   0   5  19 684.879 149.352  17
  -5   0  19 1132.98 242.803  16
   5  -5  20 12.3833 45.6759  20
   5  -5  20-11.5984 42.7447  23
  -5   0  20 49.9659 66.2660  23
   0   5  20 89.7736 55.0775  17
  -5   0  20 62.8392 63.2420  16
  -5   0  21 43.4662 68.3931  23
   5  -5  21-69.3253 56.3660  20
   0   5  21 31.2194 67.7695  18
   0   5  21 23.2071 50.4548  17
  -5   0  21-61.0771 51.2768  16
  -5   0  22 524.303 142.017  23
   5  -5  22 592.622 116.833  20
   0   5  22 819.229 124.582  17
   0   5  22 656.272 143.360  18
  -5   0  22 720.819 164.035  16
   5  -5  23 185.768 60.4644  20
  -5   0  23 214.632 76.8459  23
   0   5  23 195.847 68.6380  18
   0   5  23 269.362 61.7327  17
  -1   5 -15 1493.17 238.297   9
  -1   5 -14 3066.84 340.360   9
  -1   5 -13 1324.54 220.193   9
  -4  -1 -13 1331.30 193.076  11
  -1   5 -12 1003.15 169.985   7
  -4  -1 -12 731.378 143.112  11
  -1   5 -11 10246.4 528.382   7
  -4  -1 -11 10413.1 522.862  11
  -1   5 -10 125.571 65.7262   7
  -4  -1 -10 43.3483 52.9138  11
  -1   5  -9 5986.94 383.217   7
  -4  -1  -9 6198.91 377.846  11
  -1   5  -8 9061.17 458.969   7
  -4  -1  -8 8853.99 441.749  11
  -1   5  -7 1501.72 177.835   7
  -4  -1  -7 791.068 132.876  11
  -1   5  -6 8603.81 419.132   7
  -4  -1  -6 7760.97 388.336  11
  -1   5  -5 7742.41 390.820   7
  -4  -1  -5 6748.84 351.485  11
  -4  -1  -4 247.423 67.9324  11
  -1   5  -4 166.952 63.1719   7
  -1   5  -3 2356.81 204.231   7
  -1   5  -3 2151.94 199.276   9
  -4  -1  -3 759.948 116.386  11
  -4  -1  -3 566.538 104.107  12
  -1   5  -2 30959.0 680.861  10
  -1   5  -2 31531.4 737.635   9
  -4  -1  -2 33533.4 1531.95   3
  -1   5  -2 33400.7 766.919   7
  -4  -1  -2 32610.9 731.704  11
  -4  -1  -2 32386.0 813.470  12
  -1   5  -1 5117.35 279.717   9
  -4  -1  -1 4206.89 515.473   3
  -1   5  -1 4947.37 297.450  10
  -1   5  -1 5073.04 291.807   7
  -4  -1  -1 4496.20 269.622  11
  -4  -1  -1 4079.99 302.821  12
  -4  -1   0 5834.48 571.494   3
  -1   5   0 4223.32 242.885   9
  -1   5   0 4228.92 268.412   7
  -1   5   0 4218.84 293.437  10
  -4  -1   0 5833.67 376.084  12
  -4  -1   0 5856.65 315.707  11
  -1   5   1 19104.1 495.805   9
  -4  -1   1 20511.0 1004.06   3
  -1   5   1 19292.8 567.429   7
  -1   5   1 19046.8 657.910  10
  -4  -1   1 19589.4 718.509  12
  -4  -1   1 20050.1 595.557  11
  -1   5   2 1697.56 143.968   9
  -1   5   2 1724.72 210.733  10
  -1   5   2 1689.46 168.619   7
  -4  -1   2 2269.03 254.138  12
  -4  -1   2 2559.94 217.393  11
  -1   5   3 8750.89 318.482   9
  -1   5   3 9380.85 411.111   7
  -4  -1   3 8311.52 607.609   4
  -1   5   3 9319.03 508.967  10
  -4  -1   3 8298.86 498.928  12
  -4  -1   3 8904.49 419.528  11
  -1   5   4 421.882 88.5575   7
  -1   5   4 473.927 118.386  10
  -4  -1   4 201.933 75.8893  11
  -4  -1   4 263.996 94.5280  12
  -4  -1   5 4240.57 380.214  12
  -4  -1   5 4203.47 311.101  11
  -4  -1   6 4125.31 367.357   6
  -1   5   6 5126.65 429.411  10
  -4  -1   6 3973.05 307.782  11
  -4  -1   6 3840.41 369.145  12
  -4  -1   7 12933.0 677.982   6
   5  -4   7 14449.6 717.261   8
  -1   5   7 14537.2 747.412  10
  -4  -1   7 12439.6 696.746  12
  -4  -1   8 6627.86 503.349   6
   5  -4   8 4944.69 446.602   8
  -1   5   8 4909.20 464.230  10
  -4  -1   8 6894.82 530.860  12
  -1   5   9 2894.75 363.991  10
   5  -4   9 2477.75 326.988   8
  -4  -1   9 4352.76 433.394   6
  -4  -1   9 4228.08 429.346  12
  -1   5  10 5468.66 509.304  10
   5  -4  10 6032.34 537.846   8
  -4  -1  10 5800.40 531.616   6
  -4  -1  10 5572.16 498.140  12
   5  -4  11 2028.13 329.553   8
  -4  -1  11 2825.87 390.661   6
  -1   5  11 2982.82 381.633  10
  -4  -1  11 2884.45 371.552  12
   5  -4  12 5594.48 574.336   8
  -4  -1  12 4242.65 500.841   6
  -1   5  12 4490.06 479.956  10
  -4  -1  12 4271.20 465.026  12
   5  -4  13 3737.39 485.078   8
  -4  -1  13 3192.21 442.240   6
  -1   5  13 3666.08 451.484  10
   5  -4  14 258.196 95.1038  15
  -4  -1  14 373.350 160.432   6
   5  -4  14 251.605 145.108   8
  -1   5  14 70.1273 77.5701  10
  -4  -1  14 326.049 146.674  23
  -1   5  14 134.533 59.8448  20
   5  -4  14 394.358 113.651  23
  -4  -1  14 257.819 100.876  21
  -1   5  14 105.573 36.0576  17
  -4  -1  14 472.338 160.687  16
  -4  -1  15 21.3935 62.7792   6
  -1   5  15 468.469 179.151  10
   5  -4  15 202.822 112.851   8
  -1   5  15 406.467 127.311  20
  -4  -1  15 62.5997 63.5871  21
   5  -4  15 356.277 119.203  23
  -4  -1  15 128.802 92.3823  23
   5  -4  15 270.927 117.269  15
  -4  -1  15 272.994 150.985  16
  -1   5  15 333.573 106.749  17
   5  -4  16 2237.62 394.566   8
  -4  -1  16 1826.19 372.363   6
  -1   5  16 2630.45 317.167  20
   5  -4  16 2575.05 291.003  23
  -4  -1  16 1526.78 293.145  23
   5  -4  16 2237.19 299.748  15
  -1   5  16 2199.07 282.582  17
  -4  -1  16 1804.29 319.233  16
  -1   5  17 30.0116 46.9879  20
  -4  -1  17 56.2092 74.0216  23
  -1   5  17 87.7369 44.6360  17
  -4  -1  17-39.0861 53.0542  16
  -1   5  18 130.192 83.2669  20
   5  -4  18 227.276 91.4357  20
  -4  -1  18 178.578 105.608  23
  -4  -1  18 39.8623 68.0669  16
  -1   5  18 155.294 82.1395  17
   5  -4  19 136.596 68.7818  20
  -4  -1  19-17.7486 80.7477  23
  -1   5  19 173.729 86.4943  17
  -4  -1  19 142.879 72.0811  16
  -4  -1  20 771.056 188.760  23
   5  -4  20 849.208 177.666  20
  -4  -1  20 995.893 217.628  16
  -1   5  20 636.206 177.364  18
  -1   5  20 830.931 152.461  17
  -4  -1  21 279.621 103.486  23
   5  -4  21 506.419 130.158  20
  -1   5  21 493.333 144.624  18
  -1   5  21 504.221 111.191  17
  -4  -1  21 457.559 146.071  16
   5  -4  22 247.838 89.4464  20
  -4  -1  22 183.270 93.4532  23
  -1   5  22 89.9764 58.0632  18
  -4  -1  22 127.137 133.946  16
  -1   5  22 218.698 67.9692  17
   5  -4  23 254.192 76.4978  20
  -4  -1  23 47.8798 48.1631  23
  -1   5  23 143.393 62.1551  18
  -4  -1  23 357.477 176.557  16
  -2   5 -14 1129.43 197.538   9
  -2   5 -13 226.057 92.8512   9
  -2   5 -12 1187.33 192.207   9
  -2   5 -11 1238.25 194.310   9
  -2   5 -11 1310.83 181.840   7
  -3  -2 -11 838.570 137.898  11
  -2   5 -10 3623.99 320.880   9
  -2   5 -10 3812.78 299.832   7
  -2   5  -9 16247.1 661.005   9
  -2   5  -9 17482.3 627.320   7
  -2   5  -8 23.6930 27.1255   7
  -2   5  -8 43.4346 29.4458   9
  -3  -2  -8 88.1840 44.7306  11
  -2   5  -7 20044.6 685.472   9
  -2   5  -7 21466.6 655.722   7
  -2   5  -6 6503.78 372.478   9
  -2   5  -6 6688.33 361.961   7
  -2   5  -5 3962.21 285.330   9
  -2   5  -5 4458.46 285.720   7
  -2   5  -4 2899.30 234.414   9
  -2   5  -4 3092.34 233.764   7
  -2   5  -3 512.423 92.7037   7
  -2   5  -3 429.177 86.0614   9
  -2   5  -3 412.484 130.711   5
  -3  -2  -3 255.571 67.2075  11
  -3  -2  -2 7957.09 763.164   3
  -2   5  -2 8559.13 368.098   9
  -2   5  -2 8839.62 385.345   7
  -2   5  -2 8651.71 671.355   5
  -2   5  -2 8338.51 326.304  10
  -3  -2  -2 7859.28 358.705  11
  -3  -2  -2 8094.44 396.869  12
  -3  -2  -1 8552.67 756.161   3
  -2   5  -1 7537.75 333.607   9
  -2   5  -1 8191.45 689.960   5
  -2   5  -1 7454.78 338.569  10
  -2   5  -1 7454.55 350.634   7
  -3  -2  -1 8590.45 380.281  11
  -3  -2  -1 8364.32 420.697  12
  -3  -2   0 48188.1 1648.68   3
  -2   5   0 46813.3 911.707  10
  -2   5   0 50485.0 1787.19   5
  -2   5   0 46829.9 875.390   7
  -2   5   0 47179.8 809.093   9
  -3  -2   0 47118.9 906.941  11
  -3  -2   0 48004.4 1040.96  12
  -2   5   1 309.628 76.9716   7
  -2   5   1 338.499 73.2229   9
  -2   5   1 205.213 96.2978   5
  -3  -2   1 689.533 198.243   3
  -2   5   1 328.526 86.6202  10
  -3  -2   1 698.199 119.324  11
  -3  -2   1 780.588 147.645  12
  -2   5   2 41934.1 744.683   9
  -2   5   2 41980.2 873.651   7
  -3  -2   2 41576.8 1255.53   3
  -2   5   2 43616.0 988.638  10
  -3  -2   2 40574.4 1024.41  12
  -3  -2   2 41362.5 897.151  11
  -2   5   3 4483.86 288.392   7
  -2   5   3 4704.02 257.384   9
  -2   5   3 4850.48 351.285  10
  -3  -2   3 2630.74 268.182  12
  -3  -2   3 2760.18 246.959  11
  -2   5   4 2343.84 249.445  10
  -2   5   4 2320.65 189.938   9
  -3  -2   4 2335.78 230.389  11
  -3  -2   4 2230.87 259.842  12
  -2   5   5 4408.92 265.154   9
  -2   5   5 4573.09 369.460  10
  -3  -2   5 4398.47 305.039   6
  -3  -2   5 4664.00 378.334  12
  -3  -2   5 4532.03 329.323  11
   5  -3   6 9918.26 563.280   8
   5  -3   6 9120.21 781.983   2
  -3  -2   6 6856.41 425.186   6
  -2   5   6 9827.83 566.891  10
  -3  -2   6 7535.79 504.023  12
  -3  -2   7 727.118 146.280   6
  -2   5   7 946.155 178.192   6
   5  -3   7 907.154 181.941   8
  -2   5   7 956.142 176.351  10
  -3  -2   7 703.660 163.566  12
   5  -3   8 13647.1 727.003   8
  -3  -2   8 13124.5 670.072   6
  -2   5   8 16240.1 770.245   6
  -2   5   8 15995.4 773.423  10
  -3  -2   8 13664.9 719.352  12
   5  -3   9 13409.6 756.645   8
  -3  -2   9 15032.6 761.693   6
  -2   5   9 12324.9 710.791   6
  -2   5   9 13487.4 736.414  10
  -3  -2   9 15616.3 793.080  12
  -3  -2  10 1102.97 216.704   6
  -2   5  10 927.332 200.280   6
   5  -3  10 985.460 218.455   8
  -2   5  10 966.668 209.713  10
  -3  -2  10 1033.74 209.315  12
  -3  -2  11 868.278 213.124   6
  -2   5  11 1003.12 221.745   6
   5  -3  11 459.375 153.550   8
  -2   5  11 903.668 215.131  10
  -3  -2  11 738.638 177.363  12
  -2   5  12 1590.53 286.099  10
  -3  -2  12 1365.62 265.292   6
   5  -3  12 1235.65 275.128   8
  -2   5  12 1599.18 293.505   6
  -3  -2  12 1421.28 258.729  12
   5  -3  13 3701.93 478.344   8
  -3  -2  13 3916.74 465.238   6
  -2   5  13 3198.67 432.284   6
  -2   5  13 3710.76 452.045  10
   5  -3  14 4337.99 541.727   8
  -3  -2  14 3414.47 470.260   6
  -2   5  14 4048.96 474.246  10
  -2   5  14 4451.59 385.774  20
  -3  -2  14 2952.59 397.374  23
  -3  -2  14 2963.21 379.507  21
   5  -3  14 3486.37 356.855  15
  -2   5  14 3688.26 353.832  17
  -3  -2  14 3452.60 422.028  16
   5  -3  15 3804.52 512.925   8
  -3  -2  15 4723.55 553.825   6
  -2   5  15 3931.45 462.611  10
  -2   5  15 4668.86 411.517  20
  -3  -2  15 3643.23 445.109  23
  -3  -2  15 4806.51 504.406  16
   5  -3  15 3802.84 376.731  15
  -2   5  15 3947.28 366.820  17
   5  -3  16 772.058 234.833   8
  -3  -2  16 471.477 184.763   6
  -3  -2  16 336.574 177.820  23
  -2   5  16 498.915 143.536  20
  -3  -2  16 460.629 164.457  16
   5  -3  16 771.967 173.548  15
  -2   5  16 381.768 115.741  17
  -3  -2  17 478.972 177.066  23
  -2   5  17 733.596 165.985  20
   5  -3  17 460.901 145.861  20
  -3  -2  17 425.302 177.779  16
  -2   5  17 599.681 146.149  17
   5  -3  18 230.358 103.745  20
  -3  -2  18 362.239 165.830  23
  -2   5  18 300.464 111.242  20
  -3  -2  18 409.271 160.467  16
  -2   5  18 221.784 92.1239  17
  -3  -2  19 260.146 148.320  23
   5  -3  19 194.683 101.505  20
  -2   5  19 285.551 125.232  18
  -2   5  19 275.069 90.8571  17
  -3  -2  19 207.661 108.482  16
   5  -3  20 37.0903 40.3918  20
  -3  -2  20 17.4502 54.2384  23
  -2   5  20 64.0344 41.4390  17
  -3  -2  20 117.108 103.751  16
  -2   5  20 150.454 115.104  18
   5  -3  21 610.889 144.864  20
  -3  -2  21 648.173 161.171  23
  -2   5  21 681.834 122.337  17
  -2   5  21 637.131 171.168  18
  -3  -2  21 798.264 189.778  16
  -3  -2  22 158.661 83.4058  23
   5  -3  22 214.821 85.8844  20
  -2   5  22 26.7266 50.5718  18
  -3  -2  22 76.7178 183.439  16
   5  -3  23 100.530 52.5481  20
  -3  -2  23 150.090 66.9707  23
  -2   5  23-3.34607 43.2690  18
   5  -3  24 131.267 44.9440  20
  -3   5 -13 1227.69 193.078   9
  -3   5 -12 471.051 116.963   9
  -3   5 -11 784.519 148.442   9
  -3   5 -10 2816.93 271.316   9
  -3   5  -9 6054.11 352.532   7
  -3   5  -9 5883.69 384.285   9
  -2  -3  -9 6104.00 339.311  11
  -3   5  -8 2483.72 241.001   9
  -3   5  -8 2534.49 221.032   7
  -3   5  -7 2006.06 210.689   9
  -3   5  -7 2104.96 199.501   7
  -3   5  -6 1237.17 157.445   9
  -3   5  -6 1320.23 153.736   7
  -2  -3  -6 1284.19 150.502  11
  -3   5  -5 3931.56 275.206   9
  -3   5  -5 4199.52 271.054   7
  -2  -3  -5 3714.40 250.170  11
  -3   5  -4 549.831 101.433   7
  -3   5  -4 509.867 94.4583   9
  -3   5  -4 475.174 143.574   5
  -3   5  -3 17686.4 541.325   9
  -3   5  -3 18007.4 942.267   5
  -3   5  -3 17547.8 545.548   7
  -2  -3  -3 18648.1 554.551  11
  -3   5  -2 4875.12 276.092   9
  -3   5  -2 4825.78 286.744   7
  -3   5  -2 4983.14 514.101   5
  -2  -3  -2 4150.61 267.325  11
  -3   5  -1 20774.5 567.365   9
  -3   5  -1 22239.2 1155.07   5
  -3   5  -1 21536.6 614.025   7
  -3   5  -1 21903.3 574.474  10
  -2  -3  -1 22955.1 638.302  11
  -3   5   0 3557.07 231.935   9
  -3   5   0 3465.19 250.536   7
  -3   5   0 3876.83 497.030   5
  -3   5   0 3487.59 247.428  10
  -3   5   1 709.090 104.371   9
  -3   5   1 701.754 112.702   7
  -3   5   1 591.626 199.863   5
  -2  -3   1 480.011 97.9575  11
  -3   5   1 732.435 116.330  10
  -3   5   2 1451.94 153.787   9
  -2  -3   2 958.418 198.804   3
  -3   5   2 1249.16 157.081   7
  -3   5   2 1432.28 332.138   5
  -3   5   2 1443.72 181.228  10
  -2  -3   2 985.734 162.263  12
  -2  -3   2 925.438 139.303  11
  -3   5   3 10964.4 440.130   9
  -3   5   3 10969.5 519.560  10
  -2  -3   3 14899.7 631.318  12
  -2  -3   3 13581.7 554.356  11
  -3   5   4 7344.71 369.514   9
  -3   5   4 7565.21 453.119  10
  -2  -3   4 6878.36 404.892  11
  -2  -3   4 7127.57 458.975  12
   5  -2   5 2332.50 259.745   8
  -3   5   5 2840.19 286.335  10
  -3   5   5 2759.27 236.757   9
  -2  -3   5 2258.99 267.156  12
  -3   5   6 788.158 124.765   9
   5  -2   6 856.258 167.495   8
  -3   5   6 870.424 177.507  10
  -2  -3   6 1312.38 209.369  12
  -3   5   7 2682.39 306.760  10
  -2  -3   7 2113.42 273.267  12
   5  -2   8 3957.37 381.034   8
  -3   5   8 4646.28 417.882  10
  -2  -3   8 4426.69 407.305  12
   5  -2   9 10401.7 674.292   8
  -2  -3   9 10542.9 603.375   6
  -3   5   9 7440.52 589.879   6
  -3   5   9 7607.05 557.215  10
   5  -2  10 1561.50 279.759   8
  -2  -3  10 2039.75 284.521   6
  -3   5  10 1486.90 281.423   6
  -3   5  10 1467.75 253.686  10
  -2  -3  11 1036.91 212.711   6
  -3   5  11 558.090 177.230   6
   5  -2  11 542.965 179.193   8
  -3   5  11 680.832 181.295  10
  -3   5  12 848.838 231.191   6
   5  -2  12 580.620 190.813   8
  -3   5  12 774.062 190.531  10
  -2  -3  12 655.750 181.362   6
   5  -2  13 1486.97 304.825   8
  -3   5  13 1589.19 324.045   6
  -3   5  13 1561.93 283.690  10
  -2  -3  13 1022.70 231.109   6
  -3   5  14 1196.63 303.880   6
   5  -2  14 1280.79 289.828   8
  -3   5  14 1054.06 233.216  10
  -2  -3  14 1084.92 249.732   6
  -3   5  14 1486.45 224.688  20
  -2  -3  14 721.376 183.983  23
  -2  -3  14 925.618 205.544  21
  -2  -3  14 983.384 218.501  16
  -3   5  14 1166.69 194.961  17
  -3   5  14 1033.31 252.823  16
   5  -2  14 1212.39 204.274  15
  -3   5  15 1106.46 292.884   6
   5  -2  15 1618.31 331.652   8
  -3   5  15 1281.35 266.071  10
  -2  -3  15 1681.77 304.095  23
  -3   5  15 1387.08 226.936  20
   5  -2  15 1658.88 246.718  15
  -3   5  15 1263.72 209.908  17
  -3   5  15 1046.95 249.853  16
  -2  -3  15 2309.56 353.812  16
  -3   5  16 1368.86 318.908   6
   5  -2  16 1787.97 364.820   8
   5  -2  16 1487.09 240.052  20
  -2  -3  16 1526.28 287.905  23
  -3   5  16 1931.12 276.010  20
   5  -2  16 1624.96 242.192  15
  -2  -3  16 1945.86 330.505  16
  -3   5  16 1706.51 236.342  17
  -3   5  16 1305.06 285.906  16
  -2  -3  17 793.467 220.832  23
   5  -2  17 1207.14 220.564  20
  -3   5  17 1030.42 223.479  18
  -2  -3  17 1313.96 276.112  16
  -3   5  17 1317.17 205.407  17
  -3   5  17 1131.86 266.019  16
   5  -2  18 157.829 87.9822  20
  -2  -3  18 254.227 105.697  23
  -2  -3  18 540.794 182.473  16
  -3   5  18 175.518 104.620  18
  -3   5  18 255.680 118.350  16
  -3   5  18 319.221 98.4407  17
   5  -2  19 239.330 105.414  20
  -2  -3  19 124.952 74.7350  23
  -3   5  19 40.9358 49.4372  16
  -2  -3  19 4.56598 89.2774  16
  -3   5  19 123.407 67.8863  17
  -3   5  19 54.7323 60.2829  18
   5  -2  20 1189.98 207.477  20
  -2  -3  20 992.646 221.235  23
  -3   5  20 1303.36 250.858  18
  -3   5  20 1154.40 237.141  16
  -2  -3  20 1558.10 301.529  16
  -2  -3  21 220.441 101.659  23
   5  -2  21 269.798 95.3112  20
  -3   5  21 245.543 112.579  16
  -3   5  21 376.118 132.261  18
  -2  -3  21 518.874 290.857  16
  -2  -3  22 128.860 70.4937  23
   5  -2  22 145.296 67.1519  20
  -3   5  22 196.206 90.2485  16
  -3   5  22 68.9277 60.6310  18
   5  -2  23 436.843 94.5136  20
  -2  -3  23 516.768 129.587  23
  -3   5  23 647.751 136.378  18
   5  -2  24 625.907 97.6392  20
  -4   5 -12 854.757 144.829   9
  -4   5 -11 6973.92 422.005   9
  -4   5 -10 631.061 124.513   9
  -4   5  -9 5832.59 369.732   9
  -4   5  -8 3585.97 282.728   9
  -4   5  -7 7990.55 408.507   9
  -4   5  -7 7983.03 382.416   7
  -4   5  -6 3016.03 246.522   9
  -4   5  -6 3043.13 235.550   7
  -1  -4  -6 3775.93 257.353  11
  -4   5  -5 14329.2 524.684   9
  -4   5  -5 14418.7 512.977   7
  -4   5  -4 12239.1 476.641   9
  -4   5  -4 11823.6 464.538   7
  -4   5  -4 11384.6 794.919   5
  -1  -4  -4 12893.3 473.106  11
  -4   5  -3 10602.6 435.974   9
   5  -1  -3 11096.2 817.745   3
  -4   5  -3 10622.6 781.217   5
  -4   5  -3 10240.4 436.855   7
  -1  -4  -3 12806.4 476.971  11
  -4   5  -2 7266.20 354.190   9
  -4   5  -2 7163.37 649.710   5
  -1  -4  -2 7140.63 804.795   1
  -4   5  -2 7152.81 364.778   7
  -1  -4  -2 7363.88 372.456  11
  -4   5  -1 23522.1 671.249   7
  -4   5  -1 24093.0 643.058   9
  -4   5  -1 24853.7 1237.37   5
  -1  -4  -1 20230.7 1294.18   1
  -1  -4  -1 19359.2 1135.82   5
  -1  -4  -1 20043.5 632.386  11
  -4   5   0 1071.75 139.663   9
  -1  -4   0 924.803 266.639   1
  -4   5   0 1039.35 269.155   5
  -1  -4   0 907.700 134.132  11
  -1  -4   0 824.857 227.873   5
  -4   5   1 19275.0 612.142   9
  -1  -4   1 20535.3 1147.69   1
  -1  -4   1 19710.6 1022.83   5
  -1  -4   1 20587.5 672.715  11
  -4   5   2 4940.61 320.624   9
  -4   5   2 5331.93 342.628  10
  -4   5   3 7150.76 391.622   9
   5  -1   3 5891.15 361.107   8
  -4   5   3 7252.10 420.782  10
  -1  -4   3 5631.88 369.739  11
  -4   5   4 3879.86 302.668   9
   5  -1   4 3262.72 282.632   8
  -4   5   4 4100.43 331.867  10
   5  -1   5 7181.80 443.539   8
  -4   5   5 7320.60 460.043  10
  -4   5   5 6940.17 418.709   9
   5  -1   6 21395.5 806.197   8
  -4   5   6 20960.2 808.413  10
  -4   5   7 3299.36 334.988  10
  -4   5   7 3844.36 368.240  12
   5  -1   8 366.228 123.747   8
  -4   5   8 584.464 146.503  10
  -4   5   8 842.396 184.607  12
   5  -1   9 6595.90 544.322   8
  -4   5   9 8306.08 572.424  10
  -4   5   9 8048.66 561.186  12
   5  -1  10 2449.67 343.583   8
  -4   5  10 2043.64 297.864  10
  -4   5  10 1879.92 331.809   6
  -4   5  11 875.341 228.537   6
   5  -1  11 1124.86 247.758   8
  -4   5  11 669.078 179.301  10
   5  -1  12 3084.46 426.392   8
  -4   5  12 2653.91 416.980   6
  -4   5  12 2707.37 353.804  10
  -4   5  13 2477.21 424.583   6
  -4   5  13 2945.93 381.697  10
  -4   5  14 295.877 133.153   6
   5  -1  14 356.162 158.105   8
  -1  -4  14 370.374 138.451  23
   5  -1  14 410.271 125.981  20
  -1  -4  14 439.853 143.748  21
  -4   5  14 525.140 158.173  18
  -1  -4  14 564.017 163.223  16
  -4   5  14 460.401 174.672  16
  -4   5  14 336.512 105.489  17
   5  -1  14 316.476 108.516  15
  -4   5  15 1365.98 323.517   6
  -1  -4  15 1231.84 255.165  23
   5  -1  15 1059.06 199.360  20
  -4   5  15 1442.14 261.622  18
   5  -1  15 1229.83 207.181  15
  -4   5  15 1495.28 216.412  17
  -4   5  15 1201.48 277.352  16
  -1  -4  15 1723.79 306.057  16
  -4   5  16 166.554 113.092   6
  -1  -4  16 338.949 147.134  23
   5  -1  16 338.657 108.881  20
  -4   5  16 334.847 111.293  17
  -4   5  16 219.633 118.075  16
  -4   5  16 241.046 119.967  18
  -1  -4  16 488.524 185.905  16
  -1  -4  17 862.087 216.214  23
   5  -1  17 1341.70 230.290  20
  -1  -4  17 1071.30 264.389  16
  -4   5  17 873.714 234.836  16
  -4   5  17 1042.41 173.446  17
  -4   5  17 1051.90 228.129  18
   5  -1  18 1795.56 264.976  20
  -1  -4  18 1705.06 293.218  23
  -1  -4  18 2968.60 445.262  16
  -4   5  18 2113.88 315.957  18
  -4   5  18 1919.41 341.050  16
   5  -1  19 354.636 115.922  20
  -1  -4  19 421.201 159.614  23
   5  -1  19 216.043 99.7303  17
  -4   5  19 374.649 154.015  16
  -4   5  19 347.825 136.833  18
  -1  -4  19 140.459 258.616  16
   5  -1  20 57.3073 56.0433  20
  -1  -4  20 108.704 91.6126  23
  -4   5  20 74.3045 42.0267  18
  -4   5  20 108.431 84.9131  16
   5  -1  20 50.6973 52.8150  17
  -1  -4  21 831.893 186.239  23
   5  -1  21 1165.31 181.615  20
  -4   5  21 1168.89 211.918  18
  -4   5  21 977.740 207.823  16
   5  -1  21 631.449 145.595  17
  -1  -4  22 290.336 110.430  23
   5  -1  22 218.708 79.5870  20
  -4   5  22 214.632 107.934  16
   5  -1  23 944.498 137.207  20
  -1  -4  23 781.217 142.628  23
  -4   5  23 878.762 157.352  16
  -5   5 -10 3625.71 301.796   9
  -5   5  -9 10085.2 493.092   9
  -5   5  -8 9183.93 463.927   9
  -5   5  -7 1785.69 197.768   9
  -5   5  -6 10850.4 483.598   9
  -5   5  -6 10162.3 444.413   7
  -5   5  -5 19391.8 630.986   9
   0  -5  -5 18666.2 597.748  11
  -5   5  -4 30313.1 796.518   9
   0  -5  -4 32226.4 800.793  11
  -5   5  -3 20519.2 649.454   9
   0  -5  -3 16220.4 568.760  11
  -5   5  -2 1203.21 159.513   9
   0  -5  -2 905.439 230.570   2
   0  -5  -2 921.589 140.093  11
  -5   5  -1 28808.6 798.430   9
   0  -5  -1 26155.4 1594.43   1
   0  -5  -1 27080.8 771.663  11
  -5   5   0 54179.1 1121.39   9
   0  -5   0 51643.3 1782.77   5
   0  -5   0 52561.8 2139.42   1
   0  -5   0 53049.3 1104.55  11
  -5   5   1 8625.12 453.671   9
   0  -5   1 9138.40 833.036   1
   0  -5   1 9243.71 465.887  11
   5   0   2 43215.4 894.321   8
  -5   5   2 42882.3 1041.06   9
  -5   5   3 10559.1 531.310   9
   5   0   3 10574.6 472.950   8
   5   0   4 10061.8 499.548   8
  -5   5   4 8227.40 478.933   9
   5   0   5 26175.5 873.738   8
  -5   5   5 22672.5 833.763   9
   5   0   6 21661.7 844.180   8
  -5   5   6 19748.7 892.447  12
   5   0   7 15116.1 743.275   8
  -5   5   7 13481.5 754.401  12
   5   0   8 8710.20 592.693   8
  -5   5   8 7193.42 565.905  12
   5   0   9 1479.65 257.170   8
  -5   5   9 1009.48 215.257  12
   5   0  10 568.805 161.869   8
  -5   5  10 821.308 198.422  12
  -5   5  11 960.276 271.393   6
   5   0  11 1810.56 307.395   8
  -5   5  12 1431.86 324.926   6
   5   0  12 1459.69 285.524   8
  -5   5  13 1376.90 328.498   6
   5   0  13 2100.99 362.989   8
   0  -5  13 1767.18 289.396  23
  -5   5  13 1277.26 268.000  16
  -5   5  14 956.666 271.967   6
   5   0  14 768.888 171.087  20
  -5   5  14 667.212 196.858  23
   0  -5  14 1017.24 212.010  21
   0  -5  14 1005.06 214.795  23
  -5   5  14 986.091 207.009  18
  -5   5  14 860.452 158.763  17
  -5   5  14 773.439 221.868  16
   0  -5  14 735.006 195.303  16
   5   0  14 744.885 155.267  15
  -5   5  15 44.4896 71.5282   6
   5   0  15 91.4608 64.0391  20
   0  -5  15 56.2275 73.0472  23
  -5   5  15 84.5592 74.9097  23
  -5   5  15 65.7702 77.5332  16
  -5   5  15 85.8563 53.9760  18
   5   0  15 59.7367 47.6640  15
   0  -5  15-112.564 259.206  16
  -5   5  16 285.966 121.780  23
   0  -5  16 294.926 108.109  23
   5   0  16 354.341 119.695  20
  -5   5  16 375.916 168.979  16
  -5   5  16 535.360 176.039  18
   0  -5  16 476.346 335.016  16
   5   0  17 769.752 166.561  20
   0  -5  17 541.232 170.467  23
  -5   5  17 449.678 141.487  18
  -5   5  17 337.593 134.206  16
   5   0  18 347.246 117.107  20
   0  -5  18 231.559 120.266  23
  -5   5  18 261.328 126.221  16
  -5   5  18 341.743 130.513  18
   5   0  19 31.6302 35.9774  20
   0  -5  19 94.3516 99.0498  23
  -5   5  19 136.894 100.850  16
  -5   5  19 19.8169 55.1126  18
   5   0  19-26.3244 69.4041  17
   0  -5  20 193.743 117.149  23
   5   0  20 74.8161 49.8492  20
  -5   5  20 151.625 88.7183  16
   5   0  20 68.4281 62.1381  17
  -5   5  20 209.278 102.741  18
   5   0  21 66.8867 52.7235  20
   0  -5  21 33.8109 108.737  23
  -5   5  21 105.499 77.4530  16
   5   0  21 0.31161 32.7897  17
   5   0  22 307.279 82.6987  20
   0  -5  22 257.026 110.903  23
  -5   5  22 187.662 93.5970  16
   5   0  22 161.263 58.7682  17
   5   0  23 1339.10 149.627  20
   0  -5  23 982.136 148.096  23
  -5   5  23 959.776 159.810  16
  -6   5  -9 2891.97 278.409   9
  -6   5  -8 1089.52 173.304   9
  -6   5  -7 4388.77 341.175   9
  -6   5  -6 23528.2 783.977   9
  -6   5  -5 9382.54 497.260   9
  -6   5  -4 28831.0 870.464   9
  -6   5  -3 33381.0 948.468   9
  -6   5  -2 1379.16 194.922   9
  -6   5  -1 2119.74 240.838   9
  -6   5   0 9466.63 519.697   9
  -6   5   1 1657.18 225.799   9
  -6   5   2 26246.3 905.731   9
  -6   5   2 28640.8 1059.75  12
  -6   5   3 47246.0 1252.63   9
  -6   5   3 49949.9 1431.16  12
  -6   5   4 9628.43 575.939   9
  -6   5   4 9810.27 644.129  12
   5   1   5 1110.53 178.147   8
  -6   5   5 1444.20 254.183  12
   5   1   6 18338.6 771.273   8
  -6   5   6 17455.8 896.938  12
   5   1   7 868.459 175.599   8
  -6   5   7 1028.19 229.238  12
   5   1   8 4318.06 413.548   8
  -6   5   8 5655.79 537.881  12
   5   1   9 3778.50 407.832   8
  -6   5   9 4672.93 502.180  12
   5   1  10 4817.64 483.006   8
  -6   5  10 5722.73 572.453  12
  -6   5  11 153.622 116.618   6
  -6   5  11 304.811 142.634  12
  -6   5  12 4136.33 582.678   6
  -6   5  12 3730.95 476.333  16
  -6   5  13 384.816 196.878   6
   1  -6  13 304.583 115.059  21
   1  -6  13 334.059 110.156  23
  -6   5  13 124.208 94.5218  18
  -6   5  13 106.264 103.340  16
   5   1  13 183.063 68.1207  15
  -6   5  14 505.552 198.341   6
  -6   5  14 529.425 196.389  23
   1  -6  14 631.083 159.727  21
   5   1  14 474.921 124.305  20
   1  -6  14 581.409 164.035  23
   5   1  14 670.439 158.017  15
  -6   5  14 567.457 200.304  16
  -6   5  14 647.965 174.753  18
  -6   5  15 1010.22 305.867   6
   5   1  15 1417.33 220.502  20
  -6   5  15 693.199 224.203  23
   1  -6  15 1717.18 291.731  23
   5   1  15 1675.84 237.962  15
  -6   5  15 1159.13 232.748  18
  -6   5  15 1070.34 264.710  16
  -6   5  16 275.031 137.872  23
   1  -6  16 219.245 118.209  23
   5   1  16 507.309 135.295  20
  -6   5  16 424.884 177.103  16
  -6   5  16 329.999 130.577  18
   1  -6  17 407.940 157.123  23
   5   1  17 158.971 70.1133  20
  -6   5  17 131.655 79.7779  23
  -6   5  17 208.449 113.579  18
  -6   5  17 325.386 147.173  16
   5   1  18 1254.59 200.980  20
  -6   5  18 776.505 225.707  23
   1  -6  18 1192.43 225.875  23
   5   1  18 1064.86 194.444  17
  -6   5  18 1119.39 274.365  16
  -6   5  19-167.677 106.394  23
   1  -6  19 47.0380 91.7571  23
   5   1  19-8.23371 34.8849  20
  -6   5  19-15.8379 62.5317  16
   5   1  19 60.2073 56.6359  17
   1  -6  20 109.695 119.559  23
   5   1  20 10.7656 32.1726  20
   5   1  20 0.04493 34.0753  17
  -6   5  20-20.0334 67.8590  16
   5   1  21 247.189 75.3064  20
   1  -6  21 181.359 91.6608  23
  -6   5  21 62.4659 69.2515  16
   5   1  21 198.230 73.1275  17
   5   1  22 513.787 99.2974  20
   1  -6  22 435.480 106.706  23
  -6   5  22 393.077 123.987  16
   5   1  22 380.828 89.8517  17
   1  -6  23 314.936 76.4237  23
   5   2 -14 6387.43 550.872   7
   5   2 -13 255.991 123.050   7
  -7   5  -7 4990.26 394.163   9
  -7   5  -6 2764.35 293.324   9
  -7   5  -5 568.495 137.037   9
  -7   5  -4 1250.58 198.463   9
  -7   5  -4 1441.07 233.954  12
  -7   5  -3 279.042 111.716   9
  -7   5  -3 335.583 122.963  12
  -7   5  -2 5957.35 437.170   9
  -7   5  -2 6263.43 498.630  12
   5   2  -1 672.534 129.296   7
  -7   5  -1 777.049 164.694   9
  -7   5  -1 647.062 162.830  12
  -7   5   0 94.9917 95.9426   9
  -7   5   0 120.899 90.0140  12
  -7   5   1 3983.21 384.803   9
  -7   5   1 4017.85 422.472  12
  -7   5   2 5275.10 446.806   9
  -7   5   2 5483.56 502.683  12
  -7   5   3 2268.61 339.086  12
  -7   5   4 165.477 113.897  12
  -7   5   5 1061.66 236.708  12
  -7   5   6 8711.27 690.727  12
  -7   5   7 1832.26 326.625  12
  -7   5   8 2835.27 414.819  12
  -7   5   9 894.587 248.187  12
  -7   5  10 1348.98 293.090  12
  -7   5  11 803.678 227.354  12
   2  -7  11 721.651 171.539  21
   2  -7  11 750.015 164.868  23
   5   2  11 539.214 118.929  15
  -7   5  11 693.757 224.506  16
  -7   5  12 1721.62 383.432   6
   2  -7  12 1791.52 266.831  21
   2  -7  12 1814.53 258.955  23
  -7   5  12 1864.54 352.555  16
   5   2  12 2255.97 272.409  15
  -7   5  13 390.818 176.669   6
   5   2  13 260.130 170.664  10
   2  -7  13 415.890 124.844  21
   2  -7  13 392.434 144.195  23
  -7   5  13 468.531 165.546  16
   5   2  13 289.170 101.417  15
  -7   5  14 2673.62 479.969   6
   2  -7  14 4261.28 407.974  21
   2  -7  14 4231.57 417.068  23
  -7   5  14 2100.86 395.259  23
   5   2  14 4045.67 365.554  15
  -7   5  14 2694.77 418.111  16
  -7   5  15 568.333 197.284  23
   2  -7  15 750.962 182.201  23
  -7   5  15 750.280 224.113  16
   5   2  15 1052.96 189.504  15
  -7   5  16 544.568 199.246  23
   2  -7  16 922.885 214.784  23
  -7   5  16 803.428 232.201  16
   5   2  16 586.011 148.021  17
  -7   5  17 1708.44 332.042  23
   2  -7  17 2483.51 309.030  23
  -7   5  17 2418.43 406.562  16
   5   2  17 2054.74 275.759  17
  -7   5  18 123.177 115.595  23
   2  -7  18 220.275 122.615  23
   5   2  18 327.522 122.822  17
  -7   5  18 66.9277 98.4850  16
   5   2  19 1211.09 173.066  20
   2  -7  19 1449.28 220.028  23
  -7   5  19 690.828 200.801  23
  -7   5  19 1043.73 232.821  16
   5   2  19 1031.38 181.025  17
   2  -7  20 2005.01 244.106  23
   5   2  20 2006.37 203.828  20
   5   2  20 1464.48 197.925  17
  -7   5  20 1572.91 267.990  16
   2  -7  21 245.928 82.6882  23
  -7   5  21 169.243 86.5470  23
   5   2  21 424.922 97.1931  17
  -7   5  21 218.526 102.555  16
   2  -7  22 857.629 127.321  23
   5   2  22 742.038 115.675  17
  -7   5  22 946.694 168.140  16
   5   3 -12 2219.54 324.155   7
   5   3 -11 8.34092 55.0262   7
   5   3 -10 367.375 122.856   7
   5   3  -9 69.1749 77.4206   7
   5   3  -8 140.044 90.6907   7
   5   3  -7 1312.18 225.730   7
   5   3  -6 772.678 174.345   7
  -8   5  -6 1243.34 217.422   9
   5   3  -5 1880.08 255.795   7
  -8   5  -5 1345.89 234.720   9
   5   3  -4 1544.06 221.877   7
  -8   5  -4 851.271 180.332   9
  -8   5  -3 1485.85 257.613  12
   5   3  -3 1553.00 217.651   7
  -8   5  -3 1382.99 231.832   9
  -8   5  -2 1324.77 250.249  12
   5   3  -2 1849.43 222.905   7
  -8   5  -2 1475.15 246.700   9
  -8   5  -1 10818.7 722.051  12
   5   3  -1 9701.99 495.032   7
  -8   5  -1 10589.9 665.328   9
  -8   5   0 5168.65 506.217  12
  -8   5   1 3118.86 409.368  12
  -8   5   2 6187.68 584.080  12
  -8   5   3 4048.46 479.947  12
  -8   5   4 2200.23 360.147  12
  -8   5   5 7827.68 688.686  12
  -8   5   6 3538.30 474.321  12
  -8   5   7 438.122 176.523  12
  -8   5   8 1186.43 285.954  12
  -8   5   9 1003.46 276.482  12
   3  -8   9 1127.72 206.165  21
  -8   5  10 4492.06 573.271  12
  -8   5  10 4919.62 507.081  14
   3  -8  10 4497.17 418.612  21
   3  -8  10 4581.91 387.579  23
   5   3  10 4161.43 366.119  15
  -8   5  11 2151.25 343.444  14
  -8   5  11 2246.54 400.709  12
   3  -8  11 4152.38 404.645  21
   3  -8  11 3949.00 368.225  23
  -8   5  11 2415.71 396.548  16
   5   3  11 2855.63 305.851  15
  -8   5  12 556.099 202.808  12
  -8   5  12 711.823 202.834  14
  -8   5  12 498.200 219.145   6
   5   3  12 273.345 170.073  10
   3  -8  12 371.295 125.692  23
   3  -8  12 343.611 128.945  21
  -8   5  12 892.760 246.043  16
   5   3  12 322.599 101.714  15
  -8   5  13 352.270 143.727  14
   5   3  13 621.306 216.331  10
   3  -8  13 838.567 176.944  23
   3  -8  13 768.694 176.458  21
  -8   5  13 392.310 160.060  16
   5   3  13 860.014 172.243  15
  -8   5  14 922.255 284.352  23
   3  -8  14 1253.61 215.287  23
   3  -8  14 1235.54 213.508  21
   5   3  14 1745.80 236.191  15
   5   3  14 1384.30 220.471  17
  -8   5  14 1349.75 307.109  16
  -8   5  15 1111.14 293.892  23
  -8   5  15 1528.04 309.459  16
   5   3  15 2181.85 294.291  17
   3  -8  16 5147.06 431.688  23
  -8   5  16 4014.76 512.376  23
  -8   5  16 4582.46 539.418  16
   5   3  16 4315.85 403.342  17
  -8   5  17 1918.77 356.039  23
   3  -8  17 4258.33 390.818  23
   5   3  17 3378.28 351.762  17
  -8   5  17 2443.09 387.733  16
   3  -8  18 125.407 65.0466  23
  -8   5  18-33.4551 84.6645  23
   5   3  18 88.4411 67.2162  17
  -8   5  18 54.0841 63.8888  16
   3  -8  19 2491.98 258.132  23
   5   3  19 1959.91 231.441  17
  -8   5  19 1874.74 294.280  16
   3  -8  20 154.036 65.0919  23
  -8   5  20 109.766 78.8625  23
   5   3  20 76.5360 46.1437  17
  -8   5  20 222.163 90.0450  16
  -8   5  21 58.0099 59.2891  23
   3  -8  21 148.376 54.7922  23
  -8   5  21 68.1570 53.5551  16
   5   3  21 132.606 47.6807  17
   5   4 -11-18.1002 60.5171   7
  -9   5 -10 1215.00 224.222  22
   5   4 -10 713.061 179.446   7
  -9   5  -9 6323.42 510.464  22
   5   4  -9 5107.83 474.131   7
   5   4  -8 1560.18 233.715  13
   5   4  -8 1658.99 262.822   7
   5   4  -7 3708.91 366.479  13
  -9   5  -7 3925.19 398.634  22
   5   4  -7 3538.69 381.260   7
   5   4  -6 3266.02 356.909   7
   5   4  -5 1542.13 230.360   7
  -9   5  -5 1956.14 251.528  11
   5   4  -4 1309.44 209.582   7
  -9   5  -4 1075.90 186.204  11
   5   4  -3 5106.17 402.879   7
  -9   5  -3 6389.58 433.990  11
   5   4  -2 666.737 136.205   7
  -9   5  -2 673.503 198.138  12
  -9   5  -1 693.910 205.374  12
  -9   5   0 5649.83 573.673  12
  -9   5   1 1227.00 273.428  12
  -9   5   2 1080.88 257.779  12
  -9   5   3 5415.27 600.231  12
  -9   5   4 1990.68 373.536  12
  -9   5   5 998.910 283.090  12
  -9   5   6 186.828 80.8640  14
  -9   5   6 266.781 154.119  12
  -9   5   7 220.499 128.662  12
  -9   5   7 112.041 75.5537  14
   4  -9   7 478.881 121.545  23
   4  -9   7 517.456 144.766  21
   5   4   7 155.043 76.8194  15
  -9   5   8 1852.36 317.858  14
  -9   5   8 1659.17 361.945  12
   4  -9   8 2475.96 271.898  23
   4  -9   8 2370.89 299.449  21
   5   4   8 1971.56 259.956  15
  -9   5   9 3114.80 493.645  12
  -9   5   9 3118.94 413.436  14
   4  -9   9 3134.14 315.588  23
   4  -9   9 2828.71 330.825  21
   5   4   9 3046.40 321.335  15
  -9   5  10 2896.62 471.009  12
  -9   5  10 2997.70 413.682  14
   4  -9  10 3256.43 328.344  23
   4  -9  10 3179.04 352.985  21
   5   4  10 2210.18 274.621  17
   5   4  10 2831.57 312.954  15
  -9   5  10 2852.46 441.141  16
  -9   5  11 654.325 202.132  14
  -9   5  11 544.096 193.560  12
  -9   5  11 476.279 210.092   6
   5   4  11 1080.90 284.855  10
   4  -9  11 1821.42 250.466  23
   4  -9  11 1668.67 254.698  21
  -9   5  11 586.613 195.896  16
   5   4  11 928.670 173.832  17
   5   4  11 1143.31 193.877  15
  -9   5  12 1275.24 281.635  14
   4  -9  12 1877.98 248.089  23
   4  -9  12 2001.02 276.573  21
   5   4  12 1322.60 215.169  17
   5   4  12 1876.55 251.767  15
  -9   5  12 1053.99 270.098  16
  -9   5  13 1066.73 252.554  14
  -9   5  13 532.649 215.647  23
   4  -9  13 1853.53 251.937  23
   4  -9  13 1526.99 231.819  21
  -9   5  13 1027.35 270.273  16
   5   4  13 1276.63 205.748  17
   5   4  13 1742.97 239.954  15
   4  -9  14 1028.86 189.471  21
   4  -9  14 1287.18 210.798  23
  -9   5  14 698.846 246.978  23
   5   4  14 1162.28 218.044  19
   5   4  14 1202.46 205.283  17
  -9   5  14 885.505 248.730  16
   5   4  14 1588.20 223.065  15
  -9   5  15 897.735 270.694  23
   4  -9  15 1197.78 203.998  23
   5   4  15 1277.91 216.734  19
   5   4  15 1279.93 203.799  17
  -9   5  15 1032.91 244.766  16
   5   4  16 6000.21 449.738  17
  -9   5  16 5458.17 550.819  16
  -9   5  17 587.886 191.353  23
  -9   5  17 497.319 168.328  16
   5   4  17 735.747 150.415  17
   4  -9  17 834.190 162.995  15
  -9   5  18 56.8039 76.3542  23
   4  -9  18 737.020 136.600  23
  -9   5  18 165.929 76.4489  16
   5   4  18 480.977 114.875  17
   4  -9  19 183.845 75.0320  23
  -9   5  19 55.0441 44.6171  23
   5   4  19 96.5686 49.9167  17
  -9   5  19 119.045 74.9997  16
  -9   5  20 264.704 100.967  23
   5   4  20 519.908 100.364  17
  -9   5  20 462.514 112.298  16
 -10   5 -11 3382.65 364.924  22
 -10   5 -10 4721.81 449.017  22
   5   5  -9 3196.23 337.681  13
 -10   5  -9 5382.36 486.698  22
   5   5  -8 3428.75 354.885  13
 -10   5  -8 4251.33 413.698  11
 -10   5  -8 4244.14 435.992  22
   5   5  -8 3350.77 377.978   7
   5   5  -7 1040.43 204.408  13
 -10   5  -7 835.299 194.260  22
 -10   5  -7 842.808 177.168  11
   5   5  -7 965.949 198.032   7
 -10   5  -6 2738.65 319.458  11
   5   5  -6 3275.04 356.766  13
 -10   5  -6 2616.48 347.664  22
   5   5  -6 2974.04 343.513   7
   5   5  -5 87.8338 68.0591  13
 -10   5  -5 204.375 111.765  22
 -10   5  -5 172.462 80.9382  11
   5   5  -5 11.5674 49.5226   7
   5   5  -4 7065.17 533.243  13
   5   5  -4 6390.08 476.008   7
   5   5  -3 6316.47 501.277  13
 -10   5  -3 10213.5 679.142  22
 -10   5  -2 3026.23 357.950  14
 -10   5  -2 2809.17 355.060  22
 -10   5  -1 2922.44 422.752  12
 -10   5  -1 2547.12 345.741  14
   5   5  -1 3204.19 358.577  13
 -10   5  -1 2893.45 353.067  22
 -10   5   0 222.273 103.568  14
 -10   5   0 119.448 72.8422  12
 -10   5   0 139.018 102.312  22
   5   5   1 3156.21 349.823  13
 -10   5   1 2356.92 334.223  14
 -10   5   1 2282.91 397.882  12
 -10   5   1 2462.50 324.639  22
   5   5   1 2899.51 298.209  15
   5   5   2 1757.52 258.432  13
 -10   5   2 2102.46 320.751  14
 -10   5   2 2114.66 383.872  12
 -10   5   2 2230.74 304.503  22
   5 -10   2 2410.37 286.730  21
   5   5   2 1802.79 242.472  15
   5   5   3 8242.56 563.920  13
 -10   5   3 9253.18 830.489  12
 -10   5   3 9585.10 704.095  14
 -10   5   3 9220.47 618.525  22
   5 -10   3 8844.32 552.045  21
   5   5   3 8407.30 530.473  15
 -10   5   4 2571.18 371.842  14
   5   5   4 2160.55 284.580  13
 -10   5   4 2479.71 434.288  12
   5   5   4 2374.24 278.740  15
 -10   5   5 9637.43 717.959  14
   5   5   5 9880.72 602.326  13
 -10   5   5 9500.67 862.320  12
   5 -10   5 11749.3 661.858  21
   5   5   5 10311.0 595.603  15
 -10   5   6 1309.16 279.294  14
 -10   5   6 1178.30 312.041  12
   5 -10   6 2100.15 281.287  21
   5   5   6 2477.61 292.785  15
 -10   5   7 2518.56 446.595  12
 -10   5   7 2623.12 388.168  14
   5 -10   7 3469.05 361.995  21
   5 -10   7 3899.30 341.988  23
   5   5   7 4043.29 374.004  15
 -10   5   8 1840.45 385.647  12
 -10   5   8 2202.47 356.497  14
   5 -10   8 2670.56 285.692  23
   5 -10   8 2159.43 285.444  21
   5   5   8 2612.75 305.443  15
 -10   5   9 5152.56 552.936  14
   5 -10   9 5303.84 410.638  23
   5 -10   9 4654.77 426.262  21
   5   5   9 4312.64 394.089  15
 -10   5   9 4369.89 515.337  16
 -10   5  10 2558.97 386.388  14
   5 -10  10 3941.97 354.558  23
   5 -10  10 3542.93 372.981  21
 -10   5  10 2235.07 366.231  16
   5   5  10 3719.20 358.670  15
 -10   5  11 1831.85 336.526  14
   5 -10  11 3591.91 340.249  23
   5 -10  11 3016.40 335.719  21
   5   5  11 2091.37 257.783  17
 -10   5  11 1748.28 315.781  16
   5   5  11 2519.38 296.356  15
 -10   5  12-16.7993 68.9959  14
   5 -10  12 290.784 99.3173  21
   5 -10  12 236.281 83.6211  23
   5   5  12 213.385 84.5608  15
   5   5  12 176.999 98.7538  19
   5   5  12 205.147 85.0025  17
 -10   5  12 74.2080 72.2734  16
 -10   5  13 691.913 267.721  23
   5 -10  13 1881.33 245.235  23
   5 -10  13 1601.99 232.889  21
   5   5  13 1491.12 208.853  17
   5   5  13 1697.04 227.060  15
   5   5  13 1446.74 234.162  19
 -10   5  13 1000.33 241.718  16
 -10   5  14 255.899 125.602  23
   5 -10  14 308.760 98.2603  21
   5 -10  14 194.624 76.6175  23
   5   5  14 189.435 87.9029  19
   5   5  14 259.272 83.1104  15
 -10   5  14 281.440 138.575  16
   5   5  14 254.727 95.0796  17
   5 -10  15 1262.64 192.295  23
 -10   5  15 444.463 178.274  23
   5   5  15 984.134 166.848  17
 -10   5  15 654.788 180.816  16
   5   5  15 768.893 151.678  19
 -10   5  16 847.674 180.116  21
   5 -10  16 2128.26 236.418  23
 -10   5  16 655.596 215.297  23
   5   5  16 1825.74 215.658  17
   5 -10  16 1317.35 211.509  15
 -10   5  16 972.543 216.760  16
   5 -10  17 328.370 94.1481  15
 -10   5  17 61.7558 64.3604  23
 -10   5  17 126.618 83.1902  16
   5   5  17 261.482 73.8291  17
 -10   5  18 39.8126 74.5512  23
   5 -10  18-13.2543 30.0728  15
 -10   5  18 73.6210 62.6897  16
   5   5  18 110.392 50.2793  17
 -10   5  19 227.719 91.3474  23
   5   5  19 415.335 83.4559  17
 -11   5 -11 1549.88 243.439  22
 -11   5 -10 1975.56 282.840  22
   5   6  -9 6281.50 470.080  13
 -11   5  -9 6126.63 523.356  22
   5   6  -8 3322.14 351.285  13
 -11   5  -8 2652.51 359.129  22
   5   6  -7 2201.15 293.184  13
 -11   5  -7 2058.83 317.312  22
   5   6  -6 1911.65 277.510  13
 -11   5  -6 1073.71 231.512  22
   5   6  -5 4544.62 430.748  13
 -11   5  -5 2906.73 379.695  22
   5   6  -4 1297.58 233.734  13
 -11   5  -4 1670.02 286.258  22
   5   6  -3 14841.0 794.489  13
 -11   5  -3 14359.5 840.805  22
   5   6  -2 8067.05 586.689  13
 -11   5  -2 6996.33 582.076  22
 -11   5  -1 6688.85 570.515  14
   5   6  -1 6703.69 534.656  13
 -11   5  -1 6735.53 569.902  22
 -11   5   0 4483.16 470.308  14
 -11   5   0 4765.61 474.359  22
   5   6   1 2725.47 339.044  13
 -11   5   1 1689.76 354.548  12
 -11   5   1 1805.18 309.344  14
 -11   5   1 1751.53 277.527  22
   5   6   2 1359.24 233.846  13
 -11   5   2 2205.11 337.847  14
 -11   5   2 2306.60 411.453  12
 -11   5   2 2132.81 305.783  22
 -11   5   3 25568.4 1179.02  14
 -11   5   3 24074.1 1367.48  12
 -11   5   3 25433.3 1063.79  22
 -11   5   4 6981.46 631.579  14
   5   6   4 7745.60 553.386  13
 -11   5   4 6647.44 720.479  12
   5   6   5 456.167 131.894  13
 -11   5   5 306.374 141.454  14
   5   6   5 390.085 120.572  15
 -11   5   6 3894.39 479.424  14
   5   6   6 6466.06 485.240  15
 -11   5   7 588.495 174.776  14
   5   6   7 1156.03 205.697  15
 -11   5   8 1557.20 304.750  14
   5   6   8 1010.64 192.786  15
   5   6   9 12131.0 643.945  15
   5   6   9 10908.8 685.496  19
 -11   5  10 2323.16 365.631  14
   5   6  10 2048.12 294.248  19
   5   6  10 1971.00 255.312  15
 -11   5  11 525.034 181.220  14
 -11   5  11 272.984 159.967  23
   5   6  11 261.900 90.3786  15
   5   6  11 276.930 120.874  19
 -11   5  12 374.343 183.921  23
   5   6  12 979.694 198.165  19
   5   6  12 879.023 161.448  15
 -11   5  13 122.746 84.3592  23
   5   6  13-31.1548 57.7929  19
   5   6  13-38.4009 56.5747  17
 -11   5  14-36.8393 95.5314  23
   5   6  14-70.1316 61.2443  17
   5   6  14 55.1959 52.3011  19
   6 -11  15 214.850 85.1103  15
 -11   5  15 93.7596 72.7350  23
 -11   5  15 145.775 83.6564  21
   5   6  15 171.322 69.1180  17
   5   6  15 154.643 70.9447  19
   6 -11  16 227.756 83.3423  15
 -11   5  16 437.176 114.502  21
 -11   5  16 364.747 144.981  23
   5   6  16 521.799 108.789  19
   5   6  16 666.007 111.101  17
 -11   5  17 86.3751 69.2162  23
   6 -11  17 25.7987 32.8045  15
   5   6  17 60.9372 35.6953  17
 -10   4 -10 943.512 198.191  22
   4   6  -9 1661.99 247.623  13
 -10   4  -9 2181.52 317.775  22
   4   6  -8 4077.28 388.601  13
 -10   4  -8 4694.64 439.058  11
 -10   4  -8 4717.39 456.193  22
   4   6  -8 4154.92 415.446   7
 -10   4  -7 871.582 189.430  11
   4   6  -7 733.143 168.297  13
 -10   4  -7 866.624 194.645  22
   4   6  -7 689.203 168.100   7
 -10   4  -6 2777.78 324.970  11
   4   6  -6 3105.06 351.968  13
 -10   4  -6 2711.25 352.514  22
   4   6  -6 2945.21 337.821   7
   4   6  -5 410.153 128.928  13
 -10   4  -5 190.479 100.772  22
   4   6  -5 390.461 113.571   7
 -10   4  -5 131.857 71.6910  11
 -10   4  -4 1874.08 256.504  11
   4   6  -4 1372.79 231.231  13
 -10   4  -4 2133.97 314.467  22
   4   6  -4 1305.11 219.694   7
   4   6  -3 1751.38 264.809  13
 -10   4  -3 1401.20 251.820  22
   4   6  -3 1384.75 217.411   7
   4   6  -2 3715.28 384.474  13
 -10   4  -2 4507.49 451.079  22
   4   6  -1 866.786 184.319  13
 -10   4  -1 934.754 199.279  22
   4   6   0 491.087 130.101  13
 -10   4   0 262.593 139.215  12
 -10   4   0 246.842 111.442  14
 -10   4   0 348.466 122.217  22
   4   6   1 1691.56 260.000  13
 -10   4   1 1058.00 270.603  12
 -10   4   1 987.298 220.293  14
 -10   4   1 1119.33 221.930  22
 -10   4   2 3946.44 516.038  12
   4   6   2 4613.17 422.413  13
 -10   4   2 4382.11 469.110  14
 -10   4   2 4369.11 434.732  22
   4   6   3 9691.70 611.381  13
 -10   4   3 9030.52 678.632  14
 -10   4   3 8620.90 785.557  12
 -10   4   3 8812.17 612.504  22
   4   6   3 10186.1 575.404  15
 -10   4   4 10608.5 883.049  12
 -10   4   4 11666.5 782.014  14
   4   6   4 13258.1 705.428  13
   4   6   4 13734.4 678.148  15
   4   6   5 2849.08 326.501  13
 -10   4   5 2432.49 425.798  12
 -10   4   5 2648.35 381.958  14
   4   6   5 2856.44 314.585  15
 -10   4   6 1315.67 323.396  12
 -10   4   6 1551.55 300.240  14
   4   6   6 2122.43 373.496  10
   4   6   6 1959.06 259.094  15
 -10   4   7 700.071 235.434  12
 -10   4   7 804.348 220.883  14
   4   6   7 894.272 247.886  10
   6 -10   7 1039.58 197.907  21
   4   6   7 766.266 166.884  15
 -10   4   8 2238.56 360.819  14
 -10   4   8 1859.08 390.022  12
   4   6   8 2374.33 413.912  10
   6 -10   8 2737.26 321.440  21
   4   6   8 2546.11 298.511  15
 -10   4   9 3390.40 454.867  14
   6 -10   9 4014.48 385.663  21
   6 -10   9 4298.59 379.030  23
   4   6   9 3350.33 383.094  19
   4   6   9 3819.66 361.058  15
 -10   4  10 5152.75 559.963  14
   6 -10  10 5948.25 467.156  21
   6 -10  10 6813.00 478.118  23
   4   6  10 5879.15 447.571  15
   4   6  10 5523.88 492.374  19
 -10   4  11 2562.72 389.382  14
 -10   4  11 1362.46 331.846  23
   6 -10  11 1721.67 241.856  23
   4   6  11 1905.23 241.820  17
   4   6  11 2051.14 262.758  15
   4   6  11 2083.11 293.365  19
 -10   4  12 301.044 141.762  23
   6 -10  12 1073.14 194.445  23
   4   6  12 735.237 157.135  15
   4   6  12 685.764 146.463  17
   4   6  12 745.129 178.328  19
 -10   4  13-53.4368 108.079  23
   6 -10  13 277.189 109.473  23
   4   6  13 301.687 118.079  19
   4   6  13 296.185 98.0396  17
 -10   4  14 662.359 239.202  23
   6 -10  14 924.634 177.180  23
   4   6  14 864.780 189.123  19
   4   6  14 821.962 152.276  17
   6 -10  15 89.1616 61.2736  15
 -10   4  15 169.938 113.071  23
   6 -10  15 236.203 89.0090  23
 -10   4  15 246.955 112.680  21
   4   6  15 171.712 68.8623  19
 -10   4  15 195.990 105.199  16
   4   6  15 235.778 80.8567  17
   6 -10  16 594.857 139.606  15
   6 -10  16 922.211 161.359  23
 -10   4  16 832.995 189.952  21
 -10   4  16 528.561 192.225  23
 -10   4  16 891.311 191.826  16
   4   6  16 983.761 153.575  17
   4   6  16 787.577 140.818  19
   6 -10  17 137.083 60.8582  15
 -10   4  17 219.869 81.2370  21
 -10   4  17 191.048 124.735  23
   4   6  17 181.545 66.0823  17
 -10   4  17 302.711 103.452  16
 -10   4  18 213.309 94.4506  23
   6 -10  18 94.4151 45.4308  15
 -10   4  19-29.5383 47.8385  23
   4   6  19 251.696 60.9637  17
  -9   3 -10 1165.23 210.667  11
  -9   3 -10 1107.59 212.592  22
   3   6 -10 954.824 206.033   7
  -9   3  -9 2551.40 313.828  11
  -9   3  -9 2509.35 321.071  22
   3   6  -9 1915.78 283.152   7
   3   6  -8 613.248 149.069  13
  -9   3  -8 755.949 182.349  22
   3   6  -8 579.249 154.392   7
  -9   3  -8 732.769 175.440  11
   3   6  -7 1406.92 224.203  13
  -9   3  -7 790.663 187.063  22
  -9   3  -7 856.198 181.747  11
   3   6  -7 1364.80 233.420   7
  -9   3  -6 1647.47 241.554  11
   3   6  -6 2277.01 283.283  13
  -9   3  -6 1696.61 265.679  22
   3   6  -6 1965.32 271.800   7
   3   6  -5 225.100 90.9281   7
  -9   3  -5 250.213 88.8907  11
   3   6  -4 4555.48 393.782   7
  -9   3  -4 4572.39 386.312  11
   3   6  -3 1596.36 230.396   7
  -9   3  -3 2177.27 259.413  11
   3   6  -2 333.248 105.271   7
  -9   3  -2 215.537 82.1817  11
   3   6  -1 1428.09 209.541   7
  -9   3  -1 1390.45 202.397  11
  -9   3  -1 1303.27 259.224  12
  -9   3   0 338.827 136.867  12
  -9   3   1 1469.88 294.766  12
  -9   3   2 84.8933 77.0155  12
  -9   3   3 509.831 188.417  12
  -9   3   4 2403.99 398.821  12
  -9   3   5 3823.43 509.125  12
  -9   3   6 1154.44 291.999  12
  -9   3   6 1192.55 256.334  14
   3   6   6 1794.06 331.093  10
   6  -9   6 849.094 169.063  21
   6  -9   6 917.065 172.297  23
   3   6   6 1874.01 245.400  15
  -9   3   7 2515.83 423.577  12
  -9   3   7 2590.94 378.672  14
   6  -9   7 2282.93 349.907   8
   3   6   7 2356.54 385.636  10
   6  -9   7 2635.16 308.385  21
   6  -9   7 2971.01 308.400  23
   3   6   7 2177.93 266.222  15
  -9   3   8 598.076 178.676  14
  -9   3   8 717.464 241.756  12
   3   6   8 255.390 140.813  10
   6  -9   8 170.098 74.9684  23
   6  -9   8 158.476 79.7334  21
   3   6   8 140.861 74.6012  15
  -9   3   9 546.268 183.793  14
  -9   3   9 397.384 182.593  12
   3   6   9 386.828 176.360  10
   6  -9   9 336.419 122.780  21
   6  -9   9 277.792 89.7430  23
   3   6   9 452.744 145.811  19
   3   6   9 446.674 120.134  15
  -9   3  10 714.817 231.495  12
  -9   3  10 732.237 200.760  14
  -9   3  10 597.760 257.802   6
   3   6  10 675.569 213.116  10
   6  -9  10 485.704 131.563  21
   6  -9  10 578.947 153.706  23
   3   6  10 758.036 154.264  15
   3   6  10 704.981 171.090  19
   3   6  10 704.602 158.321  17
  -9   3  11 3882.62 486.190  14
   6  -9  11 3833.64 362.154  23
  -9   3  11 2942.51 451.431  23
   6  -9  11 3188.43 330.346  21
   3   6  11 4045.68 359.758  15
   3   6  11 3539.43 342.931  17
   3   6  11 3735.44 401.640  19
   6  -9  12 4662.57 406.457  23
  -9   3  12 3298.62 470.625  23
   3   6  12 3917.59 367.681  17
   3   6  12 4209.37 417.275  19
  -9   3  13-94.4617 108.784  23
   6  -9  13 125.170 98.6645  23
   3   6  13 0.89953 37.7690  19
   3   6  13-8.54692 39.6645  17
  -9   3  14 291.127 164.506  23
   6  -9  14 440.092 142.032  23
  -9   3  14 275.191 130.232  16
   3   6  14 178.965 73.5411  17
   3   6  14 253.637 108.926  19
   6  -9  15 537.406 157.739  15
  -9   3  15 566.979 217.575  23
  -9   3  15 728.640 199.395  21
   6  -9  15 786.487 161.208  23
   3   6  15 611.313 134.859  17
   3   6  15 530.090 140.013  19
  -9   3  15 637.638 189.235  16
   6  -9  16 218.795 93.2151  15
  -9   3  16 292.528 127.825  23
  -9   3  16 534.075 153.882  21
   6  -9  16 416.756 117.041  23
  -9   3  16 529.089 163.452  16
   3   6  16 395.442 106.860  17
   6  -9  17 510.689 131.394  15
   6  -9  17 818.338 155.958  23
  -9   3  17 849.048 188.141  21
  -9   3  17 766.802 220.888  23
  -9   3  17 942.599 212.139  16
   3   6  17 905.920 162.088  17
  -9   3  18 681.895 194.062  23
   6  -9  18 262.274 91.7371  20
   6  -9  18 916.148 154.712  23
   3   6  18 984.126 155.072  17
  -9   3  18 709.885 166.611  16
   6  -9  18 525.850 122.380  15
  -9   3  19-21.3605 69.5075  23
   6  -9  19-40.3934 35.7885  15
  -9   3  19-17.2153 35.6787  16
   3   6  19 36.5769 43.2624  17
  -9   3  20 13.6177 37.0325  23
   3   6  20 262.724 68.0701  17
   2   6 -12 726.195 170.265   7
  -8   2 -12 484.100 141.427  11
   2   6 -11 4260.13 416.896   7
  -8   2 -11 4673.73 434.768  11
   2   6 -10 204.640 88.5569   7
  -8   2 -10 142.477 83.0207  11
   2   6  -9 2781.94 327.914   7
  -8   2  -9 2730.64 320.347  11
   2   6  -8 1502.38 232.215   7
  -8   2  -8 1228.10 207.636  11
   2   6  -7 5338.23 442.304   7
  -8   2  -7 4202.58 378.024  11
   2   6  -6 549.004 145.071   7
  -8   2  -6 233.144 81.6791  11
   2   6  -5 4211.98 372.754   7
  -8   2  -5 3473.63 330.888  11
   2   6  -4 1794.25 238.222   7
  -8   2  -4 2045.12 244.769  11
   2   6  -3 385.482 99.8695   7
  -8   2  -3 296.303 89.4323  11
   2   6  -2 241.149 87.6134   7
  -8   2  -2 224.318 83.5519  11
  -8   2  -2 268.202 102.118  12
   2   6  -1 2757.45 274.024   7
  -8   2  -1 2038.00 302.885  12
  -8   2  -1 2279.81 249.614  11
   2   6   0 2866.31 275.951   7
  -8   2   0 2911.23 277.210  11
  -8   2   0 2730.53 362.598  12
   2   6   1 2085.65 230.390   7
  -8   2   1 2006.41 322.474  12
  -8   2   1 2019.02 230.555  11
  -8   2   2 1091.65 238.586  12
  -8   2   3 940.168 217.186  12
  -8   2   4 2203.81 361.150  12
   2   6   5 499.977 157.023  10
  -8   2   5 317.376 151.135  12
   2   6   6 5808.34 563.381  10
  -8   2   6 4745.98 544.452  12
   6  -8   7 1042.80 247.384   8
   2   6   7 1279.69 279.650  10
  -8   2   7 1455.14 303.308  12
   6  -8   8 2674.35 387.072   8
   2   6   8 3108.21 434.421  10
  -8   2   8 3306.04 470.729  12
  -8   2   9 237.955 132.459  12
  -8   2   9 522.052 169.893  14
   6  -8   9 763.954 209.964   8
   2   6   9 783.733 225.627  10
   6  -8   9 1146.64 189.945  23
   6  -8   9 984.413 177.952  21
   2   6   9 690.388 145.361  17
   2   6   9 643.219 164.701  19
   2   6   9 691.673 147.145  15
  -8   2  10 5026.05 593.287  12
  -8   2  10 5492.64 554.267  14
  -8   2  10 5557.51 649.614   6
   6  -8  10 4614.76 521.985   8
   2   6  10 6353.88 662.143  10
   6  -8  10 7120.02 488.340  23
   6  -8  10 5444.91 422.643  21
   2   6  10 5660.16 436.144  17
   2   6  10 6308.25 510.417  19
  -8   2  11 2111.77 393.529  12
  -8   2  11 1960.19 388.849   6
   6  -8  11 1649.50 319.331   8
   2   6  11 2515.08 419.641  10
   6  -8  11 2343.11 287.756  23
  -8   2  11 1541.37 329.028  23
   2   6  11 2164.16 273.387  17
   2   6  11 2793.38 332.943  19
  -8   2  12 924.192 259.705  12
  -8   2  12 759.556 255.437   6
   2   6  12 1158.88 276.796  10
   6  -8  12 1134.02 201.405  23
  -8   2  12 693.691 211.259  23
   2   6  12 1272.54 213.910  17
   2   6  12 1275.27 237.378  19
  -8   2  13 86.7922 79.3882  23
   6  -8  13 229.244 88.2741  23
   2   6  13 101.392 68.9904  19
   2   6  13 88.9247 43.4850  17
  -8   2  14 1348.04 285.241  23
   6  -8  14 1499.37 232.378  23
   2   6  14 1169.57 203.109  17
  -8   2  14 1425.41 270.707  16
   2   6  14 973.876 194.705  19
   6  -8  15 953.213 203.836  15
  -8   2  15 676.320 202.938  21
   6  -8  15 1381.58 216.178  23
  -8   2  15 742.574 221.295  23
   2   6  15 990.104 189.427  17
  -8   2  15 716.045 184.069  16
   2   6  15 944.099 183.082  19
   6  -8  16 794.735 179.856  15
  -8   2  16 1040.36 235.183  21
  -8   2  16 782.468 231.637  23
   6  -8  16 1260.89 203.887  23
   2   6  16 1186.82 203.759  17
  -8   2  16 1004.82 228.071  16
   6  -8  17 3923.50 349.867  23
  -8   2  17 2403.60 381.309  23
  -8   2  17 3035.45 370.818  21
   2   6  17 3037.78 308.639  17
   6  -8  17 2443.84 302.284  15
  -8   2  17 3450.16 398.330  16
   6  -8  18 1561.90 207.954  23
  -8   2  18 876.238 217.299  23
   6  -8  18 661.876 158.416  20
  -8   2  18 1149.20 218.642  16
   6  -8  18 855.845 164.948  15
   2   6  18 1701.57 217.826  17
   6  -8  19 142.631 72.5384  23
  -8   2  19 184.037 102.314  23
   6  -8  19 35.6381 44.4146  20
  -8   2  19 255.654 103.475  16
   6  -8  19 152.117 66.1329  15
   2   6  19 108.538 56.5672  17
  -8   2  20-10.5368 64.7247  23
   6  -8  20-20.4586 32.0874  20
   2   6  20 62.8788 43.3985  17
  -8   2  20 149.677 75.8106  16
  -8   2  21 28.5275 46.1855  23
   2   6  21 107.270 52.6736  18
   2   6  21 92.1110 37.8604  17
   1   6 -13 712.984 168.154   7
  -7   1 -13 814.309 178.290  11
   1   6 -12 306.592 112.469   7
  -7   1 -12 86.1252 37.1891  11
   1   6 -11 1561.43 240.569   7
  -7   1 -11 1824.34 260.685  11
   1   6 -10 1198.64 211.069   7
  -7   1 -10 1845.68 253.348  11
   1   6  -9 7897.83 531.023   7
  -7   1  -9 8016.23 529.595  11
   1   6  -8 1738.35 246.078   7
  -7   1  -8 1932.79 258.792  11
   1   6  -7 32.5656 40.0040   7
  -7   1  -7 230.650 92.5550  11
   1   6  -6 3312.59 318.706   7
  -7   1  -6 2872.47 293.613  11
   1   6  -5 4467.38 364.011   7
  -7   1  -5 3713.06 320.907  11
   1   6  -4 14614.1 641.995   7
  -7   1  -4 14149.9 613.263  11
   1   6  -3 5483.46 384.509   7
  -7   1  -3 6065.56 390.962  11
   1   6  -2 1595.72 209.378   7
  -7   1  -2 1728.50 211.279  11
  -7   1  -2 1753.80 248.098  12
   1   6  -1 503.508 114.628   7
   1   6  -1 496.887 108.625   9
  -7   1  -1 832.095 145.475  11
  -7   1  -1 856.651 179.605  12
   1   6   0 1191.24 168.807   7
   1   6   0 1248.47 197.903  10
  -7   1   0 934.685 200.515  12
  -7   1   0 952.345 154.477  11
   1   6   1 932.595 149.155   7
   1   6   1 989.655 193.181  10
  -7   1   1 1087.78 166.243  11
  -7   1   1 966.446 202.355  12
   1   6   2 6989.95 401.436   7
   1   6   2 7101.25 521.341  10
  -7   1   2 7381.26 570.097  12
  -7   1   2 7535.61 437.166  11
   1   6   3 4128.84 311.144   7
   1   6   3 4661.69 436.868  10
  -7   1   3 5368.55 365.337  11
  -7   1   3 5321.83 501.074  12
   1   6   4 1346.40 235.453  10
  -7   1   4 1420.20 267.175  12
   1   6   5 4361.84 455.342  10
  -7   1   5 4159.00 470.323  12
   1   6   6 489.721 159.619  10
  -7   1   6 835.294 221.874  12
   6  -7   7 62.9262 47.0857   8
   1   6   7 91.2460 63.6137  10
  -7   1   7 124.860 97.8390  12
   6  -7   8 1931.47 319.071   8
   1   6   8 2320.42 359.968  10
  -7   1   8 2198.55 363.486  12
   6  -7   9 4516.73 504.223   8
  -7   1   9 5364.88 606.843   6
   1   6   9 5415.72 573.265  10
  -7   1   9 5165.79 569.895  12
  -7   1  10 429.454 177.430   6
   6  -7  10 447.080 162.126   8
   1   6  10 325.340 134.820  10
  -7   1  10 343.664 147.582  12
  -7   1  11 4322.05 547.998  12
   6  -7  11 4273.14 505.303   8
  -7   1  11 3963.19 522.760   6
   1   6  11 4919.95 570.494  10
   6  -7  11 5742.89 442.313  23
  -7   1  11 3895.73 488.036  23
   1   6  11 4390.72 386.967  17
   1   6  11 4764.53 428.911  19
  -7   1  12 2150.16 382.328  12
   1   6  12 2598.37 426.294  10
   6  -7  12 1933.92 356.414   8
  -7   1  12 2059.75 395.109   6
  -7   1  12 2146.56 364.817  23
   6  -7  12 2830.90 313.034  23
   1   6  12 2501.13 300.352  17
   1   6  12 2550.86 319.102  19
  -7   1  13 658.121 210.600  12
  -7   1  13 579.453 203.976   6
   6  -7  13 941.513 269.715   8
   1   6  13 1122.05 280.831  10
  -7   1  13 639.976 203.314  23
   6  -7  13 1278.20 209.889  23
   1   6  13 1230.70 216.796  19
   1   6  13 1192.81 218.700  17
   6  -7  14 1021.00 207.193  15
  -7   1  14 929.881 227.574  21
  -7   1  14 1228.98 286.101  23
   6  -7  14 1416.09 228.047  23
  -7   1  14 1006.15 226.652  16
   1   6  14 1369.42 229.489  17
   1   6  14 1323.34 224.661  19
  -7   1  15 2618.95 376.342  21
   6  -7  15 3167.96 333.273  23
  -7   1  15 2580.47 410.803  23
   6  -7  15 2273.29 311.049  15
   1   6  15 2301.49 292.806  17
  -7   1  15 2644.76 380.762  16
   6  -7  16 336.927 133.476  15
  -7   1  16 1.75444 70.1279  21
  -7   1  16 100.634 59.9507  23
   1   6  16 233.864 100.103  17
  -7   1  16 158.698 101.533  16
  -7   1  17 783.044 229.359  23
   6  -7  17 1355.46 213.109  23
  -7   1  17 834.323 198.643  21
  -7   1  17 913.421 223.376  16
   1   6  17 968.994 179.919  17
   6  -7  17 897.332 187.257  15
  -7   1  18 872.064 232.847  23
   6  -7  18 1379.34 198.874  23
   6  -7  18 796.736 171.623  20
   6  -7  18 739.340 154.755  15
  -7   1  18 1061.02 215.181  16
   1   6  18 963.510 173.664  17
   6  -7  19 164.664 82.9825  20
   6  -7  19 308.356 87.7717  23
  -7   1  19 201.396 126.246  23
   1   6  19 376.082 102.228  17
   6  -7  19 154.980 79.6013  15
  -7   1  19 196.328 105.213  16
   6  -7  20 52.4876 37.3715  20
   6  -7  20 102.834 50.2382  23
  -7   1  20 151.768 80.9343  23
  -7   1  20 117.570 71.3376  16
   1   6  20 203.827 76.7865  17
   6  -7  21-13.5003 21.5016  20
  -7   1  21 105.652 58.8563  23
   1   6  21 99.8010 58.6924  18
   1   6  21 0.87222 26.4614  17
  -7   1  21 23.1760 46.4149  16
  -7   1  22 117.662 57.2052  23
   1   6  22 228.187 73.7951  18
   1   6  22 297.649 65.8312  17
   0   6 -14 2461.78 329.976   9
   0   6 -14 2517.96 307.201   7
  -6   0 -14 2382.93 292.884  11
   0   6 -13 90.3499 52.1459   7
   0   6 -13 124.471 71.1350   9
  -6   0 -13 167.293 81.4470  11
   0   6 -12 459.464 126.418   7
  -6   0 -12 266.044 93.9687  11
   0   6 -11 922.376 184.561   7
  -6   0 -11 1226.50 206.922  11
   0   6 -10 144.820 71.8070   7
  -6   0 -10 404.667 117.734  11
   0   6  -9 4498.04 377.831   7
  -6   0  -9 3631.23 333.129  11
   0   6  -8 4553.76 372.762   7
  -6   0  -8 4570.28 367.835  11
   0   6  -7 1153.79 188.281   7
  -6   0  -7 1284.33 186.599  11
   0   6  -6 1061.58 174.720   7
  -6   0  -6 1043.80 170.717  11
   0   6  -5 2941.36 282.532   7
  -6   0  -5 4130.50 322.289  11
   0   6  -4 661.993 134.812   7
  -6   0  -4 144.574 56.4740  11
   0   6  -3 21940.8 743.952   7
  -6   0  -3 20617.9 695.589  11
   0   6  -2 7230.80 400.705   9
   0   6  -2 7774.79 430.277   7
  -6   0  -2 7160.81 473.604  12
  -6   0  -2 7561.72 416.917  11
   0   6  -1 2412.65 222.750   9
   0   6  -1 2589.81 244.256   7
  -6   0  -1 3896.65 299.764  11
  -6   0  -1 3780.54 351.604  12
   0   6   0 6477.29 346.009   9
   0   6   0 6313.57 425.419  10
   0   6   0 6355.93 382.382   7
  -6   0   0 6208.81 468.985  12
  -6   0   0 7036.70 402.144  11
   0   6   1 22176.8 708.495   7
   0   6   1 22516.2 837.567  10
  -6   0   1 21728.4 904.488  12
  -6   0   1 22566.5 732.417  11
   0   6   2 12230.3 517.412   7
   0   6   2 12033.5 638.877  10
  -6   0   2 9574.71 615.104  12
  -6   0   2 9804.98 486.381  11
   0   6   3 1189.03 163.052   7
   0   6   3 1303.71 215.075  10
  -6   0   3 1509.38 196.668  11
  -6   0   3 1581.61 259.597  12
   0   6   4 11348.5 522.994   7
   0   6   4 11948.3 689.876  10
  -6   0   4 10213.2 677.967  12
  -6   0   4 10884.0 536.148  11
  -6   0   5 11289.6 568.816  11
  -6   0   5 11478.3 732.301  12
   0   6   6 11545.9 725.443  10
  -6   0   6 14169.3 837.140  12
   6  -6   7 2494.16 346.137   8
   0   6   7 3218.31 403.582  10
  -6   0   7 3741.29 446.379  12
   6  -6   8 2976.73 380.374   8
  -6   0   8 2169.89 332.334   6
   0   6   8 3154.97 408.150  10
  -6   0   8 2325.40 360.503  12
   0   6   9 2872.98 406.012  10
   6  -6   9 2378.24 354.963   8
  -6   0   9 2546.80 374.344   6
  -6   0   9 2609.47 382.683  12
  -6   0  10 476.845 168.364   6
   6  -6  10 36.3124 62.2400   8
   0   6  10 683.477 206.318  10
  -6   0  10 419.235 150.662  12
  -6   0  11 3821.95 490.803   6
   6  -6  11 2208.20 362.935   8
   0   6  11 2549.13 398.373  10
  -6   0  11 4035.18 494.687  12
  -6   0  12 2342.02 384.565  12
   6  -6  12 1443.05 305.580   8
  -6   0  12 2132.58 382.655   6
   0   6  12 1972.20 349.680  10
   6  -6  12 2038.98 253.160  23
  -6   0  12 1917.71 327.743  23
   0   6  12 2040.02 241.991  20
   0   6  12 2003.14 261.066  17
   0   6  12 1851.73 263.307  19
   6  -6  13 1012.86 203.776  15
  -6   0  13 714.336 227.560  12
  -6   0  13 651.423 201.511   6
   6  -6  13 1009.08 258.147   8
   0   6  13 899.379 240.002  10
  -6   0  13 483.099 157.624  21
   0   6  13 1155.71 193.066  20
   6  -6  13 1422.18 222.079  23
  -6   0  13 628.447 200.396  23
   0   6  13 897.595 177.602  17
   0   6  13 799.942 172.118  19
   6  -6  14 2807.04 453.430   8
   0   6  14 2809.51 429.401  10
  -6   0  14 3390.28 426.269  21
   0   6  14 3299.97 333.304  20
   6  -6  14 3274.36 330.080  23
  -6   0  14 3500.22 462.445  23
  -6   0  14 3763.66 438.656  16
   6  -6  14 2570.29 334.262  15
   0   6  14 2854.09 326.340  17
  -6   0  15 2530.70 376.006  21
  -6   0  15 2333.51 378.217  23
   0   6  15 3116.18 342.667  17
   6  -6  15 3682.82 397.546  15
  -6   0  15 2729.42 374.254  16
   6  -6  16 1582.56 240.180  23
  -6   0  16 1483.39 284.934  21
  -6   0  16 1554.41 311.669  23
   0   6  16 1837.85 255.551  17
  -6   0  16 1593.11 290.304  16
   6  -6  16 1271.83 228.720  15
  -6   0  17 1972.42 312.634  21
   6  -6  17 2306.03 273.087  23
  -6   0  17 2048.81 352.375  23
   6  -6  17 1645.07 256.574  15
  -6   0  17 2255.78 341.347  16
   0   6  17 2067.27 268.978  17
   6  -6  18 1114.24 187.985  23
   6  -6  18 668.246 169.731  20
  -6   0  18 717.194 198.045  23
  -6   0  18 724.508 198.015  16
   6  -6  18 564.688 136.608  15
   0   6  18 850.183 169.734  17
   6  -6  19 65.1680 61.3850  20
   6  -6  19 171.469 73.6113  23
  -6   0  19 124.102 97.7527  23
  -6   0  19 193.914 85.6124  16
   0   6  19 122.162 62.3986  17
  -6   0  20 557.085 161.646  23
   6  -6  20 801.531 137.794  23
   6  -6  20 515.455 131.350  20
  -6   0  20 668.105 162.463  16
   0   6  20 429.078 105.950  17
  -6   0  21 283.448 105.808  23
   6  -6  21 255.876 84.0247  20
   0   6  21 175.272 74.8890  18
   0   6  21 226.800 68.0240  17
  -6   0  21 524.348 135.073  16
  -6   0  22 81.0237 40.6183  23
   6  -6  22 105.740 46.3932  20
   0   6  22 80.3524 53.0521  18
   0   6  22 112.043 45.8816  17
  -6   0  22 184.938 92.1958  16
  -1   6 -15 1448.70 241.974   9
  -1   6 -14 581.003 153.541   9
  -1   6 -13 378.233 115.955   7
  -5  -1 -13 185.035 74.3617  11
  -1   6 -13 291.212 121.290   9
  -1   6 -12 4190.63 405.326   9
  -1   6 -12 4444.63 387.434   7
  -5  -1 -12 4522.54 375.427  11
  -1   6 -11 210.298 87.4569   7
  -1   6 -11 190.988 77.9754   9
  -5  -1 -11 450.519 116.639  11
  -1   6 -10 4130.95 382.988   9
  -1   6 -10 4232.56 361.750   7
  -5  -1 -10 4681.10 370.751  11
  -1   6  -9 3271.56 312.893   7
  -5  -1  -9 3822.24 325.398  11
  -1   6  -8 5506.42 394.085   7
  -5  -1  -8 4533.52 347.099  11
  -1   6  -7 663.960 139.425   7
  -5  -1  -7 760.532 136.291  11
  -1   6  -6 17512.4 694.705   9
  -1   6  -6 18332.1 692.399   7
  -5  -1  -6 17653.3 645.947  11
  -1   6  -5 1509.05 195.473   9
  -1   6  -5 1733.58 209.349   7
  -5  -1  -5 1122.52 155.766  11
  -1   6  -4 9120.60 467.274   9
  -1   6  -4 9852.17 487.617   7
  -1   6  -3 48942.3 1045.10   9
  -1   6  -3 50090.1 1077.74   7
  -5  -1  -3 43402.1 1038.34  12
  -5  -1  -3 43702.4 980.293  11
  -1   6  -2 29248.2 809.467   7
  -1   6  -2 29011.7 769.470   9
  -5  -1  -2 26021.3 753.810  11
  -5  -1  -2 25361.5 823.913  12
  -1   6  -1 1532.20 168.880   9
  -1   6  -1 1399.21 175.722   7
  -1   6  -1 1489.66 185.452  10
  -5  -1  -1 2221.17 220.938  11
  -5  -1  -1 2220.74 252.868  12
  -1   6   0 9036.41 395.653   9
  -1   6   0 9337.68 492.788  10
  -1   6   0 9149.42 446.110   7
  -5  -1   0 10936.2 579.437  12
  -5  -1   0 11226.4 505.780  11
  -1   6   1 2418.26 263.693  10
  -1   6   1 2182.51 184.691   9
  -1   6   1 2090.88 209.290   7
  -5  -1   1 2236.11 268.520  12
  -5  -1   1 2229.50 226.479  11
  -1   6   2 523.139 89.7556   9
  -1   6   2 568.187 110.044   7
  -1   6   2 581.078 140.443  10
  -5  -1   2 1140.36 162.573  11
  -5  -1   2 1187.94 208.183  12
  -1   6   3 35758.6 1097.75  10
  -1   6   3 33612.8 881.315   7
  -5  -1   3 28203.6 1023.34  12
  -5  -1   3 29659.1 865.328  11
  -1   6   4 30302.0 852.119   7
  -1   6   4 31776.6 1085.30  10
  -5  -1   4 31055.6 916.017  11
  -5  -1   4 30572.3 1101.41  12
  -1   6   5 9770.02 620.028  10
  -5  -1   5 9594.36 635.709  12
  -5  -1   5 9450.00 517.330  11
  -1   6   6 24277.6 1026.29  10
  -5  -1   6 22420.8 812.676  11
  -5  -1   6 22729.0 999.731  12
   6  -5   7 4368.21 433.229   8
  -1   6   7 5482.81 508.373  10
  -5  -1   7 4120.53 440.360  12
   6  -5   8 1005.35 223.915   8
  -1   6   8 1275.10 247.728  10
  -5  -1   8 1198.46 244.715  12
   6  -5   9 2939.80 387.286   8
  -1   6   9 3494.60 423.088  10
  -5  -1   9 2804.24 377.102  12
   6  -5  10 5281.82 532.222   8
  -1   6  10 6383.28 590.252  10
  -5  -1  10 5445.61 543.529  12
   6  -5  11 685.711 217.632   8
  -1   6  11 590.092 187.819  10
  -5  -1  11 625.355 199.567  12
  -1   6  12 3372.31 447.547  10
   6  -5  12 3759.28 496.508   8
  -5  -1  12 3305.57 438.490  12
  -1   6  12 3503.07 342.320  17
   6  -5  12 3364.07 357.703  15
  -5  -1  13 124.859 101.322  12
   6  -5  13 80.3039 57.4642  15
   6  -5  13 123.576 103.463   8
  -1   6  13 9.72926 58.0767  10
  -5  -1  13 47.9159 50.4711  23
  -5  -1  13 44.8993 60.4820  21
   6  -5  13 197.731 92.9316  23
  -1   6  13 101.968 72.7031  20
  -1   6  13 150.597 78.4335  17
   6  -5  14 449.687 127.866  15
   6  -5  14 491.105 180.794   8
  -1   6  14 609.394 200.817  10
   6  -5  14 755.846 161.652  23
  -5  -1  14 635.145 196.858  23
  -1   6  14 838.874 171.770  20
  -5  -1  14 702.246 202.277  21
  -5  -1  14 741.295 207.662  16
  -1   6  14 592.200 153.895  17
   6  -5  15 344.142 139.116   8
  -1   6  15 105.180 103.529  10
  -5  -1  15 516.596 172.671  23
   6  -5  15 368.508 109.031  23
  -5  -1  15 500.228 164.549  21
   6  -5  15 321.327 109.021  15
  -1   6  15 101.069 62.6594  17
  -5  -1  15 760.985 208.070  16
   6  -5  16 222.750 80.4926  23
  -5  -1  16-37.3704 72.3897  23
  -5  -1  16-8.58728 52.3713  21
  -5  -1  16 63.3151 101.330  16
  -1   6  16 324.064 120.525  17
   6  -5  16 139.376 71.4164  15
  -5  -1  17 299.459 133.925  21
   6  -5  17 144.784 74.0654  23
  -5  -1  17 229.358 151.660  23
  -5  -1  17 204.924 107.714  16
  -1   6  17 252.241 103.467  17
   6  -5  17 179.875 80.0004  15
  -5  -1  18 2541.25 373.370  23
   6  -5  18 2387.39 308.539  20
  -1   6  18 2570.72 289.430  17
   6  -5  18 2440.03 295.117  15
  -5  -1  18 2917.72 400.979  16
   6  -5  19 247.181 92.4179  20
  -5  -1  19 210.979 122.514  23
  -5  -1  19 169.757 97.6957  16
  -1   6  19 252.334 83.0500  17
   6  -5  20 24.9988 39.2704  20
  -5  -1  20 56.7511 75.8627  23
  -1   6  20 21.8552 58.8259  18
  -5  -1  20 63.6753 46.9511  16
  -1   6  20 35.7129 54.4242  17
  -5  -1  21 190.180 100.471  23
   6  -5  21 125.585 55.2605  20
  -1   6  21 30.4066 41.3769  18
  -1   6  21 133.742 56.3487  17
  -5  -1  21 267.858 104.693  16
   6  -5  22 50.3611 38.8516  20
  -5  -1  22 53.3475 42.9659  23
  -1   6  22 138.376 69.7494  18
  -5  -1  22 163.606 130.560  16
  -1   6  22 165.579 60.4716  17
   6  -5  23 34.9936 20.9945  20
  -5  -1  23 53.4328 45.4863  23
  -2   6 -15 1700.53 256.841   9
  -2   6 -14 2166.08 292.153   9
  -2   6 -13 183.517 89.6919   9
  -2   6 -12 2179.66 280.572   9
  -4  -2 -12 2240.69 254.746  11
  -2   6 -11 489.960 119.149   7
  -2   6 -11 477.541 133.140   9
  -4  -2 -11 382.120 100.550  11
  -2   6 -10 3945.30 361.748   9
  -2   6 -10 4110.69 343.558   7
  -4  -2 -10 3117.44 287.159  11
  -2   6  -9 2221.42 260.596   9
  -2   6  -9 2074.60 238.444   7
  -4  -2  -9 2409.04 245.360  11
  -2   6  -8 1670.36 220.828   9
  -2   6  -8 1785.77 214.652   7
  -4  -2  -8 1306.29 180.002  11
  -2   6  -7 1326.74 194.921   9
  -2   6  -7 1482.91 195.018   7
  -2   6  -6 3205.68 287.687   9
  -2   6  -6 3420.22 286.930   7
  -4  -2  -6 3188.48 269.158  11
  -2   6  -5 12802.3 556.846   9
  -2   6  -5 13486.9 561.524   7
  -2   6  -4 2768.36 247.330   9
  -2   6  -4 2632.85 242.694   7
  -2   6  -3 1870.53 200.436   9
  -2   6  -3 1970.12 208.904   7
  -2   6  -2 1251.29 158.833   9
  -2   6  -2 1367.38 172.459   7
  -4  -2  -2 720.611 136.959  12
  -4  -2  -2 748.358 128.736  11
  -2   6  -1 18593.9 575.981   9
  -2   6  -1 18306.1 621.050   7
  -2   6  -1 18074.3 600.609  10
  -4  -2  -1 22523.5 697.814  11
  -4  -2  -1 22649.7 782.108  12
  -2   6   0 12344.4 463.099   9
  -4  -2   0 10733.1 851.156   3
  -2   6   0 12308.0 513.886   7
  -2   6   0 12078.0 520.559  10
  -4  -2   0 11107.2 563.605  12
  -4  -2   0 10994.8 493.152  11
  -2   6   1 26629.7 668.890   9
  -2   6   1 26346.0 761.040   7
  -2   6   1 25809.4 803.917  10
  -4  -2   1 28125.9 920.985  12
  -4  -2   1 27136.1 787.524  11
  -2   6   2 3684.99 240.823   9
  -2   6   2 3711.88 289.142   7
  -2   6   2 3624.61 318.351  10
  -4  -2   2 3140.00 314.111  12
  -4  -2   2 3146.11 280.275  11
  -2   6   3 669.840 103.875   9
  -2   6   3 657.154 129.438   7
  -2   6   3 618.431 137.002  10
  -4  -2   3 1214.76 181.576  11
  -4  -2   3 1272.19 209.640  12
  -4  -2   4 5055.09 377.434  11
  -4  -2   4 5252.79 433.262  12
  -2   6   5 17690.5 800.039  10
  -4  -2   5 16512.1 800.784  12
  -4  -2   5 16360.8 689.625  11
   6  -4   6 2951.04 336.782   8
  -2   6   6 3171.80 348.242  10
  -4  -2   6 3278.21 364.432  12
  -4  -2   6 3115.30 309.361  11
  -2   6   7 1502.11 247.116  10
  -4  -2   7 1492.50 252.388  12
   6  -4   8 1763.36 281.432   8
  -2   6   8 2072.74 303.199  10
  -4  -2   8 2122.58 311.214  12
   6  -4   9 367.732 138.739   8
  -2   6   9 672.486 169.954  10
  -4  -2   9 423.791 141.298  12
   6  -4  10 2253.50 344.090   8
  -2   6  10 2277.39 338.339  10
  -4  -2  10 1883.60 309.173  12
   6  -4  11 807.987 220.060   8
  -2   6  11 1063.70 239.581  10
  -4  -2  11 669.385 190.213  12
   6  -4  12 2286.56 389.502   8
  -2   6  12 1751.38 323.914  10
  -4  -2  12 1821.20 315.993  12
   6  -4  13 1175.54 295.938   8
  -2   6  13 1865.48 333.835  10
  -4  -2  13 1239.13 263.185  23
  -4  -2  13 1366.65 266.221  21
  -2   6  13 2142.30 270.221  17
   6  -4  13 1052.89 201.584  15
   6  -4  14 778.326 225.411   8
  -2   6  14 796.207 231.473  10
  -4  -2  14 585.484 179.375  21
  -4  -2  14 395.953 163.106  23
  -4  -2  14 672.421 185.260  16
   6  -4  14 774.151 186.183  15
  -2   6  14 706.861 159.833  17
   6  -4  15 818.024 254.310   8
  -2   6  15 899.065 241.934  10
  -4  -2  15 782.720 220.600  23
  -4  -2  15 675.539 189.081  21
  -4  -2  15 750.525 194.806  16
   6  -4  15 892.133 181.996  15
  -2   6  15 804.242 171.543  17
  -4  -2  16 879.876 215.996  21
  -4  -2  16 804.006 223.472  23
   6  -4  16 1001.23 201.149  15
  -2   6  16 835.606 179.622  17
  -4  -2  16 1010.81 224.462  16
  -4  -2  17 1159.20 267.205  23
   6  -4  17 1769.88 274.153  20
   6  -4  17 1816.97 263.786  15
  -2   6  17 1586.07 237.667  17
  -4  -2  17 1657.38 292.423  16
   6  -4  18 442.022 142.866  20
  -4  -2  18 396.927 159.010  23
   6  -4  18 462.026 123.725  15
  -2   6  18 545.615 139.167  17
  -4  -2  18 633.476 188.145  16
   6  -4  19 1803.27 262.738  20
  -4  -2  19 1658.58 292.414  23
  -2   6  19 1924.07 293.992  18
  -2   6  19 2378.74 270.039  17
  -4  -2  19 2260.73 322.100  16
  -4  -2  20 722.319 181.697  23
   6  -4  20 996.597 182.766  20
  -2   6  20 1202.14 217.952  18
  -4  -2  20 1344.93 256.665  16
  -2   6  20 1414.17 194.903  17
   6  -4  21 26.2935 29.9802  20
  -4  -2  21 113.114 53.5405  23
  -2   6  21 54.0959 56.1954  18
  -2   6  21 76.8583 47.5222  17
  -4  -2  21 173.856 162.116  16
   6  -4  22 637.322 121.544  20
  -4  -2  22 435.176 119.401  23
  -2   6  22 589.958 140.563  18
  -2   6  22 613.165 96.0228  17
   6  -4  23 858.046 124.187  20
  -4  -2  23 621.235 116.900  23
  -2   6  23 700.878 126.762  18
  -3   6 -14 73.7204 60.0456   9
  -3   6 -13 1753.28 246.100   9
  -3   6 -12 423.546 124.693   9
  -3   6 -11 1367.77 212.585   9
  -3   6 -10 3635.71 333.043   9
  -3   6 -10 3526.74 304.617   7
  -3  -3 -10 3389.97 288.941  11
  -3   6  -9 279.143 90.9597   7
  -3  -3  -9 133.823 55.5900  11
  -3   6  -9 257.774 92.5893   9
  -3   6  -8 11458.8 559.347   9
  -3   6  -8 11803.4 540.225   7
  -3  -3  -8 10134.5 481.337  11
  -3   6  -7 6613.40 418.165   9
  -3   6  -7 6743.86 401.725   7
  -3   6  -6 6041.96 385.012   9
  -3   6  -6 6227.89 380.417   7
  -3  -3  -6 5274.57 340.466  11
  -3   6  -5 1707.70 200.312   9
  -3   6  -5 1699.51 196.510   7
  -3  -3  -5 1226.73 161.605  11
  -3   6  -4 1190.08 161.178   9
  -3   6  -4 1218.79 163.630   7
  -3  -3  -4 1019.89 146.019  11
  -3   6  -3 3765.49 275.629   9
  -3   6  -3 3893.07 289.134   7
  -3   6  -2 21500.4 645.569   9
  -3   6  -2 21197.7 1229.67   5
  -3   6  -2 21904.1 682.909   7
  -3  -3  -2 22772.0 701.867  11
  -3   6  -1 10746.2 447.106   9
  -3   6  -1 10823.2 491.791   7
  -3   6  -1 11111.7 921.442   5
  -3   6  -1 10625.1 440.815  10
  -3  -3  -1 12576.5 529.167  11
  -3  -3   0 1747.69 346.820   3
  -3   6   0 2122.41 196.966   9
  -3   6   0 2108.28 213.071  10
  -3   6   0 2146.54 219.529   7
  -3  -3   0 1954.43 214.017  11
  -3   6   1 3920.38 265.295   9
  -3   6   1 3954.06 302.050   7
  -3   6   1 4189.46 319.669  10
  -3  -3   1 3486.07 290.917  11
  -3  -3   1 3487.15 326.573  12
  -3   6   2 1576.42 170.857   9
  -3   6   2 1401.64 182.005   7
  -3   6   2 1417.03 196.119  10
  -3  -3   2 1642.63 205.256  11
  -3  -3   2 1675.77 225.678  12
  -3   6   3 3356.16 262.062   9
  -3   6   3 3511.96 323.370  10
  -3  -3   3 4722.52 396.224  12
  -3  -3   3 4577.06 353.936  11
  -3   6   4 846.606 134.161   9
  -3  -3   4 779.701 155.456  11
  -3   6   4 793.026 164.875  10
  -3  -3   4 901.344 189.962  12
  -3   6   5 4768.98 328.454   9
   6  -3   5 3612.56 351.267   8
  -3   6   5 5170.70 418.280  10
  -3  -3   5 4317.68 362.578  11
  -3  -3   5 4917.05 428.542  12
   6  -3   6 3426.13 353.268   8
  -3   6   6 2398.52 304.129  10
  -3  -3   6 3553.45 370.111  12
   6  -3   7 253.392 102.865   8
  -3   6   7 446.865 140.797  10
  -3  -3   7 365.501 127.327  12
  -3   6   8 8625.10 615.906  10
  -3  -3   8 9593.47 648.922  12
   6  -3   9 4378.16 450.914   8
  -3   6   9 4377.15 457.100  10
  -3  -3   9 4632.24 464.822  12
   6  -3  10 6325.69 582.548   8
  -3   6  10 5003.09 494.800  10
   6  -3  11 558.282 185.209   8
  -3   6  11 362.599 143.235  10
   6  -3  12 3633.83 472.569   8
  -3   6  12 3884.48 467.250  10
  -3   6  13 1223.75 271.403  10
   6  -3  13 1039.87 265.630   8
  -3  -3  13 867.851 199.909  21
  -3  -3  13 886.901 228.307  23
  -3   6  13 1306.52 210.212  17
   6  -3  13 932.861 184.146  15
   6  -3  14 3740.79 522.060   8
  -3   6  14 3842.80 477.683  10
  -3  -3  14 3673.52 435.745  21
  -3  -3  14 3033.21 406.110  23
   6  -3  14 3250.01 353.569  15
  -3  -3  14 4296.05 456.847  16
  -3   6  14 4269.47 382.197  17
   6  -3  15 115.387 62.6327   8
  -3   6  15 284.809 136.129  10
  -3  -3  15 218.583 102.439  21
  -3  -3  15 143.734 88.4702  23
  -3  -3  15 268.115 116.162  16
   6  -3  15 127.940 83.5644  15
  -3   6  15 312.392 105.657  17
  -3  -3  16 577.819 180.124  21
  -3  -3  16 449.360 147.079  23
  -3   6  16 587.765 140.602  17
   6  -3  16 693.501 158.455  15
  -3  -3  16 787.063 202.899  16
  -3  -3  17 138.433 58.6605  23
   6  -3  17 307.222 121.846  20
   6  -3  17 372.147 116.881  15
  -3   6  17 305.383 103.658  17
  -3  -3  17 310.949 103.902  16
  -3  -3  18 1999.99 331.275  23
   6  -3  18 1970.84 274.362  20
  -3   6  18 2193.22 323.584  18
   6  -3  18 2379.01 281.879  15
  -3   6  18 2698.54 300.212  17
  -3  -3  18 2665.67 366.696  16
  -3  -3  19 75.3376 56.1036  23
   6  -3  19 34.2390 48.2717  20
  -3   6  19 12.9860 72.7191  18
  -3   6  19 23.0523 35.5535  17
  -3  -3  20 1539.76 259.529  23
   6  -3  20 1335.63 210.975  20
  -3   6  20 1135.69 226.215  18
  -3   6  20 1363.93 186.959  17
  -3  -3  21 229.026 96.4898  23
   6  -3  21 238.451 90.9154  20
  -3   6  21 116.318 57.2330  18
  -3   6  21 185.539 61.2186  17
   6  -3  22 319.443 86.0822  20
  -3  -3  22 190.521 81.3901  23
  -3   6  22 355.843 105.828  18
   6  -3  23 39.6879 35.8982  20
  -3  -3  23 57.1217 61.3147  23
  -3   6  23 88.5136 46.6147  18
  -4   6 -13 6085.40 445.994   9
  -4   6 -12 1315.06 202.536   9
  -4   6 -11 5336.61 403.519   9
  -4   6 -10 2625.95 272.835   9
  -4   6  -9 12738.8 592.388   9
  -4   6  -8 8421.26 463.695   9
  -4   6  -8 8415.33 446.804   7
  -2  -4  -8 8059.62 431.976  11
  -4   6  -7 5442.16 368.995   9
  -4   6  -7 5541.79 355.870   7
  -2  -4  -7 5021.48 335.718  11
  -4   6  -6 4769.43 337.756   9
  -4   6  -6 4803.93 329.408   7
  -2  -4  -6 4442.92 312.741  11
  -4   6  -5 5291.59 345.974   7
  -4   6  -5 5461.05 355.282   9
  -2  -4  -5 5934.37 356.221  11
  -4   6  -4 9312.72 455.157   9
  -4   6  -4 9149.84 457.630   7
  -2  -4  -4 8186.04 417.963  11
  -4   6  -3 11535.0 496.398   9
  -4   6  -3 11773.3 519.390   7
  -4   6  -2 4337.98 302.313   9
  -4   6  -2 4711.08 333.040   7
  -4   6  -1 9619.97 440.462   9
  -4   6  -1 9699.10 481.981   7
  -4   6   0 9305.22 436.085   9
  -4   6   0 9023.89 463.910   7
  -2  -4   0 8584.04 463.893  11
  -4   6   1 6147.93 358.850   9
  -4   6   1 6019.56 381.875  10
  -4   6   2 10724.1 495.720   9
  -4   6   2 10526.5 527.649  10
  -2  -4   2 9848.37 522.885  11
  -4   6   3 25788.8 789.314   9
   6  -2   3 24832.1 825.289   8
  -4   6   3 25643.5 853.926  10
  -4   6   4 28509.4 847.518   9
   6  -2   4 25260.6 874.992   8
  -4   6   4 29748.4 955.873  10
  -2  -4   4 22982.6 837.915  11
   6  -2   5 2405.29 284.144   8
  -4   6   5 3434.94 334.450  10
  -4   6   5 3255.18 292.595   9
  -4   6   6 198.733 89.3649   9
   6  -2   6 163.161 81.3331   8
  -4   6   6 112.288 82.1961  10
   6  -2   7 7335.09 530.000   8
  -4   6   7 5823.64 479.436  10
   6  -2   8 2348.49 318.749   8
  -4   6   8 2588.96 333.552  10
   6  -2   9 13875.8 832.869   8
  -4   6   9 15330.2 829.359  10
  -4   6   9 15150.6 911.318   6
  -4   6   9 14607.2 804.453  12
  -4   6  10 14926.8 839.853  10
  -4   6  10 13559.5 880.573   6
  -4   6  11 1097.89 252.750   6
   6  -2  11 421.518 167.240   8
  -4   6  11 1189.56 237.809  10
  -4   6  12 120.110 103.819   6
   6  -2  12 267.673 134.606   8
  -4   6  12 182.065 100.321  10
  -4   6  13 84.0015 55.2691   6
   6  -2  13 165.819 111.604   8
  -4   6  13 162.290 103.743  10
  -2  -4  13 322.927 144.186  21
  -2  -4  13 295.373 113.752  23
  -4   6  13 144.915 66.3807  16
  -2  -4  13 262.513 96.6863  16
   6  -2  13-11.9409 50.4265  15
  -4   6  13 202.371 81.8853  17
  -4   6  14 653.067 216.080   6
   6  -2  14 339.441 156.777   8
  -4   6  14 639.862 189.392  10
  -2  -4  14 358.504 149.897  23
  -2  -4  14 578.809 179.529  21
  -2  -4  14 536.550 142.681  16
  -4   6  14 809.854 170.225  17
  -4   6  14 598.995 197.803  16
   6  -2  14 320.947 119.874  15
  -4   6  15 330.964 149.395   6
   6  -2  15 375.539 183.639   8
  -2  -4  15 617.198 179.020  21
   6  -2  15 397.009 142.041  20
  -2  -4  15 643.976 177.262  23
   6  -2  15 299.255 111.260  15
  -4   6  15 233.334 95.6095  18
  -4   6  15 389.298 165.492  16
  -4   6  15 405.705 111.264  17
  -2  -4  15 861.860 189.673  16
   6  -2  16 77.8121 52.5781  20
  -2  -4  16 57.3866 58.2658  21
  -2  -4  16 135.244 107.883  23
  -4   6  16-13.9058 104.646  16
  -2  -4  16 84.9247 89.1702  16
  -4   6  16 119.346 72.0075  17
   6  -2  16 103.007 73.1865  15
  -4   6  16 100.375 81.7981  18
  -2  -4  17 407.856 146.382  23
   6  -2  17 458.952 138.229  20
  -4   6  17 489.705 128.177  17
  -4   6  17 402.256 182.409  16
  -4   6  17 460.539 159.579  18
   6  -2  17 505.015 132.537  15
  -2  -4  17 548.516 193.211  16
  -2  -4  18 1606.41 289.864  23
   6  -2  18 1637.42 254.060  20
  -4   6  18 1534.42 268.621  18
  -2  -4  18 2479.26 406.852  16
  -4   6  18 1804.79 232.997  17
  -4   6  18 1390.95 282.083  16
   6  -2  19 2196.20 278.988  20
  -2  -4  19 1951.08 298.087  23
  -4   6  19 1098.69 245.064  16
  -4   6  19 1327.67 244.613  18
  -4   6  19 1611.13 198.913  17
  -2  -4  20-15.8257 81.5675  23
   6  -2  20 79.3608 46.7116  20
  -4   6  20 80.8400 55.2302  18
   6  -2  20 80.3856 54.0910  17
  -4   6  20-17.9706 57.2231  16
   6  -2  21 222.293 81.6085  20
  -2  -4  21 249.036 108.723  23
  -4   6  21 206.604 103.556  18
  -4   6  21 211.770 89.9743  16
   6  -2  22 18.3147 22.5998  20
  -2  -4  22-6.21222 59.2918  23
  -4   6  22 50.9282 33.9950  18
  -2  -4  23 710.451 130.737  23
   6  -2  23 724.574 111.479  20
  -5   6 -11 2207.55 261.787   9
  -5   6 -10 716.116 147.312   9
  -5   6  -9 2530.03 270.746   9
  -5   6  -8 667.972 137.031   9
  -5   6  -7 9230.92 493.187   9
  -5   6  -7 9315.12 475.993   7
  -5   6  -6 1415.38 190.187   9
  -5   6  -6 1381.59 183.641   7
  -1  -5  -6 1164.18 161.607  11
  -5   6  -5 3215.41 279.537   9
  -5   6  -5 3224.39 281.196   7
  -1  -5  -5 3396.04 282.450  11
  -5   6  -4 8515.28 454.990   7
  -5   6  -4 8456.09 445.364   9
  -5   6  -3 11112.9 508.123   9
  -5   6  -3 10760.2 511.523   7
  -1  -5  -3 11622.2 536.410  11
  -5   6  -2 2434.65 246.567   9
  -1  -5  -2 2960.54 270.285  11
  -5   6  -1 13274.9 562.343   9
  -1  -5  -1 14462.9 616.183  11
  -5   6   0 19896.1 710.574   9
  -1  -5   0 19250.7 722.937  11
  -5   6   1 742.453 142.036   9
   6  -1   1 323.494 81.8043   8
  -1  -5   1 692.349 139.389  11
  -5   6   2 15873.3 661.953   9
   6  -1   2 15176.2 607.075   8
  -5   6   3 1108.39 177.711   9
   6  -1   3 345.357 92.8933   8
  -5   6   4 910.091 167.019   9
   6  -1   4 816.023 152.808   8
   6  -1   5 12175.7 618.808   8
  -5   6   5 14339.0 700.665  10
  -5   6   5 13984.7 668.042   9
   6  -1   6 3502.19 354.378   8
  -5   6   6 3152.93 340.535  10
   6  -1   7 6183.79 503.465   8
  -5   6   7 5782.15 478.148  10
  -5   6   7 5886.52 525.835  12
   6  -1   8 5273.08 483.158   8
  -5   6   8 4350.63 430.840  10
  -5   6   8 4259.52 451.573  12
   6  -1   9 2885.60 377.384   8
  -5   6   9 3185.60 384.442  10
  -5   6   9 3336.42 403.105  12
   6  -1  10 2892.54 396.321   8
  -5   6  10 3478.26 403.878  10
  -5   6  10 3407.01 467.252   6
  -5   6  10 3592.10 423.714  12
   6  -1  11 4522.49 519.052   8
  -5   6  11 4661.83 573.501   6
  -5   6  12 883.812 257.003   6
   6  -1  12 979.240 242.354   8
   6  -1  13 3164.34 455.817   8
  -5   6  13 1988.45 397.918   6
  -1  -5  13 1781.27 291.257  21
   6  -1  13 2417.91 290.166  20
  -1  -5  13 1453.15 265.104  23
  -5   6  13 1865.35 283.716  18
   6  -1  13 2782.17 316.469  15
  -5   6  13 1999.85 367.501  16
  -5   6  13 2253.06 256.011  17
  -1  -5  13 2940.46 384.012  16
  -5   6  14 1345.12 332.172   6
   6  -1  14 2479.51 411.499   8
  -1  -5  14 2054.52 309.999  21
   6  -1  14 2032.74 280.250  20
  -1  -5  14 1867.90 296.413  23
  -5   6  14 1633.62 272.711  18
   6  -1  14 2480.71 298.673  15
  -5   6  14 1986.39 252.356  17
  -5   6  14 1643.11 332.396  16
  -5   6  15 1020.33 286.528   6
  -1  -5  15 1854.51 288.572  21
   6  -1  15 1291.35 219.080  20
  -1  -5  15 1690.54 289.839  23
  -5   6  15 1026.80 268.138  16
  -5   6  15 1104.09 228.074  18
   6  -1  15 1564.68 239.568  15
  -5   6  15 1155.14 190.994  17
  -1  -5  16 3569.28 399.514  21
   6  -1  16 3436.24 358.132  20
  -1  -5  16 3357.30 414.546  23
  -5   6  16 3264.88 396.792  18
  -1  -5  16 4156.09 492.791  16
   6  -1  16 3799.03 367.820  15
  -5   6  16 2696.22 418.398  16
  -5   6  16 3517.51 332.273  17
   6  -1  17 589.520 146.494  20
  -1  -5  17 544.906 170.608  23
  -5   6  17 986.323 213.005  18
  -5   6  17 1172.75 186.857  17
  -5   6  17 846.453 243.838  16
   6  -1  17 707.282 149.072  15
   6  -1  18 497.240 139.471  20
  -1  -5  18 318.662 121.769  23
  -5   6  18 329.334 125.560  18
  -5   6  18 213.597 113.242  16
   6  -1  19 44.7641 33.7534  20
  -1  -5  19 124.808 103.236  23
  -5   6  19 47.5720 53.1858  18
   6  -1  19 25.3794 37.8384  17
  -5   6  19-21.0668 66.9240  16
   6  -1  20 570.699 131.321  20
  -1  -5  20 581.577 154.144  23
  -5   6  20 751.932 167.656  18
  -5   6  20 363.465 142.836  16
   6  -1  20 329.153 101.374  17
   6  -1  21 84.6829 55.0065  20
  -1  -5  21 66.0879 80.9455  23
  -5   6  21 174.140 94.2773  16
   6  -1  21 108.435 66.1422  17
  -1  -5  22 249.912 86.7281  23
  -5   6  22 230.549 85.3050  16
   6  -1  22 89.2181 43.8335  17
  -1  -5  23-21.1240 43.2236  23
  -6   6 -10 64.5204 41.2023   9
  -6   6  -9 2755.78 291.343   9
  -6   6  -8 3259.89 310.168   9
  -6   6  -7 2516.47 272.658   9
  -6   6  -6 11857.4 582.405   9
  -6   6  -5 9946.25 529.213   9
  -6   6  -4 12085.9 587.606   9
   0  -6  -4 11219.2 538.956  11
  -6   6  -3 1186.93 184.793   9
   0  -6  -3 1217.29 177.561  11
  -6   6  -2 13108.8 619.998   9
   0  -6  -2 12153.1 573.973  11
  -6   6  -1 22861.7 837.330   9
   0  -6  -1 22355.2 785.875  11
  -6   6   0 6140.10 432.152   9
  -6   6   1 2623.41 288.533   9
  -6   6   2 9641.07 566.058   9
  -6   6   3 22136.6 872.197   9
  -6   6   4 745.533 167.469   9
   6   0   5 4080.80 365.689   8
  -6   6   5 3798.76 379.746   9
  -6   6   5 4279.26 455.911  12
   6   0   6 1061.99 200.575   8
  -6   6   6 1438.07 271.315  12
   6   0   7 1381.06 236.359   8
  -6   6   7 1263.91 257.058  12
   6   0   8 4528.94 442.788   8
  -6   6   8 5437.30 541.941  12
   6   0   9 3194.71 395.395   8
  -6   6   9 4366.78 491.367  12
   6   0  10 497.963 161.127   8
  -6   6  10 423.789 157.908  12
  -6   6  11 1239.95 303.295   6
   6   0  11 1230.89 252.533   8
  -6   6  12 404.550 151.339   6
   6   0  12 281.652 138.725   8
   0  -6  12 366.957 121.567  23
   0  -6  12 340.918 139.064  21
  -6   6  12 602.339 198.553  16
  -6   6  12 548.730 130.898  17
   6   0  12 387.362 114.055  15
  -6   6  13 251.568 162.970   6
   0  -6  13 224.774 116.966  23
   0  -6  13 195.126 108.579  21
  -6   6  13 186.312 129.843  16
  -6   6  13 259.710 88.7323  17
   6   0  13 194.808 81.0692  15
  -6   6  14 2307.37 441.913   6
   0  -6  14 2860.66 359.262  21
   6   0  14 2170.98 272.261  20
   0  -6  14 2578.64 336.210  23
  -6   6  14 1440.98 314.395  23
  -6   6  14 2714.19 344.864  18
   6   0  14 2731.01 316.791  15
  -6   6  14 2746.99 286.484  17
  -6   6  14 2233.41 386.337  16
  -6   6  15 560.280 204.475  23
   0  -6  15 711.529 171.222  21
   6   0  15 699.483 155.761  20
   0  -6  15 818.310 192.930  23
  -6   6  15 806.540 186.638  18
  -6   6  15 920.605 156.577  17
  -6   6  15 725.149 229.104  16
   6   0  15 728.487 159.404  15
   0  -6  16 804.798 193.113  21
   6   0  16 705.031 157.120  20
   0  -6  16 770.580 189.158  23
  -6   6  16 975.155 206.273  18
  -6   6  16 840.383 252.696  16
   6   0  16 729.847 155.316  15
   6   0  17 188.539 78.0220  20
   0  -6  17 376.788 142.268  23
  -6   6  17 309.598 112.096  18
  -6   6  17 362.923 155.374  16
   6   0  17 319.894 98.1656  15
   6   0  18 1080.62 184.955  20
   0  -6  18 1097.82 210.047  23
  -6   6  18 863.728 185.014  18
  -6   6  18 808.142 221.885  16
   6   0  19 1389.30 203.945  20
   0  -6  19 1321.84 219.302  23
  -6   6  19 898.313 224.402  16
   6   0  19 1084.02 188.687  17
   0  -6  20 1586.04 239.970  23
   6   0  20 1846.45 219.168  20
  -6   6  20 1168.75 238.446  16
   6   0  20 1273.99 191.769  17
   0  -6  21 145.693 101.100  23
   6   0  21 148.329 58.7140  20
  -6   6  21-14.1353 50.4194  16
   6   0  21 118.812 57.0199  17
   0  -6  22 219.452 72.6215  23
   6   0  22 81.6484 37.8546  20
   6   0  22 86.6155 45.4716  17
  -6   6  22 128.963 65.7143  16
  -7   6  -9 158.545 87.7536   9
  -7   6  -8 3917.58 370.918   9
  -7   6  -7 3933.84 375.187   9
  -7   6  -6 9497.19 578.905   9
  -7   6  -5 829.581 163.449   9
  -7   6  -4 3238.08 335.119   9
  -7   6  -3 3037.37 325.236   9
  -7   6  -2 12873.7 677.677   9
  -7   6  -1 2161.45 278.419   9
  -7   6   0 910.535 178.149   9
  -7   6   0 1005.26 215.886  12
  -7   6   1 20982.3 897.810   9
  -7   6   1 22926.5 1047.06  12
  -7   6   2 8951.94 604.374   9
  -7   6   2 9855.98 691.306  12
  -7   6   3 224.647 100.279   9
  -7   6   3 218.087 115.764  12
  -7   6   4 5856.31 547.966  12
  -7   6   5 527.220 184.393  12
  -7   6   6 277.021 140.226  12
  -7   6   7 737.712 210.062  12
  -7   6   8 2689.11 407.586  12
  -7   6   9 1815.27 344.789  12
  -7   6  10 2149.37 381.400  12
  -7   6  11 1342.80 295.158  12
   1  -7  11 1335.77 229.408  21
   1  -7  11 1377.53 230.474  23
   6   1  11 1318.16 215.559  15
  -7   6  11 1212.15 179.228  17
  -7   6  12 494.089 201.468   6
   1  -7  12 877.280 196.601  21
   1  -7  12 798.983 176.309  23
  -7   6  12 411.089 142.740  16
   6   1  12 575.289 144.591  15
  -7   6  12 583.153 128.808  17
  -7   6  13 2977.83 516.909   6
   1  -7  13 3640.96 403.729  21
   1  -7  13 3272.98 364.610  23
   6   1  13 3975.86 378.762  15
  -7   6  13 2981.17 445.399  16
   1  -7  14 7709.21 581.608  21
  -7   6  14 5950.74 639.710  23
   1  -7  14 7665.60 565.688  23
  -7   6  14 7791.83 739.040  16
   6   1  14 8482.54 547.864  15
  -7   6  15 256.808 144.789  23
   1  -7  15 97.2140 83.6748  21
   1  -7  15 168.304 122.733  23
   6   1  15 288.633 106.404  15
  -7   6  15 373.728 162.781  16
  -7   6  16-44.7988 83.6196  23
   1  -7  16-68.1026 79.4484  21
   1  -7  16-4.89579 87.2974  23
   6   1  16 30.2732 30.3447  15
  -7   6  16-6.85495 67.2019  16
  -7   6  17 148.067 106.082  23
   1  -7  17 406.408 147.963  23
  -7   6  17 313.382 172.541  16
   6   1  17 340.705 123.320  17
  -7   6  18 159.219 90.5770  23
   1  -7  18 256.593 107.523  23
  -7   6  18 247.721 133.628  16
   6   1  18 60.3660 54.3319  17
   1  -7  19 288.742 99.4147  23
  -7   6  19 238.479 112.556  23
  -7   6  19 289.636 151.366  16
   6   1  19 242.123 94.1855  17
   1  -7  20 57.2753 53.6554  23
   6   1  20 21.2084 32.8603  17
   1  -7  21 41.3663 34.2798  23
  -7   6  21 27.2759 51.4947  16
   6   1  21 115.725 59.7088  17
   1  -7  22 475.134 88.6603  23
  -7   6  22 350.251 96.1786  16
   6   2 -12 2672.36 363.824   7
   6   2 -11 407.372 142.887   7
  -8   6  -7 165.958 71.0737   9
  -8   6  -6 279.183 101.581   9
  -8   6  -5 424.532 143.011   9
  -8   6  -4 1225.89 224.562   9
  -8   6  -4 1235.85 245.358  12
  -8   6  -3 3078.74 360.980   9
   6   2  -3 3318.32 324.962   7
  -8   6  -3 3090.34 382.469  12
  -8   6  -2 428.530 131.957   9
   6   2  -2 422.019 110.516   7
  -8   6  -2 390.555 162.399  12
  -8   6  -1 1040.78 220.196   9
  -8   6  -1 1068.28 227.538  12
  -8   6   0 5314.20 488.705   9
  -8   6   0 5276.47 538.325  12
  -8   6   1 1008.69 206.328   9
  -8   6   1 1054.02 247.868  12
  -8   6   2 818.032 205.289  12
  -8   6   3 1123.86 254.297  12
  -8   6   4 204.867 108.862  12
  -8   6   5 4407.21 527.150  12
  -8   6   6 2238.31 384.968  12
  -8   6   7 1584.77 319.475  12
  -8   6   8 503.579 173.227  12
  -8   6   9 1354.74 316.749  12
  -8   6   9 1167.87 229.530  14
   2  -8   9 1787.83 264.471  21
  -8   6   9 1261.65 177.559  17
  -8   6  10 1671.27 290.264  14
  -8   6  10 1585.27 342.859  12
   2  -8  10 1878.70 246.834  23
   2  -8  10 1939.94 280.924  21
  -8   6  10 1597.63 205.521  17
   6   2  10 2575.32 296.307  15
  -8   6  11 5540.48 537.915  14
  -8   6  11 5281.72 631.099  12
   2  -8  11 7494.29 565.260  21
   2  -8  11 7204.65 504.593  23
   6   2  11 8401.01 536.773  15
  -8   6  12 4137.31 643.420   6
   2  -8  12 5895.03 459.554  23
   2  -8  12 5746.33 490.637  21
   6   2  12 6349.79 469.993  15
  -8   6  12 5223.17 606.463  16
   2  -8  13 417.952 140.071  21
   2  -8  13 448.432 139.890  23
   6   2  13 387.519 125.275  15
  -8   6  13 130.686 115.787  16
   2  -8  14 1142.95 220.957  21
   2  -8  14 1273.77 220.784  23
  -8   6  14 901.487 271.466  23
  -8   6  14 1438.10 318.589  16
   6   2  14 1428.98 224.101  15
   2  -8  15 2737.94 316.876  23
   2  -8  15 2979.91 339.108  21
   6   2  15 2890.52 304.371  15
  -8   6  15 1862.89 363.765  16
  -8   6  16 107.317 65.7167  23
   2  -8  16 113.961 75.7683  21
   2  -8  16 28.4470 54.1475  23
  -8   6  16 4.74248 79.7378  16
   6   2  16 126.160 43.8926  17
  -8   6  17 589.137 196.344  23
  -8   6  17 844.315 229.669  16
   6   2  17 945.998 192.601  17
  -8   6  18-20.3337 62.6186  23
   2  -8  18 12.0355 46.2430  23
   6   2  18 41.3780 69.8450  17
  -8   6  18 51.6322 99.1276  16
  -8   6  19 399.387 142.410  23
   2  -8  19 758.470 149.462  23
  -8   6  19 517.926 161.318  16
   6   2  19 574.371 138.978  17
   2  -8  20 45.6353 48.5908  23
  -8   6  20 41.4166 44.7356  23
   6   2  20 64.2370 44.9454  17
  -8   6  20-31.2020 47.7730  16
   2  -8  21 46.0611 35.7499  23
  -8   6  21 110.349 82.1783  16
   6   2  21 14.7969 27.4192  17
  -9   6 -10 2427.48 316.461  22
   6   3 -10 1790.02 290.518   7
   6   3  -9 3763.45 361.848  13
  -9   6  -9 3239.93 368.696  22
   6   3  -9 3563.19 403.787   7
   6   3  -8 850.587 197.405   7
   6   3  -8 972.998 188.455  13
   6   3  -7 3211.25 370.216   7
   6   3  -7 3527.72 361.153  13
   6   3  -6 267.201 109.169   7
   6   3  -6 172.948 58.0642  13
   6   3  -5 1227.37 211.456   7
  -9   6  -5 917.685 203.972   9
   6   3  -4 3113.86 330.228   7
  -9   6  -4 3114.24 391.606   9
   6   3  -3 1687.55 236.046   7
  -9   6  -3 1770.69 299.161   9
  -9   6  -3 1666.96 297.097  12
  -9   6  -2 827.579 204.267   9
  -9   6  -2 817.180 214.681  12
  -9   6  -1 344.408 146.647  12
  -9   6   0 265.454 136.688  12
  -9   6   1 2572.17 403.397  12
  -9   6   2 1067.92 260.776  12
  -9   6   3 2667.82 426.113  12
  -9   6   4 912.863 263.125  12
  -9   6   5 2645.24 437.610  12
  -9   6   6 426.300 188.115  12
  -9   6   6 466.291 160.216  14
   3  -9   6 895.339 182.519  21
   6   3   6 682.151 146.288  15
  -9   6   6 332.288 106.488  19
  -9   6   7 1087.13 281.486  12
  -9   6   7 1176.90 244.861  14
   3  -9   7 1556.63 244.158  21
  -9   6   7 1050.39 188.024  19
   6   3   7 1597.94 229.160  15
  -9   6   8 900.540 276.917  12
  -9   6   8 645.625 185.084  14
   3  -9   8 883.740 181.607  21
   3  -9   8 929.445 160.800  23
   6   3   8 615.504 153.051  15
  -9   6   9 3572.91 436.704  14
  -9   6   9 3313.08 517.779  12
   3  -9   9 4771.32 443.214  21
   3  -9   9 4589.03 375.888  23
   6   3   9 4218.86 385.680  15
  -9   6  10 1523.00 353.060  12
  -9   6  10 1586.66 293.488  14
   3  -9  10 2092.76 295.936  21
   3  -9  10 2219.05 266.699  23
  -9   6  11 4277.26 494.308  14
   3  -9  11 5056.98 408.968  23
   3  -9  11 4957.58 451.967  21
  -9   6  11 3786.10 501.030  16
   6   3  11 5923.47 462.022  15
  -9   6  12 3322.65 424.273  14
   3  -9  12 3322.56 367.581  21
   3  -9  12 3472.80 346.078  23
  -9   6  12 3087.67 456.142  16
   6   3  12 4455.77 393.704  15
  -9   6  13 105.136 76.7943  14
   3  -9  13 126.451 84.9269  21
   3  -9  13 151.845 80.0480  23
  -9   6  13 120.251 121.728  16
   6   3  13 131.254 78.2318  17
   6   3  13 189.094 95.4808  15
  -9   6  14 445.392 216.582  23
   3  -9  14 912.719 183.522  21
   3  -9  14 1023.51 185.756  23
  -9   6  14 708.769 215.695  16
   6   3  14 776.312 161.926  15
   6   3  14 526.834 133.123  17
  -9   6  15 395.765 175.798  23
   3  -9  15 602.419 141.187  21
   3  -9  15 728.159 157.464  23
   6   3  15 527.043 140.711  17
  -9   6  15 672.024 228.531  16
   6   3  15 627.455 136.762  15
   3  -9  16 1037.37 175.695  21
   3  -9  16 989.718 169.779  23
  -9   6  16 460.759 161.577  23
   6   3  16 1038.36 184.213  17
   6   3  16 1182.68 174.891  15
  -9   6  16 1008.99 249.034  16
   3  -9  17 2356.93 254.598  23
   6   3  17 2205.71 262.411  17
  -9   6  17 1789.60 312.416  16
   3  -9  18 206.314 75.4355  23
  -9   6  18 256.527 134.112  23
   6   3  18 267.601 86.9509  17
  -9   6  18 197.155 102.450  16
   3  -9  19 90.4151 58.7093  23
  -9   6  19 28.0478 49.0940  23
   6   3  19 52.4028 49.3734  17
  -9   6  19 85.4286 78.4483  16
  -9   6  20 61.0015 42.5902  23
   3  -9  20 266.591 70.7960  23
  -9   6  20 210.711 88.4932  16
   6   3  20 277.927 74.7932  17
 -10   6 -11 217.600 98.9103  22
 -10   6 -10 1107.90 218.619  22
   6   4  -9 1314.66 221.596  13
 -10   6  -9 2541.57 333.002  22
   6   4  -8 5990.21 477.928  13
 -10   6  -8 5505.27 497.090  22
   6   4  -8 5505.56 488.129   7
 -10   6  -8 5379.66 464.336  11
   6   4  -7 3249.05 355.736  13
 -10   6  -7 2361.64 298.002  11
 -10   6  -7 2722.45 351.631  22
   6   4  -7 2749.91 334.482   7
 -10   6  -6 1061.27 197.300  11
   6   4  -6 1382.76 234.983  13
 -10   6  -6 1077.05 225.856  22
   6   4  -6 1187.23 211.958   7
   6   4  -5 506.742 140.196  13
 -10   6  -5 406.525 147.720  22
   6   4  -5 413.195 122.423   7
   6   4  -4 3511.38 375.752  13
 -10   6  -4 3377.23 390.827  22
   6   4  -4 2771.52 315.626   7
 -10   6  -3 12513.2 735.554  14
 -10   6  -3 13456.1 781.304  22
   6   4  -2 4764.51 436.583  13
 -10   6  -2 5304.85 481.827  14
 -10   6  -2 5805.67 510.606  22
 -10   6  -1 3757.68 498.956  12
   6   4  -1 3714.60 387.093  13
 -10   6  -1 3067.37 370.281  14
 -10   6  -1 3528.43 395.445  22
   6   4  -1 3216.68 307.602  15
 -10   6   0 1213.16 290.278  12
   6   4   0 446.012 133.530  13
 -10   6   0 1564.65 269.895  14
 -10   6   0 1790.22 278.008  22
   4 -10   0 1249.38 200.275  21
   6   4   0 478.198 122.866  15
   6   4   1 1408.59 234.037  13
 -10   6   1 1241.18 247.361  14
 -10   6   1 1381.47 319.841  12
 -10   6   1 1154.35 219.380  22
   6   4   1 1317.20 203.900  15
 -10   6   2 1464.16 256.088  14
   6   4   2 2934.12 340.283  13
 -10   6   2 1415.14 341.517  12
 -10   6   2 1268.75 229.111  22
   4 -10   2 2387.91 283.351  21
   6   4   2 2798.07 298.563  15
 -10   6   3 8992.14 673.247  14
 -10   6   3 8654.64 810.832  12
   6   4   3 9823.22 614.976  13
 -10   6   3 8341.05 588.315  22
   4 -10   3 10712.8 613.356  21
   6   4   3 9839.15 569.547  15
   6   4   4 3762.80 379.276  13
 -10   6   4 1637.25 373.252  12
 -10   6   4 1861.34 306.705  14
   4 -10   4 2892.22 320.679  21
   6   4   4 4032.13 365.576  15
 -10   6   5 2368.35 364.121  14
 -10   6   5 2328.23 435.035  12
   4 -10   5 3076.08 335.390  21
   6   4   5 2990.24 318.949  15
 -10   6   6 535.005 207.381  12
 -10   6   6 652.567 186.208  14
   4 -10   6 666.627 163.073  21
   6   4   6 440.718 117.740  15
 -10   6   7-0.48519 64.1593  12
 -10   6   7 69.9544 59.2097  14
   4 -10   7 95.0629 75.8478  21
   6   4   7 46.5830 42.4906  15
 -10   6   8-20.4045 48.7712  12
 -10   6   8 41.4231 59.6549  14
   4 -10   8 33.8318 52.3757  21
   4 -10   8 16.2686 39.0839  23
   6   4   8 123.228 75.4111  15
 -10   6   9 2310.49 369.837  14
   4 -10   9 3232.79 362.360  21
   4 -10   9 3356.69 315.618  23
   6   4   9 3141.28 335.122  15
 -10   6  10 6169.47 598.863  14
   4 -10  10 8407.44 510.239  23
   4 -10  10 7626.75 551.457  21
 -10   6  10 5201.61 585.419  16
   6   4  10 7663.75 525.086  15
 -10   6  11 1764.03 326.806  14
   4 -10  11 2800.95 293.867  23
   4 -10  11 2500.49 308.520  21
 -10   6  11 1567.92 313.091  16
   6   4  11 2042.43 258.650  17
   6   4  11 2539.14 297.760  15
 -10   6  12 101.914 123.760  14
   4 -10  12 1.42341 39.9145  21
   4 -10  12 11.8219 52.8593  23
 -10   6  12-22.8569 73.6583  16
   6   4  12 104.892 56.8504  17
   6   4  12 93.8640 81.4280  15
 -10   6  13 588.513 186.552  14
 -10   6  13 169.429 148.721  23
   4 -10  13 356.513 104.685  21
   4 -10  13 445.602 123.390  23
   6   4  13 360.595 126.328  19
   6   4  13 381.532 117.335  17
 -10   6  13 527.017 186.924  16
   6   4  13 489.203 128.806  15
   4 -10  14 944.913 161.744  23
 -10   6  14 433.320 190.295  23
   4 -10  14 858.091 168.734  21
   6   4  14 501.584 129.543  19
 -10   6  14 575.352 188.322  16
   6   4  14 622.720 139.291  15
   6   4  14 579.228 142.935  17
 -10   6  15 708.395 218.685  23
   4 -10  15 1163.52 177.643  23
   4 -10  15 1028.70 168.443  21
   6   4  15 964.051 153.656  15
 -10   6  15 1024.47 245.660  16
   6   4  15 989.232 168.538  17
   6   4  15 887.446 167.123  19
 -10   6  16 981.470 245.672  23
   4 -10  16 2396.40 248.597  23
   6   4  16 1862.66 221.849  17
 -10   6  16 1230.87 231.030  16
   4 -10  17 216.681 78.3607  15
 -10   6  17 291.565 123.914  23
   4 -10  17 528.153 110.792  23
 -10   6  17 278.883 119.797  16
   6   4  17 421.946 99.0920  17
   4 -10  18 153.429 56.5173  23
 -10   6  18-35.9423 79.3600  23
 -10   6  18-10.9570 50.7661  16
   6   4  18 160.481 67.7797  17
 -10   6  19 178.743 80.4898  23
   6   4  19 133.523 51.4109  17
 -11   6 -11 253.714 90.6098  22
 -11   6 -10 275.957 109.954  22
   6   5  -9 1421.38 226.203  13
 -11   6  -9 1800.90 276.399  22
   6   5  -8 247.518 97.4282  13
 -11   6  -8 38.2492 50.2986  22
   6   5  -7 2388.05 304.761  13
 -11   6  -7 3409.26 398.299  22
   6   5  -6 1111.03 211.093  13
 -11   6  -6 602.261 177.259  22
   6   5  -5 411.152 138.844  13
 -11   6  -5 469.875 151.529  22
   6   5  -4 35.8910 44.5447  13
 -11   6  -4 564.760 173.615  22
   6   5  -3 21381.3 957.305  13
 -11   6  -3 21599.2 1024.33  22
 -11   6  -2-22.5692 54.6661  14
   6   5  -2 75.2847 62.3376  13
 -11   6  -2 46.6226 43.0467  22
 -11   6  -1 833.880 205.643  14
   6   5  -1 427.878 137.775  13
 -11   6  -1 1043.67 234.300  22
 -11   6   0 2636.65 364.917  14
 -11   6   0 2523.72 429.004  12
 -11   6   0 2948.25 367.534  22
 -11   6   1 1.21782 77.6512  12
 -11   6   1 16.1220 52.7722  14
   6   5   1 111.191 74.1794  13
 -11   6   1 47.2240 43.5626  22
   6   5   2 2638.15 330.451  13
 -11   6   2 3475.30 520.586  12
 -11   6   2 3715.27 445.521  14
 -11   6   2 3687.64 403.546  22
   6   5   2 2503.38 291.578  15
   6   5   3 21784.5 937.260  13
 -11   6   3 19541.0 1245.28  12
 -11   6   3 20764.4 1068.62  14
 -11   6   3 20605.9 955.076  22
   6   5   3 21084.9 860.022  15
 -11   6   4 61.5948 71.4032  12
   6   5   4 1490.15 242.048  13
 -11   6   4 557.162 180.191  14
   5 -11   4 1215.96 216.705  21
   6   5   4 1596.61 239.050  15
   6   5   5 2657.92 309.093  13
 -11   6   5 1982.69 339.242  14
   5 -11   5 2432.10 305.516  21
   6   5   5 2788.65 313.504  15
   5 -11   6 2881.85 330.981  21
   6   5   6 2967.90 323.159  15
 -11   6   7 2185.07 362.046  14
   5 -11   7 2831.82 329.516  21
   6   5   7 2763.38 316.849  15
 -11   6   8 704.703 216.645  14
   5 -11   8 678.832 162.009  21
   6   5   8 586.401 140.019  15
 -11   6   8 485.748 178.871  16
 -11   6   9 5217.80 550.408  14
   5 -11   9 4884.33 430.167  21
   6   5   9 4906.00 412.752  15
 -11   6   9 4445.30 517.964  16
 -11   6  10 1025.85 238.998  14
   5 -11  10 1280.25 217.138  21
 -11   6  10 993.574 233.970  16
   6   5  10 1635.28 235.093  15
 -11   6  11 1164.38 260.661  14
 -11   6  11 997.158 232.418  16
   6   5  11 1524.07 220.727  15
   6   5  11 1484.56 246.764  19
 -11   6  12 23.1861 56.3682  14
 -11   6  12 44.8252 74.8495  23
   5 -11  12 152.681 77.8527  21
   6   5  12 97.6674 65.9794  19
 -11   6  12 179.423 108.782  16
   6   5  12 131.977 59.4737  15
 -11   6  13 594.817 235.346  23
   6   5  13 972.090 182.733  19
   6   5  13 1055.95 164.184  17
   6   5  13 1026.63 173.786  15
 -11   6  13 996.515 223.424  16
 -11   6  14 46.1199 85.0714  23
   6   5  14 258.427 94.3793  19
 -11   6  14 130.774 88.6497  16
   6   5  14 193.268 64.7026  15
   6   5  14 328.584 88.1374  17
 -11   6  15 198.027 108.209  23
   6   5  15 484.910 112.569  19
 -11   6  15 424.059 128.178  16
   6   5  15 538.222 111.046  17
   5 -11  16 147.269 59.7909  15
 -11   6  16 188.626 110.679  23
   6   5  16 267.670 68.1117  17
 -11   6  16 325.319 107.542  16
   5 -11  17 162.040 58.9298  15
 -11   6  17 147.072 86.5209  23
 -11   6  17 214.229 77.5903  16
   6   5  17 208.342 61.1651  17
 -12   6 -11 1561.82 230.379  22
 -12   6 -10 1781.16 257.103  22
   6   6  -9 3375.10 327.400  13
 -12   6  -9 4395.60 423.641  22
   6   6  -8 282.240 102.316  13
 -12   6  -8 245.611 107.054  22
   6   6  -7 287.729 104.752  13
 -12   6  -7 137.822 92.1022  22
   6   6  -6 2630.00 318.928  13
 -12   6  -6 1061.67 217.936  22
   6   6  -5 6597.30 513.712  13
 -12   6  -5 5388.60 516.113  22
   6   6  -4 5934.03 489.290  13
 -12   6  -4 5305.44 508.076  22
   6   6  -3 1706.35 272.486  13
 -12   6  -3 1931.06 311.163  22
   6   6  -2 2020.95 291.838  13
 -12   6  -2 2206.90 324.227  22
 -12   6  -1 314.223 117.243  14
   6   6  -1 573.643 156.097  13
 -12   6  -1 361.785 141.288  22
 -12   6   0 1591.71 280.799  14
 -12   6   0 1565.83 269.436  22
 -12   6   1 2747.00 374.898  14
   6   6   1 3240.91 367.672  13
 -12   6   1 3029.44 380.214  22
   6   6   2 3244.10 364.902  13
 -12   6   2 2859.92 390.944  14
 -12   6   2 3041.31 368.745  22
 -12   6   3 1435.02 284.261  14
   6   6   3 1685.85 261.930  13
 -12   6   3 1613.50 260.387  22
 -12   6   4 3166.27 426.043  14
   6   6   4 3116.86 347.254  13
   6   6   5 342.491 109.552  13
 -12   6   5 232.958 126.817  14
 -12   6   6 2309.15 362.380  14
 -12   6   7 1627.62 300.241  14
   6   6   7 1009.39 208.403  19
 -12   6   8 1242.24 265.905  14
   6   6   8 1260.44 230.129  19
 -12   6   9 1618.44 293.551  14
   6   6   9 1146.18 211.063  19
 -12   6  10 252.912 101.800  14
   6   6  10 224.885 96.4206  19
 -12   6  11-0.46662 56.6810  23
   6   6  11 20.1425 44.8137  19
 -12   6  12 234.978 119.989  23
   6   6  12 320.728 105.229  19
 -12   6  13 79.6467 77.0473  23
   6   6  13 65.9223 58.2936  19
   6 -12  14 424.921 107.870  15
 -12   6  14 428.947 153.937  23
   6   6  14 806.024 139.525  19
   6 -12  15 566.714 112.796  15
 -12   6  15 999.088 166.875  21
 -12   6  15 650.486 155.452  23
   6   6  15 1056.99 144.043  19
 -12   6  16-14.3686 47.2691  23
 -13   6 -11 176.951 72.8487  22
 -13   6 -10 351.193 101.726  22
   6   7  -9 119.552 62.8326  13
 -13   6  -9 96.1541 63.0360  22
   6   7  -8 161.584 69.0108  13
 -13   6  -8 281.914 107.843  22
   6   7  -7 362.048 109.697  13
 -13   6  -7 499.880 150.222  22
   6   7  -6 82.0176 59.3549  13
 -13   6  -6 131.628 65.9996  22
   6   7  -5 416.301 127.021  13
 -13   6  -5 335.461 121.659  22
   6   7  -4 1698.04 249.813  13
 -13   6  -4 1433.44 259.232  22
   6   7  -3 551.350 145.273  13
 -13   6  -3 743.101 191.942  22
   6   7  -2 1100.38 208.973  13
 -13   6  -2 998.914 211.382  22
   6   7  -1 209.635 100.429  13
 -13   6  -1 181.412 107.891  22
 -13   6   0 164.946 100.394  14
   6   7   0 134.154 86.8532  13
 -13   6   0 113.202 73.5555  22
 -13   6   1 199.135 104.856  14
   6   7   1 328.592 119.532  13
 -13   6   1 203.309 93.1247  22
   6   7   2 783.355 176.834  13
 -13   6   2 602.117 184.155  14
 -13   6   2 580.231 162.866  22
   6   7   2 786.741 165.194  19
 -13   6   3 1074.74 231.849  14
   6   7   3 1464.60 226.188  13
 -13   6   3 1195.00 222.873  22
   6   7   3 1381.94 216.959  19
   6   7   4 186.012 88.0517  13
 -13   6   4 288.872 128.042  14
   6   7   4 233.063 99.0571  19
   6   7   5 103.728 63.4243  13
 -13   6   5 197.406 84.6488  14
   6   7   5 191.182 94.2214  19
 -13   6   6 694.574 181.963  14
   6   7   6 547.183 141.191  19
 -13   6   7 548.868 175.024  14
   6   7   7 633.812 148.655  19
 -13   6   8 167.427 99.0633  14
   6   7   8 346.779 111.630  19
 -13   6   9 111.732 139.277  23
   6   7   9 1172.49 189.793  19
 -13   6  10 231.518 124.320  23
   6   7  10 326.483 98.5089  19
 -13   6  11 43.0325 76.7085  23
   6   7  11 348.814 102.902  19
   7 -13  12 159.126 64.0980  15
 -13   6  12 195.133 112.798  23
   6   7  12 307.497 86.2591  19
   7 -13  13-2.57867 23.7324  15
 -13   6  13 65.2888 69.8496  23
 -13   6  13-10.8193 34.9949  21
   6   7  13-14.1858 25.1995  19
 -12   5 -11 183.825 90.0677  22
 -12   5 -10 167.902 89.9040  22
   5   7  -9 703.124 147.014  13
 -12   5  -9 527.288 142.388  22
   5   7  -8 1261.98 205.018  13
 -12   5  -8 1060.93 215.798  22
   5   7  -7 28.5571 32.5993  13
 -12   5  -7 100.541 78.9191  22
   5   7  -6 601.286 155.808  13
 -12   5  -6 378.528 132.594  22
   5   7  -5 48.5224 64.6799  13
 -12   5  -5 142.299 108.324  22
   5   7  -4 815.643 183.745  13
 -12   5  -4 614.667 171.155  22
   5   7  -3 477.219 138.463  13
 -12   5  -3 712.577 183.795  22
   5   7  -2 290.236 106.414  13
 -12   5  -2 624.526 170.653  22
   5   7  -1 386.555 113.754  13
 -12   5  -1 533.641 164.900  22
   5   7   0 2008.72 294.791  13
 -12   5   0 1331.52 256.456  14
 -12   5   0 1597.87 281.479  22
   5   7   1 104.289 73.3071  13
 -12   5   1 46.8770 68.1852  14
 -12   5   1-35.5423 90.7665  22
   5   7   1-12.6861 52.2644  19
   5   7   2 1963.62 278.683  13
 -12   5   2 1726.45 306.142  14
 -12   5   2 1793.59 289.756  22
   5   7   2 1744.22 250.063  19
   5   7   3 964.820 201.469  13
 -12   5   3 1122.30 246.027  14
 -12   5   3 1264.33 235.765  22
   5   7   3 910.104 186.403  19
 -12   5   4 462.418 153.901  14
   5   7   4 345.896 115.710  13
   5   7   4 285.061 104.996  19
 -12   5   5 218.865 124.089  14
   5   7   5 514.494 140.230  13
   5   7   5 533.261 149.990  19
 -12   5   6 2017.18 342.964  14
   5   7   6 2732.18 332.762  19
 -12   5   7 35.5660 71.9412  14
   5   7   7 88.4742 71.6370  19
 -12   5   8 2298.05 358.235  14
   5   7   8 1605.73 244.232  19
 -12   5   9 2876.35 390.723  14
   5   7   9 2005.34 279.576  19
 -12   5  10 525.809 204.473  23
   5   7  10 455.188 131.736  19
 -12   5  11 33.8514 64.3857  23
   5   7  11 107.345 80.0457  19
 -12   5  12 42.1391 78.6796  23
   5   7  12 125.541 63.5432  19
 -12   5  13 590.430 176.776  23
   7 -12  13 897.709 165.561  15
   5   7  13 783.580 146.453  19
   7 -12  14 240.437 78.3348  15
 -12   5  14 466.415 140.334  23
   5   7  14 315.472 87.2336  19
 -12   5  15 1402.32 196.239  21
 -12   5  15 936.838 188.311  23
   7 -12  15 987.819 152.977  15
   5   7  15 1089.85 142.932  19
 -11   4 -11 139.819 75.6513  22
 -11   4 -10 533.379 153.358  22
   4   7  -9 520.026 133.895  13
 -11   4  -9 373.027 119.990  22
   4   7  -8 2288.79 288.954  13
 -11   4  -8 1369.93 258.450  22
   4   7  -7 12378.4 697.516  13
 -11   4  -7 12659.2 776.874  22
   4   7  -6 3280.69 364.021  13
 -11   4  -6 4029.29 442.973  22
   4   7  -5 397.977 132.490  13
 -11   4  -5 685.218 183.685  22
   4   7  -4 2754.21 337.394  13
 -11   4  -4 3272.43 402.098  22
   4   7  -4 2555.31 315.877   7
   4   7  -3 3399.07 380.098  13
 -11   4  -3 2785.27 378.352  22
   4   7  -2 4386.34 432.755  13
 -11   4  -2 2326.57 341.232  22
   4   7  -1 21480.7 952.755  13
 -11   4  -1 20567.1 1007.29  22
   4   7   0 4142.74 418.780  13
 -11   4   0 4358.75 466.197  14
 -11   4   0 4687.57 470.266  22
   4   7   1 2143.69 296.713  13
 -11   4   1 1469.88 315.686  12
 -11   4   1 1852.87 311.693  14
 -11   4   1 1709.23 279.907  22
   4   7   1 1835.11 254.887  19
 -11   4   2 6052.40 563.531  14
 -11   4   2 5107.13 603.148  12
   4   7   2 5284.25 460.362  13
 -11   4   2 5613.79 511.818  22
   4   7   2 4720.04 430.572  19
   4   7   3 2151.59 294.906  13
 -11   4   3 2844.38 460.150  12
 -11   4   3 3229.98 416.921  14
 -11   4   3 3387.01 392.503  22
   4   7   3 2070.07 288.912  19
   4   7   4 1475.26 244.094  13
 -11   4   4 997.041 244.820  14
   4   7   4 1505.48 246.056  19
   4   7   5 2575.53 310.945  13
 -11   4   5 2454.34 374.839  14
   4   7   5 2487.12 325.656  19
 -11   4   6 529.798 186.396  14
   4   7   6 762.171 182.459  19
 -11   4   7 2949.37 423.802  14
   4   7   7 2521.72 334.144  19
 -11   4   8 4355.60 512.744  14
   4   7   8 4121.08 426.045  19
 -11   4   9 4093.58 488.524  14
   4   7   9 3074.39 360.841  19
 -11   4  10 1674.78 335.245  23
   4   7  10 2395.23 309.756  19
 -11   4  11 74.7558 78.2384  23
   4   7  11 549.910 148.042  19
 -11   4  12 306.602 126.914  23
   4   7  12 292.082 97.3883  19
 -11   4  13 132.022 129.748  23
   4   7  13 198.238 84.5721  19
 -11   4  14 1228.58 266.381  23
 -11   4  14 1475.48 255.613  21
   4   7  14 1418.69 170.695  17
   7 -11  14 1352.40 221.088  15
   4   7  14 1361.26 208.090  19
   7 -11  15 223.197 84.5611  15
 -11   4  15 121.783 97.5236  23
 -11   4  15 264.789 114.504  21
   4   7  15 236.945 71.7947  17
   4   7  15 191.321 72.0338  19
   7 -11  16 490.254 112.063  15
 -11   4  16 468.204 150.676  23
 -11   4  16 531.408 124.712  21
   4   7  16 663.954 104.670  17
   4   7  16 601.578 110.057  19
 -11   4  17 168.764 89.1761  23
   7 -11  17 186.929 63.6710  15
   4   7  17 301.359 64.4102  17
 -10   3 -10 1588.96 256.065  22
   3   7  -9 3895.71 372.802  13
 -10   3  -9 3935.19 417.364  22
   3   7  -8 2389.27 300.156  13
 -10   3  -8 3507.28 395.524  22
   3   7  -7 4746.22 431.060  13
 -10   3  -7 4339.62 418.495  11
 -10   3  -7 4289.80 442.920  22
   3   7  -7 4613.18 441.146   7
   3   7  -6 1187.68 220.784  13
 -10   3  -6 1272.37 222.044  11
 -10   3  -6 1203.28 235.322  22
   3   7  -6 1237.26 227.745   7
   3   7  -5 4026.75 401.075  13
 -10   3  -5 2309.87 300.209  11
 -10   3  -5 2459.45 331.749  22
   3   7  -5 3898.08 399.779   7
   3   7  -4 14712.2 770.591  13
 -10   3  -4 11778.2 669.754  11
 -10   3  -4 12860.3 782.507  22
   3   7  -4 13986.4 741.586   7
 -10   3  -3 3176.18 340.558  11
   3   7  -3 3856.40 390.799  13
 -10   3  -3 3285.50 390.906  22
   3   7  -3 3650.26 369.959   7
   3   7  -2 2884.52 341.924  13
 -10   3  -2 3679.56 414.278  22
   3   7  -2 2766.76 315.272   7
   3   7  -1 3795.04 385.739  13
 -10   3  -1 2937.02 367.027  22
   3   7   0 1981.61 285.028  13
 -10   3   0 2262.91 372.376  12
 -10   3   0 2481.75 332.475  22
   3   7   1 2340.15 305.118  13
 -10   3   1 1870.27 360.470  12
 -10   3   1 1767.53 288.884  14
 -10   3   1 2163.13 307.808  22
   3   7   1 1876.52 255.498  19
   3   7   2 10258.1 633.720  13
 -10   3   2 9182.07 677.631  14
 -10   3   2 8814.12 772.762  12
 -10   3   2 9455.01 649.330  22
   3   7   2 8944.04 580.855  19
 -10   3   3 431.765 181.966  12
   3   7   3 373.841 111.172  13
 -10   3   3 113.651 57.8973  14
   3   7   3 363.471 142.393  10
 -10   3   3 309.359 119.277  22
   3   7   3 284.470 93.8694  19
   3   7   4 567.157 196.250  10
   3   7   4 386.452 125.979  13
 -10   3   4 315.514 164.607  12
 -10   3   4 256.714 133.283  14
   3   7   4 423.242 132.037  19
   3   7   5 1359.58 291.743  10
   3   7   5 1472.52 236.532  13
 -10   3   5 755.720 206.037  14
 -10   3   5 641.700 217.541  12
   3   7   5 1330.09 239.476  19
   3   7   6 2121.36 369.901  10
 -10   3   6 1915.95 384.168  12
 -10   3   6 1873.70 329.804  14
   3   7   6 1771.47 272.050  19
   3   7   7 3993.05 516.224  10
 -10   3   7 3913.19 558.340  12
 -10   3   7 4448.07 508.355  14
   3   7   7 3886.18 411.091  19
 -10   3   8 5984.63 591.633  14
   3   7   8 5759.44 501.763  19
 -10   3   9 985.974 240.984  14
   3   7   9 1286.49 237.675  19
 -10   3  10 116.478 96.1218  23
   3   7  10 197.722 94.5187  19
 -10   3  11 879.182 250.432  23
   3   7  11 1955.37 284.588  19
 -10   3  12 1461.95 301.928  23
   3   7  12 1380.53 195.525  17
   3   7  12 1494.15 251.990  19
 -10   3  13 1374.77 313.640  23
   3   7  13 1541.81 208.416  17
   3   7  13 1453.47 235.660  19
   7 -10  14 1077.74 206.505  15
 -10   3  14 1373.53 260.867  23
 -10   3  14 1507.77 273.927  21
   3   7  14 1321.22 189.058  17
   3   7  14 1280.82 214.434  19
   7 -10  15 511.158 142.554  15
 -10   3  15 601.836 193.644  23
 -10   3  15 457.554 138.089  21
   3   7  15 849.919 144.963  17
   3   7  15 758.831 149.697  19
   7 -10  16 454.701 121.310  15
 -10   3  16 519.726 141.317  21
 -10   3  16 324.995 141.234  23
   3   7  16 547.183 113.710  17
   3   7  16 377.853 96.6750  19
 -10   3  17 384.470 143.857  23
 -10   3  17 475.894 126.479  21
   7 -10  17 367.768 96.4142  15
   3   7  17 647.368 112.262  17
 -10   3  18 619.573 152.103  23
   7 -10  18 539.439 110.677  15
  -9   2 -10 1010.96 203.340  11
  -9   2 -10 886.046 194.228  22
   2   7 -10 1208.43 227.723   7
  -9   2  -9 260.796 102.697  22
   2   7  -9 269.638 113.129   7
  -9   2  -9 319.404 114.518  11
   2   7  -8 273.042 106.446  13
  -9   2  -8 311.228 124.182  22
   2   7  -8 173.563 89.4829   7
  -9   2  -8 312.816 113.744  11
   2   7  -7 527.348 133.249  13
  -9   2  -7 724.510 177.327  22
   2   7  -7 617.079 163.404   7
  -9   2  -7 814.217 172.844  11
   2   7  -6 893.270 178.841  13
  -9   2  -6 1090.70 200.753  11
  -9   2  -6 1198.96 225.537  22
   2   7  -6 983.940 199.477   7
   2   7  -5 4760.85 421.053  13
  -9   2  -5 6849.28 508.974  11
  -9   2  -5 7227.33 553.424  22
   2   7  -5 4791.08 430.594   7
  -9   2  -4 1840.96 255.052  11
  -9   2  -4 1987.15 291.878  22
   2   7  -4 1638.66 235.283   9
   2   7  -4 1831.01 256.948   7
  -9   2  -3 596.497 144.139  11
   2   7  -3 930.754 183.112   7
   2   7  -2 222.029 86.6415   7
  -9   2  -2 114.495 74.5170  11
   2   7  -1 2082.95 262.147   7
  -9   2  -1 1820.86 311.193  12
  -9   2  -1 1712.38 242.626  11
   2   7   0 2772.63 300.823   7
  -9   2   0 2279.16 356.496  12
  -9   2   0 2292.49 278.578  11
  -9   2   1 841.246 231.081  12
   2   7   2 936.837 219.955  10
  -9   2   2 808.293 230.716  12
   2   7   3 1486.61 281.170  10
  -9   2   3 1600.44 319.311  12
   2   7   4 1530.71 290.316  10
  -9   2   4 1950.29 357.342  12
   2   7   5 2301.75 368.875  10
  -9   2   5 1701.11 345.901  12
  -9   2   5 1851.95 303.549  14
   2   7   5 2075.56 284.235  19
   2   7   6 555.257 192.172  10
  -9   2   6 633.038 191.375  14
  -9   2   6 605.620 207.016  12
   2   7   6 574.162 160.069  19
   7  -9   7 1355.44 281.587   8
   2   7   7 1142.54 269.161  10
  -9   2   7 1119.07 284.207  12
  -9   2   7 1256.99 262.782  14
   2   7   7 1142.36 219.277  19
   7  -9   8 401.724 173.557   8
   2   7   8 295.860 148.496  10
  -9   2   8 354.650 130.816  14
  -9   2   8 196.396 102.019  12
   2   7   8 271.882 122.327  19
  -9   2   9 201.456 132.463  12
  -9   2   9 83.1994 78.9092  14
   7  -9   9 112.375 91.5753   8
   2   7   9 202.134 137.106  10
  -9   2   9 81.8979 100.007  23
   7  -9   9 122.551 81.7635  23
   2   7   9 165.136 84.3413  19
  -9   2  10 2583.20 444.759  12
   7  -9  10 1849.82 342.971   8
   2   7  10 2153.59 392.075  10
   7  -9  10 2842.52 316.439  23
  -9   2  10 1762.77 337.324  23
   2   7  10 2228.60 265.532  17
   2   7  10 2349.89 318.502  19
   7  -9  11 399.170 144.573  23
  -9   2  11 250.246 132.015  23
   2   7  11 157.410 79.2742  19
   2   7  11 252.817 95.1862  17
  -9   2  12 119.826 59.1707  23
   7  -9  12 381.725 124.365  23
   2   7  12 358.428 109.550  19
   2   7  12 466.807 132.845  17
   7  -9  13 3541.28 355.974  23
   2   7  13 3133.06 321.448  17
   2   7  13 3044.89 348.080  19
   7  -9  14 694.461 170.197  15
  -9   2  14 526.914 171.631  23
   7  -9  14 808.582 164.868  23
  -9   2  14 624.924 184.551  21
   2   7  14 817.389 171.682  19
   2   7  14 746.231 150.400  17
   7  -9  15 461.242 140.670  15
  -9   2  15 675.965 193.137  23
  -9   2  15 789.862 201.723  21
   7  -9  15 742.933 152.758  23
   2   7  15 806.847 161.814  17
   2   7  15 692.880 160.061  19
   7  -9  16 565.881 149.594  15
   7  -9  16 1121.46 175.461  23
  -9   2  16 751.289 183.265  21
  -9   2  16 753.781 200.339  23
   2   7  16 1095.94 177.072  17
  -9   2  17 461.585 153.393  23
  -9   2  17 401.816 123.888  21
   7  -9  17 321.939 100.346  15
   2   7  17 425.153 108.705  17
   7  -9  18 22.2707 37.9705  20
  -9   2  18 71.4028 80.3924  23
  -9   2  18 94.5939 50.0561  21
   7  -9  18 113.441 51.9134  15
   7  -9  19 141.097 58.0602  20
  -9   2  19 439.040 138.265  23
   7  -9  19 372.205 90.0423  15
  -9   2  20 396.489 112.081  23
   2   7  20 647.197 94.9203  17
  -8   1 -11 1197.04 216.805  11
   1   7 -11 1005.09 211.109   9
   1   7 -11 1062.51 211.385   7
  -8   1 -10 2195.55 292.841  11
   1   7 -10 1986.65 289.061   7
  -8   1  -9 1018.42 192.670  11
  -8   1  -9 945.718 194.766  22
   1   7  -9 1021.38 209.195   7
  -8   1  -8 3372.65 349.622  11
  -8   1  -8 3516.53 381.512  22
   1   7  -8 2814.62 334.607   7
   1   7  -7 614.210 149.157   7
  -8   1  -7 681.547 151.581  11
   1   7  -6 644.957 153.899   7
  -8   1  -6 533.384 133.272  11
   1   7  -5 1371.66 220.601   9
   1   7  -5 1678.20 238.386   7
  -8   1  -5 920.861 179.713  11
   1   7  -4 1296.94 205.195   9
   1   7  -4 1400.61 224.403   7
  -8   1  -4 1272.70 204.583  11
   1   7  -3 946.526 168.539   9
  -8   1  -3 828.510 161.440  11
   1   7  -3 948.910 178.800   7
   1   7  -2 3870.78 355.064   7
  -8   1  -2 3325.17 325.964  11
   1   7  -1 1885.40 243.755   7
  -8   1  -1 1869.10 292.233  12
  -8   1  -1 1970.74 253.764  11
   1   7   0 311.352 103.558   7
  -8   1   0 324.448 104.619  11
  -8   1   0 215.359 102.489  12
   1   7   1-8.30475 38.6623   7
  -8   1   1 229.530 91.7814  11
   1   7   1 44.2653 41.8497  10
  -8   1   1 311.750 138.800  12
   1   7   2 457.942 118.231   7
  -8   1   2 329.268 105.777  11
   1   7   2 366.240 135.750  10
  -8   1   2 354.363 143.214  12
   1   7   3 669.950 184.421  10
  -8   1   3 828.367 223.941  12
   1   7   4 5435.53 530.621  10
  -8   1   4 4729.21 529.298  12
   1   7   5 2780.85 392.420  10
  -8   1   5 2473.70 386.094  12
   1   7   6 532.064 174.384  10
  -8   1   6 446.783 177.375  12
   7  -8   7 898.277 223.953   8
   1   7   7 1014.54 251.332  10
  -8   1   7 1273.07 298.411  12
  -8   1   8 1470.00 282.355  14
  -8   1   8 1194.21 292.859  12
   7  -8   8 1751.62 328.677   8
   1   7   8 1744.74 338.003  10
   7  -8   8 2386.72 280.266  23
   1   7   8 1659.42 259.401  19
  -8   1   9 18.4532 84.2017  12
   7  -8   9-75.4068 99.7893   8
   1   7   9 119.398 89.3031  10
  -8   1   9 57.9610 115.759  23
   7  -8   9 10.0810 32.8541  23
   1   7   9 78.9604 45.5496  17
   1   7   9 159.171 94.6048  19
  -8   1  10 1467.60 317.428  12
   7  -8  10 1189.52 282.368   8
   1   7  10 1584.83 332.883  10
  -8   1  10 1000.14 233.485  23
   7  -8  10 1668.98 242.003  23
   1   7  10 1403.53 222.872  17
   1   7  10 1578.26 249.891  19
  -8   1  11 332.092 162.597  12
   7  -8  11 440.889 177.872   8
   1   7  11 268.883 146.792  10
  -8   1  11 145.106 123.111  23
   7  -8  11 604.555 146.835  23
   1   7  11 340.711 125.457  19
   1   7  11 254.563 97.0795  17
   7  -8  12 880.477 249.964   8
  -8   1  12 813.924 230.426  23
   7  -8  12 1258.06 219.114  23
   1   7  12 1065.04 193.609  17
   1   7  12 1044.94 209.793  19
   7  -8  13 1019.07 211.526  15
  -8   1  13 1210.70 273.297  23
   7  -8  13 1519.06 236.934  23
   1   7  13 1280.80 224.004  19
   1   7  13 1424.38 223.592  17
  -8   1  14 1356.77 291.983  23
  -8   1  14 1180.19 265.007  21
   7  -8  14 2020.87 263.394  23
   1   7  14 1702.32 258.879  19
   1   7  14 1686.49 242.370  17
   7  -8  14 1382.00 251.716  15
   7  -8  15 160.288 83.3733  15
  -8   1  15 191.927 99.9943  21
   7  -8  15 379.042 118.856  23
  -8   1  15 290.024 161.963  23
   1   7  15 207.480 104.884  17
   1   7  15 170.114 70.2388  19
  -8   1  16 322.019 160.627  23
  -8   1  16 482.424 158.757  21
   7  -8  16 532.142 130.341  23
   1   7  16 367.514 110.788  17
   7  -8  16 411.761 120.117  15
  -8   1  17 206.639 136.206  23
   7  -8  17 527.913 127.722  23
  -8   1  17 150.051 102.217  21
   1   7  17 251.819 89.4803  17
   7  -8  17 302.465 109.781  15
  -8   1  18-68.0089 48.9235  23
   7  -8  18-6.38201 35.5321  20
  -8   1  18 73.6588 60.3640  21
   7  -8  18-1.69223 33.7899  15
   1   7  18-2.91578 32.0568  17
   7  -8  19 144.402 62.6140  20
  -8   1  19 319.614 129.442  23
   1   7  19 412.567 99.0309  17
   7  -8  19 297.027 88.2356  15
  -8   1  20-18.9057 53.0869  23
   7  -8  20-32.3667 31.7239  20
   1   7  20 19.5309 35.8147  17
   1   7  21 163.078 52.8721  17
   0   7 -13 1229.42 222.485   7
  -7   0 -13 1444.89 232.097  11
   0   7 -12 712.264 169.743   7
   0   7 -12 764.845 191.517   9
  -7   0 -12 552.789 141.894  11
   0   7 -11 405.282 121.869   7
   0   7 -11 421.454 141.749   9
  -7   0 -11 443.316 120.538  11
   0   7 -10-6.33300 33.4569   7
   0   7 -10 43.0690 61.8736   9
  -7   0 -10-0.26655 50.3509  11
   0   7  -9 2294.71 301.075   9
   0   7  -9 2448.83 303.311   7
  -7   0  -9 2306.82 285.999  11
   0   7  -8 2840.46 331.413   9
   0   7  -8 2996.72 331.157   7
  -7   0  -8 3450.62 339.355  11
   0   7  -7 1532.40 234.258   9
   0   7  -7 1467.50 233.998   7
  -7   0  -7 1213.74 195.862  11
   0   7  -6 1899.71 255.284   9
   0   7  -6 1913.97 256.628   7
  -7   0  -6 2365.73 270.492  11
   0   7  -5 265.626 97.6682   7
   0   7  -5 208.427 90.7156   9
  -7   0  -5 163.562 74.6927  11
   0   7  -4 79.6658 57.9246   7
   0   7  -4 73.2699 56.9546   9
  -7   0  -4 46.4205 35.2434  11
   0   7  -3 4641.95 358.075   9
   0   7  -3 4856.40 386.393   7
  -7   0  -3 5667.12 411.423  11
   0   7  -2 5321.20 369.553   9
   0   7  -2 5375.32 402.374   7
  -7   0  -2 7911.93 482.463  11
  -7   0  -2 7560.27 527.843  12
   0   7  -1 1373.01 176.255   9
   0   7  -1 1499.72 211.369   7
  -7   0  -1 864.996 182.626  12
  -7   0  -1 1047.27 179.312  11
   0   7   0 6894.91 447.908   7
  -7   0   0 5697.44 492.622  12
  -7   0   0 5993.94 426.377  11
   0   7   1 1175.81 183.478   7
   0   7   1 1215.85 212.868  10
  -7   0   1 1387.23 200.917  11
  -7   0   1 1231.74 234.192  12
   0   7   2 1601.57 214.418   7
   0   7   2 1604.18 247.189  10
  -7   0   2 1308.06 203.999  11
  -7   0   2 1420.47 259.703  12
   0   7   3 1103.00 176.961   7
   0   7   3 1094.29 218.113  10
  -7   0   3 1490.71 222.538  11
  -7   0   3 1644.91 289.471  12
  -7   0   4 741.029 163.469  11
   0   7   4 290.000 97.6463   7
   0   7   4 265.290 112.457  10
  -7   0   4 652.377 192.120  12
   0   7   5 152.690 101.417  10
  -7   0   5 141.367 92.1622  12
   0   7   6 4958.68 518.578  10
  -7   0   6 4451.76 514.091  12
   7  -7   7 1187.14 245.322   8
   0   7   7 1290.89 276.103  10
  -7   0   7 1220.23 270.969  12
   7  -7   8 1531.97 298.553   8
   0   7   8 1214.38 268.102  10
  -7   0   8 1165.32 265.087  12
   7  -7   9 49.1714 48.8257   8
   0   7   9 51.0999 51.7015  10
  -7   0   9 4.84526 75.7666  12
   0   7   9 14.7895 32.0279  19
  -7   0  10 1073.50 275.779  12
   7  -7  10 680.946 212.617   8
   0   7  10 701.666 209.375  10
  -7   0  10 890.633 224.869  23
   7  -7  10 938.046 176.714  23
   0   7  10 666.725 154.160  17
   0   7  10 717.420 175.100  19
  -7   0  11 636.730 209.178  12
   7  -7  11 645.567 171.417  15
   7  -7  11 601.803 204.335   8
   0   7  11 529.439 195.070  10
  -7   0  11 510.108 166.718  23
   7  -7  11 920.844 175.040  23
   0   7  11 590.678 160.634  19
   0   7  11 575.433 137.371  17
   7  -7  12 519.083 151.336  15
  -7   0  12 619.418 212.128  12
   7  -7  12 443.157 172.542   8
   0   7  12 866.981 238.226  10
  -7   0  12 529.540 184.481  23
  -7   0  12 458.597 167.798  21
   7  -7  12 738.459 156.354  23
   0   7  12 996.794 201.318  19
   0   7  12 887.251 175.944  17
  -7   0  13 1744.23 352.764  12
   7  -7  13 1182.70 291.291   8
  -7   0  13 1655.50 308.521  21
   7  -7  13 2176.53 276.203  23
  -7   0  13 1674.08 316.617  23
   0   7  13 1612.80 245.689  17
   7  -7  13 1413.91 257.209  15
   0   7  13 1605.55 253.899  19
  -7   0  14 1219.64 269.216  21
  -7   0  14 1331.16 287.595  23
   0   7  14 1578.14 240.003  17
   7  -7  14 1726.23 275.584  15
   0   7  14 1590.77 252.535  19
  -7   0  15 2095.36 342.200  21
   7  -7  15 3000.58 317.107  23
  -7   0  15 1913.61 328.892  23
   0   7  15 1950.37 261.803  17
   7  -7  15 2126.74 310.052  15
  -7   0  16 336.794 131.542  23
   7  -7  16 489.444 119.007  23
  -7   0  16 428.374 149.539  21
   0   7  16 228.328 80.8280  17
   7  -7  16 391.309 131.481  15
  -7   0  17 206.131 134.143  23
   7  -7  17 384.060 116.588  23
  -7   0  17 255.934 112.738  21
   0   7  17 393.185 113.015  17
   7  -7  17 235.823 109.603  15
   7  -7  18 51.7620 43.0995  23
  -7   0  18 135.266 71.7035  21
   7  -7  18 4.19386 38.5584  20
  -7   0  18 102.876 62.8982  23
   7  -7  18 38.7481 34.0875  15
   0   7  18 170.850 69.1338  17
   7  -7  19 250.615 101.410  20
  -7   0  19 578.169 154.433  23
   7  -7  19 422.037 105.669  15
   0   7  19 735.535 135.710  17
  -7   0  20 164.451 78.9186  23
   7  -7  20 188.113 76.6690  20
   0   7  20 264.522 91.9435  18
   0   7  20 269.772 80.5043  17
   7  -7  21 266.958 73.4473  20
  -7   0  21 327.585 99.4864  23
   0   7  21 388.360 99.9799  18
   0   7  21 466.533 90.5647  17
  -1   7 -13 3000.54 359.164   9
  -1   7 -13 3047.22 339.781   7
  -6  -1 -13 3273.55 348.762  11
  -1   7 -12 821.281 175.065   7
  -1   7 -12 690.149 173.435   9
  -6  -1 -12 538.122 141.199  11
  -1   7 -11 1439.53 245.573   9
  -1   7 -11 1522.21 241.500   7
  -6  -1 -11 1204.76 199.379  11
  -1   7 -10 2158.79 297.215   9
  -1   7 -10 2383.70 295.589   7
  -6  -1 -10 1931.11 255.666  11
  -1   7  -9 1138.20 213.087   9
  -1   7  -9 1239.47 212.167   7
  -6  -1  -9 1213.04 194.497  11
  -1   7  -8 1953.09 262.192   9
  -1   7  -8 2014.42 262.901   7
  -6  -1  -8 2373.14 278.428  11
  -1   7  -7 613.421 150.379   7
  -1   7  -7 514.008 132.555   9
  -6  -1  -7 357.296 103.986  11
  -1   7  -6 171.313 77.7548   7
  -1   7  -6 181.945 77.2552   9
  -6  -1  -6 220.633 76.0014  11
  -1   7  -5 582.604 137.834   7
  -1   7  -5 687.403 147.290   9
  -6  -1  -5 751.062 144.064  11
  -1   7  -4 5903.91 409.971   9
  -1   7  -4 6022.89 425.308   7
  -6  -1  -4 6026.12 406.801  11
  -1   7  -3 168.213 74.3588   7
  -1   7  -3 183.528 72.8830   9
  -6  -1  -3 213.543 81.9056  11
  -1   7  -2 6383.26 397.724   9
  -1   7  -2 6662.79 436.182   7
  -6  -1  -2 7606.43 500.566  12
  -6  -1  -2 7913.17 471.052  11
  -1   7  -1 19240.6 656.416   9
  -1   7  -1 19514.3 736.321   7
  -6  -1  -1 19848.7 754.032  11
  -6  -1  -1 18846.4 818.638  12
  -1   7   0 646.664 115.181   9
  -1   7   0 788.896 145.176   7
  -6  -1   0 1272.68 220.446  12
  -6  -1   0 1126.63 181.796  11
  -1   7   1 2108.97 240.939   7
  -1   7   1 2103.59 267.655  10
  -6  -1   1 2159.88 296.950  12
  -6  -1   1 2119.44 248.227  11
  -1   7   2 10917.0 553.191   7
  -1   7   2 11404.9 651.677  10
  -6  -1   2 12278.1 611.229  11
  -6  -1   2 11435.9 697.677  12
  -1   7   3 2343.69 258.955   7
  -1   7   3 2271.41 306.336  10
  -6  -1   3 3439.88 335.618  11
  -6  -1   3 3362.71 387.994  12
  -1   7   4 2054.21 248.757   7
  -1   7   4 2214.02 315.450  10
  -6  -1   4 2496.91 290.193  11
  -6  -1   4 2369.38 331.204  12
  -6  -1   5 722.698 165.601  11
  -1   7   5 264.739 101.043  10
  -6  -1   5 762.951 196.358  12
  -1   7   6 11231.6 750.213  10
  -6  -1   6 9676.97 715.216  12
  -6  -1   6 9820.21 590.259  11
   7  -6   7 3584.40 433.423   8
  -1   7   7 3552.30 433.932  10
  -6  -1   7 3899.42 460.783  12
   7  -6   8 3869.33 458.357   8
  -1   7   8 3282.91 435.490  10
  -6  -1   8 4280.15 499.137  12
   7  -6   9 174.958 109.702   8
  -1   7   9 803.872 219.518  10
  -6  -1   9 612.572 202.210  12
   7  -6  10 1847.80 338.861   8
  -1   7  10 1826.46 331.782  10
  -6  -1  10 1754.13 329.632  12
   7  -6  10 1761.49 256.671  15
  -6  -1  11 459.435 188.284  12
   7  -6  11 537.788 150.538  15
   7  -6  11 481.099 175.439   8
  -1   7  11 494.881 182.977  10
  -6  -1  11 380.196 168.783  23
  -6  -1  11 231.037 106.691  21
   7  -6  11 761.765 152.672  23
  -1   7  11 423.764 137.086  19
  -1   7  11 512.099 130.245  17
  -6  -1  12 11014.0 856.138  12
   7  -6  12 10290.0 853.205   8
  -1   7  12 11656.1 877.686  10
  -6  -1  12 9089.99 718.479  21
  -6  -1  12 9155.21 718.405  23
   7  -6  12 12884.7 646.573  23
  -1   7  12 11220.1 663.307  19
  -1   7  12 11314.9 626.721  17
   7  -6  12 9853.76 641.125  15
   7  -6  13 181.024 98.5268  15
  -6  -1  13 1101.89 266.149  12
   7  -6  13 251.329 158.291   8
  -1   7  13 736.086 206.719  10
  -6  -1  13 828.954 214.836  21
  -6  -1  13 909.587 220.519  23
   7  -6  13 418.987 132.832  23
  -1   7  13 703.433 169.966  19
  -1   7  13 878.441 176.743  17
   7  -6  14 1470.58 212.208  23
  -6  -1  14 984.969 244.296  23
  -6  -1  14 1100.54 249.370  21
  -1   7  14 1174.75 202.504  17
   7  -6  14 1027.14 199.384  15
  -6  -1  15 807.583 217.522  23
   7  -6  15 1036.58 182.548  23
  -6  -1  15 1184.03 264.329  21
  -1   7  15 1084.93 192.953  17
   7  -6  15 753.341 171.431  15
  -6  -1  16 1346.09 273.088  23
  -6  -1  16 1731.58 308.839  21
   7  -6  16 1989.17 244.291  23
   7  -6  16 1467.40 245.546  15
  -1   7  16 1857.31 252.379  17
   7  -6  17 2023.10 238.917  23
  -6  -1  17 959.350 222.740  21
  -6  -1  17 649.659 195.468  23
   7  -6  17 1353.02 229.603  15
  -1   7  17 1549.13 225.763  17
   7  -6  18 742.111 171.161  20
   7  -6  18 1104.90 166.703  23
  -6  -1  18 947.585 201.305  21
  -6  -1  18 885.901 220.515  23
   7  -6  18 777.139 163.836  15
  -1   7  18 929.671 172.951  17
   7  -6  19 168.999 96.3044  20
  -6  -1  19 246.102 93.6036  23
  -1   7  19 273.036 90.0343  17
   7  -6  19 184.645 82.3205  15
  -6  -1  20 69.4188 66.9984  23
   7  -6  20 89.5806 59.0609  20
  -1   7  20 123.546 59.2195  18
  -1   7  20 131.957 40.8079  17
   7  -6  21 350.741 93.9946  20
  -6  -1  21 451.219 117.064  23
  -1   7  21 586.481 123.229  18
  -1   7  21 592.556 106.684  17
   7  -6  22 214.504 68.1571  20
  -6  -1  22 249.563 75.0403  23
  -1   7  22 340.450 87.0257  18
  -1   7  22 243.987 57.0992  17
  -2   7 -14 3683.91 389.895   9
  -2   7 -13 417.242 128.289   9
  -2   7 -12 1632.72 255.766   9
  -2   7 -12 1836.52 255.214   7
  -5  -2 -12 1937.90 256.602  11
  -2   7 -11 644.693 149.906   7
  -2   7 -11 540.251 153.200   9
  -5  -2 -11 506.760 130.752  11
  -2   7 -10 828.669 176.246   9
  -2   7 -10 867.505 172.303   7
  -5  -2 -10 946.448 174.470  11
  -2   7  -9 931.926 184.843   9
  -5  -2  -9 687.242 150.449  11
  -2   7  -9 808.715 171.018   7
  -2   7  -8 3694.04 353.123   9
  -2   7  -8 3647.80 340.470   7
  -2   7  -7 1398.21 209.160   9
  -2   7  -7 1434.35 207.903   7
  -5  -2  -7 1126.72 178.308  11
  -2   7  -6 8450.29 508.437   9
  -2   7  -6 8773.19 514.150   7
  -5  -2  -6 8961.23 508.509  11
  -2   7  -5 1269.32 184.735   9
  -2   7  -5 1329.07 196.491   7
  -5  -2  -5 1030.98 164.994  11
  -2   7  -4 130.355 58.7525   7
  -2   7  -4 86.2815 42.5486   9
  -2   7  -3 1463.34 195.143   9
  -2   7  -3 1557.29 210.998   7
  -5  -2  -3 1076.37 177.859  11
  -2   7  -2 4621.18 332.850   9
  -2   7  -2 4756.78 360.755   7
  -5  -2  -2 4615.24 381.400  12
  -5  -2  -2 4865.29 369.663  11
  -2   7  -1 3637.26 278.162   9
  -2   7  -1 3485.24 305.758   7
  -5  -2  -1 2898.78 309.743  12
  -5  -2  -1 2930.91 279.287  11
  -2   7   0 187.883 70.6363   7
  -2   7   0 250.842 76.9540   9
  -5  -2   0 356.048 107.183  11
  -2   7   0 213.668 80.5577  10
  -5  -2   0 389.374 119.788  12
  -2   7   1 997.113 141.603   9
  -5  -2   1 676.861 140.999  11
  -2   7   1 1016.44 170.503   7
  -2   7   1 898.877 164.992  10
  -5  -2   1 856.085 182.103  12
  -2   7   2 6079.39 346.780   9
  -2   7   2 6326.13 426.829   7
  -2   7   2 6079.77 447.434  10
  -5  -2   2 6799.74 457.323  11
  -5  -2   2 6959.80 524.661  12
  -2   7   3 400.583 100.965   7
  -5  -2   3 178.577 76.8232  11
  -2   7   3 498.556 130.301  10
  -5  -2   3 202.681 105.148  12
  -2   7   4 1291.34 230.250  10
  -5  -2   4 1553.96 258.748  12
  -5  -2   4 1347.35 218.879  11
  -5  -2   5 263.133 82.9116  11
  -2   7   5 279.277 101.813  10
  -5  -2   5 287.110 119.896  12
   7  -5   6 2894.95 366.795   8
  -2   7   6 1817.87 283.230  10
  -5  -2   6 2683.95 363.747  12
  -5  -2   6 2447.13 300.200  11
   7  -5   7 4792.74 489.451   8
  -2   7   7 4082.56 444.205  10
  -5  -2   7 4784.59 501.470  12
   7  -5   8 4954.20 516.715   8
  -2   7   8 5122.39 514.867  10
  -5  -2   8 4658.68 506.575  12
   7  -5   9 39.7566 80.5920   8
  -2   7   9 33.3974 78.2626  10
  -5  -2   9 65.9005 95.8711  12
   7  -5  10 1448.26 291.880   8
  -2   7  10 1860.16 339.692  10
  -5  -2  10 1589.23 307.945  12
  -5  -2  11 1420.69 304.009  12
   7  -5  11 1329.60 297.635   8
  -2   7  11 1540.49 313.356  10
  -5  -2  11 1217.61 261.200  21
  -2   7  11 1607.73 231.112  17
   7  -5  11 1340.44 229.830  15
  -2   7  11 1477.14 233.255  19
  -5  -2  12 132.321 95.6280  12
   7  -5  12 217.117 132.746   8
  -2   7  12 66.0375 80.9150  10
  -5  -2  12 169.515 94.5647  21
  -5  -2  12 220.033 97.9332  23
   7  -5  12 251.412 82.2310  23
  -2   7  12 31.4999 37.8908  19
  -2   7  12 98.6238 78.9056  17
   7  -5  12 175.203 99.8618  15
   7  -5  13 401.270 180.430   8
  -2   7  13 304.776 147.501  10
  -5  -2  13 142.030 96.5775  23
  -5  -2  13 216.682 110.012  21
   7  -5  13 259.124 114.204  15
  -2   7  13 386.002 127.830  19
  -2   7  13 500.312 131.679  17
   7  -5  14 5538.15 646.283   8
  -2   7  14 6462.55 657.803  10
  -5  -2  14 5873.99 572.205  21
  -5  -2  14 5968.26 579.779  23
   7  -5  14 5595.60 484.409  15
  -2   7  14 7064.95 503.501  17
  -5  -2  15 585.431 181.852  23
  -5  -2  15 753.268 209.550  21
   7  -5  15 597.822 159.931  15
  -2   7  15 671.347 156.387  17
  -5  -2  16 615.336 187.045  21
  -5  -2  16 494.724 183.698  23
   7  -5  16 697.066 168.454  15
  -2   7  16 597.288 151.630  17
  -5  -2  17 959.931 213.568  21
  -5  -2  17 828.952 224.331  23
  -2   7  17 1272.50 199.666  17
   7  -5  17 972.791 189.867  15
  -5  -2  18 47.7965 60.8725  21
   7  -5  18 208.729 104.831  20
  -5  -2  18 106.751 101.740  23
   7  -5  18 116.395 67.6430  15
  -2   7  18 129.529 79.3928  17
   7  -5  19 90.6837 59.8053  20
  -5  -2  19 49.2638 55.4729  23
   7  -5  19 120.680 57.3280  15
  -2   7  19 196.954 99.9301  18
  -2   7  19 270.569 89.6365  17
  -5  -2  19 265.389 130.484  16
   7  -5  20 428.039 116.671  20
  -5  -2  20 288.903 111.436  23
  -2   7  20 378.116 121.671  18
  -2   7  20 382.760 98.3155  17
  -5  -2  20 231.679 144.216  16
  -5  -2  21 439.937 112.332  23
   7  -5  21 402.351 101.090  20
  -2   7  21 208.482 85.1089  18
  -2   7  21 293.983 78.3074  17
  -5  -2  22 165.672 62.7882  23
   7  -5  22 66.5877 41.0766  20
  -2   7  22 83.8630 37.1085  18
  -2   7  22 90.4549 32.5866  17
  -3   7 -14 233.348 72.1786   9
  -3   7 -13 2047.04 279.082   9
  -3   7 -12 1231.14 220.497   9
  -3   7 -11 1197.27 209.712   9
  -4  -3 -11 807.179 163.461  11
  -3   7 -10 2338.33 291.695   9
  -3   7 -10 2372.00 276.070   7
  -4  -3 -10 2286.93 262.008  11
  -3   7  -9 208.688 87.0777   7
  -3   7  -9 270.264 101.724   9
  -4  -3  -9 460.270 112.588  11
  -3   7  -8 1453.93 219.972   9
  -3   7  -8 1485.21 214.616   7
  -4  -3  -8 1279.23 195.316  11
  -3   7  -7 4630.07 378.437   9
  -3   7  -7 4538.71 365.155   7
  -3   7  -6 5599.65 403.062   9
  -3   7  -6 5558.73 399.400   7
  -3   7  -5 582.639 133.850   7
  -3   7  -5 642.578 128.875   9
  -4  -3  -5 210.457 84.4999  11
  -3   7  -4 761.280 142.117   7
  -3   7  -4 660.880 124.629   9
  -4  -3  -4 718.935 139.769  11
  -3   7  -3 5742.64 370.454   9
  -3   7  -3 5841.57 392.885   7
  -3   7  -2 113.041 63.9033   7
  -3   7  -2 107.961 65.4044   9
  -4  -3  -2 253.078 79.4886  11
  -3   7  -1 3299.88 272.249   9
  -3   7  -1 3220.01 297.233   7
  -4  -3  -1 3130.90 295.651  11
  -3   7   0 22079.3 692.199   9
  -3   7   0 22026.2 792.243   7
  -3   7   0 22915.1 766.306  10
  -4  -3   0 23161.5 816.615  11
  -4  -3   0 23986.8 911.557  12
  -3   7   1 310.990 105.358   7
  -3   7   1 233.391 80.9545   9
  -4  -3   1 78.2969 40.4115  11
  -3   7   1 309.087 98.4178  10
  -4  -3   1 192.284 89.3682  12
  -3   7   2 4496.28 313.908   9
  -3   7   2 4004.88 343.222   7
  -3   7   2 4465.51 374.766  10
  -4  -3   2 4577.47 381.269  11
  -4  -3   2 4401.15 407.534  12
  -3   7   3 5721.13 368.175   9
  -3   7   3 5326.30 434.468  10
  -4  -3   3 4454.31 385.732  11
  -4  -3   3 4744.17 441.040  12
  -4  -3   4 844.058 176.709  11
  -3   7   4 1062.73 205.919  10
  -4  -3   4 752.515 192.779  12
   7  -4   5 1325.58 237.297   8
  -3   7   5 1721.87 261.411  10
  -4  -3   5 1783.87 284.349  12
  -4  -3   5 1672.94 246.747  11
   7  -4   6 2920.17 349.886   8
  -3   7   6 3019.62 362.134  10
  -4  -3   6 2623.75 345.106  12
   7  -4   7 5162.77 491.992   8
  -3   7   7 5477.00 505.345  10
  -4  -3   7 5792.23 538.857  12
   7  -4   8 244.450 121.127   8
  -3   7   8 625.115 182.233  10
   7  -4   9 117.815 116.404   8
  -3   7   9 295.460 124.236  10
  -4  -3   9 393.664 152.776  12
   7  -4  10 683.022 198.908   8
  -3   7  10 673.210 195.609  10
   7  -4  11 836.234 244.348   8
  -3   7  11 934.235 232.474  10
   7  -4  12 328.400 132.809   8
  -3   7  12 462.772 173.752  10
  -4  -3  12 543.543 164.323  23
  -4  -3  12 750.599 205.266  21
  -3   7  12 433.469 120.072  19
  -3   7  12 489.887 132.202  17
   7  -4  12 298.270 107.222  15
   7  -4  13 1514.02 328.522   8
  -3   7  13 1825.15 334.380  10
  -4  -3  13 1330.17 270.344  21
  -4  -3  13 1235.68 262.765  23
   7  -4  13 1553.60 244.536  15
  -3   7  13 1652.22 237.253  17
   7  -4  14 78.3681 106.172   8
  -3   7  14-21.0470 46.4401  10
  -4  -3  14 103.511 90.5358  21
  -4  -3  14 42.2397 67.1988  23
   7  -4  14 0.84369 41.8159  15
  -3   7  14 10.4700 32.8590  17
  -4  -3  15 469.969 163.789  21
  -4  -3  15 551.035 175.061  23
  -3   7  15 378.150 116.899  17
   7  -4  15 464.166 135.777  15
  -4  -3  16 163.617 94.2756  23
  -4  -3  16-14.0959 77.5629  21
   7  -4  16 132.530 76.6053  15
  -3   7  16 143.504 83.0210  17
   7  -4  17 177.864 89.3746  20
  -4  -3  17 168.877 83.2429  21
  -4  -3  17 213.745 111.064  23
  -3   7  17 457.608 127.673  17
   7  -4  17 129.928 68.8059  15
   7  -4  18 340.960 123.788  20
  -4  -3  18 384.435 127.900  21
  -4  -3  18 335.454 139.666  23
  -3   7  18 579.280 162.273  18
  -3   7  18 760.308 150.140  17
  -4  -3  18 853.349 218.020  16
   7  -4  18 443.023 125.641  15
  -4  -3  19 168.459 109.123  23
   7  -4  19 88.7835 62.7746  20
  -4  -3  19 205.398 164.846  16
  -3   7  19 89.4458 66.3906  18
  -3   7  19 100.114 60.4515  17
   7  -4  19 104.923 62.0657  15
   7  -4  20 498.327 126.113  20
  -4  -3  20 346.882 117.367  23
  -3   7  20 513.975 138.779  18
  -3   7  20 502.179 114.939  17
   7  -4  21 1860.59 215.859  20
  -4  -3  21 1899.09 243.548  23
  -3   7  21 2560.13 275.926  18
  -3   7  21 2379.77 208.093  17
   7  -4  22 242.569 74.7494  20
  -4  -3  22 344.058 92.5132  23
  -3   7  22 408.114 98.4595  18
  -3   7  22 345.096 66.1865  17
  -4   7 -14 48.9916 28.5989   9
  -4   7 -13 1559.39 246.307   9
  -4   7 -12 1077.59 195.184   9
  -4   7 -11 597.334 144.939   9
  -4   7 -10 268.489 94.4070   9
  -4   7  -9 767.845 157.707   9
  -3  -4  -9 504.872 119.033  11
  -4   7  -9 821.705 156.245   7
  -4   7  -8 5698.24 417.158   9
  -4   7  -8 5499.86 403.116   7
  -4   7  -7 6796.67 448.721   9
  -4   7  -7 6458.89 430.218   7
  -3  -4  -7 6243.46 417.680  11
  -3  -4  -6 240.632 89.6072  11
  -4   7  -6 387.895 109.418   7
  -4   7  -6 335.394 98.0824   9
  -4   7  -5 984.258 168.222   9
  -4   7  -5 926.278 159.443   7
  -3  -4  -5 949.041 163.412  11
  -4   7  -4 1913.44 225.985   9
  -4   7  -4 1978.66 237.901   7
  -3  -4  -4 2265.58 240.971  11
  -4   7  -3 6527.95 404.078   9
  -4   7  -3 6637.05 434.375   7
  -3  -4  -3 7483.27 457.489  11
  -4   7  -2 2580.33 252.587   9
  -4   7  -2 2689.27 273.880   7
  -3  -4  -2 2793.78 275.623  11
  -4   7  -1 14093.7 577.095   9
  -4   7  -1 14153.0 644.390   7
  -3  -4   0 284.582 91.3046  11
  -4   7   0 436.994 112.989   7
  -4   7   0 443.552 102.158   9
  -4   7   0 458.570 106.263  10
  -4   7   1 1048.24 157.356   9
  -4   7   1 1083.30 177.251   7
  -4   7   1 1100.21 174.055  10
  -3  -4   1 1567.65 226.008  11
  -4   7   2 2139.11 237.700   9
  -4   7   2 1954.44 244.233  10
  -3  -4   2 1498.61 221.350  11
  -4   7   3 8738.91 486.112   9
  -4   7   3 8915.55 542.113  10
  -4   7   4 722.034 145.547   9
  -3  -4   4 991.184 186.995  11
  -4   7   4 612.617 147.194  10
  -4   7   5 2219.74 251.644   9
   7  -3   5 2184.25 294.884   8
  -4   7   5 2526.68 308.200  10
   7  -3   6 3125.89 364.265   8
  -4   7   6 4415.50 439.759  10
   7  -3   7 351.534 121.344   8
  -4   7   7 332.474 114.741  10
   7  -3   8 3234.90 396.648   8
  -4   7   8 3215.51 390.146  10
   7  -3   9 892.600 221.101   8
  -4   7   9 989.285 220.928  10
   7  -3  10 242.979 134.569   8
  -4   7  10 176.942 112.078  10
   7  -3  11 818.236 232.379   8
  -4   7  11 677.339 193.365  10
  -4   7  11 677.448 142.446  17
   7  -3  12 3502.27 487.445   8
  -4   7  12 3304.83 445.183  10
  -3  -4  12 2565.21 363.263  21
  -3  -4  12 2459.96 345.826  23
  -4   7  12 3536.79 332.610  17
   7  -3  12 3361.05 352.742  15
  -4   7  12 2524.81 378.219  16
   7  -3  13 1352.22 308.466   8
  -4   7  13 1041.68 252.477  10
  -3  -4  13 1070.12 246.290  21
  -3  -4  13 1013.62 229.964  23
   7  -3  13 1291.95 224.621  15
  -4   7  13 1285.04 212.251  17
  -4   7  13 878.356 234.387  16
   7  -3  14 108.632 134.111   8
  -4   7  14 44.7538 47.7303  10
  -3  -4  14 104.030 78.6792  21
  -3  -4  14 12.6945 74.4409  23
   7  -3  14 16.1576 71.9622  15
  -4   7  14-61.2110 105.411  16
  -4   7  14-16.5069 38.9623  17
  -3  -4  15 860.979 207.655  21
  -3  -4  15 974.284 236.432  23
   7  -3  15 844.364 182.874  15
  -4   7  15 739.399 212.603  16
  -4   7  15 846.838 173.815  17
   7  -3  16 1091.43 206.465  20
  -3  -4  16 608.795 174.725  21
  -3  -4  16 585.780 171.884  23
   7  -3  16 1024.65 197.486  15
  -4   7  16 735.904 193.774  18
  -4   7  16 1058.07 196.188  17
  -4   7  16 763.954 210.145  16
   7  -3  17 668.832 162.493  20
  -3  -4  17 713.950 179.285  21
  -3  -4  17 713.649 203.684  23
  -4   7  17 546.362 158.807  18
  -4   7  17 536.687 169.089  16
  -4   7  17 653.017 146.843  17
   7  -3  17 813.314 172.173  15
  -3  -4  17 1359.12 299.991  16
  -3  -4  18 1340.49 230.622  21
   7  -3  18 1329.83 222.831  20
  -3  -4  18 1250.97 230.791  23
  -4   7  18 1178.19 223.301  18
   7  -3  18 1453.01 214.622  15
  -3  -4  18 1613.26 323.778  16
  -4   7  18 1276.29 191.483  17
   7  -3  19 622.333 133.425  20
  -3  -4  19 438.419 145.332  23
  -4   7  19 478.269 139.312  18
  -4   7  19 457.405 110.215  17
   7  -3  19 576.261 125.939  15
  -3  -4  20 253.040 104.446  23
   7  -3  20 198.276 71.3647  20
  -4   7  20 222.822 89.4342  18
  -4   7  20 112.092 51.4687  17
   7  -3  20 38.3515 49.9696  17
   7  -3  21 446.876 104.971  20
  -3  -4  21 480.823 112.755  23
  -4   7  21 600.228 127.881  18
  -4   7  21 498.551 91.9530  17
   7  -3  22 333.245 82.3361  20
  -3  -4  22 402.123 107.090  23
  -5   7 -12 289.394 100.023   9
  -5   7 -11 865.566 170.614   9
  -5   7 -10 2443.27 289.009   9
  -5   7  -9 1209.47 204.245   9
  -5   7  -8 401.815 108.336   9
  -5   7  -7 1432.05 211.528   9
  -5   7  -7 1366.46 202.681   7
  -2  -5  -7 766.233 152.598  11
  -5   7  -6 1748.04 228.538   9
  -5   7  -6 1887.25 239.101   7
  -2  -5  -6 1359.18 201.488  11
  -5   7  -5 4888.33 374.492   9
  -5   7  -5 4984.58 385.507   7
  -5   7  -4 3052.91 292.758   9
  -5   7  -4 3032.32 300.053   7
  -2  -5  -4 2241.89 256.182  11
  -5   7  -3 9611.67 514.118   9
  -5   7  -3 8937.66 520.469   7
  -2  -5  -3 9813.37 545.264  11
  -5   7  -2 930.573 161.725   9
  -5   7  -2 965.922 167.994   7
  -2  -5  -2 506.356 117.542  11
  -5   7  -1 5481.33 391.659   9
  -2  -5  -1 4415.94 372.144  11
  -5   7   0 516.092 123.967   9
  -2  -5   0 286.744 101.663  11
  -5   7   1 1238.86 190.779   9
  -2  -5   1 868.425 173.730  11
  -5   7   2 2174.27 256.878   9
   7  -2   2 2414.85 269.998   8
  -2  -5   2 2686.34 299.333  11
  -5   7   3 1173.13 205.214   9
   7  -2   3 800.615 160.241   8
  -5   7   4 1138.93 202.944   9
  -5   7   4 1150.92 210.929  10
  -5   7   5 806.732 168.097   9
   7  -2   5 786.171 167.096   8
  -5   7   5 910.150 183.241  10
   7  -2   6 968.647 202.630   8
  -5   7   6 1388.62 249.585  10
  -5   7   6 1204.42 216.762   9
   7  -2   7 566.000 167.002   8
  -5   7   7 735.136 187.344  10
   7  -2   8 1311.94 261.435   8
  -5   7   8 1431.57 258.517  10
  -5   7   8 1397.61 268.095  12
   7  -2   9 2273.91 344.136   8
  -5   7   9 1805.46 299.015  10
  -5   7   9 1879.82 316.021  12
   7  -2  10 2755.69 405.641   8
  -5   7  10 3560.60 437.854  10
  -5   7  10 3348.63 469.139   6
   7  -2  11 4014.55 502.971   8
  -5   7  11 5050.11 535.302  10
  -5   7  11 4017.83 528.521   6
  -2  -5  11 5478.58 520.950  21
   7  -2  11 4331.90 393.356  15
  -5   7  11 5375.99 400.540  17
  -5   7  12 859.130 241.644   6
   7  -2  12 771.634 227.381   8
  -2  -5  12 1037.73 231.642  21
  -2  -5  12 1073.18 233.126  23
   7  -2  12 777.100 167.000  15
  -5   7  12 991.724 170.991  17
  -5   7  12 881.239 235.508  16
   7  -2  13 747.131 227.240   8
  -2  -5  13 820.394 216.316  21
  -2  -5  13 577.171 155.903  23
   7  -2  13 821.928 185.704  15
  -5   7  13 802.580 159.537  17
  -5   7  13 725.479 224.389  16
   7  -2  14 247.996 127.782   8
  -2  -5  14 344.492 159.940  23
  -2  -5  14 405.861 149.237  21
   7  -2  14 278.998 97.3874  20
   7  -2  14 403.149 129.419  15
  -5   7  14 519.956 133.694  17
  -5   7  14 233.176 98.1695  16
   7  -2  15 33.9585 51.0571  20
  -2  -5  15 22.5242 50.0476  23
  -2  -5  15 3.73072 40.8849  21
  -5   7  15-48.3468 63.9520  18
   7  -2  15-7.60453 50.8665  15
  -5   7  15-15.6130 90.5656  16
  -5   7  15 37.8490 40.7208  17
  -2  -5  16 1114.70 234.458  21
   7  -2  16 807.743 170.916  20
  -2  -5  16 938.225 221.230  23
  -5   7  16 755.685 185.022  18
  -5   7  16 869.364 170.424  17
  -5   7  16 696.181 212.150  16
   7  -2  16 852.084 172.061  15
   7  -2  17 277.405 108.720  20
  -2  -5  17 272.091 111.031  21
  -2  -5  17 213.555 106.852  23
  -5   7  17 43.0996 36.7939  18
  -5   7  17 58.0608 81.1424  16
  -5   7  17 108.169 68.0995  17
   7  -2  17 351.559 114.419  15
  -2  -5  18 1755.66 272.445  23
   7  -2  18 1602.69 233.644  20
  -5   7  18 2089.64 290.654  18
   7  -2  18 1984.37 243.779  15
  -5   7  18 2326.79 248.312  17
  -5   7  18 1695.83 306.135  16
   7  -2  19 1174.67 186.147  20
  -2  -5  19 1030.97 200.612  23
  -5   7  19 1082.30 200.758  18
  -5   7  19 1178.15 166.255  17
  -5   7  19 1002.94 219.262  16
   7  -2  20 271.616 79.7180  20
  -2  -5  20 551.558 143.888  23
  -5   7  20 767.603 159.117  18
  -5   7  20 656.920 168.689  16
  -5   7  20 784.493 119.124  17
   7  -2  20 134.142 53.5312  17
   7  -2  21 330.732 81.3263  20
  -2  -5  21 339.327 105.772  23
  -5   7  21 304.464 103.095  16
   7  -2  21 172.998 61.2102  17
   7  -2  22 287.687 64.7004  20
  -2  -5  22 460.989 100.950  23
  -6   7 -11 4437.81 398.965   9
  -6   7 -10 555.147 143.731   9
  -6   7  -9 5393.32 433.048   9
  -6   7  -8 2122.42 269.026   9
  -6   7  -7 3.04361 32.1263   9
  -6   7  -6 546.787 134.745   9
  -1  -6  -5 4246.17 361.120  11
  -6   7  -5 3767.92 350.802   9
  -1  -6  -4 1209.31 198.108  11
  -6   7  -4 1430.23 216.259   9
  -1  -6  -3 4304.17 369.492  11
  -6   7  -3 4457.17 380.682   9
  -1  -6  -2 6315.82 456.283  11
  -6   7  -2 9162.58 549.920   9
  -1  -6  -1 937.881 193.184  11
  -6   7  -1 817.920 160.200   9
  -1  -6   0 1145.91 195.491  11
  -6   7   0 813.855 178.286   9
  -6   7   1 923.342 183.582   9
  -1  -6   1 529.488 142.763  11
  -6   7   2 2424.29 292.706   9
  -6   7   3 4946.05 435.662   9
  -6   7   4 13540.8 729.159   9
   7  -1   5 3395.40 356.650   8
  -6   7   5 3956.51 404.348   9
  -6   7   6 3389.23 432.174  12
   7  -1   6 2850.61 343.112   8
  -6   7   7 67.9303 81.7561  12
   7  -1   7 373.230 132.391   8
  -6   7   8 1815.31 320.056  12
   7  -1   8 1965.79 309.431   8
  -6   7   9 7488.91 678.762  12
   7  -1   9 7941.66 647.289   8
  -6   7  10 2214.82 365.450  12
   7  -1  10 1936.80 333.431   8
  -1  -6  10 1214.35 242.787  21
  -6   7  11 1375.20 340.311   6
   7  -1  11 1494.98 299.204   8
  -1  -6  11 1554.11 256.552  23
  -1  -6  11 1824.64 300.650  21
   7  -1  11 1657.94 245.740  15
  -6   7  11 1675.21 223.299  17
  -6   7  12 167.825 129.729   6
   7  -1  12 125.294 83.9717   8
  -1  -6  12 274.894 130.874  21
  -1  -6  12 315.522 118.171  23
   7  -1  12 74.4144 65.1481  15
  -6   7  12 113.101 64.1929  17
  -6   7  12 148.774 129.755  16
  -6   7  13 569.217 213.896   6
   7  -1  13 749.158 223.617   8
  -1  -6  13 757.093 191.418  21
  -1  -6  13 827.875 193.463  23
  -6   7  13 674.555 146.970  17
   7  -1  13 968.104 190.048  15
  -6   7  13 605.726 212.590  16
  -1  -6  14 179.299 90.8281  21
  -1  -6  14 211.571 113.290  23
  -6   7  14 241.303 87.2994  17
  -6   7  14 338.327 159.228  16
   7  -1  14 117.452 50.5079  15
  -1  -6  15 215.370 102.250  21
  -1  -6  15 227.591 101.988  23
   7  -1  15 219.192 83.8646  20
  -6   7  15 425.952 119.883  17
  -6   7  15 313.969 165.116  16
   7  -1  15 337.597 116.401  15
  -1  -6  16 189.546 94.2745  23
  -1  -6  16 187.077 84.6529  21
   7  -1  16 94.8199 34.0583  20
  -6   7  16 165.118 115.329  16
  -6   7  16 137.149 64.4990  18
   7  -1  16 119.306 65.2238  15
  -6   7  16 247.369 94.2666  17
  -1  -6  17 353.165 121.106  21
   7  -1  17 501.324 126.152  20
  -1  -6  17 534.622 163.918  23
  -6   7  17 431.365 133.550  18
   7  -1  17 497.275 125.980  15
  -6   7  17 315.491 148.327  16
  -6   7  17 490.733 114.904  17
   7  -1  18 456.471 120.575  20
  -1  -6  18 493.251 154.810  23
  -6   7  18 497.185 136.146  18
   7  -1  18 559.095 126.594  15
  -6   7  18 426.800 170.295  16
  -6   7  18 482.634 113.877  17
   7  -1  19 529.427 114.678  20
  -1  -6  19 586.599 144.193  23
   7  -1  19 266.991 113.315  17
  -6   7  19 410.699 148.396  16
   7  -1  20 2920.37 252.844  20
  -1  -6  20 2689.60 282.986  23
  -6   7  20 2835.49 336.542  16
   7  -1  21 100.491 38.1714  20
  -1  -6  21-44.8513 54.5259  23
  -6   7  21-19.3994 39.1925  16
   7  -1  21 26.7961 25.7250  17
  -1  -6  22 136.655 59.1655  23
  -7   7 -10 749.100 174.685   9
  -7   7  -9 103.658 77.7950   9
  -7   7  -8 1511.39 244.011   9
  -7   7  -7 1097.66 207.211   9
  -7   7  -6 4858.63 432.693   9
  -7   7  -5 165.082 74.9506   9
  -7   7  -4 485.576 133.551   9
  -7   7  -3 1143.06 213.532   9
  -7   7  -2 1057.42 205.536   9
  -7   7  -1 1106.68 211.412   9
  -7   7   0 6073.14 493.778   9
  -7   7   1 439.634 137.338   9
  -7   7   2 4856.22 454.691   9
  -7   7   3 5035.05 476.555   9
  -7   7   4 156.477 104.003   9
  -7   7   4 211.043 125.884  12
  -7   7   5 248.715 122.852  12
  -7   7   6 2605.25 400.189  12
  -7   7   7 1179.34 272.596  12
  -7   7   8 2324.72 395.208  12
  -7   7   9 1870.11 350.190  12
   0  -7   9 2450.01 329.439  21
   7   0   9 2656.35 294.723  15
  -7   7   9 1883.04 224.829  17
  -7   7  10-75.4131 106.419  12
   0  -7  10 16.2039 64.3072  21
  -7   7  10 9.05311 34.0727  17
   7   0  10 1.60834 58.3980  15
   0  -7  11 437.405 142.596  21
   0  -7  11 492.141 143.351  23
  -7   7  11 203.663 79.7810  17
   7   0  11 666.770 156.348  15
  -7   7  12 331.773 168.969   6
   0  -7  12 670.160 173.558  21
   0  -7  12 775.868 175.054  23
   7   0  12 661.088 158.104  15
  -7   7  12 519.848 127.134  17
  -7   7  12 442.525 194.719  16
  -7   7  13 1133.77 332.757   6
   0  -7  13 1332.14 254.982  21
   0  -7  13 1106.92 212.912  23
   7   0  13 1742.49 254.700  15
  -7   7  13 1306.40 196.910  17
  -7   7  13 1002.41 283.891  16
   0  -7  14 862.708 208.233  21
   0  -7  14 736.505 175.292  23
  -7   7  14 451.444 198.779  23
   7   0  14 1052.36 193.319  15
  -7   7  14 513.067 181.958  16
  -7   7  14 688.324 137.519  17
   0  -7  15 1270.62 244.763  21
  -7   7  15 684.892 206.338  23
   0  -7  15 1239.31 243.958  23
   7   0  15 1297.74 214.835  15
  -7   7  15 1074.54 178.999  17
  -7   7  15 652.233 208.669  16
   0  -7  16 128.223 83.6264  21
   0  -7  16 36.2303 73.0938  23
   7   0  16 148.355 72.0321  15
  -7   7  16 195.545 80.4469  17
  -7   7  16 100.911 95.5084  16
   0  -7  17 353.264 122.129  21
   0  -7  17 367.590 144.231  23
   7   0  17 219.549 80.2232  15
  -7   7  17 419.824 179.154  16
   0  -7  18 80.0130 85.7054  23
   7   0  18 35.7310 41.8878  17
  -7   7  18 158.142 108.549  16
   7   0  18 14.7767 31.0690  15
   0  -7  19 341.425 103.993  23
  -7   7  19 494.615 149.352  16
   7   0  19 318.299 101.474  17
   0  -7  20 129.191 69.8368  23
  -7   7  20 7.28282 53.5252  16
   7   0  20 199.423 74.2244  17
   0  -7  21 3.41552 30.8269  23
  -7   7  21 18.6461 34.6393  16
   7   0  21-21.4554 28.7205  17
  -8   7  -8 648.470 171.600   9
   7   1  -8 462.649 130.034  13
  -8   7  -7 2759.75 349.498   9
  -8   7  -6 128.270 88.2061   9
  -8   7  -5 254.632 120.709   9
  -8   7  -4 3141.75 377.054   9
  -8   7  -4 3468.05 423.824  12
  -8   7  -3-19.8508 68.4656   9
  -8   7  -3 52.6065 85.2183  12
  -8   7  -2 2016.84 303.838   9
  -8   7  -2 2126.23 342.256  12
  -8   7  -1 38.3036 43.0632   9
  -8   7  -1 35.5807 56.7486  12
  -8   7   0 1093.00 217.572   9
  -8   7   0 1121.05 265.801  12
  -8   7   1 2909.54 380.423   9
  -8   7   1 3211.47 440.224  12
  -8   7   2 796.388 190.991   9
  -8   7   2 884.772 218.045  12
  -8   7   3 935.283 218.216   9
  -8   7   3 933.092 249.685  12
  -8   7   4 960.968 257.424  12
  -8   7   5 1101.71 277.371  12
  -8   7   6 1778.55 351.843  12
  -8   7   7 479.975 192.587  12
  -8   7   8 810.397 194.960  14
  -8   7   8 775.019 235.163  12
   1  -8   8 770.682 178.989  21
  -8   7   8 868.623 154.925  17
   7   1   8 844.451 164.812  15
  -8   7   8 746.553 155.632  19
  -8   7   9 805.947 198.565  14
  -8   7   9 633.814 221.645  12
  -8   7   9 800.991 171.714  19
   1  -8   9 1082.77 220.255  21
   7   1   9 1074.85 185.366  15
  -8   7   9 762.909 147.627  17
  -8   7  10 671.897 237.363  12
  -8   7  10 670.095 185.924  14
   1  -8  10 809.140 191.708  21
  -8   7  10 745.677 153.033  17
   7   1  10 704.533 157.231  15
  -8   7  11 50.5826 90.1119  12
   1  -8  11 187.243 90.6645  21
   1  -8  11 170.706 85.2381  23
   7   1  11 53.0226 54.3833  15
  -8   7  11 19.9354 41.0567  17
   1  -8  12 357.369 119.573  21
   1  -8  12 402.640 128.347  23
   7   1  12 337.222 103.262  15
  -8   7  12 488.051 124.054  17
  -8   7  12 337.273 174.709  16
   1  -8  13 268.352 116.375  21
   1  -8  13 315.949 101.692  23
   7   1  13 370.094 113.051  15
  -8   7  13 201.394 68.8298  17
  -8   7  13 212.232 144.844  16
   1  -8  14 1367.86 238.171  21
   1  -8  14 1312.68 214.597  23
   7   1  14 1396.03 222.161  15
  -8   7  14 855.462 247.561  16
   1  -8  15 1197.44 209.256  23
   1  -8  15 1324.83 228.407  21
  -8   7  15 851.613 250.567  16
   7   1  15 1526.44 226.031  15
  -8   7  16 375.347 172.759  23
   1  -8  16 478.564 126.677  21
   1  -8  16 398.832 116.857  23
   7   1  16 823.501 158.335  15
  -8   7  16 529.433 202.544  16
   1  -8  17 73.2883 83.4094  23
   1  -8  17 23.2144 54.5015  21
  -8   7  17-59.4897 67.6075  23
  -8   7  17-20.8861 95.3221  16
   7   1  17-42.0319 73.9392  17
   7   1  17 5.18184 28.4498  15
  -8   7  18 35.7786 57.2556  23
   1  -8  18 19.4617 54.2582  23
  -8   7  18 114.404 95.5393  16
   7   1  18 0.31037 34.8970  17
   1  -8  19 78.1135 60.7570  23
   7   1  19 38.1093 38.7673  17
  -8   7  19 157.216 93.8914  16
   1  -8  20 608.819 111.506  23
  -8   7  20 531.090 128.456  16
   7   1  20 399.611 105.666  17
  -9   7 -11 881.524 177.345  22
   7   2 -10 3681.48 425.206   7
   7   2  -9 900.129 206.449   7
   7   2  -9 952.392 189.108  13
   7   2  -8 1053.64 222.757   7
   7   2  -8 1114.28 200.558  13
   7   2  -7 1146.45 227.468   7
  -9   7  -7 1729.70 290.644   9
   7   2  -7 1257.70 219.182  13
   7   2  -6 2223.19 306.237   7
  -9   7  -6 3271.67 408.385   9
   7   2  -6 2533.02 307.664  13
   7   2  -5 955.495 202.790   7
  -9   7  -5 762.065 199.182   9
   7   2  -5 1061.53 206.500  13
  -9   7  -4 632.015 181.702   9
   7   2  -4 346.582 118.028   7
   7   2  -4 342.681 116.053  13
  -9   7  -3 789.568 203.111   9
  -9   7  -3 1022.70 246.803  12
  -9   7  -2 5361.08 531.998   9
  -9   7  -2 5275.19 566.904  12
  -9   7  -1 1843.17 313.149   9
  -9   7  -1 1848.16 339.057  12
  -9   7   0 958.143 229.131   9
  -9   7   0 1234.48 279.596  12
  -9   7   1 239.597 114.942  12
  -9   7   2 5544.64 623.416  12
  -9   7   3 1331.20 297.519  12
  -9   7   4 196.147 121.185  12
  -9   7   4 244.001 104.150  14
  -9   7   4 339.619 121.343  19
  -9   7   5 1846.37 371.058  12
  -9   7   5 1929.62 301.802  14
   2  -9   5 3292.11 351.816  21
  -9   7   5 2089.68 276.222  19
   7   2   5 3472.29 326.599  15
  -9   7   6 996.943 275.425  12
  -9   7   6 1022.24 230.837  14
  -9   7   6 989.439 187.247  19
   2  -9   6 815.826 178.857  21
   7   2   6 1422.84 213.989  15
  -9   7   7 784.943 254.827  12
  -9   7   7 825.609 212.614  14
   2  -9   7 526.114 142.245  21
  -9   7   7 827.612 176.942  19
   7   2   7 1159.02 201.730  15
  -9   7   8 2075.76 332.247  14
  -9   7   8 2384.66 437.022  12
   2  -9   8 2890.88 344.344  21
  -9   7   8 2284.72 294.886  19
  -9   7   8 2056.94 247.978  17
   7   2   8 2460.78 293.863  15
  -9   7   9 913.899 227.304  14
  -9   7   9 647.772 244.795  12
   2  -9   9 897.783 196.136  21
   7   2   9 667.426 154.831  15
  -9   7   9 649.604 132.890  17
  -9   7  10 3386.25 520.563  12
  -9   7  10 3605.28 436.690  14
   2  -9  10 3812.28 405.366  21
  -9   7  10 3704.93 325.041  17
   7   2  10 4123.68 382.263  15
  -9   7  11 1561.97 287.413  14
   2  -9  11 1156.35 229.715  21
   2  -9  11 1241.39 199.445  23
  -9   7  11 1459.31 200.505  17
   7   2  11 1314.96 222.947  15
  -9   7  11 1415.63 325.386  16
  -9   7  12 3.23656 59.8013  14
   2  -9  12 70.1646 65.3764  21
   2  -9  12 117.413 72.6244  23
  -9   7  12 39.8883 84.2747  16
   7   2  12 24.2303 58.3653  15
   2  -9  13 281.814 109.831  21
   2  -9  13 282.986 99.6170  23
  -9   7  13 156.732 129.279  16
   7   2  13 240.269 83.1038  15
  -9   7  14 99.4814 127.212  23
   2  -9  14 169.985 76.0912  23
   2  -9  14 72.5303 68.8212  21
  -9   7  14 166.310 124.605  16
   7   2  14 50.4118 35.5767  15
  -9   7  15 28.1226 87.3661  23
   2  -9  15 295.582 112.041  21
   2  -9  15 244.162 96.1105  23
  -9   7  15 226.360 134.912  16
   7   2  15 158.376 67.8504  15
   7   2  15 122.561 71.6932  17
  -9   7  16 237.920 141.549  23
   2  -9  16 318.288 103.113  21
   2  -9  16 395.012 109.898  23
  -9   7  16 425.288 155.004  16
   7   2  16 386.130 105.612  15
   7   2  16 248.719 93.7680  17
   2  -9  17 418.919 106.703  21
  -9   7  17 280.260 136.898  23
   2  -9  17 373.012 99.3017  23
   7   2  17 448.002 102.156  15
  -9   7  17 255.015 121.159  16
   7   2  17 401.405 109.044  17
  -9   7  18 121.871 94.4824  23
  -9   7  18 369.469 137.005  16
   7   2  18 288.372 79.1157  17
  -9   7  19 125.697 76.7883  23
   2  -9  19 170.811 59.7737  23
  -9   7  19 118.923 74.5405  16
   7   2  19 137.450 62.9968  17
  -9   7  20 97.7615 58.4802  16
   7   2  20 22.1772 27.9549  17
 -10   7 -11 489.566 144.236  22
 -10   7 -10 2467.72 321.431  22
   7   3  -9 2610.44 310.594  13
 -10   7  -9 3016.09 359.136  22
   7   3  -8 2224.42 296.931  13
 -10   7  -8 2980.37 367.233  22
   7   3  -7 1802.38 274.320   7
   7   3  -7 2122.28 290.131  13
   7   3  -6 1479.34 244.543   7
   7   3  -6 1662.48 251.904  13
   7   3  -5 1493.83 242.542   7
 -10   7  -5 1303.95 273.446   9
   7   3  -5 1736.68 265.512  13
 -10   7  -5 1230.73 226.300  14
 -10   7  -4 8414.86 700.981   9
   7   3  -4 9653.02 628.536  13
 -10   7  -4 8898.42 614.522  14
   7   3  -3 4438.86 427.258  13
 -10   7  -3 5089.09 482.341  14
   7   3  -2 3686.24 387.412  13
 -10   7  -2 4660.66 462.200  14
 -10   7  -2 4874.04 561.201  12
 -10   7  -1 107.704 75.9528  14
 -10   7  -1 21.0360 80.7731  12
   7   3  -1-5.64352 57.0821  13
   7   3  -1 63.5766 60.9277  15
   7   3   0 1026.95 204.646  13
 -10   7   0 923.345 270.211  12
 -10   7   0 1044.18 220.804  14
   3 -10   0 579.321 136.566  21
   7   3   0 985.878 168.578  15
 -10   7   1 32.2599 59.8012  12
 -10   7   1 75.6263 43.0351  14
   7   3   1 166.195 96.8463  13
   3 -10   1 215.581 86.5623  21
   7   3   1 147.291 70.2487  15
   7   3   2 673.866 171.181  13
 -10   7   2 292.018 129.497  14
 -10   7   2 272.133 161.859  12
   3 -10   2 600.215 144.762  21
   7   3   2 559.793 137.071  15
   7   3   3 3449.24 370.823  13
 -10   7   3 3917.71 551.131  12
 -10   7   3 4192.12 461.365  14
 -10   7   3 3880.99 395.253  22
 -10   7   3 4104.27 401.285  19
   3 -10   3 4032.89 378.914  21
   7   3   3 3384.99 334.277  15
 -10   7   4 399.381 176.917  12
 -10   7   4 401.945 154.530  14
   7   3   4 555.090 151.736  13
   3 -10   4 437.088 131.659  21
 -10   7   4 286.521 104.614  19
   7   3   4 704.294 158.859  15
 -10   7   5 449.319 157.293  14
 -10   7   5 428.449 201.152  12
   3 -10   5 675.032 151.681  21
 -10   7   5 552.734 153.780  19
 -10   7   6 3258.51 528.972  12
 -10   7   6 3339.61 424.732  14
 -10   7   6 3434.94 365.724  19
   3 -10   6 4306.78 405.199  21
   7   3   6 3962.79 369.275  15
 -10   7   7 1320.03 329.706  12
 -10   7   7 1229.60 253.821  14
 -10   7   7 1224.60 215.721  19
   3 -10   7 2546.98 317.907  21
   7   3   7 2582.67 304.068  15
 -10   7   8 1291.99 278.854  14
   3 -10   8 1645.70 264.207  21
   7   3   8 2050.85 273.423  15
 -10   7   9 828.107 228.373  14
   3 -10   9 926.979 195.063  21
   7   3   9 1099.89 200.481  15
 -10   7  10 247.870 130.876  14
   3 -10  10 126.229 63.4459  21
   7   3  10 135.301 69.0556  15
 -10   7  11 66.3601 62.1944  14
   3 -10  11 13.7187 46.4477  21
   3 -10  11-26.8193 63.8787  23
 -10   7  11 128.642 117.211  16
   7   3  11 188.824 74.6460  15
 -10   7  12 471.211 159.028  14
   3 -10  12 723.734 171.521  21
   3 -10  12 766.233 148.619  23
   7   3  12 530.804 134.213  15
 -10   7  12 437.044 164.701  16
   7   3  12 471.699 124.071  17
 -10   7  13-37.7746 51.1705  14
   3 -10  13 45.5161 40.0550  21
   3 -10  13 26.2601 47.7933  23
 -10   7  13 35.5914 60.7284  16
   7   3  13 36.5984 59.6473  17
   7   3  13-10.0311 58.2028  15
 -10   7  14 337.930 139.991  23
   3 -10  14 610.355 139.311  21
   3 -10  14 696.529 130.413  23
   7   3  14 717.743 146.448  17
   7   3  14 562.763 143.745  19
 -10   7  14 578.012 183.498  16
   7   3  14 800.438 155.885  15
 -10   7  15 75.1549 68.6908  23
   3 -10  15 204.108 77.4036  21
   3 -10  15 189.915 72.7233  23
   7   3  15 126.237 56.7459  19
   7   3  15 198.248 78.0126  17
 -10   7  15 273.280 153.774  16
   7   3  15 343.787 102.570  15
 -10   7  16 393.543 176.482  23
   3 -10  16 1004.96 150.508  23
   3 -10  16 895.665 149.138  21
 -10   7  16 847.260 204.487  16
   7   3  16 801.863 149.461  17
   7   3  16 954.533 146.662  15
 -10   7  17-18.9787 72.4496  23
 -10   7  17 115.498 99.7094  16
   7   3  17 201.551 71.9451  17
 -10   7  18 109.097 59.2517  23
   3 -10  18 276.548 67.5855  23
 -10   7  18 142.072 85.7700  16
   7   3  18 124.169 55.6849  17
 -11   7 -11 475.280 137.523  22
 -11   7 -10 1481.40 250.323  22
   7   4  -9 859.009 174.126  13
 -11   7  -9 435.097 133.814  22
   7   4  -8 2.54890 49.8726  13
 -11   7  -8 41.5786 92.9811  22
   7   4  -7 2401.69 310.959  13
 -11   7  -7 3384.09 397.686  22
   7   4  -6 6320.70 510.130  13
 -11   7  -6 5477.23 513.636  22
   7   4  -5 857.019 192.761  13
 -11   7  -5 1753.66 288.792  22
 -11   7  -4 638.062 171.814  14
 -11   7  -4 597.474 182.193  22
 -11   7  -3 6119.91 536.071  14
   7   4  -3 6889.24 542.769  13
 -11   7  -3 6255.71 550.249  22
   7   4  -2 226.906 95.5052  13
 -11   7  -2 354.035 130.355  14
 -11   7  -2 314.278 133.282  22
   7   4  -1 1839.33 279.297  13
 -11   7  -1 1822.87 305.219  14
 -11   7  -1 2018.36 308.863  22
   7   4   0 12910.2 742.713  13
 -11   7   0 11607.2 949.758  12
 -11   7   0 12674.1 808.190  14
 -11   7   0 12446.3 764.010  22
 -11   7   1 1707.08 297.297  14
   7   4   1 1394.27 237.964  13
 -11   7   1 1744.15 371.415  12
 -11   7   1 1778.57 279.549  22
   7   4   1 1293.44 208.542  15
 -11   7   2 424.489 150.172  14
 -11   7   2 491.235 200.127  12
   7   4   2 290.705 115.735  13
   4 -11   2 212.479 90.5477  21
 -11   7   2 352.932 118.049  22
   7   4   2 194.315 69.5703  15
   7   4   3 15407.4 795.961  13
 -11   7   3 17428.5 981.472  14
 -11   7   3 17131.7 1190.25  12
 -11   7   3 16929.8 867.402  22
   4 -11   3 16700.8 777.436  21
   7   4   3 14891.7 716.498  15
   7   4   4 715.965 169.347  13
   4 -11   4 531.656 144.132  21
   7   4   4 738.451 165.330  15
 -11   7   5 204.146 108.267  14
   7   4   5 211.727 96.8304  13
   7   4   5 167.454 85.8593  15
 -11   7   6 2083.65 344.333  14
   4 -11   6 3114.21 343.383  21
   7   4   6 2672.90 311.351  15
 -11   7   7 229.283 129.001  14
   4 -11   7 187.757 73.0830  21
   7   4   7 71.0681 80.2066  15
 -11   7   8 1872.66 332.561  14
   4 -11   8 2356.39 300.376  21
   7   4   8 1690.74 250.397  15
 -11   7   9 3656.78 456.619  14
   4 -11   9 4732.22 427.460  21
   7   4   9 4104.01 381.346  15
 -11   7   9 3698.22 495.578  16
 -11   7  10 122.629 65.2731  14
   4 -11  10 342.164 117.212  21
   7   4  10 88.6484 59.7054  15
 -11   7  10 162.508 127.721  16
 -11   7  11 104.106 113.316  14
   4 -11  11 16.5814 47.9646  21
 -11   7  11-71.3740 99.9874  16
   7   4  11 119.612 67.4009  15
 -11   7  12 568.181 169.540  14
   4 -11  12 797.951 167.663  21
 -11   7  12 559.358 177.462  16
   7   4  12 757.322 145.545  17
   7   4  12 882.283 167.500  15
 -11   7  13 291.857 135.112  23
   4 -11  13 482.028 121.529  21
   7   4  13 281.514 99.6788  19
 -11   7  13 455.436 174.690  16
   7   4  13 427.366 117.110  15
   7   4  13 283.345 83.5926  17
   4 -11  14 734.688 140.197  21
 -11   7  14 133.427 132.291  23
   7   4  14 505.277 124.564  19
 -11   7  14 470.559 153.794  16
   7   4  14 488.321 110.810  15
   7   4  14 367.616 97.7015  17
 -11   7  15 235.538 126.125  23
   7   4  15 561.673 110.789  17
   7   4  15 463.784 112.494  19
 -11   7  15 235.261 100.987  16
   7   4  15 541.469 108.615  15
   4 -11  16 177.271 66.5555  15
 -11   7  16 211.692 95.3194  16
   7   4  16 299.715 69.7034  15
   7   4  16 334.151 78.3404  17
 -11   7  17 26.2312 48.8994  23
 -11   7  17-21.5672 32.6450  16
   7   4  17 72.2140 37.8324  17
 -12   7 -11 451.757 122.449  22
   7   5 -10 832.217 149.657  13
 -12   7 -10 718.063 166.196  22
   7   5  -9 1094.55 186.307  13
 -12   7  -9 1394.75 238.370  22
   7   5  -8 402.625 125.447  13
 -12   7  -8 178.592 100.739  22
   7   5  -7 292.607 110.683  13
 -12   7  -7 618.728 179.875  22
   7   5  -6 2834.64 329.165  13
 -12   7  -6 2082.39 320.105  22
   7   5  -5 2383.68 313.535  13
 -12   7  -5 1754.53 292.921  22
   7   5  -4 994.809 204.742  13
 -12   7  -4 1027.13 227.750  22
   7   5  -3 2601.00 327.471  13
 -12   7  -3 2781.03 350.497  14
 -12   7  -3 2642.93 362.099  22
   7   5  -2 958.435 199.652  13
 -12   7  -2 606.950 177.950  14
 -12   7  -2 576.883 167.934  22
 -12   7  -1 1085.89 240.337  14
 -12   7  -1 1259.31 252.201  22
   7   5   0 6385.36 520.945  13
 -12   7   0 4756.00 501.763  14
 -12   7   0 5097.69 496.753  22
   7   5   1 1236.07 224.471  13
 -12   7   1 924.145 220.165  14
 -12   7   1 906.138 198.956  22
 -12   7   2 485.158 160.924  14
   7   5   2 630.322 163.832  13
 -12   7   2 561.253 161.918  22
 -12   7   3 90.6192 88.5347  14
   7   5   3 331.893 122.397  13
 -12   7   3 136.020 98.2240  22
 -12   7   4-28.7568 69.9521  14
   7   5   4 47.1475 56.2173  13
   7   5   4 76.9443 55.9300  15
   7   5   5 1442.37 230.246  13
 -12   7   5 857.005 229.690  14
   7   5   5 1535.72 228.215  15
 -12   7   6 1904.15 329.144  14
   7   5   6 2429.70 287.857  15
 -12   7   7 632.425 203.406  14
   7   5   7 324.352 103.718  15
 -12   7   8 1586.11 302.367  14
   7   5   8 1340.35 216.735  15
 -12   7   8 1451.46 284.650  16
 -12   7   9 646.309 183.694  14
   7   5   9 634.095 146.202  15
 -12   7   9 585.751 178.950  16
 -12   7  10 303.243 132.622  14
   7   5  10 289.261 105.732  19
   7   5  10 292.933 101.422  15
 -12   7  10 322.119 126.967  16
 -12   7  11 154.044 100.584  14
   7   5  11 222.753 84.8832  15
 -12   7  11 131.037 97.2411  16
   7   5  11 192.889 87.8764  19
 -12   7  12 91.0234 101.561  23
   7   5  12 27.6025 38.0607  19
   7   5  12 24.5258 33.3728  15
 -12   7  12 65.0200 77.8960  16
 -12   7  13 83.6752 81.2543  23
   7   5  13 86.7368 55.0256  19
 -12   7  13 8.36281 72.0715  16
 -12   7  14 217.931 105.934  23
   7   5  14 283.630 84.0838  19
 -12   7  14 286.252 98.0965  16
   5 -12  15 138.188 59.8356  15
 -12   7  15 111.262 55.8171  21
 -12   7  15-33.5363 46.8949  23
   7   5  15 117.248 48.2733  19
 -12   7  16 16.4334 40.0938  23
 -13   7 -11 60.9390 38.5810  22
 -13   7 -10 506.370 127.389  22
   7   6  -9 2231.06 240.154  13
 -13   7  -9 2005.91 267.533  22
   7   6  -8 220.512 86.5538  13
 -13   7  -8 131.003 61.5486  22
   7   6  -7 70.1869 65.0107  13
 -13   7  -7 19.9319 52.2931  22
   7   6  -6 755.537 160.310  13
 -13   7  -6 471.877 144.285  22
   7   6  -5 512.747 139.167  13
 -13   7  -5 458.416 151.376  22
   7   6  -4 1061.33 206.078  13
 -13   7  -4 880.993 210.207  22
   7   6  -3 962.025 191.129  13
 -13   7  -3 948.289 207.616  22
   7   6  -2 430.639 132.706  13
 -13   7  -2 348.087 130.374  22
   7   6  -1 2776.32 322.802  13
 -13   7  -1 2151.21 310.576  14
 -13   7  -1 2223.47 312.050  22
   7   6   0 319.103 116.032  13
 -13   7   0 180.955 86.0603  14
 -13   7   0 201.853 117.974  22
 -13   7   1 203.415 109.718  14
   7   6   1 82.2381 57.4014  13
 -13   7   1 105.138 80.4085  22
   7   6   2 600.800 154.343  13
 -13   7   2 785.214 210.359  14
 -13   7   2 643.502 168.119  22
   7   6   2 591.982 136.039  19
 -13   7   3 130.026 105.364  14
   7   6   3 350.276 112.267  13
 -13   7   3 169.614 98.4910  22
   7   6   3 279.206 96.2781  19
   7   6   4 202.103 84.1424  13
 -13   7   4 204.236 122.373  14
   7   6   4 99.3027 66.4222  19
   7   6   5 236.064 79.9198  13
 -13   7   5 220.159 106.510  14
   7   6   5 171.359 82.5551  19
 -13   7   6 663.590 171.782  14
   7   6   6 612.416 148.135  19
 -13   7   7 600.616 176.038  14
   7   6   7 736.223 164.082  19
 -13   7   8 43.9216 71.9927  14
   7   6   8 1.26934 34.0652  19
 -13   7   9 206.949 105.313  14
   7   6   9 224.148 95.0176  19
 -13   7  10 210.786 128.801  23
   7   6  10 481.388 125.491  19
 -13   7  11 169.170 99.1604  23
   7   6  11 249.003 81.8650  19
 -13   7  12 89.0025 82.5320  23
   7   6  12 399.887 102.235  19
   6 -13  13 140.767 59.6189  15
 -13   7  13 204.866 99.6985  23
   7   6  13 136.197 55.6439  19
 -14   7 -10 692.465 119.623  22
   7   7  -9 377.877 79.9868  13
 -14   7  -9 287.462 86.2760  22
   7   7  -8 854.682 135.169  13
 -14   7  -8 1004.81 171.111  22
   7   7  -7 74.6557 41.1089  13
 -14   7  -7 40.9184 37.3922  22
   7   7  -6 324.918 87.5885  13
 -14   7  -6 450.960 126.602  22
   7   7  -5 236.541 87.5643  13
 -14   7  -5 183.406 88.2204  22
   7   7  -4 580.449 133.739  13
 -14   7  -4 588.237 144.027  22
   7   7  -3 169.948 64.3526  13
 -14   7  -3 185.287 84.0001  22
   7   7  -2 237.919 97.9271  13
 -14   7  -2 495.913 141.633  22
   7   7  -1 34.7983 41.3567  13
 -14   7  -1 176.375 79.7444  22
 -14   7   0 216.379 94.0124  14
   7   7   0 407.158 111.486  13
 -14   7   0 223.213 77.6157  22
   7   7   1 946.889 167.808  13
 -14   7   1 539.319 148.104  14
 -14   7   1 474.015 132.223  22
   7   7   2 32.8222 40.2122  13
 -14   7   2 120.547 87.4353  14
 -14   7   2 48.7684 31.6856  22
   7   7   3 287.400 84.4724  13
 -14   7   3 195.814 92.1314  14
   7   7   3 205.384 69.5204  19
   7   7   4-8.65574 38.5320  13
   7   7   4-17.8473 41.4081  19
 -14   7   5 1757.00 264.595  14
   7   7   5 1179.79 176.206  19
 -14   7   6 59.0142 64.5609  14
   7   7   6 99.3821 59.1602  19
 -14   7   7 206.307 96.1173  14
   7   7   7 309.201 88.1688  19
 -14   7   8-32.3605 50.5947  23
   7   7   8 78.7747 63.8070  19
 -14   7   9 128.359 73.5874  23
   7   7   9 39.7415 40.4919  19
 -14   7  10 40.7194 61.5218  23
   7   7  10 147.955 53.8632  19
   7   7  11 84.3668 41.9392  19
   7   8  -6 289.370 72.8914  13
 -15   7  -6 179.867 70.5464  22
   7   8  -5 775.565 123.008  13
 -15   7  -5 697.897 131.334  22
   7   8  -4 62.9262 42.0884  13
 -15   7  -4 108.719 61.3017  22
   7   8  -3 50.9264 39.3444  13
 -15   7  -3 7.81574 30.1137  22
   7   8  -2 841.498 137.667  13
 -15   7  -2 722.848 140.826  22
   7   8  -1 211.154 67.5880  13
 -15   7  -1 315.667 97.5301  22
   7   8   0 256.867 76.7173  13
 -15   7   0 270.006 83.5530  22
   7   8   1 178.831 64.6801  13
 -15   7   1 92.0667 55.5715  22
   7   8   2 146.358 53.9760  13
   7   8   3 563.950 103.434  13
   6   8  -9 65.8139 36.2963  13
 -14   6  -9 83.1224 51.3367  22
   6   8  -8 120.310 49.5172  13
 -14   6  -8 35.4533 44.3974  22
   6   8  -7 318.714 88.1881  13
 -14   6  -7 368.555 112.253  22
   6   8  -6-1.38725 26.1788  13
 -14   6  -6 19.1990 60.4330  22
   6   8  -5 238.482 95.7553  13
 -14   6  -5 124.034 74.6243  22
   6   8  -4-22.6719 37.8332  13
 -14   6  -4 13.5842 42.5187  22
   6   8  -3 101.839 54.8335  13
 -14   6  -3 160.841 86.6660  22
   6   8  -2 152.868 71.7255  13
 -14   6  -2 120.096 81.9279  22
   6   8  -1 75.0113 51.4120  13
 -14   6  -1 26.1744 44.8174  22
   6   8   0 228.697 92.2049  13
 -14   6   0 222.036 97.7173  22
   6   8   1 86.1510 58.1521  13
 -14   6   1 167.447 86.0383  14
 -14   6   1 185.888 93.6307  22
   6   8   2 1179.92 185.536  13
 -14   6   2 1141.77 208.686  14
 -14   6   2 1227.85 201.686  22
   6   8   3 144.259 57.4017  13
 -14   6   3 14.2861 52.4341  14
   6   8   3 143.761 59.4102  19
   6   8   4 29.4330 28.5631  13
 -14   6   4 11.7226 49.9939  14
   6   8   4 11.0670 32.4452  19
   6   8   5 119.968 58.6746  19
   6   8   6 114.620 60.4406  19
   6   8   7 79.7944 45.7903  19
 -14   6   8 3.68590 37.4324  23
   6   8   8 229.912 75.5580  19
   8 -14   9 52.9021 34.4610  15
 -14   6   9 106.425 61.8051  23
   6   8   9 214.822 67.6237  19
   8 -14  10 351.324 85.3807  15
   6   8  10 566.892 103.690  19
 -13   5 -11 100.946 51.5052  22
 -13   5 -10 91.7185 57.2747  22
   5   8  -9-29.2096 49.4629  13
 -13   5  -9-9.28292 34.1076  22
   5   8  -8 88.6632 60.4429  13
 -13   5  -8 82.7832 51.6219  22
   5   8  -7 117.042 70.0448  13
 -13   5  -7 139.754 83.9246  22
   5   8  -6 189.728 84.0075  13
 -13   5  -6 49.1395 65.7565  22
   5   8  -5 977.706 186.680  13
 -13   5  -5 1272.68 237.120  22
   5   8  -4 37.8566 39.1330  13
 -13   5  -4 178.398 81.7152  22
   5   8  -3 731.079 162.678  13
 -13   5  -3 651.038 182.108  22
   5   8  -2-30.1918 60.0708  13
 -13   5  -2 87.9361 72.4286  22
   5   8  -1 1502.41 241.198  13
 -13   5  -1 1307.57 245.108  22
   5   8   0 87.7930 62.3730  13
 -13   5   0 222.892 108.070  22
   5   8   1 378.726 118.573  13
 -13   5   1 309.289 118.871  14
 -13   5   1 241.444 102.248  22
   5   8   2 424.240 123.860  13
 -13   5   2 367.662 142.493  14
 -13   5   2 390.594 140.685  22
   5   8   2 428.057 119.838  19
   5   8   3 268.317 91.4611  13
 -13   5   3 126.336 80.5505  14
 -13   5   3 226.952 95.1702  22
   5   8   3 215.328 85.6664  19
   5   8   4 139.839 80.4978  13
 -13   5   4 130.046 95.5788  14
   5   8   4 156.333 76.7581  19
 -13   5   5 120.036 91.1829  14
   5   8   5 322.160 100.809  13
   5   8   5 260.447 95.5450  19
 -13   5   6 731.073 183.836  14
   5   8   6 561.557 143.231  19
 -13   5   7 23.2292 59.1046  23
   5   8   7 76.7371 57.7114  19
 -13   5   8 250.866 118.786  23
   5   8   8 367.168 113.114  19
 -13   5   9-12.8753 56.2580  23
   5   8   9 64.3381 54.3845  19
 -13   5  10 362.307 118.547  23
   5   8  10 838.098 156.594  19
   8 -13  11 96.9314 66.6370  15
 -13   5  11-7.79724 39.6334  23
   5   8  11 67.6060 48.2413  19
   8 -13  12 391.690 101.171  15
 -13   5  12 310.829 105.876  21
 -13   5  12 200.451 81.9383  23
   5   8  12 460.218 99.5026  19
   8 -13  13 67.9738 32.5659  15
 -13   5  13 25.8520 33.0870  21
   5   8  13 61.4651 24.6503  19
 -12   4 -11 240.261 98.9535  22
 -12   4 -10 440.576 130.729  22
   4   8  -9 901.539 167.072  13
 -12   4  -9 737.816 171.223  22
   4   8  -8 1536.67 229.005  13
 -12   4  -8 1176.31 228.331  22
   4   8  -7 196.836 94.4011  13
 -12   4  -7 230.580 105.637  22
   4   8  -6 60.7806 49.0147  13
 -12   4  -6 97.5286 72.4271  22
   4   8  -5 1489.66 248.096  13
 -12   4  -5 1405.50 258.269  22
   4   8  -4 146.747 85.5460  13
 -12   4  -4 440.171 159.424  22
   4   8  -3 373.478 133.408  13
 -12   4  -3 236.603 110.047  22
   4   8  -2-14.4990 49.6298  13
 -12   4  -2 40.3615 44.2215  22
   4   8  -1 771.049 176.157  13
 -12   4  -1 796.556 206.807  22
   4   8   0 553.785 149.903  13
 -12   4   0 928.533 215.154  22
 -12   4   1 3200.47 400.725  14
   4   8   1 2732.71 335.290  13
 -12   4   1 3442.57 406.922  22
   4   8   2 943.159 199.650  13
 -12   4   2 1320.28 262.467  14
 -12   4   2 1179.70 227.828  22
   4   8   2 724.576 162.874  19
   4   8   3 1940.70 279.079  13
 -12   4   3 2131.29 335.319  14
 -12   4   3 2201.81 312.569  22
   4   8   3 1860.04 270.338  19
   4   8   4 588.123 150.415  13
 -12   4   4 483.826 169.310  14
   4   8   4 458.569 132.859  19
   4   8   5 1993.78 267.484  13
 -12   4   5 2253.54 349.158  14
   4   8   5 1775.15 266.738  19
 -12   4   6 1407.55 272.577  14
   4   8   6 1434.53 236.948  19
 -12   4   7 455.040 149.930  14
   4   8   7 36.2835 52.9455  19
 -12   4   8 1356.12 297.756  23
   4   8   8 2204.36 290.002  19
 -12   4   9 705.651 207.356  23
   4   8   9 983.050 196.097  19
 -12   4  10 232.522 110.315  23
   4   8  10 344.634 112.669  19
 -12   4  11 344.079 140.981  23
   4   8  11 398.548 112.971  19
   8 -12  12 374.159 104.414  15
 -12   4  12 113.202 92.7892  23
   4   8  12 286.563 96.4618  19
 -12   4  13 874.283 190.870  23
 -12   4  13 1089.49 211.043  21
   8 -12  13 1121.51 184.081  15
   4   8  13 1149.60 170.482  19
   8 -12  14 760.439 138.090  15
 -12   4  14 860.638 172.153  23
 -12   4  14 1192.68 203.882  21
   4   8  14 800.457 136.621  19
 -12   4  15 2608.05 264.029  21
 -12   4  15 1772.61 221.973  23
   4   8  15 2593.45 215.630  19
   8 -12  15 1865.62 199.419  15
 -11   3 -11 1267.45 216.827  22
 -11   3 -10 28.8995 42.8658  22
   3   8  -9 1283.20 210.723  13
 -11   3  -9 826.772 187.457  22
   3   8  -8 888.225 180.261  13
 -11   3  -8 457.832 134.628  22
   3   8  -7 2317.65 296.787  13
 -11   3  -7 2316.31 331.272  22
   3   8  -6 1054.84 207.874  13
 -11   3  -6 985.571 224.097  22
   3   8  -5 838.180 182.253  13
 -11   3  -5 933.107 216.273  22
   3   8  -4 27.5551 48.4508  13
 -11   3  -4 260.110 124.397  22
   3   8  -3 1946.64 287.459  13
 -11   3  -3 1764.35 293.076  22
   3   8  -2 4984.95 464.670  13
 -11   3  -2 4298.88 462.930  22
   3   8  -1 1721.71 274.484  13
 -11   3  -1 1449.07 263.290  22
   3   8   0 625.605 161.802  13
 -11   3   0 698.486 180.491  22
   3   8   1 1623.29 265.211  13
 -11   3   1 1253.95 236.506  14
 -11   3   1 1573.61 273.870  22
   3   8   1 1343.41 218.705  19
   3   8   2 290.049 120.380  13
 -11   3   2 59.6924 57.5506  14
 -11   3   2 98.5565 78.6702  22
   3   8   2 234.606 94.7964  19
 -11   3   3 215.167 117.451  14
   3   8   3 208.898 98.1666  13
 -11   3   3 295.117 128.116  22
   3   8   3 174.061 85.0558  19
   3   8   4 2556.94 315.819  13
 -11   3   4 1985.60 331.944  14
 -11   3   4 2075.13 301.823  22
   3   8   4 2136.01 295.803  19
   3   8   5 2839.13 335.215  13
 -11   3   5 2840.11 401.355  14
   3   8   5 2951.13 348.206  19
 -11   3   6 218.380 136.451  14
   3   8   6 24.7230 50.4242  19
 -11   3   7 1447.14 298.668  14
   3   8   7 1367.77 239.935  19
 -11   3   8 203.823 119.268  23
   3   8   8 376.755 130.600  19
 -11   3   9 724.752 221.366  23
   3   8   9 1191.54 218.686  19
 -11   3  10 191.963 127.936  23
   3   8  10 516.351 148.616  19
 -11   3  11 119.481 98.5602  23
   3   8  11 79.8032 56.5488  19
   8 -11  12 110.285 62.4341  15
 -11   3  12 109.069 76.8183  23
   3   8  12 115.556 85.1158  19
   8 -11  13 317.762 117.521  15
 -11   3  13 348.744 135.567  23
 -11   3  13 398.497 147.044  21
   3   8  13 383.529 108.013  19
   8 -11  14 311.292 113.275  15
 -11   3  14 244.310 117.872  23
 -11   3  14 291.187 116.737  21
   3   8  14 431.723 110.705  19
   8 -11  15 301.150 91.5979  15
 -11   3  15 266.405 111.521  23
 -11   3  15 543.273 142.567  21
   3   8  15 527.968 94.3130  17
   3   8  15 475.620 105.694  19
 -11   3  16 387.896 130.421  23
 -11   3  16 494.957 127.874  21
   3   8  16 594.966 109.474  19
   3   8  16 539.765 88.2172  17
   8 -11  16 581.842 119.963  15
   8 -11  17 86.6282 43.4247  15
 -10   2 -10 1906.30 284.010  22
   2   8  -9 426.451 124.072  13
 -10   2  -9 349.920 118.827  22
   2   8  -8-5.30128 37.3394  13
 -10   2  -8 14.4137 51.4222  22
   2   8  -7 275.285 102.807  13
 -10   2  -7 320.749 125.431  22
 -10   2  -6 1381.41 243.531  11
   2   8  -6 939.752 194.406  13
 -10   2  -6 1608.76 277.761  22
   2   8  -6 984.472 208.309   7
 -10   2  -5 5892.07 497.658  11
   2   8  -5 6368.44 504.838  13
 -10   2  -5 5926.04 537.206  22
   2   8  -5 5881.25 502.461   7
   2   8  -4 7337.75 545.832  13
 -10   2  -4 6727.11 530.920  11
 -10   2  -4 7353.43 595.191  22
   2   8  -4 6930.33 537.684   7
   2   8  -3 3255.47 371.831  13
 -10   2  -3 2846.82 341.988  11
 -10   2  -3 3116.92 384.254  22
   2   8  -3 3286.40 364.601   7
   2   8  -2 3073.57 358.020  13
 -10   2  -2 2648.65 330.833  11
 -10   2  -2 2709.84 362.134  22
   2   8  -2 3037.55 348.298   7
   2   8  -1 1649.97 258.811  13
 -10   2  -1 1540.61 272.771  22
   2   8  -1 1436.52 232.052   7
   2   8   0 2771.46 339.719  13
 -10   2   0 3850.52 420.576  22
 -10   2   1 854.618 234.959  12
   2   8   1 639.980 163.631  13
 -10   2   1 764.875 186.322  22
   2   8   1 531.493 143.642  19
 -10   2   2 544.840 181.085  12
   2   8   2 375.636 121.387  13
 -10   2   2 650.715 182.759  14
 -10   2   2 707.527 169.102  22
   2   8   2 364.916 118.574  19
 -10   2   3 3460.48 492.956  12
   2   8   3 4303.11 410.693  13
 -10   2   3 3533.09 428.237  14
 -10   2   3 3360.58 388.389  22
   2   8   3 4045.84 398.371  19
 -10   2   4 1019.57 281.773  12
   2   8   4 1172.44 220.742  13
 -10   2   4 1006.38 233.130  14
   2   8   4 1047.11 244.882  10
 -10   2   4 1086.43 222.042  22
   2   8   4 1218.30 215.286  19
   2   8   5 611.261 207.138  10
 -10   2   5 526.155 194.131  12
 -10   2   5 582.521 191.033  14
   2   8   5 528.394 136.306  13
   2   8   5 535.715 149.128  19
   8 -10   6 2104.99 390.227   8
   2   8   6 2519.54 401.732  10
 -10   2   6 3102.52 417.463  14
 -10   2   6 3018.44 481.717  12
   2   8   6 2536.26 332.074  19
 -10   2   7 200.015 101.292  14
   2   8   7 140.220 97.0055  19
   2   8   8 650.383 172.960  19
 -10   2   9 1552.58 294.743  23
   2   8   9 2750.73 342.624  19
 -10   2  10 559.018 168.192  23
   2   8  10 1565.08 258.756  19
 -10   2  11 525.779 198.578  23
   2   8  11 613.677 158.079  19
   8 -10  12 106.422 55.6372  15
 -10   2  12 126.070 99.1023  23
   2   8  12 171.423 92.7752  19
   2   8  12 183.058 70.1481  17
   8 -10  13 185.073 101.025  15
 -10   2  13 163.388 108.524  23
 -10   2  13 214.625 112.950  21
   2   8  13 224.442 73.5299  17
   2   8  13 170.385 71.1187  19
   8 -10  14 57.2414 38.3506  15
 -10   2  14 27.6123 75.7892  23
 -10   2  14 121.402 86.0502  21
   2   8  14 205.842 74.3455  17
   2   8  14 126.990 65.1357  19
   8 -10  15 825.962 171.888  15
 -10   2  15 868.096 194.028  21
 -10   2  15 848.870 210.427  23
   2   8  15 790.964 130.868  17
   2   8  15 901.455 167.233  19
 -10   2  16 29.7053 49.3437  23
 -10   2  16-27.1890 60.7651  21
   2   8  16 107.147 56.0681  17
   8 -10  16 141.757 69.7283  15
   2   8  16 52.9632 40.9235  19
   8 -10  17 99.6919 55.2017  20
 -10   2  17 151.114 63.5650  21
 -10   2  17 94.0784 40.7870  23
   2   8  17 258.140 67.1064  17
   8 -10  17 205.214 71.3003  15
 -10   2  18-7.68956 31.5058  23
   2   8  18 53.1931 32.3137  17
   8 -10  18 20.9872 30.7295  15
  -9   1 -10 60.1522 60.0338  22
  -9   1  -9 1268.94 234.676  11
  -9   1  -9 1294.83 239.223  22
   1   8  -9 1333.02 243.117   9
   1   8  -9 1645.86 267.062   7
   1   8  -8 2198.79 283.156  13
  -9   1  -8 2230.34 300.030  11
  -9   1  -8 2128.46 307.908  22
   1   8  -8 1982.33 295.074   9
   1   8  -8 2184.89 308.511   7
   1   8  -7 1048.12 199.603  13
  -9   1  -7 981.464 210.541  11
  -9   1  -7 1127.12 226.396  22
   1   8  -7 968.399 198.121   9
   1   8  -7 1013.94 208.356   7
   1   8  -6 792.729 174.908  13
  -9   1  -6 1328.75 231.291  11
  -9   1  -6 1330.48 242.295  22
   1   8  -6 751.618 183.817   7
   1   8  -6 705.980 168.102   9
  -9   1  -5 2035.57 287.302  11
   1   8  -5 1570.63 245.958  13
  -9   1  -5 2129.02 307.188  22
   1   8  -5 1348.35 222.993   9
   1   8  -5 1472.20 244.149   7
   1   8  -4 1381.76 227.707  13
  -9   1  -4 1273.51 223.094  11
  -9   1  -4 1412.75 256.041  22
   1   8  -4 1307.23 230.637   7
   1   8  -3 567.347 143.957  13
  -9   1  -3 646.580 176.629  22
   1   8  -3 458.694 140.486   7
  -9   1  -3 526.018 149.049  11
   1   8  -2 391.329 127.022  13
  -9   1  -2 214.511 102.859  22
   1   8  -2 252.156 90.2422   7
  -9   1  -2 173.876 96.5670  11
   1   8  -1 5933.90 480.767  13
  -9   1  -1 5752.47 478.035  11
  -9   1  -1 5834.67 505.221  22
   1   8  -1 5414.69 449.102   7
   1   8   0 1018.92 198.705  13
  -9   1   0 502.502 169.114  12
  -9   1   0 639.365 172.944  22
  -9   1   0 607.909 159.590  11
   1   8   0 1039.83 197.108   7
  -9   1   1 804.847 221.393  12
   1   8   1 518.581 144.936  13
  -9   1   1 713.723 165.958  11
   1   8   1 420.848 126.412   7
  -9   1   1 903.276 198.493  22
   1   8   2 4310.25 406.605  13
  -9   1   2 4081.90 503.328  12
  -9   1   2 4635.00 450.657  22
   1   8   2 3954.38 377.823  19
   1   8   3 422.937 128.457  13
  -9   1   3 116.078 127.056  12
  -9   1   3 162.825 102.921  14
   1   8   3 303.730 118.973  10
  -9   1   3 103.940 59.9319  22
   1   8   3 285.568 101.113  19
  -9   1   4 775.346 233.211  12
   1   8   4 755.061 174.426  13
  -9   1   4 999.380 230.395  14
   1   8   4 925.616 234.004  10
  -9   1   4 889.506 194.289  22
   1   8   4 782.212 178.977  19
   1   8   5 639.750 205.467  10
  -9   1   5 395.932 116.809  14
  -9   1   5 506.167 201.550  12
   1   8   5 682.966 147.629  13
   1   8   5 709.175 169.476  19
   1   8   6 1641.23 320.059  10
  -9   1   6 1264.70 292.404  12
  -9   1   6 1324.74 269.296  14
   1   8   6 1392.22 245.943  19
   8  -9   7 198.453 124.296   8
   1   8   7 170.768 125.241  10
  -9   1   7 430.424 193.527  12
[truncated: 301,213 more chars]
