# Supplementary material for: Rediscovering Sodium Ionophores as Selective Agents for Lithium Recognition and Extraction
Source: Angew Chem Int Ed Engl. 2026 May 23;65(32):e3249075. doi: 10.1002/anie.3249075 (PMC13427242; doi:10.1002/anie.3249075)
Supplement: Supplementary file 3 — Supporing File 3: anie72828‐sup‐0003‐DataSet.zip. [file ANIE-65-e3249075-s001.zip › 1i_LiCl.cif]

 
data_1i_LiCl
 
_audit_creation_method            'SHELXL-2019/2'
_shelx_SHELXL_version_number      '2019/2'
_chemical_name_systematic         ?
_chemical_name_common             ?
_chemical_melting_point           ?
_chemical_formula_moiety          ?
_chemical_formula_sum
 'C18 H29 Cl Li N3 O7' 
_chemical_formula_weight          441.83

loop_
 _atom_type_symbol
 _atom_type_description
 _atom_type_scat_dispersion_real
 _atom_type_scat_dispersion_imag
 _atom_type_scat_source
 'C'  'C'   0.0181   0.0091
 'International Tables Vol C Tables 4.2.6.8 and 6.1.1.4'
 'H'  'H'   0.0000   0.0000
 'International Tables Vol C Tables 4.2.6.8 and 6.1.1.4'
 'Li'  'Li'   0.0008   0.0003
 'International Tables Vol C Tables 4.2.6.8 and 6.1.1.4'
 'N'  'N'   0.0311   0.0180
 'International Tables Vol C Tables 4.2.6.8 and 6.1.1.4'
 'O'  'O'   0.0492   0.0322
 'International Tables Vol C Tables 4.2.6.8 and 6.1.1.4'
 'Cl'  'Cl'   0.3639   0.7018
 'International Tables Vol C Tables 4.2.6.8 and 6.1.1.4'
 
_space_group_crystal_system       monoclinic
_space_group_IT_number            14
_space_group_name_H-M_alt         'P 21/c'
_space_group_name_Hall            '-P 2ybc'
 
_shelx_space_group_comment
;
The symmetry employed for this shelxl refinement is uniquely defined
by the following loop, which should always be used as a source of
symmetry information in preference to the above space-group names.
They are only intended as comments.
;
 
loop_
 _space_group_symop_operation_xyz
 'x, y, z'
 '-x, y+1/2, -z+1/2'
 '-x, -y, -z'
 'x, -y-1/2, z-1/2'
 
_cell_length_a                    10.0981(4)
_cell_length_b                    16.8557(5)
_cell_length_c                    13.1119(4)
_cell_angle_alpha                 90
_cell_angle_beta                  99.107(3)
_cell_angle_gamma                 90
_cell_volume                      2203.65(13)
_cell_formula_units_Z             4
_cell_measurement_temperature     100(2)
_cell_measurement_reflns_used     3807
_cell_measurement_theta_min       4.4260
_cell_measurement_theta_max       69.0290
 
_exptl_crystal_description        plate
_exptl_crystal_colour             colourless
_exptl_crystal_density_meas       ?
_exptl_crystal_density_method     ?
_exptl_crystal_density_diffrn     1.332          
_exptl_crystal_F_000              936
_exptl_transmission_factor_min    ?
_exptl_transmission_factor_max    ?
_exptl_crystal_size_max           0.24
_exptl_crystal_size_mid           0.20
_exptl_crystal_size_min           0.03
_exptl_absorpt_coefficient_mu     1.911
_shelx_estimated_absorpt_T_min    ?
_shelx_estimated_absorpt_T_max    ?
_exptl_absorpt_correction_type     multi-scan
_exptl_absorpt_correction_T_min   0.43802
_exptl_absorpt_correction_T_max   1.00000
_exptl_absorpt_process_details    
;
CrysAlisPro 1.171.40.45a (Rigaku Oxford Diffraction, 2019)
Empirical absorption correction using spherical harmonics,
 implemented in SCALE3 ABSPACK scaling algorithm.
;
_exptl_absorpt_special_details    ?
_diffrn_ambient_temperature       100(2)
_diffrn_radiation_wavelength      1.54184
_diffrn_radiation_type            CuK\a
_diffrn_source                    ?
_diffrn_measurement_device_type   'SuperNova, Dual, Cu at home/near, Eos'
_diffrn_measurement_method        ?
_diffrn_detector_area_resol_mean  ?
_diffrn_reflns_number             8151
_diffrn_reflns_av_unetI/netI      0.0309
_diffrn_reflns_av_R_equivalents   0.0245
_diffrn_reflns_limit_h_min        -12
_diffrn_reflns_limit_h_max        9
_diffrn_reflns_limit_k_min        -13
_diffrn_reflns_limit_k_max        20
_diffrn_reflns_limit_l_min        -13
_diffrn_reflns_limit_l_max        15
_diffrn_reflns_theta_min          4.306
_diffrn_reflns_theta_max          70.128
_diffrn_reflns_theta_full         67.684
_diffrn_measured_fraction_theta_max   0.977
_diffrn_measured_fraction_theta_full  0.996
_diffrn_reflns_Laue_measured_fraction_max    0.977
_diffrn_reflns_Laue_measured_fraction_full   0.996
_diffrn_reflns_point_group_measured_fraction_max   0.977
_diffrn_reflns_point_group_measured_fraction_full  0.996
_reflns_number_total              4089
_reflns_number_gt                 3746
_reflns_threshold_expression      'I > 2\s(I)'
_reflns_Friedel_coverage          0.000
_reflns_Friedel_fraction_max      .
_reflns_Friedel_fraction_full     .
 
_reflns_special_details
;
 Reflections were merged by SHELXL according to the crystal
 class for the calculation of statistics and refinement.
 
 _reflns_Friedel_fraction is defined as the number of unique
 Friedel pairs measured divided by the number that would be
 possible theoretically, ignoring centric projections and
 systematic absences.
;
 
_computing_data_collection        ?
_computing_cell_refinement        ?
_computing_data_reduction         ?
_computing_structure_solution     ?
_computing_structure_refinement 'SHELXL-2019/2 (Sheldrick, 2019)'
_computing_molecular_graphics     ?
_computing_publication_material   ?
_refine_special_details           ?
_refine_ls_structure_factor_coef  Fsqd
_refine_ls_matrix_type            full
_refine_ls_weighting_scheme       calc
_refine_ls_weighting_details
'w=1/[\s^2^(Fo^2^)+(0.1023P)^2^+4.1560P] where P=(Fo^2^+2Fc^2^)/3'
_atom_sites_solution_primary      ?
_atom_sites_solution_secondary    ?
_atom_sites_solution_hydrogens    mixed
_refine_ls_hydrogen_treatment     mixed
_refine_ls_extinction_method      none
_refine_ls_extinction_coef        .
_refine_ls_number_reflns          4089
_refine_ls_number_parameters      283
_refine_ls_number_restraints      0
_refine_ls_R_factor_all           0.0742
_refine_ls_R_factor_gt            0.0701
_refine_ls_wR_factor_ref          0.1979
_refine_ls_wR_factor_gt           0.1941
_refine_ls_goodness_of_fit_ref    1.041
_refine_ls_restrained_S_all       1.041
_refine_ls_shift/su_max           0.000
_refine_ls_shift/su_mean          0.000
 
loop_
 _atom_site_label
 _atom_site_type_symbol
 _atom_site_fract_x
 _atom_site_fract_y
 _atom_site_fract_z
 _atom_site_U_iso_or_equiv
 _atom_site_adp_type
 _atom_site_occupancy
 _atom_site_site_symmetry_order  
 _atom_site_calc_flag
 _atom_site_refinement_flags_posn
 _atom_site_refinement_flags_adp
 _atom_site_refinement_flags_occupancy
 _atom_site_disorder_assembly
 _atom_site_disorder_group
Li1 Li -0.3056(5) 0.3618(3) 0.0295(4) 0.0303(11) Uani 1 1 d . . . . .
O1W O -0.1651(2) 0.43809(14) 0.02792(19) 0.0325(5) Uani 1 1 d . . . . .
Cl1 Cl 0.02936(7) 0.40955(5) -0.13520(6) 0.0335(2) Uani 1 1 d . . . . .
H1W H -0.107(4) 0.428(3) -0.012(3) 0.041(11) Uiso 1 1 d . . . . .
H1V H -0.127(5) 0.483(4) 0.065(4) 0.074(16) Uiso 1 1 d . . . . .
C1A C -0.5310(3) 0.37826(19) -0.1579(2) 0.0300(7) Uani 1 1 d . . . . .
C1B C -0.4296(3) 0.34248(19) -0.2017(2) 0.0305(7) Uani 1 1 d . . . . .
C2A C -0.6588(4) 0.3909(2) -0.2135(3) 0.0376(8) Uani 1 1 d . . . . .
H2A H -0.726765 0.415399 -0.181948 0.045 Uiso 1 1 calc R U . . .
C2B C -0.4543(3) 0.31911(19) -0.3050(3) 0.0334(7) Uani 1 1 d . . . . .
H2B H -0.387087 0.294996 -0.337729 0.040 Uiso 1 1 calc R U . . .
C3A C -0.6845(4) 0.3669(2) -0.3161(3) 0.0391(8) Uani 1 1 d . . . . .
H3A H -0.770710 0.373909 -0.356103 0.047 Uiso 1 1 calc R U . . .
C3B C -0.5838(3) 0.3332(2) -0.3577(2) 0.0331(7) Uani 1 1 d . . . . .
C4A C -0.6022(3) 0.40813(19) 0.0023(2) 0.0290(7) Uani 1 1 d . . . . .
H4A1 H -0.675682 0.370145 -0.020739 0.035 Uiso 1 1 calc R U . . .
H4A2 H -0.638534 0.462724 -0.005955 0.035 Uiso 1 1 calc R U . . .
C4B C -0.2230(3) 0.2709(2) -0.1516(3) 0.0352(7) Uani 1 1 d . . . . .
H4B1 H -0.144408 0.292080 -0.179192 0.042 Uiso 1 1 calc R U . . .
H4B2 H -0.269184 0.231823 -0.201346 0.042 Uiso 1 1 calc R U . . .
C5A C -0.5411(3) 0.39256(18) 0.1140(2) 0.0271(6) Uani 1 1 d . . . . .
C5B C -0.1788(3) 0.2319(2) -0.0458(3) 0.0354(8) Uani 1 1 d . . . . .
C6A C -0.5703(4) 0.3745(2) 0.2919(2) 0.0336(7) Uani 1 1 d . . . . .
H6A1 H -0.493165 0.337861 0.294996 0.040 Uiso 1 1 calc R U . . .
H6A2 H -0.640238 0.347599 0.324282 0.040 Uiso 1 1 calc R U . . .
C6B C -0.0609(4) 0.1289(2) 0.0567(3) 0.0472(9) Uani 1 1 d . . . . .
H6B1 H -0.038550 0.169224 0.111587 0.057 Uiso 1 1 calc R U . . .
H6B2 H 0.020751 0.096969 0.054081 0.057 Uiso 1 1 calc R U . . .
C7A C -0.5254(4) 0.4489(2) 0.3528(3) 0.0441(9) Uani 1 1 d . . . . .
H7A1 H -0.452091 0.473939 0.323860 0.066 Uiso 1 1 calc R U . . .
H7A2 H -0.494341 0.434812 0.425173 0.066 Uiso 1 1 calc R U . . .
H7A3 H -0.600892 0.485906 0.348803 0.066 Uiso 1 1 calc R U . . .
C7B C -0.1700(4) 0.0746(2) 0.0858(3) 0.0489(9) Uani 1 1 d . . . . .
H7B1 H -0.187516 0.031572 0.035145 0.073 Uiso 1 1 calc R U . . .
H7B2 H -0.252399 0.105163 0.086502 0.073 Uiso 1 1 calc R U . . .
H7B3 H -0.140201 0.052045 0.154532 0.073 Uiso 1 1 calc R U . . .
C8A C -0.7695(3) 0.4062(2) 0.1587(3) 0.0371(8) Uani 1 1 d . . . . .
H8A1 H -0.788337 0.437156 0.093820 0.045 Uiso 1 1 calc R U . . .
H8A2 H -0.798194 0.438456 0.214414 0.045 Uiso 1 1 calc R U . . .
C8B C -0.0457(4) 0.1385(2) -0.1342(3) 0.0452(9) Uani 1 1 d . . . . .
H8B1 H 0.049173 0.122656 -0.113764 0.054 Uiso 1 1 calc R U . . .
H8B2 H -0.048767 0.181234 -0.186339 0.054 Uiso 1 1 calc R U . . .
C9A C -0.8512(4) 0.3297(2) 0.1463(3) 0.0418(8) Uani 1 1 d . . . . .
H9A1 H -0.827343 0.299026 0.088279 0.063 Uiso 1 1 calc R U . . .
H9A2 H -0.947013 0.342536 0.132741 0.063 Uiso 1 1 calc R U . . .
H9A3 H -0.831668 0.298257 0.209755 0.063 Uiso 1 1 calc R U . . .
C9B C -0.1253(5) 0.0678(3) -0.1825(3) 0.0535(10) Uani 1 1 d . . . . .
H9B1 H -0.131658 0.027807 -0.129204 0.080 Uiso 1 1 calc R U . . .
H9B2 H -0.080026 0.044884 -0.236370 0.080 Uiso 1 1 calc R U . . .
H9B3 H -0.215581 0.085099 -0.212915 0.080 Uiso 1 1 calc R U . . .
N1A N -0.6236(3) 0.39145(17) 0.1836(2) 0.0314(6) Uani 1 1 d . . . . .
N1B N -0.0978(3) 0.16957(18) -0.0424(2) 0.0382(7) Uani 1 1 d . . . . .
N2 N -0.6123(3) 0.30589(19) -0.4663(2) 0.0399(7) Uani 1 1 d . . . . .
O1A O -0.4952(2) 0.39789(13) -0.05610(16) 0.0290(5) Uani 1 1 d . . . . .
O1B O -0.3117(2) 0.33321(14) -0.13500(18) 0.0354(5) Uani 1 1 d . . . . .
O2A O -0.4184(2) 0.38009(13) 0.13706(16) 0.0291(5) Uani 1 1 d . . . . .
O2B O -0.2194(2) 0.25828(14) 0.03275(19) 0.0380(6) Uani 1 1 d . . . . .
O3 O -0.7248(3) 0.3191(2) -0.51342(19) 0.0514(7) Uani 1 1 d . . . . .
O4 O -0.5240(3) 0.27226(17) -0.5038(2) 0.0486(7) Uani 1 1 d . . . . .
 
loop_
 _atom_site_aniso_label
 _atom_site_aniso_U_11
 _atom_site_aniso_U_22
 _atom_site_aniso_U_33
 _atom_site_aniso_U_23
 _atom_site_aniso_U_13
 _atom_site_aniso_U_12
Li1 0.030(3) 0.030(3) 0.032(3) -0.004(2) 0.007(2) 0.000(2)
O1W 0.0305(12) 0.0334(13) 0.0354(12) -0.0041(10) 0.0105(10) -0.0045(10)
Cl1 0.0289(4) 0.0386(4) 0.0354(4) -0.0063(3) 0.0130(3) -0.0124(3)
C1A 0.0370(17) 0.0287(16) 0.0240(14) 0.0046(12) 0.0041(12) -0.0043(13)
C1B 0.0369(17) 0.0266(15) 0.0282(15) 0.0033(12) 0.0062(13) -0.0066(13)
C2A 0.0371(18) 0.0422(19) 0.0332(17) 0.0059(14) 0.0049(14) 0.0045(15)
C2B 0.0385(18) 0.0257(15) 0.0385(17) 0.0021(13) 0.0134(14) -0.0012(13)
C3A 0.0359(18) 0.046(2) 0.0346(18) 0.0067(15) 0.0034(14) 0.0021(15)
C3B 0.0343(17) 0.0380(17) 0.0269(15) 0.0105(13) 0.0040(13) -0.0041(14)
C4A 0.0252(14) 0.0322(16) 0.0311(16) 0.0055(12) 0.0091(12) 0.0002(12)
C4B 0.0340(17) 0.0317(17) 0.0424(19) -0.0094(14) 0.0137(14) -0.0016(14)
C5A 0.0288(15) 0.0238(14) 0.0307(15) 0.0007(12) 0.0104(12) 0.0009(12)
C5B 0.0285(16) 0.0280(16) 0.052(2) -0.0093(14) 0.0147(14) -0.0035(13)
C6A 0.0400(18) 0.0355(17) 0.0278(16) 0.0033(13) 0.0134(13) 0.0049(14)
C6B 0.0358(18) 0.044(2) 0.060(2) -0.0125(18) 0.0023(17) 0.0053(16)
C7A 0.052(2) 0.041(2) 0.041(2) -0.0018(16) 0.0125(16) -0.0024(17)
C7B 0.047(2) 0.044(2) 0.055(2) 0.0008(18) 0.0074(18) 0.0079(17)
C8A 0.0295(17) 0.0433(19) 0.0416(19) 0.0113(15) 0.0149(14) 0.0097(14)
C8B 0.0354(18) 0.050(2) 0.051(2) -0.0071(18) 0.0088(16) 0.0125(17)
C9A 0.0307(17) 0.050(2) 0.047(2) 0.0090(17) 0.0126(15) 0.0026(15)
C9B 0.059(3) 0.044(2) 0.055(2) -0.0126(19) -0.0001(19) 0.0113(19)
N1A 0.0312(14) 0.0348(14) 0.0306(14) 0.0055(11) 0.0129(11) 0.0061(11)
N1B 0.0309(14) 0.0359(15) 0.0483(17) -0.0067(13) 0.0078(12) 0.0038(12)
N2 0.0456(17) 0.0430(17) 0.0319(15) 0.0038(13) 0.0084(13) -0.0009(14)
O1A 0.0287(11) 0.0350(12) 0.0240(10) 0.0021(8) 0.0063(8) -0.0019(9)
O1B 0.0331(12) 0.0327(12) 0.0424(13) -0.0099(10) 0.0122(10) 0.0013(10)
O2A 0.0265(11) 0.0353(12) 0.0262(11) -0.0037(9) 0.0058(8) 0.0006(9)
O2B 0.0417(13) 0.0311(12) 0.0448(14) -0.0021(10) 0.0185(11) 0.0018(10)
O3 0.0349(13) 0.088(2) 0.0297(12) 0.0079(13) 0.0003(10) -0.0004(14)
O4 0.0603(17) 0.0495(16) 0.0357(13) -0.0022(11) 0.0065(12) 0.0165(14)
 
_geom_special_details
;
 All esds (except the esd in the dihedral angle between two l.s. planes)
 are estimated using the full covariance matrix.  The cell esds are taken
 into account individually in the estimation of esds in distances, angles
 and torsion angles; correlations between esds in cell parameters are only
 used when they are defined by crystal symmetry.  An approximate (isotropic)
 treatment of cell esds is used for estimating esds involving l.s. planes.
;
 
loop_
 _geom_bond_atom_site_label_1
 _geom_bond_atom_site_label_2
 _geom_bond_distance
 _geom_bond_site_symmetry_2
 _geom_bond_publ_flag
Li1 O1W 1.918(6) . ?
Li1 O2B 1.947(6) . ?
Li1 O2A 1.972(6) . ?
Li1 O1A 2.148(6) . ?
Li1 O1B 2.202(6) . ?
C1A O1A 1.368(4) . ?
C1A C1B 1.388(5) . ?
C1A C2A 1.394(5) . ?
C1B O1B 1.370(4) . ?
C1B C2B 1.395(5) . ?
C2A C3A 1.390(5) . ?
C2B C3B 1.399(5) . ?
C3A C3B 1.352(5) . ?
C3B N2 1.482(4) . ?
C4A O1A 1.430(4) . ?
C4A C5A 1.520(4) . ?
C4B O1B 1.420(4) . ?
C4B C5B 1.535(5) . ?
C5A O2A 1.246(4) . ?
C5A N1A 1.329(4) . ?
C5B O2B 1.249(4) . ?
C5B N1B 1.328(4) . ?
C6A N1A 1.466(4) . ?
C6A C7A 1.516(5) . ?
C6B N1B 1.463(5) . ?
C6B C7B 1.527(6) . ?
C8A N1A 1.479(4) . ?
C8A C9A 1.526(5) . ?
C8B N1B 1.484(5) . ?
C8B C9B 1.518(6) . ?
N2 O4 1.224(4) . ?
N2 O3 1.224(4) . ?
 
loop_
 _geom_angle_atom_site_label_1
 _geom_angle_atom_site_label_2
 _geom_angle_atom_site_label_3
 _geom_angle
 _geom_angle_site_symmetry_1
 _geom_angle_site_symmetry_3
 _geom_angle_publ_flag
O1W Li1 O2B 105.8(3) . . ?
O1W Li1 O2A 114.5(3) . . ?
O2B Li1 O2A 115.6(3) . . ?
O1W Li1 O1A 113.8(3) . . ?
O2B Li1 O1A 128.6(3) . . ?
O2A Li1 O1A 76.2(2) . . ?
O1W Li1 O1B 92.4(2) . . ?
O2B Li1 O1B 76.6(2) . . ?
O2A Li1 O1B 143.6(3) . . ?
O1A Li1 O1B 70.46(18) . . ?
O1A C1A C1B 114.2(3) . . ?
O1A C1A C2A 123.6(3) . . ?
C1B C1A C2A 122.2(3) . . ?
O1B C1B C1A 114.2(3) . . ?
O1B C1B C2B 126.2(3) . . ?
C1A C1B C2B 119.6(3) . . ?
C3A C2A C1A 118.5(3) . . ?
C1B C2B C3B 116.2(3) . . ?
C3B C3A C2A 118.4(3) . . ?
C3A C3B C2B 125.2(3) . . ?
C3A C3B N2 118.2(3) . . ?
C2B C3B N2 116.5(3) . . ?
O1A C4A C5A 105.6(2) . . ?
O1B C4B C5B 106.2(3) . . ?
O2A C5A N1A 122.6(3) . . ?
O2A C5A C4A 120.0(3) . . ?
N1A C5A C4A 117.4(3) . . ?
O2B C5B N1B 122.3(4) . . ?
O2B C5B C4B 120.4(3) . . ?
N1B C5B C4B 117.3(3) . . ?
N1A C6A C7A 112.5(3) . . ?
N1B C6B C7B 114.3(3) . . ?
N1A C8A C9A 112.6(3) . . ?
N1B C8B C9B 112.5(3) . . ?
C5A N1A C6A 119.6(3) . . ?
C5A N1A C8A 123.9(3) . . ?
C6A N1A C8A 116.6(3) . . ?
C5B N1B C6B 118.0(3) . . ?
C5B N1B C8B 123.2(3) . . ?
C6B N1B C8B 118.8(3) . . ?
O4 N2 O3 124.0(3) . . ?
O4 N2 C3B 119.1(3) . . ?
O3 N2 C3B 116.9(3) . . ?
C1A O1A C4A 116.5(2) . . ?
C1A O1A Li1 121.2(2) . . ?
C4A O1A Li1 116.2(2) . . ?
C1B O1B C4B 119.5(3) . . ?
C1B O1B Li1 119.1(2) . . ?
C4B O1B Li1 113.0(2) . . ?
C5A O2A Li1 121.2(3) . . ?
C5B O2B Li1 120.3(3) . . ?
 
_refine_diff_density_max    0.939
_refine_diff_density_min   -0.478
_refine_diff_density_rms    0.081

_shelx_res_file
;
TITL OK_R2_LiCl in P2(1)/c
    shelx.res
    created by SHELXL-2019/2 at 16:00:37 on 15-Apr-2024
CELL  1.54184  10.0981  16.8557  13.1119   90.000   99.107   90.000
ZERR     4.00   0.0004   0.0005   0.0004    0.000    0.003    0.000
LATT   1
SYMM  - X, 1/2 + Y, 1/2 - Z
SFAC  C    H    LI   N    O    CL
UNIT  72 116 4 12 28 4
MERG   2
OMIT    -3.00 180.00
FMAP   2
PLAN   20
ACTA
BOND
L.S.  15
TEMP  -173.00
WGHT    0.102300    4.156000
FVAR       4.27816
LI1   3   -0.305610    0.361777    0.029535    11.00000    0.02994    0.03021 =
         0.03169   -0.00356    0.00744    0.00050
O1W   5   -0.165055    0.438091    0.027920    11.00000    0.03053    0.03342 =
         0.03537   -0.00408    0.01047   -0.00447
CL1   6    0.029361    0.409551   -0.135204    11.00000    0.02894    0.03859 =
         0.03544   -0.00628    0.01299   -0.01240
H1W   2   -0.107462    0.427712   -0.011689    11.00000    0.04082
H1V   2   -0.127439    0.482819    0.064785    11.00000    0.07427
MOLE  1
C1A   1   -0.531026    0.378260   -0.157948    11.00000    0.03705    0.02875 =
         0.02400    0.00458    0.00413   -0.00432
C1B   1   -0.429619    0.342478   -0.201655    11.00000    0.03694    0.02663 =
         0.02821    0.00326    0.00619   -0.00656
C2A   1   -0.658807    0.390910   -0.213511    11.00000    0.03708    0.04218 =
         0.03320    0.00588    0.00490    0.00448
AFIX  43
H2A   2   -0.726765    0.415399   -0.181948    11.00000   -1.20000
AFIX   0
C2B   1   -0.454320    0.319113   -0.305005    11.00000    0.03849    0.02569 =
         0.03847    0.00215    0.01344   -0.00118
AFIX  43
H2B   2   -0.387087    0.294996   -0.337729    11.00000   -1.20000
AFIX   0
C3A   1   -0.684489    0.366877   -0.316117    11.00000    0.03590    0.04612 =
         0.03464    0.00674    0.00342    0.00206
AFIX  43
H3A   2   -0.770710    0.373909   -0.356103    11.00000   -1.20000
AFIX   0
C3B   1   -0.583751    0.333237   -0.357651    11.00000    0.03432    0.03796 =
         0.02687    0.01047    0.00397   -0.00409
C4A   1   -0.602242    0.408134    0.002255    11.00000    0.02519    0.03225 =
         0.03114    0.00549    0.00909    0.00017
AFIX  23
H4A1  2   -0.675682    0.370145   -0.020739    11.00000   -1.20000
H4A2  2   -0.638534    0.462724   -0.005955    11.00000   -1.20000
AFIX   0
C4B   1   -0.222999    0.270855   -0.151561    11.00000    0.03397    0.03167 =
         0.04245   -0.00938    0.01368   -0.00163
AFIX  23
H4B1  2   -0.144408    0.292080   -0.179192    11.00000   -1.20000
H4B2  2   -0.269184    0.231823   -0.201346    11.00000   -1.20000
AFIX   0
C5A   1   -0.541099    0.392556    0.114026    11.00000    0.02877    0.02381 =
         0.03067    0.00069    0.01037    0.00095
C5B   1   -0.178846    0.231866   -0.045836    11.00000    0.02845    0.02796 =
         0.05247   -0.00927    0.01468   -0.00346
C6A   1   -0.570281    0.374529    0.291916    11.00000    0.04002    0.03548 =
         0.02777    0.00333    0.01335    0.00492
AFIX  23
H6A1  2   -0.493165    0.337861    0.294996    11.00000   -1.20000
H6A2  2   -0.640238    0.347599    0.324282    11.00000   -1.20000
AFIX   0
C6B   1   -0.060935    0.128901    0.056666    11.00000    0.03581    0.04415 =
         0.06001   -0.01246    0.00232    0.00529
AFIX  23
H6B1  2   -0.038550    0.169224    0.111587    11.00000   -1.20000
H6B2  2    0.020751    0.096969    0.054081    11.00000   -1.20000
AFIX   0
C7A   1   -0.525437    0.448868    0.352822    11.00000    0.05190    0.04081 =
         0.04139   -0.00184    0.01250   -0.00239
AFIX 137
H7A1  2   -0.452091    0.473939    0.323860    11.00000   -1.50000
H7A2  2   -0.494341    0.434812    0.425173    11.00000   -1.50000
H7A3  2   -0.600892    0.485906    0.348803    11.00000   -1.50000
AFIX   0
C7B   1   -0.170036    0.074552    0.085823    11.00000    0.04732    0.04415 =
         0.05506    0.00075    0.00736    0.00788
AFIX 137
H7B1  2   -0.187516    0.031572    0.035145    11.00000   -1.50000
H7B2  2   -0.252399    0.105163    0.086502    11.00000   -1.50000
H7B3  2   -0.140201    0.052045    0.154532    11.00000   -1.50000
AFIX   0
C8A   1   -0.769546    0.406213    0.158675    11.00000    0.02951    0.04328 =
         0.04162    0.01127    0.01493    0.00967
AFIX  23
H8A1  2   -0.788337    0.437156    0.093820    11.00000   -1.20000
H8A2  2   -0.798194    0.438456    0.214414    11.00000   -1.20000
AFIX   0
C8B   1   -0.045720    0.138495   -0.134229    11.00000    0.03544    0.05001 =
         0.05075   -0.00711    0.00882    0.01248
AFIX  23
H8B1  2    0.049173    0.122656   -0.113764    11.00000   -1.20000
H8B2  2   -0.048767    0.181234   -0.186339    11.00000   -1.20000
AFIX   0
C9A   1   -0.851197    0.329660    0.146251    11.00000    0.03065    0.05004 =
         0.04688    0.00900    0.01265    0.00258
AFIX 137
H9A1  2   -0.827343    0.299026    0.088279    11.00000   -1.50000
H9A2  2   -0.947013    0.342536    0.132741    11.00000   -1.50000
H9A3  2   -0.831668    0.298257    0.209755    11.00000   -1.50000
AFIX   0
C9B   1   -0.125297    0.067808   -0.182452    11.00000    0.05853    0.04443 =
         0.05453   -0.01263   -0.00011    0.01130
AFIX 137
H9B1  2   -0.131658    0.027807   -0.129204    11.00000   -1.50000
H9B2  2   -0.080026    0.044884   -0.236370    11.00000   -1.50000
H9B3  2   -0.215581    0.085099   -0.212915    11.00000   -1.50000
AFIX   0
N1A   4   -0.623628    0.391447    0.183552    11.00000    0.03119    0.03484 =
         0.03061    0.00552    0.01287    0.00607
N1B   4   -0.097757    0.169574   -0.042353    11.00000    0.03089    0.03589 =
         0.04830   -0.00673    0.00784    0.00382
N2    4   -0.612334    0.305892   -0.466344    11.00000    0.04560    0.04300 =
         0.03194    0.00382    0.00837   -0.00086
O1A   5   -0.495175    0.397887   -0.056096    11.00000    0.02867    0.03498 =
         0.02403    0.00207    0.00633   -0.00192
O1B   5   -0.311695    0.333214   -0.135001    11.00000    0.03311    0.03272 =
         0.04237   -0.00990    0.01219    0.00131
O2A   5   -0.418432    0.380093    0.137059    11.00000    0.02647    0.03533 =
         0.02617   -0.00368    0.00583    0.00065
O2B   5   -0.219392    0.258276    0.032753    11.00000    0.04174    0.03115 =
         0.04483   -0.00207    0.01852    0.00178
O3    5   -0.724803    0.319109   -0.513422    11.00000    0.03493    0.08789 =
         0.02971    0.00786    0.00033   -0.00039
O4    5   -0.523973    0.272262   -0.503806    11.00000    0.06030    0.04951 =
         0.03565   -0.00223    0.00650    0.01649
HKLF    4


REM  OK_R2_LiCl in P2(1)/c
REM wR2 = 0.1979, GooF = S = 1.041, Restrained GooF = 1.041 for all data
REM R1 = 0.0701 for 3746 Fo > 4sig(Fo) and 0.0742 for all 4089 data
REM 283 parameters refined using 0 restraints

END

WGHT      0.1022      4.1498

REM Highest difference peak  0.939,  deepest hole -0.478,  1-sigma level  0.081
Q1    1  -0.7705  0.4266 -0.4100  11.00000  0.05    0.94
Q2    1   0.0596  0.3853 -0.1555  11.00000  0.05    0.92
Q3    1  -0.7005  0.3705 -0.4218  11.00000  0.05    0.87
Q4    1  -0.3613  0.3030 -0.2913  11.00000  0.05    0.67
Q5    1   0.0169  0.4319 -0.1535  11.00000  0.05    0.66
Q6    1  -0.5866  0.3833 -0.2385  11.00000  0.05    0.51
Q7    1  -0.4798  0.3147 -0.3766  11.00000  0.05    0.49
Q8    1  -0.0215  0.1115 -0.0736  11.00000  0.05    0.38
Q9    1  -0.1576  0.2615 -0.0998  11.00000  0.05    0.36
Q10   1  -0.1805  0.2524  0.0957  11.00000  0.05    0.32
Q11   1  -0.0552  0.1127  0.1258  11.00000  0.05    0.29
Q12   1  -0.1653  0.5610  0.0808  11.00000  0.05    0.24
Q13   1  -0.5981  0.3761 -0.3430  11.00000  0.05    0.21
Q14   1  -0.1292  0.5279  0.1250  11.00000  0.05    0.21
Q15   1   0.1204  0.3386 -0.1996  11.00000  0.05    0.20
Q16   1  -0.0757  0.4691 -0.1339  11.00000  0.05    0.20
Q17   1  -0.4666  0.3562 -0.1612  11.00000  0.05    0.19
Q18   1  -0.2548  0.3067 -0.0982  11.00000  0.05    0.19
Q19   1   0.0900  0.4089 -0.2411  11.00000  0.05    0.19
Q20   1  -0.0751  0.3561 -0.1220  11.00000  0.05    0.18
;
_shelx_res_checksum   19064

_shelx_hkl_file
;
   0   0   1 57.6441 13.1257   4
   0   0  -1 53.6230 12.9539   4
   0   0  -2 88156.6 751.780   4
   0   0   3 50.9471 24.7085   6
   0   0  -3 24.6254 20.5819   4
   0   0   4 98946.1 1000.59   6
   0   0  -4 93556.9 1073.79   4
   0   0   5 29.7582 27.1967   6
   0   0  -5 2.91162 26.1383   4
   0   0   6 478391. 3190.17   6
   0   0   7 33.7134 35.8839   6
   0   0   8 12684.9 514.855   6
   0   0   9-13.2619 41.5371   6
   0   0 -10 18470.4 682.308   5
   0   0  10 18169.5 528.096  16
   0   0  11 70.8981 50.1079  16
   0   0  12 21072.4 604.836  16
   0   0  13-4.35879 29.7792  16
   0   0  14 9178.56 355.466  16
   0   0  15 144.201 48.1003  16
   0   1   0 17.3276 7.56900   1
   0   1  -1 75789.3 620.003   2
   0  -1   2 5157.28 172.944   4
   0  -1  -3 25319.4 452.865   4
   0  -1   3 24441.1 479.147   4
   0  -1   4 14897.5 352.635   6
   0   1   4 14385.6 385.185   6
   0  -1  -4 14184.7 393.823   4
   0   1   5 447.498 79.4535   6
   0  -1   5 325.352 60.3612   6
   0  -1  -5 387.845 75.6023   4
   0   1   6 1647.59 168.554   6
   0  -1   6 1280.11 140.473   6
   0  -1   7 55816.8 992.459   6
   0   1   7 56142.4 1064.20   6
   0   1   8 293.548 84.2351   6
   0  -1   8 342.554 88.5993   6
   0   1   9 557.842 119.303   6
   0   1  10 2171.31 247.533   6
   0   1  10 2121.80 178.750  16
   0  -1  10 2292.22 190.288  16
   0   1 -11 12558.8 600.532   5
   0  -1  11 14055.9 489.081  16
   0   1  11 13214.0 468.545  16
   0   1  12 7277.41 351.260  16
   0  -1  12 7559.12 360.561  16
   0  -1  13 85.7281 48.9716  16
   0   1  13 99.4993 46.2011  16
   0  -1  14 849.034 114.191  16
   0   1  14 773.541 104.151  16
   0  -1  15 737.677 95.1539  16
   0   1  15 730.893 90.2916  16
   0   2   0 65486.0 521.756   1
   0  -2   0 62819.0 526.524   2
   0   2  -1 23880.3 352.597   2
   0   2  -1 26725.4 320.612   3
   0  -2   2 58763.0 679.933   4
   0   2  -2 67180.8 719.905   2
   0   2  -3 13156.1 362.318   2
   0   2   3 13334.0 392.251   7
   0  -2   3 12937.7 355.023   4
   0  -2   4 57137.3 673.010   6
   0  -2   4 55500.1 875.905   4
   0   2  -5 809.857 116.156   2
   0  -2   5 673.393 84.4884   6
   0  -2  -5 691.165 97.3235   4
   0   2   5 645.575 97.7456   6
   0   2   6 17443.8 556.905   6
   0  -2   6 16650.4 472.923   6
   0  -2   7 4632.43 267.094   6
   0   2   7 4704.40 311.720   6
   0   2   8 116.638 58.9253   6
   0   2   9 1274.59 180.641   6
   0   2  10 219.678 83.8747   6
   0  -2  10 268.393 67.7031  16
   0   2  10 157.491 53.8377  16
   0   2 -11 5217.45 398.644   5
   0   2  11 5706.37 306.733  16
   0  -2  11 5684.66 311.855  16
   0   2  12 626.454 104.010  16
   0  -2  12 582.071 105.004  16
   0   2  13 10727.9 408.483  16
   0  -2  13 11942.0 446.538  16
   0   2  14 102.267 43.1876  16
   0  -2  14 68.7144 38.8013  16
   0   2  15 42.4941 30.0333  16
   0  -2  15 24.3276 24.2870  16
   0  -3   0 287.162 40.9855   2
   0   3   0 406.821 47.6609   1
   0   3  -1 20755.6 375.547   2
   0  -3  -1 19791.4 361.552   1
   0   3  -2 9831.16 288.853   2
   0   3   2 10047.7 276.947   6
   0   3  -3 272458. 1983.71   2
   0   3   3 268802. 1888.80   6
   0  -3   4 26671.1 621.905   4
   0   3  -4 26339.1 633.279   2
   0   3   4 27319.4 588.121   6
   0   3   4 26728.0 665.614   7
   0  -3   5 44891.5 659.628   6
   0  -3  -5 43762.4 793.561   4
   0   3   6 398.945 89.3826   6
   0   3   7 9482.26 454.914   6
   0   3   8 190.237 78.8830   6
   0   3   9 537.560 118.818   6
   0   3  10 5779.86 295.090  16
   0  -3  10 5879.48 309.282  16
   0   3  10 5331.30 410.884   6
   0   3 -11 2647.28 291.595   5
   0  -3  11 2997.17 226.049  16
   0   3  11 2056.79 184.030  16
   0   3  12 8446.03 371.337  16
   0  -3  12 9656.46 408.098  16
   0   3  13 1410.06 144.916  16
   0  -3  13 1438.95 156.409  16
   0   3  14 3169.71 200.762  16
   0  -3  14 3335.80 216.328  16
   0  -3  15 60.0761 35.2751  16
   0   4   0 999999. 4829.86   7
   0  -4  -1 43020.2 594.282   1
   0  -4   1 43974.8 625.901   2
   0  -4   1 44183.6 565.563   3
   0   4  -2 112892. 1099.13   2
   0   4   2 110161. 1004.43   6
   0  -4   3 41201.8 733.169   4
   0   4  -3 40069.3 726.107   2
   0  -4  -3 35134.6 706.863   1
   0   4   3 36355.0 663.898   6
   0   4  -3 45459.7 706.461   3
   0   4   3 33150.9 746.397   7
   0   4   4 183995. 1746.26   6
   0   4   4 176924. 1942.08   7
   0   4   5 26696.5 678.004   6
   0   4   6 13199.3 516.204   6
   0   4   7 9424.28 464.501   6
   0   4   8 85.7123 53.4118   6
   0   4   9 2550.40 271.601   6
   0   4 -10 2491.72 280.395   5
   0  -4  10 2488.53 204.433  16
   0   4  10 2396.17 216.921  10
   0   4  10 2690.31 301.610   6
   0   4 -11 1212.98 196.455   5
   0  -4  11 1105.36 142.036  16
   0  -4  12 9121.94 399.183  16
   0  -4  13 1949.13 177.367  16
   0  -4  14 4487.23 245.550  16
   0  -4  15 254.824 51.8249  16
   0   5   0 436.532 69.2903   8
   0   5   0 610.336 74.8618   1
   0   5   0 540.844 84.9261   7
   0  -5   0 540.160 72.0542   2
   0   5  -1 386371. 2239.79   1
   0   5  -1 384723. 2419.19   2
   0  -5  -1 376121. 2304.72   2
   0   5   1 380192. 2687.57   7
   0   5  -1 383009. 2582.16   7
   0   5   1 382104. 2104.28   6
   0  -5   1 380423. 2425.13   2
   0  -5   1 380967. 2233.69   3
   0   5  -2 21537.9 528.276   2
   0   5   2 19017.0 556.089   7
   0   5   2 22099.6 476.104   6
   0  -5   2 20835.6 516.223   2
   0  -5  -2 21200.3 515.839   1
   0   5  -2 19481.7 498.327   7
   0   5  -3 1380.53 127.155   3
   0  -5  -3 1263.94 142.108   1
   0   5   3 930.279 109.839   6
   0   5   3 1015.70 146.449   7
   0   5  -3 1036.50 128.747   2
   0   5   4 38056.1 774.934   6
   0   5   4 36293.9 900.462   7
   0   5   5 32633.9 902.271   7
   0   5   5 34169.5 790.826   6
   0   5   6 38383.7 902.022   6
   0   5   7 61291.3 1218.01   6
   0   5   8 3949.58 327.848   6
   0   5   9 339.136 113.140   6
   0   5  10 3485.54 349.667   6
   0   5 -10 4519.39 383.786   5
   0  -5  10 4358.72 268.529  16
   0   5  10 3718.13 280.528  10
   0   5  11 9822.60 457.030  10
   0  -5  11 9768.66 411.243  16
   0  -5  12 3859.58 258.855  16
   0   5  12 3596.49 264.951  10
   0  -5  13 75.0248 34.4748  16
   0  -5  14 766.918 101.843  16
   0  -5  15 1972.81 137.457  16
   0   6   0 142203. 1601.69   7
   0  -6   0 141318. 1303.71   3
   0  -6   0 145112. 1408.09   2
   0  -6   1 1470.43 122.395   3
   0   6   1 1112.05 142.171   7
   0  -6  -1 1225.16 119.844   2
   0   6  -1 1314.19 143.682   7
   0   6   1 1125.00 93.8150   6
   0   6  -1 1367.92 118.683   1
   0  -6   1 1422.62 136.889   2
   0   6  -2 30760.0 686.379   2
   0   6  -2 27926.7 659.211   7
   0  -6  -2 29997.2 652.368   1
   0   6   2 28556.9 739.929   7
   0   6   2 31223.2 584.313   6
   0   6   3 5045.66 260.939   6
   0   6   3 4696.78 317.609   7
   0   6  -3 4585.20 272.760   7
   0   6   4 2069.21 228.567   7
   0   6   4 2149.67 185.715   6
   0   6   5 29523.0 754.801   6
   0   6   5 28477.6 912.676   7
   0   6   6 573.960 119.023   6
   0   6   7 12437.4 553.947   6
   0   6   8 1903.35 230.852   6
   0  -6   9 430.162 83.4088  16
   0   6   9 514.265 132.472   6
   0   6   9 472.331 99.7836  10
   0   6  10 753.041 135.551  10
   0   6 -10 724.687 158.951   5
   0  -6  10 763.956 115.471  16
   0   6  11 2228.80 219.149  10
   0  -6  11 1538.58 160.987  16
   0  -6  12 408.115 89.7745  16
   0   6  12 248.768 75.5571  10
   0  -6  13-13.3037 30.3126  16
   0  -6  14 144.701 42.6445  16
   0   7   0 113.120 64.0978   7
   0  -7   0 45.0902 31.7341   3
   0   7   0 91.3008 47.5562   8
   0   7  -1 4722.03 285.258   8
   0   7  -1 5314.28 311.177   7
   0  -7   1 5219.03 248.216   3
   0   7  -1 5397.02 257.929   1
   0   7   1 5651.75 335.529   7
   0   7   2 960.331 106.015   6
   0   7   2 856.214 137.747   7
   0   7  -2 1013.69 133.304   7
   0   7   3 2056.90 229.225   7
   0   7   3 2473.40 189.461   6
   0   7   4 1090.13 140.220   6
   0   7   4 1033.79 182.104   7
   0   7   5 774.867 127.942   6
   0   7   5 505.036 131.607   7
   0   7   6 379.607 91.1806   6
   0   7   7 2447.10 257.810   6
   0   7   8 262.142 96.9043   6
   0  -7   9 226.971 59.4136  16
   0   7   9 130.352 67.2272  10
   0   7  -9 299.956 104.883   5
   0   7   9 107.242 69.2386   6
   0   7 -10 1260.32 207.966   5
   0   7  10 1165.53 163.796  10
   0  -7  10 969.781 126.146  16
   0  -7  11 4016.78 256.847  16
   0   7  11 3977.11 296.204  10
   0  -7  12 8335.23 358.149  16
   0   7  12 8429.10 408.530  10
   0  -7  13 49.8430 35.2185  16
   0   7  13 86.7689 48.3132  10
   0  -7  14 597.708 81.6795  16
   0   8   0 2252.35 203.522   8
   0   8   0 2811.93 247.680   7
   0   8  -1 2182.51 217.122   7
   0   8  -1 2168.24 205.886   8
   0   8   1 2258.31 229.626   7
   0   8  -2 4502.53 303.919   7
   0   8   2 4027.48 315.334   7
   0   8   3 20234.3 770.700   7
   0   8   3 21677.9 602.245   6
   0   8   4 1788.65 247.182   7
   0   8   4 2159.54 204.747   6
   0   8   5 117.817 55.8147   6
   0   8   5 185.591 83.1275   7
   0   8   6 1064.95 169.711   6
   0   8   7 1925.46 236.114   6
   0   8  -8 1950.41 244.089   5
   0   8   8 1901.59 252.589   6
   0   8   8 1624.37 189.047  10
   0   8  -9 11538.1 610.117   5
   0   8   9 12016.9 524.443  10
   0   8  10 256.639 76.2507  10
   0  -8  10 412.803 82.3067  16
   0  -8  11 2103.54 184.421  16
   0   8  11 1946.14 211.522  10
   0   8  12 182.276 68.4912  10
   0  -8  12 238.829 60.6125  16
   0   8  13 3871.65 243.796  10
   0  -8  13 3581.69 203.163  16
   0  -8  14 54.9867 29.1091  16
   0   9   0 397.699 99.3302   7
   0   9   1 34868.3 973.439   7
   0   9  -1 35026.7 932.688   7
   0   9  -1 33219.2 867.677   8
   0   9   2 1453.16 201.927   7
   0   9  -2 1055.73 166.578   8
   0   9  -2 1140.14 161.638   7
   0   9   3 55219.5 1361.78   7
   0   9  -4 3919.51 278.252   5
   0   9   4 4531.57 409.318   7
   0   9   5 1529.66 196.398   6
   0   9  -5 1318.05 173.427   5
   0   9   5 1554.26 251.298   7
   0   9  -6 2006.92 227.460   5
   0   9  -7 5810.05 406.006   5
   0   9   8 5571.61 357.973  10
   0   9  -8 5379.36 408.356   5
   0   9  -9 3268.21 328.129   5
   0   9   9 2893.02 269.838  10
   0   9  10 2145.20 230.769  10
   0   9  11 2514.99 235.031  10
   0   9  12 716.309 119.647  10
   0   9  13 225.989 62.5025  10
   0  10   0 6430.31 434.464   7
   0  10   1 14193.9 659.631   7
   0  10  -1 15016.7 648.078   7
   0  10   2 1108.62 198.814   7
   0  10  -3 6325.48 458.938   8
   0  10   3 6178.53 487.279   7
   0  10   4 7555.55 557.752   7
   0  10   5 10513.8 672.471   7
   0  10  -5 11449.3 532.285   5
   0  10  -6 446.684 115.036   5
   0  10  -7 11160.1 576.810   5
   0  10   7 9659.21 529.668  12
   0  10   7 10046.9 476.619  10
   0  10  -8 1264.26 199.735   5
   0  10   8 1370.38 185.069  10
   0  10   9 1952.10 216.504  10
   0  10  10 353.874 97.0255  10
   0  10  11 5029.83 326.789  10
   0  10  12 481.806 94.7044  10
   0  10  13 6001.08 280.685  10
   0  11   0 291.769 106.372   7
   0  11  -1 14864.2 686.426   7
   0  11   1 15490.9 739.479   7
   0  11   2 5690.18 480.936   7
   0  11   3 25423.7 1043.54   7
   0  11   4 7061.01 563.821   7
   0  11  -4 6035.79 519.608   8
   0  11  -5 2802.05 389.782   8
   0  11   6 2616.58 287.147  12
   0  11   6 2941.28 254.812  14
   0  11   6 3479.51 275.981  10
   0  11   7 7197.75 414.938  10
   0  11   8 49.2708 52.0498  10
   0  11   9 703.653 134.749  10
   0  11  10-25.4991 65.9668  10
   0  11  11 1974.29 208.186  10
   0  11  12 531.480 99.0740  10
   0  11  13 617.705 87.4202  10
   0  12   0 17864.0 820.705   7
   0  12   1 1930.38 276.742   7
   0  12   2 3916.18 425.062   7
   0  12   3 5214.33 495.293   7
   0  12   4 3056.50 292.748  12
   0  12   4 3095.44 390.869   7
   0  12   4 3505.06 268.534  14
   0  12   5 12570.7 527.947  14
   0  12   5 11606.2 502.678  10
   0  12   5 10846.0 559.998  12
   0  12   6 1620.80 193.701  10
   0  12   6 1317.28 177.000  14
   0  12   6 1686.21 239.762  12
   0  12   7 3477.28 281.112  14
   0  12   7 3878.09 308.705  10
   0  12   8 3525.57 294.760  10
   0  12   9 7305.86 416.301  10
   0  12  10 474.438 110.562  10
   0  12  11 2261.42 205.046  10
   0  12  12 830.898 109.787  10
   0  13   0 39.6213 40.9794  14
   0  13   0 173.354 64.5675  13
   0  13   1 110.162 101.537   7
   0  13  -1 78.7057 42.3380  13
   0  13  -1 63.1152 46.7691  14
   0  13   1 36.4177 51.8744  13
   0  13   1 81.7649 54.1911  14
   0  13  -2 3801.00 290.434  13
   0  13   2 2972.31 244.776  14
   0  13   2 3335.79 288.157  12
   0  13   2 3093.34 389.209   7
   0  13  -2 2879.79 228.132  14
   0  13   3 46.3985 108.994   7
   0  13   3 128.039 68.0525  14
   0  13   3 3.73872 64.4929  12
   0  13   4 11592.2 570.642  12
   0  13   4 12787.6 533.868  14
   0  13   5 1563.93 194.624  14
   0  13   5 1889.57 245.008  12
   0  13   6 608.473 120.369  10
   0  13   6 525.059 121.773  14
   0  13   7 765.627 136.714  14
   0  13   7 500.593 114.412  10
   0  13   8 616.814 128.964  10
   0  13   9 0.53270 43.8570  10
   0  13  10 3465.21 265.960  10
   0  13  11 991.127 129.837  10
   0  13  12 287.715 63.5745  10
   0  14   0 20918.0 653.907  13
   0  14   0 19633.7 627.963  14
   0  14   1 12859.1 516.728  14
   0  14  -1 14529.6 532.453  14
   0  14   1 12115.8 775.736   7
   0  14  -1 15527.9 564.208  13
   0  14   1 14113.0 539.736  13
   0  14  -2 105.518 43.6860  14
   0  14  -2 202.580 81.6128  13
   0  14   2 74.3355 38.8006  13
   0  14   2 133.704 90.5991   7
   0  14   2 234.233 80.1813  14
   0  14   3 1281.73 284.542   7
   0  14  -3 1000.81 141.617  14
   0  14   3 1498.23 207.409  12
   0  14   3 1406.63 178.991  14
   0  14   4 1780.45 209.135  14
   0  14   4 2199.56 266.053  12
   0  14   5 24332.3 775.965  14
   0  14   5 24829.0 870.657  12
   0  14   6 125.416 73.2530  14
   0  14   6 151.429 68.6314  10
   0  14   7 7376.26 413.842  14
   0  14   7 7376.32 408.708  10
   0  14   8 429.239 94.6801  10
   0  14   9 3916.19 282.195  10
   0  14  10 258.923 75.7092  10
   0  14  11 464.447 83.0937  10
   0  15   0 453.102 97.9570  13
   0  15   0 359.728 84.9028  14
   0  15  -1 11156.1 476.331  13
   0  15   1 10801.9 481.293  14
   0  15  -1 10454.6 458.794  14
   0  15   1 10685.6 467.261  13
   0  15   2 10037.1 464.735  13
   0  15   2 10424.7 487.047  14
   0  15  -2 10135.4 446.832  14
   0  15   3 26312.0 766.735  13
   0  15   3 27660.4 885.415  12
   0  15   3 26798.6 797.139  14
   0  15  -3 27549.1 734.634  14
   0  15   4 1037.07 167.758  14
   0  15   5 366.659 102.895  14
   0  15   6 999.812 156.038  14
   0  15   7 38.2933 47.9502  10
   0  15   7 9.97465 52.0409  14
   0  15   8 1382.88 165.919  10
   0  15   9 100.081 58.2570  10
   0  15  10 2769.28 197.781  10
   0  16   0 45.2819 46.9740  13
   0  16   0 6.22336 47.9990  14
   0  16  -1 175.257 61.9517  14
   0  16   1 236.507 68.3832  13
   0  16   1 233.625 64.1980  14
   0  16  -1 285.247 78.9677  13
   0  16  -2 237.248 77.0252  14
   0  16   2 99.9306 69.7844  14
   0  16   2 134.026 68.0233  13
   0  16  -3 3651.24 257.940  14
   0  16   3 3754.76 295.407  14
   0  16   3 3232.67 261.630  13
   0  16   4 4186.79 315.838  14
   0  16   4 3703.27 287.516  13
   0  16   5 373.240 96.0042  13
   0  16   5 290.159 82.8696  14
   0  16   6 361.772 105.984  13
   0  16   6 278.535 76.2695  14
   0  16   7 875.726 134.264  14
   0  16   8 3752.81 242.486  10
   0  16   9 350.560 72.3449  10
   0  16   9 482.801 87.1351  13
   0  17   0-7.47211 64.5595  14
   0  17   0-4.92095 36.1584  13
   0  17  -1 1313.81 159.075  14
   0  17   1 1192.47 149.376  13
   0  17   1 1532.92 175.645  14
   0  17  -2 3509.13 250.790  14
   0  17   2 3993.59 288.776  14
   0  17   2 3723.73 261.914  13
   0  17   3 170.980 72.6649  13
   0  17   3 59.7045 50.6481  14
   0  17   4 5231.89 344.333  14
   0  17   4 4556.07 295.508  13
   0  17   5 675.556 131.026  14
   0  17   5 597.325 113.406  13
   0  17   6 6400.99 359.374  14
   0  17   6 6613.95 356.657  13
   0  17   7 245.570 109.410  13
   0  17   7 29.8972 33.3712  14
   0  17   8 929.233 121.463  13
   0  18   0 4313.17 272.536  14
   0  18   1 411.470 93.3228  14
   0  18  -1 583.561 100.286  14
   0  18   1 604.192 107.571  13
   0  18   2 474.236 96.5618  13
   0  18   2 390.878 92.2671  14
   0  18  -2 286.147 65.4053  14
   0  18   3 809.171 119.660  13
   0  18   3 765.527 129.497  14
   0  18   4 426.357 103.661  14
   0  18   4 1268.15 217.137  13
   0  18   5 1795.95 171.453  13
   0  18   5 1847.08 193.037  14
   0  18   6 700.144 112.523  13
   0  18   6 302.958 78.4317  14
   0  18   7 504.959 87.1513  13
   0  19   0 135.226 60.3508  14
   0  19   1 3443.58 235.843  14
   0  19  -1 3042.29 202.802  14
   0  19   2 926.378 120.047  13
   0  19  -2 872.679 103.997  14
   0  19   2 1178.28 143.411  14
   0  19   3 745.184 104.770  13
   0  19   3 517.580 99.1788  14
   0  19   4 48.9678 40.3523  14
   0  19   4 226.593 72.1661  13
   0  19   5 1479.62 155.996  14
   0  19   5 1904.59 165.778  13
   0  19   6 6674.25 266.360  13
   0  20   0 1281.84 121.141  14
   0  20  -1 754.671 90.3988  14
   0  20   1 923.676 107.334  14
   0  20   2 62.3148 35.0790  14
   0  20   3 409.550 83.5913  14
  -1   0  15 12.7265 28.6955  16
  -1   0  14 4702.60 255.650  16
  -1   0  13 40.3358 43.8303  16
  -1   0  12 6329.49 324.483  16
  -1   0  11 259.308 77.6578  16
  -1   0  10 68987.9 1386.15   6
  -1   0   9-6.67948 40.2971   6
  -1   0   8 11475.0 493.718   6
  -1   0   7 92.4247 48.1790   6
  -1   0   6 133524. 1469.85   6
   1   0  -6 131204. 1490.83   2
  -1   0   5 461.570 76.3381   6
  -1   0   4 347507. 2237.33   6
  -1   0   3 92.1151 29.4954   4
  -1   0   3 55.5762 23.6136   6
  -1   0   2 245494. 1274.06   4
  -1   0   1 22.4975 6.95693   2
   1   0   0 157444. 919.902   3
  -1   0  -1 3.72200 12.4204   1
  -1   0  -2 11620.8 305.660   4
  -1   0  -3 40.5120 38.8394   4
   1   0   3 104.394 28.5947   6
  -1   0  -4 9827.55 374.611   4
   1   0   4 8862.67 291.589   6
  -1   0  -5 86.5928 37.1479   4
   1   0   5 92.3267 28.1878   6
   1   0   6 1585.72 153.622   6
   1   0   7 105.168 50.4445   6
   1   0   8 1499.06 178.653   6
  -1   0  -8 1053.41 145.379   5
  -1   0  -9 65.4103 48.5248   5
   1   0  10 291.243 69.8509  16
   1   0  11 10.9116 40.2039  16
   1   0  12 63.6808 39.7282  16
   1   0  13-24.6725 44.5884  16
   1   0  14 188.863 61.1867  16
   1   0  15 34.5239 22.6341  16
  -1  -1  15 460.031 73.9696  16
  -1   1  15 426.261 69.3923  16
  -1   1  14 464.615 86.6374  16
  -1  -1  14 762.929 107.432  16
  -1   1  13 630.042 100.980  16
  -1  -1  13 719.147 110.280  16
  -1   1  12 6249.87 322.082  16
  -1  -1  12 5902.15 316.009  16
  -1   1  11 9233.78 526.031   6
  -1  -1  11 9263.49 389.727  16
  -1   1  11 9849.55 398.292  16
  -1   1  10 23922.6 833.934   6
  -1  -1  10 24593.8 613.341  16
  -1  -1   9 773.260 140.613   6
  -1   1   9 961.404 165.023   6
  -1   1   8 18346.7 646.482   6
  -1  -1   8 19924.3 635.325   6
  -1  -1   7 9193.51 391.413   6
  -1   1   7 10184.8 430.560   6
   1   1  -6 8468.11 367.235   2
  -1   1   6 9301.66 381.847   6
  -1  -1   6 9696.79 365.595   6
  -1  -1   5 9763.07 341.267   6
  -1  -1   5 8822.31 353.744   4
  -1   1   5 9107.73 344.397   6
   1   1  -5 9213.76 337.290   2
  -1   1   4 1114.32 105.667   7
  -1   1   4 1080.39 107.294   6
   1   1  -4 736.179 83.3284   2
  -1  -1   4 707.189 86.1216   4
  -1  -1   4 889.692 95.9719   6
   1  -1  -4 1227.67 93.9790   4
   1  -1  -3 12072.2 235.359   4
  -1  -1   3 11505.9 286.090   4
   1   1  -3 12211.9 286.133   2
   1  -1  -2 3522.80 84.1305   4
   1   1  -2 3684.13 128.029   2
  -1  -1   2 3814.80 134.773   2
  -1  -1   1 13756.9 223.660   2
   1  -1   0 9786.30 167.364   4
  -1   1   0 9360.00 167.490   4
   1  -1   1 28508.9 409.296   4
  -1  -1  -1 28415.1 401.098   1
  -1   1  -1 28038.6 413.803   4
  -1   1  -1 28977.0 274.015   1
  -1   1  -2 135901. 1168.76   4
  -1  -1  -2 136370. 1106.40   1
   1   1   3 20595.2 411.723   6
  -1   1  -3 19725.4 480.313   4
  -1  -1  -3 20749.9 369.906   5
  -1   1  -4 17250.7 509.427   4
  -1  -1  -4 18184.2 501.199   4
   1   1   4 17270.1 442.337   6
  -1  -1  -5 7152.57 352.655   4
   1   1   5 7565.96 313.523   6
   1  -1   5 7854.71 299.387   6
   1   1   6 71321.5 1106.07   6
   1  -1   6 74244.3 1034.88   6
  -1  -1  -7 43057.0 847.878   5
   1  -1   7 40985.0 857.629   6
   1   1   7 42594.8 913.473   6
  -1   1  -8 2470.90 232.041   5
  -1  -1  -8 2269.32 209.144   5
   1   1   8 2377.81 235.261   6
  -1   1  -9 10717.7 513.276   5
  -1   1 -10 402.216 103.700   5
   1  -1  10 456.974 88.6213  16
   1   1  10 552.261 96.7370  16
   1   1  11 395.325 83.4182  16
   1  -1  11 375.058 86.2370  16
   1  -1  12 3619.69 254.457  16
   1   1  12 3726.26 251.923  16
   1   1  13 95.2772 49.9353  16
   1  -1  13 35.2732 46.2535  16
   1  -1  14 4597.69 253.786  16
   1   1  14 4238.83 238.684  16
   1  -1  15 4.70004 26.6567  16
   1   1  15 78.0706 33.4540  16
  -1  -2  15-2.20085 29.8684  16
  -1   2  15 75.1689 34.5546  16
  -1  -2  14 1296.71 143.085  16
  -1   2  14 1610.95 145.293  16
  -1  -2  13-0.15556 45.0364  16
  -1   2  13 45.2321 32.3945  16
  -1  -2  12 2778.02 218.866  16
  -1   2  12 2490.42 202.627  16
  -1  -2  11 4044.33 259.113  16
  -1   2  11 3727.40 243.427  16
  -1   2  11 3506.18 329.144   6
  -1   2  10 979.672 175.366   6
  -1  -2  10 1016.47 123.454  16
  -1   2   9 861.434 162.274   6
  -1  -2   8 979.505 141.994   6
  -1   2   8 1471.91 191.151   6
  -1   2   7 93230.1 1381.85   6
  -1  -2   7 95515.8 1259.67   6
  -1  -2   6 27062.3 602.856   6
  -1   2   6 28101.0 682.865   6
  -1  -2   5 55979.9 937.396   4
  -1   2   5 59902.8 925.795   6
  -1   2   5 62920.7 987.301   7
  -1  -2   5 59368.8 840.183   6
   1   2  -5 58219.4 912.986   2
   1  -2  -5 59696.2 810.202   4
   1  -2  -4 785.315 77.1179   4
  -1   2   4 786.141 95.9291   6
  -1  -2   4 1226.99 104.856   6
  -1  -2   4 1205.27 117.079   4
  -1   2   4 736.815 100.433   7
   1   2  -4 1192.63 110.955   2
   1  -2  -3 6496.55 178.925   4
   1   2  -3 6459.41 228.953   2
  -1   2   3 6425.06 253.418   7
  -1  -2   2 50535.1 593.210   2
   1   2  -2 53552.3 600.303   2
   1  -2  -1 489.369 30.9823   2
  -1  -2   1 534.885 53.9639   2
   1   2  -1 501.499 59.9771   3
  -1   2   0 42167.2 425.461   2
   1  -2   0 42191.1 421.224   4
   1  -2   1 211.589 36.2173   4
   1   2   1 178.229 39.2550   1
  -1   2  -2 55069.4 757.300   4
  -1   2  -3 79812.3 1031.68   4
  -1  -2  -3 79993.8 972.679   1
  -1  -2  -4 6472.17 307.928   1
   1   2   4 6138.33 271.754   6
  -1  -2  -4 6461.33 225.541   5
   1  -2   4 6292.71 224.148   6
   1   2   5 27998.4 639.252   6
  -1  -2  -5 26113.5 678.355   4
   1  -2   5 27560.6 540.728   6
  -1  -2  -5 25288.8 510.599   5
  -1  -2  -6 1916.53 155.993   5
   1   2   6 1980.76 186.003   6
   1  -2   6 2405.75 177.726   6
   1   2   7 10162.2 456.646   6
   1   2   8 13554.9 580.306   6
  -1   2  -8 13731.4 552.649   5
  -1   2  -9 9746.53 505.875   5
   1   2  10 4437.82 266.576  16
  -1   2 -10 5159.53 394.046   5
   1  -2  10 4903.44 286.756  16
  -1   2 -11 457.029 116.706   5
   1  -2  11 404.510 93.2688  16
   1   2  11 414.173 89.2509  16
   1  -2  12 3867.26 262.541  16
   1   2  12 4689.29 283.203  16
   1  -2  13 2693.02 211.066  16
   1   2  13 2518.84 199.062  16
   1   2  14 15.8552 31.1643  16
   1  -2  14 27.3380 36.0559  16
   1   2  15 38.2522 25.5230  16
   1  -2  15 73.7695 33.7690  16
  -1  -3  15 933.573 104.923  16
  -1  -3  14 618.311 98.8914  16
  -1   3  13 224.439 62.7483  16
  -1  -3  13 211.518 61.0956  16
  -1  -3  12 562.820 103.125  16
  -1   3  12 386.925 74.3946  16
  -1   3  11 5008.26 280.650  16
  -1  -3  11 4260.30 270.429  16
  -1   3  11 4240.18 374.788   6
  -1   3  10 6385.77 444.558   6
  -1  -3  10 7203.28 334.249  16
  -1   3  10 6376.21 304.378  16
  -1   3   9 2525.46 275.144   6
  -1   3   8 93.5599 60.1745   6
  -1   3   7 355.337 94.8889   6
  -1  -3   6 55550.0 859.730   6
  -1   3   6 58342.7 1023.75   6
  -1   3   5 230.057 77.2366   7
  -1   3   5 264.939 67.6239   6
   1   3  -5 150.684 51.0613   2
  -1  -3   5 217.057 47.6991   6
   1  -3  -5 175.167 46.1069   4
  -1  -3   4 54596.2 833.286   4
   1   3  -4 61150.1 889.961   2
  -1   3   4 68297.4 1012.56   7
   1  -3  -4 62509.7 716.867   4
  -1  -3   4 60246.8 739.693   6
  -1   3   4 63073.0 900.506   6
   1   3  -3 176.779 41.8477   2
  -1   3   3 198.722 48.0494   6
  -1   3   3 269.733 63.6740   7
  -1   3   2 1032.96 90.4233   6
   1   3  -2 1105.36 96.1494   2
   1   3  -2 868.845 89.7322   3
  -1   3   2 926.289 109.736   7
   1   3  -1 3527.50 173.002   3
   1  -3  -1 3201.98 111.524   2
  -1  -3   1 3425.00 179.784   3
   1  -3   0 88809.8 563.821   1
  -1   3   0 89580.8 749.237   2
   1   3   1 88887.4 951.228   1
   1   3   1 90469.1 1027.31   7
   1  -3   1 82230.7 816.455   4
  -1   3  -1 84214.7 862.440   2
  -1   3  -2 98666.7 1111.46   2
   1   3   2 98156.6 971.155   6
   1   3   3 1714.36 136.056   6
  -1  -3  -3 1490.34 144.227   1
   1  -3   3 1839.58 154.229   4
   1   3   4 21404.2 529.884   6
  -1  -3  -4 20194.7 383.054   5
   1   3   5 45121.4 853.317   6
   1   3   6 197369. 2065.07   6
   1   3   7 679.645 125.802   6
  -1   3  -8 3245.26 278.596   5
   1   3   8 3445.95 303.938   6
  -1   3  -9 4148.25 337.972   5
   1  -3  10 12197.2 460.068  16
   1   3  10 11734.3 431.654  16
  -1   3 -10 12214.0 615.758   5
   1  -3  11 1316.37 158.336  16
   1   3  11 1467.26 161.773  16
   1   3  12 485.773 91.2893  16
   1  -3  12 389.308 87.1622  16
   1   3  13 56.5017 39.0114  16
   1  -3  13 149.939 63.5328  16
   1   3  14 1426.82 131.204  16
   1  -3  14 1481.08 145.835  16
   1  -3  15 183.629 43.7455  16
  -1  -4  15 973.001 102.574  16
  -1  -4  14 302.613 66.0722  16
  -1  -4  13 3268.49 233.808  16
  -1  -4  12 4243.08 270.312  16
  -1   4  11 2685.36 305.985   6
  -1  -4  11 3395.43 244.423  16
  -1  -4  10 5818.25 306.757  16
  -1   4  10 5452.12 420.083   6
  -1   4  10 5855.35 339.800  10
  -1   4   9 26566.1 894.577   6
  -1   4   8 39428.7 1047.79   6
  -1   4   7 8294.47 437.212   6
  -1   4   6 129.515 55.3274   6
  -1   4   6 234.349 89.2594   7
  -1   4   5 35464.0 753.115   6
  -1   4   5 39797.5 921.934   7
  -1   4   4 12065.6 458.526   7
  -1  -4   4 11669.8 296.826   6
   1   4  -4 11908.7 415.130   2
  -1   4   4 11365.7 388.525   6
  -1   4   3 1076.44 110.519   6
   1   4  -3 1107.73 120.797   3
   1   4  -3 1202.09 121.590   2
  -1  -4   3 1160.88 120.566   2
  -1   4   3 1237.19 139.236   7
   1   4  -2 60015.0 837.227   3
  -1   4   2 60994.8 752.645   6
   1   4  -2 63421.8 819.143   2
   1  -4  -2 63126.7 628.657   2
  -1   4   2 63128.3 965.718   7
  -1  -4   2 60761.7 818.022   2
  -1  -4   1 465040. 2813.47   3
  -1   4   0 55998.7 658.307   2
   1  -4   0 56417.5 653.150   2
  -1   4   0 56018.3 852.009   8
   1   4   0 54550.5 768.695   7
  -1  -4   0 57000.5 809.176   3
   1   4   0 55002.6 779.148   1
  -1   4  -1 29861.7 537.169   2
   1   4   1 30694.3 598.324   1
   1   4   2 20417.8 558.252   7
   1   4   2 20608.5 446.344   6
  -1   4  -2 20839.6 453.699   5
  -1  -4  -2 19768.4 493.789   1
  -1   4  -2 19971.6 505.968   2
  -1  -4  -3 140454. 1565.39   1
   1   4   3 144906. 1400.07   6
  -1   4  -3 142615. 1580.29   2
   1   4   4 459.652 83.9340   6
   1   4   5 119324. 1491.42   6
   1   4   6 523.715 104.748   6
   1   4   7 11601.1 532.124   6
  -1   4  -8 6303.03 398.436   5
   1   4   8 6285.84 415.798   6
  -1   4  -9 6314.84 425.391   5
   1   4  10 345.478 89.7968  10
  -1   4 -10 237.863 93.6062   5
   1  -4  10 267.337 77.1790  16
   1  -4  11 410.266 88.8932  16
   1   4  11 216.070 63.0283  16
   1  -4  12 685.090 108.364  16
   1  -4  13 10673.5 407.847  16
   1  -4  14 359.168 76.3263  16
   1  -4  15 74.4839 31.6965  16
  -1  -5  15 778.165 88.8941  16
  -1  -5  14 204.368 57.8291  16
  -1  -5  13 370.294 81.2918  16
  -1   5  12 1515.02 171.812  10
  -1  -5  12 1529.99 162.669  16
  -1  -5  11 11093.5 437.164  16
  -1   5  11 11035.1 485.201  10
  -1  -5  10 760.485 113.993  16
  -1   5  10 370.336 119.149   6
  -1   5  10 515.550 105.939  10
  -1   5   9 371.131 118.068   6
  -1   5   8 625.169 142.123   6
  -1   5   7 6878.63 418.978   6
  -1   5   6 3203.05 258.807   6
  -1   5   6 3428.12 310.912   7
  -1   5   5 641.471 133.650   7
   1   5  -5 564.000 113.813   3
  -1   5   5 703.031 108.084   6
  -1   5   4 49665.1 850.151   6
  -1   5   4 50648.0 1013.45   7
   1   5  -4 48029.6 941.526   3
   1   5  -3 794.506 110.431   3
  -1   5   3 383.195 87.0530   7
   1   5  -3 758.747 104.909   2
  -1   5   3 417.686 73.1019   6
   1  -5  -2 23946.2 431.907   2
  -1   5   2 23487.9 637.716   7
  -1   5   2 23584.9 484.583   6
  -1  -5   2 23696.6 550.593   2
  -1   5   1 198458. 1961.44   7
  -1   5   1 202278. 1398.53   6
   1  -5  -1 206296. 1464.52   2
   1   5  -1 205335. 1650.92   7
  -1  -5   1 209658. 1718.87   2
  -1  -5   1 207998. 1771.08   3
   1  -5  -1 201804. 1436.27   1
  -1  -5   0 112230. 1177.06   2
   1   5   0 111662. 1245.69   7
   1  -5   0 111880. 1074.71   2
  -1   5   0 115342. 1386.48   8
  -1   5   0 108190. 1373.60   7
  -1  -5   0 111487. 1243.93   3
  -1   5   0 109283. 1062.31   2
   1   5   0 112472. 1241.11   1
   1   5   1 36865.2 716.991   1
   1   5   1 35926.4 761.997   7
  -1   5  -1 37105.8 776.342   8
  -1   5  -1 36485.1 594.846   5
  -1   5  -1 35421.7 640.085   2
  -1   5  -2 2382.33 91.6129   1
  -1   5  -2 2397.22 162.648   5
   1  -5   2 2459.16 181.235   4
  -1   5  -2 2295.01 178.966   2
   1   5   3 9417.87 452.351   7
   1   5   3 10145.3 375.181   6
   1   5   4 95.1456 41.3594   6
   1   5   5 58246.2 1068.27   6
   1   5   6 15962.9 601.747   6
  -1   5  -7 121.774 57.1345   5
   1   5   7 250.576 85.8068   6
  -1   5  -8 14344.0 622.786   5
  -1   5  -9 6895.68 457.519   5
   1   5   9 6143.12 356.794  10
   1  -5   9 6278.37 317.556  16
  -1   5 -10 1118.59 197.981   5
   1  -5  10 1337.96 151.530  16
   1   5  10 1272.44 171.173  10
   1   5  11 1160.81 154.978  10
   1  -5  11 1071.58 139.545  16
   1  -5  12 16.8844 40.6442  16
   1  -5  13 1150.89 132.247  16
   1  -5  14 1686.75 144.541  16
  -1  -6  15 3639.46 176.920  16
  -1  -6  14 1291.96 125.010  16
  -1   6  13 47.2493 46.9612  10
  -1  -6  13 87.6706 32.8660  16
  -1  -6  12 1371.98 154.162  16
  -1   6  12 1179.84 154.709  10
  -1   6  11 6907.53 386.983  10
  -1  -6  11 6898.15 343.158  16
  -1   6  10 12535.6 659.912   6
  -1  -6  10 13524.7 472.677  16
  -1   6  10 13537.9 542.942  10
  -1   6   9 1716.98 239.866   6
  -1   6   9 1870.33 196.622  10
  -1   6   8 194.471 90.7899   6
  -1   6   7 7627.65 453.133   6
  -1   6   6 10796.8 501.568   6
  -1   6   6 10067.4 548.844   7
  -1   6   5 7883.71 388.429   6
  -1   6   5 8527.42 491.057   7
  -1   6   4 67805.3 1263.78   7
   1   6  -4 66770.7 1210.93   3
   1  -6  -3 26014.6 521.285   2
  -1   6   3 25091.8 731.589   7
  -1   6   3 26116.7 588.076   6
   1  -6  -2 119251. 1159.82   2
  -1   6   2 120318. 1191.66   6
  -1   6   2 115144. 1578.70   7
   1  -6  -2 120873. 1298.45   1
   1   6  -2 113438. 1232.60   7
   1  -6  -1 44038.9 681.910   2
   1   6  -1 42789.5 774.009   7
  -1   6   1 43279.8 929.996   7
  -1   6   1 45660.3 623.351   6
   1   6  -1 43980.1 798.266   1
   1  -6  -1 43340.7 636.903   1
  -1  -6   1 43628.2 802.403   3
  -1   6   0 29037.8 757.392   7
  -1   6   0 27409.5 505.079   5
  -1   6   0 28434.0 725.456   8
   1   6   0 28451.1 655.745   1
   1   6   0 27602.1 657.345   7
   1  -6   0 29478.1 584.683   2
  -1  -6   0 28688.0 644.932   3
  -1  -6   0 28092.9 625.006   2
  -1   6  -1 745.345 100.598   2
  -1   6  -1 725.638 116.578   7
  -1   6  -1 816.581 128.096   8
   1   6   1 596.015 108.728   7
  -1   6  -1 737.012 90.7675   5
  -1   6  -2 789.663 97.0129   5
   1   6   2 1020.14 146.129   7
  -1   6  -2 886.566 120.229   2
   1   6   3 3112.73 276.262   7
  -1   6  -3 3536.18 226.953   5
  -1   6  -4 5993.80 312.727   5
   1   6   4 7281.57 362.250   6
   1   6   5 982.595 151.082   6
  -1   6  -5 654.266 120.940   5
   1   6   6 1065.87 160.865   6
  -1   6  -6 1215.93 167.469   5
  -1   6  -7 4939.12 362.335   5
  -1   6  -8 5706.96 417.017   5
   1   6   9 107.676 54.5273  10
   1  -6   9 322.309 78.8328  16
  -1   6  -9 255.490 101.904   5
  -1   6 -10 2762.04 311.753   5
   1   6  10 2273.72 225.567  10
   1  -6  10 2244.21 194.670  16
   1  -6  11 10470.6 422.009  16
   1   6  11 9534.87 455.809  10
   1   6  12 9087.61 418.078  10
   1  -6  12 9552.30 390.429  16
   1  -6  13 1269.90 134.551  16
   1  -6  14 64.8265 33.5521  16
  -1  -7  14 94.4578 38.7087  16
  -1  -7  13 931.901 110.757  16
  -1   7  13 772.922 120.453  10
  -1   7  12 9.86847 42.6981  10
  -1  -7  12 99.5813 51.2937  16
  -1  -7  11 21425.2 596.457  16
  -1   7  11 20984.7 686.459  10
  -1   7  10 17721.5 633.320  10
  -1   7  10 16572.1 780.474   6
  -1  -7  10 18581.9 547.822  16
  -1   7   9 246.626 69.9460  10
  -1  -7   9 461.495 78.8038  16
  -1   7   9 347.963 113.279   6
  -1   7   8 526.726 129.471   6
  -1   7   7 18539.3 719.029   6
  -1   7   6 84629.5 1725.78   7
  -1   7   6 81988.1 1450.45   6
  -1   7   5 11034.6 586.400   7
  -1   7   5 10782.6 481.153   6
  -1   7   4 35759.3 993.269   7
  -1   7   4 39791.9 860.357   6
  -1   7   3 3502.02 297.306   7
  -1   7   3 3856.27 244.055   6
   1  -7  -2 1669.01 153.199   1
   1  -7  -2 1784.20 150.026   2
  -1   7   2 1463.31 189.229   7
  -1   7   2 1841.13 151.335   6
   1   7  -1 87804.1 1223.08   7
   1   7  -1 84219.2 1214.77   1
  -1   7   1 85990.5 1422.88   7
  -1  -7   1 85005.1 1223.24   3
   1   7   0 3431.95 241.540   1
  -1   7   0 3299.47 265.265   8
  -1   7   0 3703.04 286.349   7
   1   7   0 3503.74 254.782   7
  -1   7  -1 60523.0 1173.88   8
  -1   7  -1 59484.4 994.974   2
  -1   7  -1 60647.2 881.456   5
  -1   7  -1 57740.7 1163.70   7
  -1   7  -2 137405. 1484.42   5
  -1   7  -2 140664. 1857.49   8
  -1   7  -3 3723.82 248.551   5
   1   7   3 3553.45 312.270   7
  -1   7  -4 6062.76 331.117   5
  -1   7  -5 6261.58 358.551   5
  -1   7  -6 106497. 1643.41   5
  -1   7  -7 51068.5 1216.98   5
  -1   7  -8 3088.65 321.485   5
   1   7   9 1666.14 195.413  10
   1  -7   9 1868.73 172.018  16
  -1   7  -9 1950.27 258.898   5
   1   7  10 586.158 118.026  10
   1  -7  10 446.465 88.6412  16
   1   7  11 1734.13 194.384  10
   1  -7  11 1528.19 159.524  16
   1  -7  12 123.378 51.4090  16
   1   7  12 168.882 63.0786  10
   1  -7  13 107.653 43.6384  16
   1   7  13 194.070 62.6150  10
   1  -7  14 274.681 55.5611  16
  -1   8  14 92.1988 35.6629  10
  -1  -8  14 29.1032 21.4104  16
  -1  -8  13 2340.20 168.525  16
  -1   8  13 2502.98 200.985  10
  -1   8  12 426.380 94.5716  10
  -1  -8  12 371.601 75.1725  16
  -1  -8  11 4274.30 255.776  16
  -1   8  11 4254.54 311.888  10
  -1  -8  10 4298.42 259.822  16
  -1   8  10 3643.90 293.522  10
  -1   8   9 14496.5 573.315  10
  -1   8   9 13460.7 690.204   6
  -1  -8   9 15021.3 475.541  16
  -1   8   8 83.2827 43.3922  10
  -1   8   8 81.0763 61.7230   6
  -1   8   7 3146.89 300.661   6
  -1   8   6 3818.86 378.203   7
  -1   8   6 4301.25 332.106   6
  -1   8   5 38203.4 937.162   6
  -1   8   5 39133.4 1176.29   7
  -1   8   4 46.0431 40.8392   6
  -1   8   4 46.1327 60.4972   7
  -1   8   3 1474.42 210.733   7
  -1   8   3 1722.77 166.931   6
  -1   8   2 329.921 91.3911   7
  -1   8   1 125101. 1869.26   7
   1   8  -1 126748. 1615.67   7
   1   8   0 38421.6 924.296   7
  -1   8   0 36607.1 976.252   7
  -1   8   0 36669.5 943.601   8
   1   8   1 15729.5 624.147   7
  -1   8  -1 15104.0 622.131   8
  -1   8  -1 15188.1 625.472   7
  -1   8  -2 11400.2 426.035   5
  -1   8  -2 11693.2 567.006   8
  -1   8  -2 10930.7 534.710   7
   1   8   3 50965.3 1239.51   7
  -1   8  -3 48282.4 1142.67   7
  -1   8  -3 50774.5 975.876   5
  -1   8  -4 639.105 116.313   5
  -1   8  -5 91131.9 1472.75   5
  -1   8  -6 3373.79 293.560   5
  -1   8  -7 5827.22 412.389   5
  -1   8  -8 161.115 74.3463   5
   1   8   8 130.146 62.2706  10
  -1   8  -9 5365.55 441.743   5
   1   8   9 5381.54 355.503  10
   1  -8  10 1775.05 169.214  16
   1   8  10 1935.59 216.407  10
   1   8  11 655.783 124.181  10
   1  -8  11 894.306 118.376  16
   1  -8  12 2440.27 183.227  16
   1   8  12 2324.24 211.206  10
   1  -8  13 1985.39 148.932  16
   1   8  13 1994.59 167.725  10
  -1  -9  13 910.287 97.2345  16
  -1   9  13 748.073 110.547  10
  -1  -9  12 965.023 110.306  16
  -1   9  12 1085.06 145.858  10
  -1   9  11 244.256 79.9910  10
  -1  -9  11 202.961 59.8517  16
  -1   9  10 152.498 60.7450  10
  -1   9   9 1592.68 196.215  10
  -1   9   9 1149.44 213.921   6
   1   9  -9 1593.13 227.252   5
  -1   9   8 11304.1 564.031  12
  -1   9   8 11190.4 507.806  10
  -1   9   8 10619.5 598.492   6
  -1   9   7 1661.61 226.725   6
  -1   9   6 4726.30 357.562   6
  -1   9   6 4566.82 444.790   7
  -1   9   5 3267.42 277.113   6
  -1   9   5 3703.68 389.677   7
  -1   9   4 4669.90 416.672   7
  -1   9   4 4979.42 313.903   6
  -1   9   3 2920.49 308.473   7
  -1   9   2 78949.2 1576.25   7
   1   9  -1 27441.5 798.549   7
  -1   9   1 25644.0 881.610   7
  -1   9   0 26846.3 839.987   8
   1   9   0 29897.4 888.762   7
  -1   9   0 28685.4 923.878   7
   1   9   1 3171.04 306.373   7
  -1   9  -1 2983.06 295.236   8
  -1   9  -1 2915.84 289.101   7
  -1   9  -2 155.728 70.0517   7
   1   9   2 132.788 84.6485   7
  -1   9  -2 40.9130 43.7342   8
  -1   9  -3 8354.72 535.034   8
   1   9   3 8273.64 533.816   7
  -1   9  -3 8732.81 418.661   5
  -1   9  -4 19665.6 678.365   5
  -1   9  -5 1217.21 177.498   5
  -1   9  -6 4389.64 346.595   5
   1   9   7 3248.23 266.362  10
  -1   9  -7 3703.80 335.240   5
   1   9   8 392.786 101.052  10
  -1   9  -8 446.550 125.141   5
   1   9   9 7826.47 430.074  10
   1   9  10 9634.81 472.270  10
   1   9  11 4111.84 294.983  10
   1   9  12 398.723 93.8160  10
   1   9  13 2175.76 168.808  10
  -1  10  13 1208.87 134.517  10
  -1  10  12 1989.96 191.441  10
  -1  10  11 1258.46 169.421  10
  -1  10  10 124.147 69.5306  10
  -1  10   9 107.352 45.0812  10
   1  10  -8 15481.5 680.671   5
  -1  10   8 15351.9 607.474  10
  -1  10   8 15608.4 671.418  12
  -1  10   7 4950.36 407.039   6
  -1  10   7 4944.91 365.238  12
  -1  10   7 5133.37 340.347  10
  -1  10   6 11216.2 571.475   6
  -1  10   6 10410.6 705.060   7
  -1  10   5 836.804 207.731   7
  -1  10   4 1780.43 269.925   7
  -1  10   3 6376.90 479.789   7
  -1  10   2 22690.0 894.310   7
  -1  10   1 7013.72 485.335   7
  -1  10   0 6396.61 463.783   7
   1  10   0 7107.28 464.902   7
  -1  10  -1 7393.51 486.540   8
   1  10   1 8126.26 511.577   7
  -1  10  -1 8052.98 511.871   7
   1  10   2 6684.33 483.344   7
  -1  10  -2 7441.00 511.641   8
  -1  10  -2 7265.35 483.870   7
   1  10   3 10014.3 618.195   7
  -1  10  -3 9939.53 629.799   8
  -1  10  -4 42978.0 1397.52   8
  -1  10  -5 1584.82 212.989   5
  -1  10  -5 1574.90 285.018   8
  -1  10  -6 2717.46 283.554   5
   1  10   6 2138.39 216.303  10
   1  10   7 3242.14 271.225  10
   1  10   7 2978.35 257.377  14
   1  10   8 465.181 111.286  10
  -1  10  -8 418.080 124.407   5
   1  10   9 2198.10 231.826  10
   1  10  10 493.474 112.732  10
   1  10  11 5812.13 341.494  10
   1  10  12 1820.78 177.144  10
   1  10  13 99.9608 43.4769  10
  -1  11  13 788.029 103.799  10
  -1  11  12 188.147 67.8994  10
  -1  11  11 5630.68 343.273  10
  -1  11  10 3242.01 279.633  10
  -1  11   9 12.0427 56.5441  10
  -1  11   8 2316.51 237.393  10
  -1  11   8 2720.13 290.090  12
  -1  11   7 23544.7 751.230  10
  -1  11   7 23563.9 816.869  12
  -1  11   6 433.929 102.334  14
  -1  11   6 570.306 117.416  10
  -1  11   6 570.922 182.299   7
  -1  11   6 781.929 147.654  12
  -1  11   5 4901.45 504.687   7
  -1  11   4 1981.62 316.646   7
  -1  11   3 13271.7 739.781   7
  -1  11   2 8711.05 585.682   7
  -1  11   1 6211.40 490.797   7
  -1  11   0 51304.7 1383.90   7
   1  11   0 53271.5 1351.02   7
  -1  11  -1 1214.98 209.839   7
   1  11   1 1141.70 207.556   7
   1  11   2 83.4662 76.1593   7
  -1  11  -2 330.829 120.964   8
  -1  11  -3 44840.0 1429.75   8
  -1  11  -4 6275.22 567.485   8
   1  11   5 11238.0 501.566  14
  -1  11  -5 12069.9 820.212   8
   1  11   6 8037.79 427.677  10
   1  11   6 7319.83 417.061  14
  -1  11  -7 642.808 149.470   5
   1  11   7 1148.16 166.864  10
  -1  11  -7 899.853 230.388   8
   1  11   7 647.316 134.347  14
   1  11   8 435.740 109.662  10
   1  11   9 1497.98 194.753  10
   1  11  10 693.749 125.285  10
   1  11  11 13520.2 505.944  10
   1  11  12 7983.86 340.717  10
  -1  12  12 5410.27 287.124  10
  -1  12  11 1439.06 170.271  10
  -1  12  10 1598.20 192.251  10
  -1  12   9 714.405 141.189  10
  -1  12   8 5123.33 358.033  10
  -1  12   7 157.130 85.9136  12
  -1  12   7 136.628 54.1998  10
  -1  12   6 554.270 122.694  14
  -1  12   6 645.907 125.277  10
  -1  12   6 678.363 150.555  12
  -1  12   5 1085.27 180.219  12
  -1  12   5 1245.40 164.600  10
  -1  12   5 1034.68 147.703  14
  -1  12   5 1182.12 184.984  15
  -1  12   5 1534.49 300.247   7
  -1  12   4 22435.7 1082.22   7
  -1  12   4 21290.1 661.784  14
  -1  12   4 21345.4 746.701  12
  -1  12   3 1973.57 311.898   7
  -1  12   2 1885.88 295.477   7
  -1  12   1 13427.1 758.864   7
  -1  12   0 26717.0 1048.60   7
   1  12   1 513.853 149.047   7
  -1  12  -1 311.018 89.2743   7
   1  12   2 7194.69 559.537   7
  -1  12  -3 5855.77 536.540   8
  -1  12  -4 2764.30 397.975   8
   1  12   4 3113.76 304.309  12
   1  12   4 3175.19 263.134  14
   1  12   5 27139.9 807.557  14
   1  12   5 29598.5 811.064  10
  -1  12  -5 27532.2 1312.62   8
   1  12   6 7498.28 431.963  14
  -1  12  -6 8127.45 719.384   8
   1  12   6 7381.17 418.323  10
   1  12   7 4227.12 322.295  14
   1  12   7 5366.74 356.690  10
   1  12   8 401.673 109.349  10
   1  12   9 682.555 123.948  10
   1  12  10 7235.52 389.532  10
   1  12  11 1356.85 155.490  10
   1  12  12 585.107 92.3899  10
  -1  13  12 98.5457 45.6503  10
  -1  13  11 3549.24 245.436  10
  -1  13  10 1806.60 195.741  10
  -1  13   9 20.9789 45.7480  10
  -1  13   8 5021.65 352.580  10
  -1  13   7 2160.78 274.938  12
  -1  13   7 2122.19 226.195  10
  -1  13   6 330.546 82.3918  10
  -1  13   6 408.079 99.3573  14
  -1  13   6 408.398 131.159  12
  -1  13   5 12491.0 534.387  14
  -1  13   5 11189.5 788.589   7
  -1  13   5 11466.3 591.912  12
  -1  13   4 774.207 224.111   7
  -1  13   4 877.910 142.490  14
  -1  13   4 811.399 151.704  12
  -1  13   4 872.974 169.734  15
  -1  13   3 2638.92 388.802   7
  -1  13   3 2498.81 259.116  12
  -1  13   3 2863.51 249.401  14
  -1  13   3 2310.33 253.938  15
  -1  13   2 12802.8 501.221  13
  -1  13   2 12809.0 513.640  14
  -1  13   2 13766.8 835.756   7
  -1  13   2 12514.1 563.994  12
  -1  13   2 11856.1 563.410  15
   1  13  -2 13611.7 487.194  14
  -1  13   1 8921.95 423.255  14
   1  13  -1 8557.64 387.024  14
  -1  13   1 9463.76 431.701  13
  -1  13   1 7908.50 603.519   7
   1  13  -1 10035.3 445.337  13
  -1  13   0 3587.30 266.656  14
  -1  13   0 3879.65 275.651  13
   1  13   0 4078.65 281.446  13
   1  13   0 3663.07 257.188  14
  -1  13   0 3496.10 395.673   7
  -1  13  -1 2701.56 231.677  13
   1  13   1 2314.61 214.183  13
   1  13   1 2036.73 304.331   7
   1  13   1 2396.98 213.529  14
  -1  13  -1 2498.12 221.260  14
   1  13   2 5830.11 345.078  14
  -1  13  -2 5365.81 324.234  14
  -1  13  -3 1145.23 154.513  14
   1  13   3 1204.28 168.128  14
   1  13   3 938.973 163.812  12
   1  13   4 377.984 97.9976  14
   1  13   5 185.698 71.3624  10
   1  13   5 118.988 73.5830  14
   1  13   6 9783.08 503.837  14
   1  13   6 11423.8 515.886  10
   1  13   7 17590.1 646.077  10
   1  13   7 16186.1 635.630  14
   1  13   8 371.295 99.8609  14
   1  13   8 299.248 93.3100  10
   1  13   9 112.729 69.9481  10
   1  13  10 3676.08 261.094  10
   1  13  11 67.0142 41.9084  10
  -1  14  11 200.637 62.2666  10
  -1  14  10 8.49502 41.9602  10
  -1  14   9 1273.47 170.931  10
  -1  14   8 654.549 128.921  10
  -1  14   7 591.967 124.293  10
  -1  14   7 767.770 151.289  14
  -1  14   6 2029.95 220.388  14
  -1  14   6 1917.62 254.749  12
  -1  14   6 1690.19 200.672  10
  -1  14   5 798.433 194.771  12
  -1  14   5 702.445 150.731  14
  -1  14   4 5547.89 571.951   7
  -1  14   4 5539.86 408.088  15
  -1  14   4 5555.99 411.443  12
  -1  14   4 6638.81 393.202  14
  -1  14   3 3459.97 278.334  14
  -1  14   3 3283.94 305.789  12
  -1  14   3 3283.15 307.644  15
  -1  14   3 3409.17 446.873   7
  -1  14   2 1411.61 195.212  12
   1  14  -2 2080.15 211.416  13
  -1  14   2 1475.48 173.187  13
   1  14  -2 1711.28 177.130  14
  -1  14   2 1663.11 190.182  14
  -1  14   2 1450.39 297.842   7
   1  14  -1 2904.75 231.057  14
  -1  14   1 2338.07 347.499   7
   1  14  -1 3358.94 263.124  13
  -1  14   1 2847.56 241.586  13
  -1  14   1 2899.11 249.447  14
  -1  14   0 18929.3 619.694  13
   1  14   0 17214.0 579.788  14
   1  14   0 19652.6 633.034  13
  -1  14   0 18702.6 629.147  14
   1  14   1 2593.02 229.696  13
   1  14   1 2607.15 229.997  14
  -1  14  -1 2707.06 235.189  13
  -1  14  -1 2639.94 233.614  14
   1  14   2-30.3939 70.0183  13
  -1  14  -2 73.9027 53.6644  14
   1  14   2-3.06751 53.9208  14
  -1  14  -2 10.2457 47.2048  13
  -1  14  -3 1042.23 147.402  14
   1  14   3 667.397 133.982  14
   1  14   4 114.015 62.2139  14
   1  14   5 6945.86 427.213  14
   1  14   6 289.196 89.7832  14
   1  14   6 217.499 81.1244  10
   1  14   7 728.931 130.845  14
   1  14   7 654.269 120.708  10
   1  14   8 42.7431 48.2509  14
   1  14   8-28.3254 40.7732  10
   1  14   9 2018.71 196.955  10
   1  14  10-14.0052 36.4233  10
   1  14  11 67.2316 39.2576  10
  -1  15  10 103.326 51.1346  10
  -1  15   9 701.744 117.603  10
  -1  15   8 4326.87 298.048  10
  -1  15   7 15393.5 573.840  14
  -1  15   7 17093.7 601.570  10
  -1  15   6 1336.50 181.453  14
  -1  15   5 16838.6 634.375  14
  -1  15   5 18122.1 747.165  12
  -1  15   4 570.161 106.670  13
  -1  15   4 475.065 146.324  12
  -1  15   4 413.557 103.934  14
  -1  15   3 4622.08 316.604  13
  -1  15   3 5052.42 344.403  14
  -1  15   3 5157.32 383.942  12
  -1  15   2 5503.45 337.111  13
   1  15  -2 6173.30 359.613  13
   1  15  -2 4846.62 300.584  14
  -1  15   2 5642.86 356.389  14
   1  15  -1 2406.86 213.222  14
  -1  15   1 2327.34 215.303  13
   1  15  -1 2796.75 236.112  13
  -1  15   1 2249.44 227.081  14
  -1  15   0 145.837 62.1720  13
  -1  15   0 121.486 42.2636  14
   1  15   0 0.37908 44.0832  14
   1  15   0 26.7457 44.1841  13
  -1  15  -1 4799.95 312.222  13
   1  15   1 4246.77 296.080  13
   1  15   1 4389.58 305.398  14
  -1  15  -1 4311.97 301.996  14
   1  15   2 216.578 70.1751  13
  -1  15  -2 310.679 94.9034  14
   1  15   2 311.952 93.4165  14
   1  15   3 4805.46 328.287  13
  -1  15  -3 4277.09 294.371  14
   1  15   3 4949.93 344.102  14
   1  15   4 37.4402 51.8628  14
   1  15   5 896.831 155.262  14
   1  15   6 2251.46 234.899  14
   1  15   7 3062.77 266.466  14
   1  15   7 3640.54 267.807  10
   1  15   8 868.307 125.137  14
   1  15   8 1120.18 145.086  10
   1  15   9 200.846 60.4279  10
   1  15  10 1737.82 148.072  10
  -1  16   9 1206.10 133.154  10
  -1  16   9 1948.78 191.769  13
  -1  16   8 10943.2 478.722  13
  -1  16   7 6586.61 385.761  13
  -1  16   7 5474.99 324.961  14
  -1  16   6 3193.64 266.330  13
  -1  16   6 2964.91 258.589  14
  -1  16   5 27.4776 45.7197  14
  -1  16   5 52.3024 43.9985  13
  -1  16   4 8307.19 445.311  14
  -1  16   4 8333.50 502.747  12
  -1  16   4 7620.55 401.665  13
  -1  16   3 208.697 73.3315  13
  -1  16   3 224.799 90.1909  14
  -1  16   3 118.038 92.2733  12
  -1  16   2 162.383 68.5096  14
   1  16  -2 50.8581 43.5951  14
  -1  16   2 87.3095 47.7440  13
  -1  16   1 778.771 133.988  14
   1  16  -1 660.480 114.204  14
  -1  16   1 593.987 110.185  13
   1  16  -1 692.585 120.009  13
  -1  16   0 2001.95 204.295  14
  -1  16   0 2018.77 197.580  13
   1  16   0 1964.84 197.195  14
   1  16   0 2235.12 205.409  13
  -1  16  -1 164.624 69.8592  14
   1  16   1 86.9120 52.7045  13
   1  16   1 93.2701 57.8981  14
  -1  16  -1 127.517 64.9893  13
   1  16   2 12594.4 506.892  13
   1  16   2 14387.8 563.322  14
  -1  16  -2 13600.5 521.382  14
  -1  16  -3 1321.59 161.580  14
   1  16   3 1221.93 162.457  13
   1  16   3 1749.81 210.839  14
   1  16   4 10770.6 513.631  14
   1  16   4 9169.05 444.208  13
   1  16   5 5545.48 372.727  14
   1  16   5 4882.25 325.680  13
   1  16   6-37.6309 71.0576  13
   1  16   6 20.4677 45.6556  14
   1  16   7 299.741 74.5070  14
   1  16   8 9.69255 30.8808  14
   1  16   8 43.5850 37.6926  10
   1  16   8-15.3598 51.5588  13
   1  16   9-15.6783 30.7949  10
   1  16   9-42.2261 50.7682  13
  -1  17   8-48.9957 54.9085  13
  -1  17   7 7252.16 374.193  13
  -1  17   7 3723.04 247.742  14
  -1  17   6 1076.38 156.435  14
  -1  17   6 915.376 137.233  13
  -1  17   5 636.111 123.130  13
  -1  17   5 502.066 110.211  14
  -1  17   4 656.954 133.809  14
  -1  17   4 367.328 85.7754  13
  -1  17   3 3368.60 248.210  13
  -1  17   3 4283.89 308.066  14
  -1  17   2 80.4825 51.7365  14
  -1  17   2 124.242 51.2033  13
   1  17  -1 573.606 103.729  14
  -1  17   1 639.255 106.520  13
  -1  17   1 746.060 132.604  14
   1  17   0 1070.52 138.406  14
  -1  17   0 1116.08 152.110  14
   1  17   0 1370.69 159.539  13
  -1  17   0 982.227 136.012  13
  -1  17  -1 979.978 140.075  14
   1  17   1 1030.49 145.373  14
   1  17   1 829.598 129.487  13
  -1  17  -2 54.8314 47.5196  14
   1  17   2 148.805 63.7853  14
   1  17   2 102.103 54.1357  13
  -1  17  -3 5569.40 308.650  14
   1  17   3 6619.27 383.606  14
   1  17   3 5667.30 327.145  13
   1  17   4 1078.87 159.443  14
   1  17   4 792.784 123.071  13
   1  17   5 13238.1 543.593  14
   1  17   5 11815.3 467.977  13
   1  17   6 629.093 113.093  14
   1  17   6 845.860 129.591  13
   1  17   7-1.58860 41.1247  13
   1  17   7-47.8524 43.6458  14
   1  17   8 217.919 62.4833  13
  -1  18   7 2181.58 173.562  13
  -1  18   6 1240.63 149.143  14
  -1  18   6 1161.04 138.481  13
  -1  18   5 916.838 122.835  13
  -1  18   5 938.398 139.034  14
  -1  18   4 8729.71 371.968  13
  -1  18   4 10069.2 450.959  14
  -1  18   3 576.051 116.035  14
  -1  18   3 593.907 97.4241  13
  -1  18   2 6641.43 322.702  13
   1  18  -2 6386.22 300.718  14
  -1  18   1 4707.86 270.774  13
  -1  18   1 5031.49 307.756  14
   1  18  -1 4711.30 270.780  14
  -1  18   0 9826.56 416.700  14
   1  18   0 9479.96 396.459  14
   1  18   1 264.286 75.3771  13
   1  18   1 174.047 65.9533  14
  -1  18  -1 101.551 53.7085  14
   1  18   2 69.4733 55.8216  14
   1  18   2 84.7826 47.4845  13
  -1  18  -2-14.6063 38.6299  14
  -1  18  -3 369.766 92.2928  14
   1  18   3 303.900 76.3280  13
   1  18   3 181.517 62.2205  14
   1  18   4 6603.92 317.714  13
   1  18   4 7762.95 395.399  14
   1  18   5 5006.12 270.209  13
   1  18   5 5560.31 325.239  14
   1  18   6 92.1309 43.9292  14
   1  18   6 136.241 53.9489  13
   1  18   7 2207.14 156.198  13
  -1  19   6 280.723 77.4259  13
  -1  19   5 1815.04 171.470  14
  -1  19   5 1860.40 151.311  13
  -1  19   4 527.776 88.6933  13
  -1  19   4 640.209 107.740  14
  -1  19   3 1552.99 167.436  14
  -1  19   3 1289.22 134.889  13
  -1  19   2 3603.71 248.176  14
  -1  19   1 219.562 69.7492  14
   1  19  -1 227.422 52.8946  14
   1  19   0 3723.21 227.334  14
  -1  19   0 3405.56 224.535  14
   1  19   1 1934.37 172.196  14
  -1  19  -1 1698.00 154.181  14
  -1  19  -2 273.914 74.8883  14
   1  19   2 154.771 49.4219  14
   1  19   2 307.643 71.8681  13
   1  19   3 392.067 89.1430  14
   1  19   3 263.614 65.4137  13
   1  19   4 167.228 63.4492  14
   1  19   4 67.3815 40.3391  13
   1  19   5 1033.66 107.016  13
   1  19   5 913.695 116.824  14
  -1  20   3 184.130 59.1392  14
  -1  20   2 2198.36 172.511  14
  -1  20   1 805.797 104.380  14
  -1  20   0 64.1806 38.7758  14
   1  20   0 81.2824 38.6250  14
   1  20   1 683.828 88.5716  14
  -1  20  -1 1059.81 115.076  14
   1  20   2 426.249 76.1762  14
   1  20   3 413.569 76.0997  14
  -2   0  15 27.7459 26.3941  16
  -2   0  14 11733.9 407.633  16
  -2   0  13 31.9910 32.0561  16
  -2   0  12 23062.2 618.188  16
  -2   0  11 170.221 66.4690  16
  -2   0  10 4541.65 370.822   6
  -2   0   9 6.73708 43.0460   6
  -2   0   8 4380.13 314.370   6
  -2   0   7 30.4810 41.7125   6
  -2   0   6 1501.89 156.895   6
   2   0  -5 97.0438 32.3584   2
  -2   0   5 111.079 43.5870   6
  -2   0   4 299102. 1878.40   4
   2   0  -4 300382. 1720.18   2
  -2   0   4 304201. 2162.14   6
  -2   0   3 125.402 26.5501   4
  -2   0   3 109.716 43.0385   6
  -2   0   2 27705.5 305.636   2
   2   0  -1 4.35837 22.3958   3
  -2   0   0 145833. 1176.73   3
   2   0   1 401.415 51.4205   1
  -2   0  -1 157.157 38.1116   5
  -2   0  -2 15705.5 376.515   5
  -2   0  -3 67.3035 38.9975   4
  -2   0  -3 71.0453 35.2533   5
  -2   0  -4 14506.2 419.233   5
  -2   0  -4 15901.0 527.999   4
  -2   0  -4 15435.1 441.789   1
  -2   0  -5 138.147 44.1918   5
  -2   0  -6 16.7922 32.1155   5
  -2   0  -7 234.675 72.8923   5
  -2   0  -8 10177.4 481.677   5
  -2   0  -9 155.804 72.5866   5
   2   0  10 3152.86 229.626  16
   2   0  11 119.307 54.7270  16
   2   0  12 1049.88 142.281  16
   2   0  13 144.654 69.4839  16
   2   0  14 5969.14 274.108  16
   2   0  15-20.0800 21.9344  16
  -2  -1  15 5035.58 239.503  16
  -2   1  15 4589.63 222.643  16
  -2   1  14 2290.00 180.588  16
  -2  -1  14 2151.91 179.790  16
  -2   1  13 39.1138 44.4176  16
  -2  -1  13 26.4317 38.1372  16
  -2   1  12 1101.62 138.862  16
  -2  -1  12 1155.36 140.288  16
  -2   1  11 8096.90 511.033   6
  -2   1  11 8503.35 367.261  16
  -2  -1  11 8328.26 369.934  16
  -2  -1  10 438.493 79.3996  16
  -2   1  10 285.068 101.587   6
  -2   1   9 264.108 86.4104   6
  -2  -1   9 256.680 85.9080   6
  -2  -1   8 23156.3 704.046   6
  -2   1   8 23036.4 735.242   6
  -2   1   7 1235.87 156.513   6
  -2  -1   7 1238.40 149.275   6
  -2  -1   6 132.769 51.4958   6
  -2   1   6 143.949 55.6597   6
  -2   1   5 17942.7 449.160   7
  -2  -1   5 16070.3 451.001   4
   2   1  -5 17032.0 418.550   2
  -2  -1   5 17250.5 481.716   6
   2  -1  -5 17277.9 346.394   2
   2  -1  -4 84233.6 671.137   2
   2   1  -4 84112.9 862.488   2
  -2  -1   4 85453.5 1028.76   6
  -2  -1   4 79192.2 892.850   4
  -2   1   4 88612.2 956.373   7
  -2   1   4 89832.6 1085.61   6
  -2   1   3 5.04756 24.4766   6
  -2  -1   3 419.101 65.7076   6
  -2  -1   2 22849.0 352.794   2
  -2   1   2 24342.0 421.523   5
  -2  -1   1 618.980 63.9223   5
  -2   1   1 603.707 67.0529   5
   2   1  -1 588.835 70.1983   3
   2  -1   0 229112. 1327.70   3
  -2  -1   0 229520. 1687.47   3
  -2   1   0 227386. 1434.79   4
   2   1   1 52919.3 673.896   1
  -2   1  -1 49915.1 692.997   4
  -2   1  -1 50957.2 574.361   3
   2  -1   1 48160.6 484.943   1
  -2   1  -2 182756. 1474.34   5
  -2  -1  -2 180200. 1379.91   5
  -2  -1  -3 3212.13 194.451   1
  -2   1  -3 3245.99 164.708   1
  -2   1  -3 3354.91 222.170   4
  -2  -1  -3 3399.17 183.523   5
  -2   1  -3 3287.79 191.987   5
  -2  -1  -4 84809.7 1233.55   4
  -2   1  -4 85954.0 1077.77   5
  -2  -1  -4 86283.8 1045.73   5
  -2  -1  -4 83980.7 1138.30   1
  -2   1  -4 83255.2 1250.95   4
  -2   1  -4 81965.7 988.604   1
  -2   1  -5 21087.9 563.396   5
  -2  -1  -5 21910.3 543.897   5
  -2   1  -6 18838.7 573.020   5
  -2  -1  -6 20150.6 567.610   5
  -2  -1  -7 15894.3 546.728   5
  -2   1  -7 14097.2 537.359   5
  -2   1  -8 1125.31 166.415   5
  -2   1  -9 603.677 128.624   5
   2  -1  10 356.392 82.2160  16
  -2   1 -10 544.904 127.618   5
   2  -1  11 1916.48 189.181  16
   2   1  11 1211.53 152.117  16
   2  -1  12 65.7009 49.5165  16
   2   1  12 94.3622 46.6224  16
   2  -1  13 91.4985 65.2094  16
   2   1  13-0.14809 41.1633  16
   2   1  14 1492.34 135.721  16
   2  -1  14 1665.16 147.054  16
   2  -1  15 75.2418 30.4122  16
  -2  -2  15 3266.20 195.255  16
  -2   2  15 2792.49 166.265  16
  -2  -2  14 88.3083 48.8807  16
  -2   2  14 139.515 50.5802  16
  -2   2  13 1073.40 128.869  16
  -2  -2  13 989.048 134.638  16
  -2  -2  12 1859.63 179.577  16
  -2   2  12 1859.40 174.686  16
  -2   2  11 28411.1 977.312   6
  -2  -2  11 29727.2 714.855  16
  -2   2  11 29547.2 684.156  16
  -2  -2  10 12839.3 445.444  16
  -2   2  10 12688.7 642.077   6
  -2   2   9 3390.39 304.610   6
  -2   2   8 919.086 151.111   6
  -2  -2   8 837.697 136.271   6
  -2   2   7 81299.2 1323.77   6
  -2  -2   7 79310.2 1213.63   6
  -2  -2   6 101.008 49.6905   6
   2   2  -6 127.762 42.2458   2
  -2   2   5 5520.93 295.989   6
   2   2  -5 4807.75 241.489   2
  -2  -2   5 5070.03 255.431   6
  -2   2   5 5788.66 283.956   7
   2  -2  -4 57713.4 457.238   2
   2   2  -4 59569.0 791.584   2
  -2  -2   4 58192.8 832.173   6
  -2   2   3 38152.5 653.702   6
  -2   2   3 39685.6 700.494   7
   2   2  -2 335.718 65.3386   3
  -2   2   2 235.560 52.4135   6
  -2  -2   2 378.172 54.4184   2
   2   2  -1 214211. 1620.63   3
  -2  -2   1 212924. 1377.44   5
  -2   2   1 216370. 1069.04   2
  -2   2   1 210928. 1465.74   5
  -2   2   0 56442.4 675.535   5
   2  -2   0 57357.2 469.208   3
  -2   2  -1 89267.0 1058.45   8
  -2   2  -1 87074.9 962.852   4
  -2   2  -2 17423.5 473.661   4
  -2  -2  -2 17242.8 360.655   5
  -2   2  -2 16586.8 420.196   5
  -2   2  -3 156921. 1649.49   4
  -2  -2  -3 159715. 1331.08   5
  -2   2  -3 153117. 1146.80   1
  -2  -2  -3 155384. 1548.72   1
  -2   2  -3 156972. 1469.79   5
  -2  -2  -4 2467.61 166.953   5
  -2   2  -4 2304.37 177.966   5
  -2   2  -4 2151.36 141.203   1
  -2   2  -5 33031.0 726.255   5
  -2  -2  -5 31518.1 651.787   5
  -2  -2  -6 6681.86 321.392   5
  -2   2  -6 6862.60 355.687   5
  -2   2  -7 3953.44 295.706   5
  -2   2  -8 4649.58 344.074   5
  -2   2  -9 25121.4 845.658   5
   2  -2  10 10536.6 431.379  16
   2   2  10 10007.8 412.995  16
  -2   2 -10 10556.0 582.131   5
   2   2  11 6972.79 358.444  16
   2  -2  11 7669.87 377.641  16
   2   2  12 1384.62 160.753  16
   2  -2  12 1272.94 151.921  16
   2  -2  13 109.067 55.5886  16
   2   2  13 131.655 54.4757  16
   2   2  14 121.216 46.8300  16
   2  -2  14 94.2542 44.8146  16
   2  -2  15 1266.71 105.081  16
  -2  -3  15 275.301 60.0018  16
  -2  -3  14 40.3898 36.6292  16
  -2  -3  13 813.032 119.043  16
  -2  -3  12 23025.5 631.479  16
  -2   3  12 21040.1 579.331  16
  -2  -3  11 197.393 59.7729  16
  -2   3  11 227.476 86.0310   6
  -2   3  10 15348.9 720.607   6
  -2  -3  10 16183.8 506.991  16
  -2   3   9 7661.30 470.891   6
  -2   3   8 61536.4 1251.17   6
  -2   3   7 334.124 92.4252   6
  -2  -3   7 372.751 80.6021   6
  -2   3   6 21968.0 659.121   7
  -2   3   6 20459.1 626.509   6
   2   3  -5 1756.42 158.331   2
  -2   3   5 1725.65 169.007   7
  -2  -3   5 1740.32 148.259   6
  -2   3   5 1493.29 159.473   6
  -2  -3   4 56755.5 810.713   6
   2   3  -4 58355.7 853.051   2
  -2   3   4 58700.9 943.530   6
  -2   3   3 22637.2 544.569   6
  -2  -3   3 21399.0 484.521   2
  -2   3   3 22872.5 605.390   7
   2   3  -3 21218.6 562.314   3
  -2   3   2 420357. 2523.26   6
  -2   3   2 433183. 2845.73   7
  -2   3   2 416484. 2349.28   5
   2   3  -2 426217. 2792.86   3
  -2  -3   2 412994. 2487.58   2
   2  -3  -1 432.178 41.8229   4
  -2   3   1 340.076 54.1751   6
  -2   3   1 286.285 52.1833   5
  -2   3   1 338.009 35.3369   2
   2  -3   0 78709.7 764.114   4
  -2   3   0 76649.9 772.063   2
  -2   3  -1 2998.54 208.333   8
   2  -3   1 2615.88 155.047   4
   2   3   1 2793.27 188.164   1
  -2   3  -1 2792.44 167.824   5
   2  -3   2 125573. 1286.29   4
  -2   3  -2 122013. 1271.47   5
  -2  -3  -3 226.546 44.4836   5
  -2   3  -3 351.644 73.2893   5
  -2   3  -3 382.068 41.5740   1
  -2  -3  -3 204.200 59.1228   1
  -2  -3  -4 955.401 100.179   5
  -2   3  -4 765.589 104.677   5
  -2   3  -5 5267.07 299.687   5
  -2   3  -6 2283.56 211.811   5
  -2   3  -7 64.1946 57.7750   5
  -2   3  -8 659.506 137.523   5
   2  -3   9 6367.14 323.330  16
  -2   3  -9 6386.71 435.503   5
  -2   3 -10 12271.5 636.403   5
   2  -3  10 12443.1 470.848  16
   2   3  10 12725.5 463.781  16
   2  -3  11 7013.91 361.671  16
   2   3  11 6440.83 338.933  16
   2   3  12 2034.39 187.422  16
   2  -3  12 2181.77 197.563  16
   2   3  13 105.562 46.9757  16
   2  -3  13 284.471 80.1928  16
   2  -3  14 432.782 77.5415  16
   2   3  14 467.226 75.3311  16
  -2  -4  15 79.6136 39.2099  16
  -2  -4  14 3259.57 214.894  16
  -2  -4  13 883.523 122.357  16
  -2  -4  12 20679.6 600.983  16
  -2   4  11 187.733 87.8696   6
  -2  -4  11 330.739 81.2784  16
  -2   4  11 302.346 88.6361  10
  -2   4  10 2762.17 234.896  10
  -2   4  10 3060.04 327.491   6
  -2  -4  10 3508.30 239.304  16
  -2   4   9 8567.45 517.397   6
  -2   4   8 611.354 129.184   6
  -2   4   7 9922.54 483.611   6
  -2   4   6 506.372 102.064   6
  -2   4   6 580.220 124.519   7
  -2   4   5 81278.2 1223.19   6
  -2   4   5 84269.7 1313.79   7
  -2   4   4 40267.2 803.962   6
   2   4  -4 37971.2 869.665   3
   2   4  -4 40585.3 762.739   2
  -2  -4   4 39134.3 654.401   6
  -2  -4   3 18894.4 496.677   2
  -2   4   3 19310.7 504.082   6
   2  -4  -3 18724.9 221.199   2
   2   4  -3 17917.9 536.767   3
  -2   4   3 18845.7 587.693   7
  -2   4   2 714.826 79.1317   5
  -2  -4   2 815.338 100.170   2
  -2   4   2 956.854 102.931   6
   2   4  -2 1056.20 121.814   3
  -2   4   2 882.660 123.856   7
  -2   4   1 77910.7 699.410   2
  -2   4   1 76659.0 850.250   6
   2  -4  -1 79712.5 690.224   4
  -2   4   1 77822.1 889.246   5
  -2  -4   1 77951.2 957.793   2
  -2   4   0 246762. 1830.19   5
   2  -4   0 251832. 1627.87   4
  -2   4   0 249233. 2202.61   8
  -2   4   0 253295. 1667.90   2
   2   4   1 156726. 1610.79   1
   2  -4   1 149690. 1346.83   4
  -2   4  -1 152301. 1426.81   2
  -2   4  -1 151064. 1430.63   5
  -2   4  -1 157460. 1748.80   8
   2  -4   2 21943.4 538.348   4
  -2   4  -2 21889.3 577.048   2
  -2   4  -3 90650.0 1174.97   5
  -2   4  -3 89995.1 1340.95   2
  -2   4  -4 38915.1 803.581   5
  -2   4  -5 1386.95 163.738   5
  -2   4  -6 3225.48 265.317   5
  -2   4  -7 2367.73 242.763   5
  -2   4  -8 197.146 86.2102   5
   2  -4   9 11102.3 433.325  16
  -2   4  -9 12011.9 612.015   5
   2   4   9 10969.6 475.834  10
   2   4  10 30415.9 809.724  10
   2   4  10 30415.9 729.160  16
   2  -4  10 29909.0 739.308  16
  -2   4 -10 32442.6 1058.81   5
   2  -4  11 8338.12 389.112  16
   2   4  11 8077.78 376.990  16
   2  -4  12 7365.92 356.955  16
   2   4  12 6318.43 322.891  16
   2  -4  13 4723.91 269.487  16
   2  -4  14 68.0796 32.9238  16
  -2  -5  15 5276.48 228.477  16
  -2  -5  14 8.40198 31.6322  16
  -2  -5  13 309.055 72.7824  16
  -2   5  12 16.6445 49.7758  10
  -2  -5  12 108.618 59.0301  16
  -2   5  11 11722.8 500.079  10
  -2  -5  11 12276.9 462.094  16
  -2   5  10 7112.25 502.973   6
  -2   5  10 7331.86 391.151  10
  -2  -5  10 6879.50 338.626  16
  -2   5   9 1065.27 184.796   6
  -2   5   8 937.205 172.220   6
  -2   5   7 17278.6 654.303   6
  -2   5   7 19110.9 746.756   7
  -2   5   6 19555.6 652.477   6
  -2   5   6 21579.1 762.459   7
  -2   5   5 3551.93 256.887   6
  -2   5   5 3691.42 299.612   7
  -2   5   4 16146.4 505.562   6
  -2   5   4 16424.5 593.235   7
   2   5  -3 57548.8 1053.52   3
  -2   5   3 61264.5 1182.47   7
  -2   5   3 59826.6 913.730   6
  -2   5   2 3561.71 201.220   6
  -2   5   2 3640.03 271.308   7
  -2   5   2 3385.07 170.903   5
  -2   5   1 85752.3 996.531   5
  -2  -5   1 91267.1 1307.78   3
  -2   5   1 85751.8 939.593   6
   2  -5  -1 90048.2 820.022   1
  -2  -5   1 86335.8 1116.16   2
  -2  -5   0 47886.3 921.690   3
   2  -5   0 45732.5 646.874   4
  -2   5   0 46867.4 982.143   8
   2   5   0 46438.3 855.786   1
  -2   5   0 46918.7 690.159   2
  -2   5   0 47817.1 779.845   5
   2   5   1 122205. 1496.62   1
   2  -5   1 115851. 1230.27   4
  -2   5  -1 116036. 1300.76   5
  -2   5  -1 120531. 1645.09   8
  -2   5  -1 117616. 1302.71   2
  -2   5  -2 51049.2 882.239   5
  -2   5  -2 51431.0 940.147   2
  -2   5  -2 52150.9 1066.11   8
  -2   5  -3 54147.9 942.420   5
  -2   5  -4 12829.9 476.013   5
  -2   5  -5 42059.5 934.158   5
  -2   5  -6 151.734 56.7998   5
  -2   5  -7 24362.4 808.939   5
  -2   5  -8 12529.7 609.507   5
   2  -5   9 702.431 112.563  16
   2   5   9 478.792 105.502  10
  -2   5  -9 449.563 128.234   5
   2  -5  10 6100.89 329.375  16
  -2   5 -10 6205.92 472.612   5
   2   5  10 5889.13 364.927  10
   2  -5  11 3963.81 264.233  16
   2   5  11 3730.54 282.959  10
   2  -5  12 169.084 54.7458  16
   2  -5  13 342.685 77.1087  16
   2  -5  14 277.615 57.7803  16
  -2  -6  15 1693.99 120.803  16
  -2  -6  14 1954.73 152.498  16
  -2   6  13 381.945 88.5917  10
  -2  -6  13 400.033 81.6591  16
  -2   6  12 1271.38 163.300  10
  -2  -6  12 1309.73 149.369  16
  -2  -6  11 23992.2 639.953  16
  -2   6  11 22609.9 707.578  10
  -2   6  10 2413.77 296.605   6
  -2   6  10 2382.90 231.161  10
  -2  -6  10 2779.81 215.281  16
  -2   6   9 836.689 178.798   6
  -2   6   9 812.091 129.146  10
  -2  -6   9 782.509 111.150  16
  -2   6   8 22056.3 845.521   6
  -2   6   7 3391.72 343.608   7
  -2   6   7 3232.93 297.908   6
  -2   6   6 683.763 122.044   6
  -2   6   6 686.028 147.701   7
  -2   6   5 5586.18 385.915   7
  -2   6   5 5510.54 332.888   6
  -2   6   4 58815.9 1016.75   6
  -2   6   4 57416.2 1201.70   7
  -2   6   3 113.403 39.5170   6
  -2   6   3 218.598 74.9729   7
  -2   6   2 3293.97 196.047   6
   2  -6  -2 3780.09 205.829   1
  -2   6   2 3969.13 311.186   7
  -2   6   1 640.517 127.926   7
   2  -6  -1 489.166 59.1949   1
  -2   6   1 499.836 66.3621   6
  -2   6   1 457.380 74.4106   5
  -2   6   0 4798.35 338.867   8
   2  -6   0 4954.71 237.664   4
  -2   6   0 4679.05 251.439   5
   2   6   0 5570.77 313.964   1
  -2   6   0 4463.25 228.146   2
  -2   6  -1 732.677 136.552   8
   2  -6   1 705.247 98.9903   4
  -2   6  -1 1056.76 124.594   5
  -2   6  -1 704.451 101.791   2
  -2   6  -2 21937.4 747.191   8
  -2   6  -2 21718.0 598.973   5
  -2   6  -3 13581.2 492.504   5
  -2   6  -4 201.764 64.8016   5
  -2   6  -5 122.057 41.8487   5
  -2   6  -6 4465.70 333.405   5
  -2   6  -7 396.333 111.343   5
  -2   6  -8 42391.0 1167.08   5
  -2   6  -9 1079.76 193.888   5
   2   6   9 1299.94 176.684  10
   2  -6   9 1128.01 137.830  16
   2   6  10 5.30330 38.0600  10
   2  -6  10 92.9048 42.7207  16
   2   6  11 3776.67 280.464  10
   2  -6  11 3305.56 239.268  16
   2   6  12 205.855 69.4804  10
   2  -6  12 264.785 69.9477  16
   2  -6  13 69.9259 37.2105  16
   2  -6  14 3481.84 180.015  16
  -2  -7  14 183.236 47.8959  16
  -2  -7  13 648.397 98.5113  16
  -2   7  13 621.400 109.102  10
  -2   7  12 1133.60 155.022  10
  -2  -7  12 1110.62 135.886  16
  -2  -7  11 7365.06 345.506  16
  -2   7  11 7545.26 413.161  10
  -2   7  10 5137.08 436.685   6
  -2   7  10 5274.81 342.583  10
  -2  -7  10 5303.59 290.944  16
  -2  -7   9 3119.14 219.931  16
  -2   7   9 2993.05 257.106  10
  -2   7   9 3353.92 352.038   6
  -2   7   8 35525.2 1103.13   6
  -2   7   7 6658.58 499.753   7
  -2   7   7 7302.90 467.885   6
  -2   7   6 157.499 89.9948   7
  -2   7   6 341.584 103.101   6
  -2   7   5 13120.8 529.067   6
  -2   7   5 14114.0 656.802   7
  -2   7   4 1382.81 198.101   7
  -2   7   4 1397.90 157.657   6
  -2   7   3 8082.32 485.632   7
  -2   7   3 7748.55 342.474   6
  -2   7   2 118251. 1828.87   7
  -2   7   2 119536. 1289.60   6
  -2   7   1 806.845 160.189   7
  -2   7   0 12809.9 435.197   5
   2  -7   0 12769.5 429.560   4
  -2   7   0 13358.1 602.259   8
  -2   7   0 12609.8 592.085   7
  -2   7  -1 6214.65 419.440   8
  -2   7  -1 5649.24 310.117   5
  -2   7  -2 811.262 159.182   8
  -2   7  -2 743.400 116.917   5
  -2   7  -3 242.275 80.8440   5
  -2   7  -3 107.104 64.7814   8
  -2   7  -4 3622.27 276.623   5
  -2   7  -5 24757.0 770.986   5
  -2   7  -6 55.6741 53.7485   5
  -2   7  -7 3396.44 318.683   5
   2   7   8 247.465 100.555  10
  -2   7  -8 400.038 119.949   5
   2  -7   9 6604.31 330.943  16
  -2   7  -9 7141.16 510.524   5
   2   7   9 6769.01 402.870  10
   2   7  10 17631.8 645.906  10
   2  -7  10 18101.2 551.678  16
   2   7  11 8315.35 417.676  10
   2  -7  11 7995.59 362.396  16
   2  -7  12 121.721 52.4689  16
   2   7  12 113.221 55.4716  10
   2   7  13-26.6157 30.3977  10
   2  -7  13 23.4366 25.0288  16
  -2  -8  14 1762.68 126.722  16
  -2   8  14 1458.71 132.170  10
  -2   8  13 5467.64 302.608  10
  -2  -8  13 5329.53 253.202  16
  -2  -8  12 681.718 101.880  16
  -2   8  12 420.515 101.037  10
  -2  -8  11 3040.83 219.465  16
  -2   8  11 3439.18 283.603  10
  -2   8  10 18765.5 665.705  10
  -2  -8  10 18079.5 532.907  16
  -2   8   9 14198.1 726.733   6
  -2   8   9 14613.2 622.049  12
  -2  -8   9 16088.9 492.668  16
  -2   8   9 15331.0 600.517  10
  -2   8   8 8161.42 531.177   6
  -2   8   8 8139.02 421.749  10
  -2   8   8 7342.00 431.596  12
  -2   8   7 104.345 79.3466   6
  -2   8   7 7.76417 69.5699   7
  -2   8   6 3898.28 332.892   6
  -2   8   6 3638.41 376.507   7
  -2   8   5 31000.4 1023.95   7
  -2   8   5 33277.0 889.079   6
  -2   8   4 1604.68 178.639   6
  -2   8   4 1515.05 227.570   7
  -2   8   3 61427.6 1397.54   7
  -2   8   3 62284.5 1033.08   6
  -2   8   2 13654.0 652.611   7
  -2   8   1 455.153 115.065   7
  -2   8   0 7429.41 488.550   7
  -2   8   0 6902.90 452.548   8
  -2   8  -1 60023.9 1386.43   8
  -2   8  -1 59143.0 1068.97   5
  -2   8  -1 57782.2 1379.87   7
  -2   8  -2 811.951 170.817   8
  -2   8  -2 975.068 141.681   5
  -2   8  -3 1760.40 201.279   5
  -2   8  -3 2053.24 278.432   8
  -2   8  -4 7502.75 423.168   5
  -2   8  -4 7720.15 538.798   8
  -2   8  -5 994.936 166.791   5
  -2   8  -6 963.350 170.999   5
   2   8   7 1643.25 190.345  10
  -2   8  -7 1905.97 248.813   5
   2   8   8 524.803 119.486  10
  -2   8  -8 399.683 120.108   5
   2   8   9 11889.8 539.890  10
   2   8  10 6687.73 392.544  10
   2  -8  11 1388.16 147.603  16
   2   8  11 1497.96 182.159  10
   2  -8  12 2896.93 193.195  16
   2   8  12 3108.34 226.589  10
   2  -8  13 3098.29 169.992  16
   2   8  13 3113.68 191.544  10
  -2   9  14 108.433 44.2192  10
  -2  -9  13 1676.55 131.079  16
  -2   9  13 1542.20 158.523  10
  -2  -9  12 11957.8 390.863  16
  -2   9  12 13410.4 516.972  10
  -2   9  11 5994.58 371.082  10
  -2  -9  11 5845.17 287.860  16
  -2   9  10 1505.00 195.531  10
  -2   9   9 639.326 130.883  10
  -2   9   9 679.593 146.047  12
  -2   9   9 559.795 134.592   6
  -2   9   8 348.440 93.4125  10
  -2   9   8 507.330 145.717   6
  -2   9   8 320.155 98.3823  12
  -2   9   7 10950.4 593.216   6
  -2   9   7 10783.2 705.520   7
  -2   9   6 22494.8 809.682   6
  -2   9   6 22903.7 997.353   7
  -2   9   5 9743.64 503.846   6
  -2   9   5 8746.73 582.310   7
  -2   9   4 2818.98 323.446   7
  -2   9   3 27939.8 1000.45   7
  -2   9   2 228.995 104.755   7
  -2   9   1 34142.5 1098.26   7
  -2   9   0 1182.61 212.391   7
  -2   9  -1 3601.34 359.789   8
  -2   9  -1 4044.89 383.959   7
  -2   9  -2 25228.8 969.053   7
  -2   9  -2 25361.2 990.389   8
  -2   9  -3 19331.6 892.703   8
  -2   9  -3 18376.9 827.729   7
  -2   9  -3 19029.6 684.239   5
  -2   9  -4 14624.8 626.692   5
  -2   9  -4 14663.6 804.622   8
  -2   9  -5 28208.3 1134.67   8
  -2   9  -5 27557.9 896.475   5
  -2   9  -6 13031.4 792.182   8
  -2   9  -6 13095.4 641.072   5
  -2   9  -7 90.2248 79.1870   8
   2   9   7 151.160 46.5443  10
  -2   9  -7-18.0335 86.3479   5
  -2   9  -8 430.513 133.469   5
  -2   9  -8 728.157 201.141   8
   2   9   8 538.682 115.009  10
   2   9   9 3905.79 307.377  10
   2   9  10 1029.64 161.398  10
   2   9  11 12996.7 510.619  10
   2   9  12 4911.54 277.819  10
   2   9  13 391.439 67.2826  10
  -2  10  13 307.733 70.6602  10
  -2  10  12 5601.31 324.989  10
  -2  10  11 708.039 128.927  10
  -2  10  10 2598.41 253.296  10
  -2  10   9 193.052 92.5040  12
  -2  10   9-4.66652 60.9330  10
  -2  10   8 23.3869 45.5523  10
  -2  10   8 59.6187 65.1016   6
  -2  10   8 98.4918 98.8576  12
  -2  10   7 313.194 86.5472  10
  -2  10   7 209.260 83.5324   6
  -2  10   7 130.877 65.2060  12
  -2  10   7 227.275 129.385   7
  -2  10   6 1473.44 207.493   6
  -2  10   6 1639.64 287.221   7
  -2  10   5 28445.6 1114.26   7
  -2  10   4 7611.23 573.182   7
  -2  10   3 19856.4 891.976   7
  -2  10   2 6690.02 517.434   7
  -2  10   1 29799.0 1093.12   7
  -2  10   0 40646.9 1274.75   7
  -2  10  -1 9795.22 624.156   7
  -2  10  -1 9167.55 596.396   8
  -2  10  -2 19652.3 899.797   7
  -2  10  -2 20143.5 925.523   8
  -2  10  -3 6319.23 509.139   7
  -2  10  -3 6679.51 564.725   8
  -2  10  -4 276.775 133.323   8
  -2  10  -4 250.743 84.3691   5
  -2  10  -5 8916.79 530.970   5
  -2  10  -5 8463.78 665.479   8
  -2  10  -6 1222.40 203.582   5
  -2  10  -6 1148.89 248.349   8
  -2  10  -7 1192.98 260.720   8
   2  10   7 1161.93 170.252  10
  -2  10  -7 1264.67 220.160   5
   2  10   8 4148.42 320.228  10
   2  10   9 3169.66 280.232  10
   2  10  10 1833.95 203.786  10
   2  10  11 3171.79 246.202  10
   2  10  12 2489.43 188.888  10
  -2  11  13 1011.58 114.818  10
  -2  11  12 761.460 118.107  10
  -2  11  11 4072.05 295.940  10
  -2  11  10 7981.27 439.125  10
  -2  11   9 4025.27 321.376  10
  -2  11   9 3702.31 343.733  12
  -2  11   8 976.854 175.685  12
  -2  11   8 1080.31 173.106  10
  -2  11   7 11559.1 788.371   7
  -2  11   7 13189.2 568.596  10
  -2  11   7 12303.6 591.342  12
  -2  11   6 826.067 166.440  15
  -2  11   6 1112.50 177.761  12
  -2  11   6 1052.11 162.695  10
  -2  11   6 900.291 227.268   7
  -2  11   5 1157.79 176.499  12
  -2  11   5 1210.60 189.074  15
  -2  11   5 1476.52 286.553   7
  -2  11   4 2280.21 322.608   7
  -2  11   3 1946.61 295.888   7
  -2  11   2 8310.71 602.407   7
  -2  11   1 19693.4 934.270   7
  -2  11   0 869.195 208.567   7
  -2  11  -1 55084.4 1561.31   7
  -2  11  -1 50225.0 1441.31   8
  -2  11  -2 13778.1 803.160   8
  -2  11  -2 13817.1 774.235   7
  -2  11  -3 5276.86 522.257   8
  -2  11  -4 1088.41 269.550   8
   2  11   5 4735.80 323.975  10
  -2  11  -5 4975.74 549.640   8
  -2  11  -6 660.998 155.779   5
  -2  11  -6 880.492 234.571   8
   2  11   6 785.683 145.992  10
  -2  11  -7 12787.3 685.828   5
   2  11   7 12310.7 547.853  10
   2  11   8 505.878 110.598  14
   2  11   8 728.941 137.015  10
   2  11   9 2482.57 238.479  10
   2  11  10 47.8216 57.6929  10
   2  11  11 3011.36 230.653  10
   2  11  12 1755.35 150.120  10
  -2  12  12 372.750 88.5546  10
  -2  12  11 14610.3 536.704  10
  -2  12  10 1854.00 214.595  10
  -2  12   9 925.477 156.977  10
  -2  12   8 211.237 85.2938  10
  -2  12   8 360.659 133.184  12
  -2  12   7 4465.46 335.725  10
  -2  12   7 4039.03 356.415  12
  -2  12   6 6339.99 386.303  10
  -2  12   6 6088.99 430.547  12
  -2  12   6 6340.44 601.696   7
  -2  12   5 29350.5 937.471  15
  -2  12   5 29411.2 810.923  10
  -2  12   5 31153.0 939.633  12
  -2  12   5 31015.8 1314.58   7
  -2  12   4 2554.42 229.331  14
  -2  12   4 2469.93 261.040  12
  -2  12   4 2340.33 260.985  15
  -2  12   4 2652.56 368.535   7
  -2  12   3 13587.6 824.526   7
  -2  12   2 13833.9 824.658   7
  -2  12   1 6410.78 555.722   7
  -2  12   0 1398.81 252.087   7
  -2  12  -1 7001.03 581.145   7
  -2  12  -2 1953.08 317.522   8
  -2  12  -3 1141.63 257.998   8
  -2  12  -3 1389.15 166.293  14
   2  12   3 1510.71 174.806  14
   2  12   4 3403.37 290.028  14
  -2  12  -4 2999.05 264.320  14
  -2  12  -4 3143.98 452.900   8
   2  12   5 131.877 51.3733  14
  -2  12  -5 395.178 173.538   8
   2  12   5 321.456 92.9275  10
   2  12   6 6062.99 382.187  10
   2  12   6 6185.61 410.739  14
   2  12   7 2208.46 240.703  14
   2  12   7 2844.25 264.207  10
   2  12   8 58.4613 64.7319  10
   2  12   8-21.0233 61.6682  14
   2  12   9 1231.55 165.073  10
   2  12  10 4693.34 303.339  10
   2  12  11 230.547 67.1316  10
   2  12  12 3947.61 204.722  10
  -2  13  12 4506.72 241.479  10
  -2  13  11 995.340 135.614  10
  -2  13  10 488.094 107.478  10
  -2  13   9 2839.38 266.497  10
  -2  13   8 1544.53 195.645  10
  -2  13   8 1541.51 223.660  12
  -2  13   7 16198.9 704.451  12
  -2  13   7 15229.8 620.686  10
  -2  13   6 380.469 91.7179  14
  -2  13   6 438.403 105.678  10
  -2  13   6 398.935 113.094  12
  -2  13   5 1869.32 244.346  15
  -2  13   5 1710.85 232.106  12
  -2  13   5 1863.65 198.882  14
  -2  13   5 1773.45 320.050   7
  -2  13   4 254.315 84.4601  15
  -2  13   4 254.562 149.001   7
  -2  13   4 108.350 54.8462  14
  -2  13   4 107.819 67.5579  12
  -2  13   3 4328.37 357.503  15
  -2  13   3 4565.87 498.494   7
  -2  13   3 4447.75 356.929  12
  -2  13   3 5426.93 344.123  14
  -2  13   2 1359.90 163.654  13
  -2  13   2 1322.38 198.858  15
  -2  13   2 1314.77 266.466   7
  -2  13   2 1205.11 182.674  12
  -2  13   2 1503.78 185.905  14
   2  13  -1 8745.73 389.062  14
  -2  13   1 7806.11 448.040  12
  -2  13   1 9167.58 443.674  14
   2  13  -1 9809.00 424.541  13
  -2  13   1 9170.20 419.690  13
  -2  13   1 8603.49 675.344   7
   2  13   0 5227.24 307.813  14
  -2  13   0 4934.96 324.502  14
  -2  13   0 5313.57 316.317  13
   2  13   0 5420.17 318.765  13
  -2  13   0 4701.89 489.223   7
   2  13   1 677.311 107.233  13
  -2  13  -1 604.236 177.717   7
   2  13   1 661.473 116.380  14
  -2  13  -1 575.896 103.867  13
  -2  13  -1 750.592 127.086  14
   2  13   2 4481.71 311.973  14
  -2  13  -2 4940.93 323.395  14
  -2  13  -3 486.758 154.736   8
   2  13   3 443.066 103.360  14
  -2  13  -3 453.569 83.6926  14
   2  13   4 12845.4 575.132  14
  -2  13  -4 13223.7 547.027  14
  -2  13  -4 12178.3 895.895   8
   2  13   5 933.515 166.499  14
   2  13   5 1093.01 169.160  10
   2  13   6 1759.15 204.820  10
   2  13   6 1233.49 182.624  14
   2  13   7 826.922 143.645  14
   2  13   7 1130.07 165.489  10
   2  13   8 937.834 151.165  10
   2  13   8 891.856 144.178  14
   2  13   9 3929.04 282.425  10
   2  13  10 320.074 78.7467  10
   2  13  11 375.893 73.6663  10
  -2  14  11 216.295 65.0634  10
  -2  14  10-8.79290 43.7485  10
  -2  14   9 581.746 116.487  10
  -2  14   8 1955.83 219.210  10
  -2  14   7 255.326 74.4500  10
  -2  14   7 384.464 135.106  12
  -2  14   6 123.872 55.8447  14
  -2  14   6 128.799 72.9844  12
  -2  14   5 5501.52 360.043  14
  -2  14   5 5550.84 422.271  15
  -2  14   5 4677.03 382.588  12
  -2  14   4 390.732 134.519  12
  -2  14   4 397.215 135.240  15
  -2  14   4 292.018 90.4551  14
  -2  14   3-58.0219 65.8986  13
  -2  14   3 37.4400 48.5445  14
  -2  14   3 32.4912 68.4583  12
  -2  14   3 49.7458 57.3362  15
  -2  14   3 149.320 152.839   7
  -2  14   2 254.680 79.6568  15
  -2  14   2 267.934 77.0343  14
   2  14  -2 291.352 70.0460  14
  -2  14   2 364.784 90.7492  13
  -2  14   2 437.369 117.192  12
   2  14  -2 366.323 92.7680  13
  -2  14   2 596.101 193.772   7
  -2  14   1 13761.6 558.491  14
  -2  14   1 12417.2 618.908  15
   2  14  -1 13827.8 511.171  13
   2  14  -1 13284.7 491.890  14
  -2  14   1 12871.8 838.124   7
  -2  14   1 13714.9 518.887  13
   2  14   0 2464.30 218.098  14
   2  14   0 2392.12 210.246  13
  -2  14   0 2764.71 232.142  13
  -2  14   0 2271.33 350.492   7
  -2  14   0 2517.93 239.510  14
  -2  14  -1 4164.98 304.250  14
   2  14   1 3589.42 272.546  14
  -2  14  -1 4231.07 292.515  13
   2  14   1 3527.78 265.655  13
  -2  14  -2 61.9979 64.2546  14
   2  14   2 35.4649 41.6665  13
   2  14   2-13.1570 38.1649  14
   2  14   3 5151.80 357.503  14
  -2  14  -3 4603.22 319.893  14
  -2  14  -4 3378.00 277.514  14
   2  14   4 3139.65 285.705  14
   2  14   5 1294.68 189.251  14
   2  14   6 3505.57 277.362  10
   2  14   6 3310.30 301.166  14
   2  14   7 1012.98 156.835  14
   2  14   7 1052.88 156.437  10
   2  14   8 485.716 101.056  14
   2  14   8 441.238 103.205  10
   2  14   9 1432.33 157.475  10
   2  14  10 43.6342 32.3580  10
  -2  15  10 730.975 108.405  10
  -2  15   9 175.196 66.4103  10
  -2  15   8 1643.27 186.874  10
  -2  15   7 5008.84 331.176  10
  -2  15   7 5548.56 442.372  12
  -2  15   6 2047.99 270.483  12
  -2  15   6 1683.23 197.513  14
  -2  15   5 6011.70 376.036  14
  -2  15   5 5099.57 335.149  13
  -2  15   5 5269.14 422.668  12
  -2  15   4 80.5737 54.8853  14
  -2  15   4 81.3469 60.2761  12
  -2  15   4 116.225 46.1839  13
  -2  15   4 134.548 99.4983  15
  -2  15   3 780.701 136.942  14
  -2  15   3 765.530 125.672  13
  -2  15   3 887.531 186.331  15
  -2  15   3 822.751 159.688  12
  -2  15   2 2889.74 299.366  15
   2  15  -2 3511.27 246.710  14
  -2  15   2 3139.50 247.446  13
  -2  15   2 3390.34 311.157  12
  -2  15   2 3116.88 269.998  14
   2  15  -1 53.6095 51.0027  13
  -2  15   1 40.1303 37.6312  13
  -2  15   1-60.2436 87.4350  15
  -2  15   1 96.2539 59.8804  14
   2  15  -1 41.9390 40.4689  14
  -2  15   0 3261.45 271.260  14
  -2  15   0 3322.95 251.724  13
   2  15   0 3204.15 248.907  13
   2  15   0 3103.04 249.616  14
  -2  15  -1 3466.55 277.427  14
   2  15   1 3680.39 277.416  14
  -2  15  -1 3784.57 277.259  13
   2  15   1 3540.41 264.401  13
  -2  15  -2 5708.47 355.904  14
   2  15   2 6740.75 389.002  14
   2  15   2 5819.49 347.045  13
   2  15   3 8608.45 430.720  13
  -2  15  -3 9793.34 463.703  14
   2  15   3 10016.5 493.999  14
   2  15   4 1782.17 218.786  14
   2  15   4 1472.41 182.160  13
   2  15   5 103.379 53.2196  14
   2  15   6 2529.80 255.985  14
   2  15   7 159.356 65.3885  10
   2  15   7 181.838 77.0683  14
   2  15   8 52.9873 44.8363  14
   2  15   8 135.926 59.8321  10
   2  15   9 583.319 92.6606  10
  -2  16   9 2103.32 183.542  13
  -2  16   9 1539.03 149.648  10
  -2  16   8 4858.88 303.933  13
  -2  16   7 6305.14 355.873  13
  -2  16   6 2851.37 248.200  14
  -2  16   6 2345.58 218.821  13
  -2  16   6 2934.90 318.448  12
  -2  16   5 932.919 148.560  14
  -2  16   5 823.015 128.698  13
  -2  16   5 956.663 179.529  12
  -2  16   4 12399.3 533.589  14
  -2  16   4 10719.1 458.451  13
  -2  16   4 11903.2 591.446  12
  -2  16   3 357.659 123.840  15
  -2  16   3 231.558 83.4349  14
  -2  16   3 264.782 76.7032  13
  -2  16   3 208.207 91.3946  12
  -2  16   2 291.183 100.025  15
  -2  16   2 274.300 84.2325  14
  -2  16   2 199.324 67.5122  13
  -2  16   2 130.413 76.3214  12
  -2  16   1 245.150 67.9528  13
  -2  16   1 249.171 87.3984  14
   2  16  -1 410.083 94.9090  13
   2  16  -1 463.580 95.2782  14
   2  16   0 3202.40 248.009  14
   2  16   0 3033.65 234.474  13
  -2  16   0 3367.52 251.810  13
  -2  16   0 3511.98 279.822  14
   2  16   1 722.587 117.316  13
   2  16   1 687.627 119.130  14
  -2  16  -1 698.330 118.741  14
  -2  16  -2 14058.5 547.781  14
   2  16   2 15587.2 587.243  14
   2  16   2 15330.2 539.630  13
   2  16   3 606.844 110.284  13
  -2  16  -3 614.138 113.757  14
   2  16   4 4088.01 316.549  14
   2  16   4 3610.18 267.161  13
   2  16   5 9146.15 471.218  14
   2  16   5 7769.18 389.526  13
   2  16   6 2242.72 226.020  14
   2  16   6 2477.63 212.883  13
   2  16   7 146.114 62.5203  14
   2  16   7 155.312 56.0381  13
   2  16   8 263.115 58.8360  13
   2  16   8 97.7548 47.1755  14
   2  16   8 256.761 61.9210  10
  -2  17   8 283.916 67.2624  13
  -2  17   7 7734.17 357.437  13
  -2  17   6 339.309 97.9255  14
  -2  17   6 355.028 83.2924  13
  -2  17   5 6156.15 354.790  14
  -2  17   5 5638.68 312.509  13
  -2  17   4 37.2633 54.4937  14
  -2  17   4 155.117 107.622  12
  -2  17   4 14.1879 37.9178  13
  -2  17   3 548.163 95.8445  13
  -2  17   3 802.593 139.907  14
  -2  17   3 463.520 131.975  12
  -2  17   2 530.590 109.380  14
  -2  17   2 376.873 82.9703  13
  -2  17   1 3056.32 224.121  13
  -2  17   1 3062.17 254.217  14
   2  17  -1 2806.88 215.057  14
  -2  17   0 1551.88 178.636  14
   2  17   0 1621.34 167.677  13
   2  17   0 1317.16 153.008  14
   2  17   1 5894.64 336.372  14
   2  17   1 4969.08 290.157  13
  -2  17  -1 5070.43 315.111  14
   2  17   2 239.676 68.7955  13
  -2  17  -2 292.570 82.9717  14
   2  17   2 370.957 83.1763  14
   2  17   3 1127.54 159.761  14
   2  17   3 945.585 129.937  13
   2  17   4 1154.55 164.406  14
   2  17   4 1068.14 137.736  13
   2  17   5 2349.80 225.937  14
   2  17   5 2464.14 197.461  13
   2  17   6 606.746 95.0477  13
   2  17   6 567.649 105.489  14
   2  17   7 632.714 99.3256  14
   2  17   7 1073.36 114.865  13
  -2  18   7 250.623 56.2419  13
  -2  18   6 190.868 55.6541  13
  -2  18   6 174.015 55.5161  14
  -2  18   5 1832.65 184.141  14
  -2  18   5 1825.08 163.875  13
  -2  18   4 3463.02 223.151  13
  -2  18   4 4073.47 287.462  14
  -2  18   3 152.217 70.0307  14
  -2  18   3 89.2794 49.1286  13
  -2  18   2 1248.68 164.181  14
  -2  18   2 965.096 120.611  13
   2  18  -1 70.7357 41.6101  14
  -2  18   1 85.0533 56.1342  14
  -2  18   0 17.9462 63.1726  14
   2  18   0 73.4190 44.6037  14
  -2  18  -1 3127.74 231.416  14
   2  18   1 2879.09 206.747  13
   2  18   1 3145.30 230.629  14
   2  18   2 355.009 78.6109  13
   2  18   2 271.503 74.9627  14
   2  18   3 478.950 98.8974  14
   2  18   3 415.549 77.4009  13
   2  18   4 119.845 64.6572  14
   2  18   4 192.372 60.9168  13
   2  18   5 629.221 107.475  14
   2  18   5 683.814 95.3468  13
   2  18   6 721.224 109.971  14
   2  18   6 831.079 95.2590  13
  -2  19   5 596.079 85.9379  13
  -2  19   5 512.151 93.5373  14
  -2  19   4 221.994 67.7118  14
  -2  19   4 196.928 57.7234  13
  -2  19   3 17.1329 38.8708  14
  -2  19   2 6276.87 322.808  14
  -2  19   1 23.5669 41.6692  14
   2  19  -1 65.2870 33.5390  14
  -2  19   0 1655.29 160.858  14
   2  19   0 1995.05 160.070  14
   2  19   1 1538.86 147.732  14
  -2  19  -1 1712.82 162.066  14
   2  19   2 7443.45 332.336  14
   2  19   3 1745.10 162.902  14
   2  19   3 1569.28 130.682  13
   2  19   4 248.564 54.9449  13
   2  19   4 317.121 75.5215  14
  -2  20   2 759.950 107.240  14
  -2  20   1 2196.01 173.893  14
  -3   0  15 22.7286 30.4721  16
  -3   0  14 1975.88 166.512  16
  -3   0  13 112.841 56.4759  16
  -3   0  12 6563.60 332.063  16
  -3   0  11 76.7362 39.9313  16
  -3   0  11 82.5502 66.3275   6
  -3   0  10 3090.57 218.704  16
  -3   0  10 2948.44 296.049   6
  -3   0   9 83.0062 51.1841   6
  -3   0   8 36891.5 958.418   6
  -3   0   7 69.7712 47.8015   6
  -3   0   6 113683. 1535.01   6
  -3   0   5-16.2800 44.4517   6
  -3   0   4 10055.2 390.916   6
  -3   0   3 32.9825 12.8705   2
  -3   0   3 101.757 42.0861   6
  -3   0   2 187750. 1545.21   5
   3   0  -2 191265. 1664.20   3
  -3   0   1 63.5090 35.3745   5
   3   0  -1 15.4367 20.6762   3
  -3   0   0 57221.2 792.182   5
  -3   0  -1 41.7511 24.6409   8
  -3   0  -1 25.9312 29.9819   5
   3   0   1-18.3291 22.9783   1
  -3   0  -1 28.7200 28.1740   3
  -3   0  -2 5723.53 257.142   8
  -3   0  -2 5673.10 278.481   5
  -3   0  -3 57.6835 37.8762   5
  -3   0  -3 39.7013 37.0077   4
  -3   0  -4 111098. 1416.93   5
  -3   0  -5 39.7222 34.9505   5
  -3   0  -6 36888.3 886.852   5
  -3   0  -7 93.2793 41.3271   5
  -3   0  -8 8403.70 477.535   5
   3   0   9 38.3760 37.7263  16
   3   0  10-80.4689 67.4017  16
   3   0  11 10.4126 44.4250  16
   3   0  12 24814.0 664.560  16
   3   0  13 15.5945 42.4049  16
   3   0  14 75.1297 43.3055  16
  -3  -1  15 877.340 101.117  16
  -3   1  15 767.902 90.8301  16
  -3   1  14 74.2928 40.3092  16
  -3  -1  14-2.25804 33.3937  16
  -3   1  13 2646.75 202.842  16
  -3  -1  13 2664.55 209.580  16
  -3  -1  12 898.920 124.946  16
  -3   1  12 955.467 125.308  16
  -3   1  11 355.731 106.578   6
  -3   1  11 514.390 92.7922  16
  -3   1  10 5463.90 411.213   6
  -3  -1  10 6030.10 412.209   6
  -3   1  10 5617.95 290.281  16
  -3  -1  10 5858.61 302.740  16
  -3  -1   9 10229.4 523.062   6
  -3   1   9 10794.9 557.130   6
  -3   1   8 6459.57 408.564   6
  -3  -1   8 6306.08 390.015   6
  -3   1   7 14088.6 567.950   6
  -3  -1   7 14485.7 563.138   6
  -3   1   6 26474.4 746.166   6
  -3  -1   6 26123.6 706.166   6
  -3   1   5 24424.0 656.880   6
  -3  -1   5 24626.8 642.479   6
  -3  -1   4 13229.0 444.661   6
  -3   1   4 13813.3 417.994   7
  -3   1   3 173984. 1635.83   6
  -3   1   3 171111. 1510.77   5
  -3  -1   3 170301. 1255.71   2
  -3   1   2 34347.6 617.067   5
  -3   1   2 32639.3 320.692   2
  -3  -1   2 34209.5 606.566   5
   3   1  -2 32604.4 640.450   3
  -3  -1   2 34375.3 511.458   2
   3   1  -1 7638.56 291.221   3
  -3  -1   1 7700.27 277.660   5
  -3   1   1 7028.46 271.033   5
   3  -1  -1 7210.99 244.027   3
  -3   1   0 17051.2 434.762   5
  -3  -1   0 17014.4 411.742   5
  -3   1   0 17891.0 418.714   4
  -3  -1   0 18168.9 509.062   3
  -3  -1  -1 12528.2 371.398   5
   3  -1   1 13173.4 302.177   1
  -3   1  -1 12477.6 384.264   5
  -3   1  -1 12389.6 394.775   8
  -3   1  -1 13139.6 406.884   4
  -3   1  -1 13496.9 368.034   3
   3   1   1 13215.9 384.118   1
  -3   1  -2 8055.56 297.307   3
  -3  -1  -2 5969.81 233.401   8
  -3  -1  -2 6671.62 283.965   5
  -3   1  -2 6974.32 311.493   8
  -3   1  -2 7791.12 348.238   4
   3   1   2 7231.46 288.000   1
  -3   1  -2 7164.13 315.504   5
  -3  -1  -3 10833.3 395.840   5
  -3   1  -3 11062.1 414.750   5
  -3   1  -3 11214.9 457.274   4
  -3  -1  -4 992.106 129.466   5
  -3   1  -4 592.865 102.579   5
  -3  -1  -5 24653.3 673.658   5
  -3   1  -5 25086.2 696.671   5
  -3  -1  -6 66511.8 1191.40   5
  -3   1  -6 65039.0 1201.27   5
  -3   1  -7 1649.97 204.706   5
  -3  -1  -7 2047.67 218.880   5
  -3   1  -8 10504.2 543.143   5
  -3   1  -9 44700.1 1195.86   5
   3   1   9 41869.4 874.915  16
   3  -1   9 44497.4 898.839  16
   3  -1  10 20240.7 621.563  16
   3   1  10 19553.7 616.708  16
   3  -1  11 3074.39 246.267  16
   3   1  11 2684.39 229.706  16
   3  -1  12 220.465 72.1256  16
   3   1  12 310.825 86.5213  16
   3  -1  13 14.0435 32.5512  16
   3   1  13 35.1524 34.1336  16
   3  -1  14 71.0294 40.6149  16
   3   1  14 22.3078 27.3441  16
  -3  -2  15 448.993 75.0333  16
  -3   2  14 379.481 74.1282  16
  -3  -2  14 429.152 84.3587  16
  -3   2  13 6543.45 314.255  16
  -3  -2  13 6958.52 343.305  16
  -3   2  12 87.8196 41.2135  16
  -3  -2  12 127.956 49.2554  16
  -3  -2  11 8119.34 372.815  16
  -3   2  11 8638.20 369.103  16
  -3   2  11 8684.00 562.693   6
  -3  -2  10 6272.73 316.758  16
  -3   2  10 6684.62 464.039   6
  -3   2  10 6551.75 310.822  16
  -3  -2   9 26126.8 817.975   6
  -3   2   9 27410.4 903.993   6
  -3   2   8 4129.56 329.721   6
  -3  -2   8 4682.71 329.300   6
  -3  -2   7 3124.23 258.916   6
  -3   2   7 2930.33 263.233   6
  -3   2   6 265.408 85.2979   6
  -3  -2   6 275.683 76.8619   6
  -3   2   5 19230.2 612.911   6
  -3  -2   5 19663.9 569.221   6
  -3   2   5 19441.4 548.178   7
  -3   2   4 6075.56 317.969   6
  -3  -2   4 6023.94 291.562   6
  -3   2   4 6230.49 309.657   7
  -3  -2   3 16148.7 396.648   2
  -3   2   3 17047.6 441.821   5
   3   2  -3 16115.9 510.519   3
  -3  -2   2 9545.72 301.929   2
  -3   2   2 9621.30 345.877   6
  -3   2   2 8997.80 325.012   5
   3   2  -2 9393.17 364.134   3
   3   2  -1 288596. 2171.71   3
  -3  -2   1 288930. 1946.89   5
  -3   2   1 290407. 1633.00   4
   3  -2  -1 285407. 1813.66   3
  -3   2   1 289904. 2076.72   5
  -3   2   0 543.654 77.1188   4
  -3   2   0 599.373 85.7689   5
  -3  -2   0 607.737 77.3258   5
  -3  -2   0 578.684 99.3872   3
  -3   2  -1 300.027 68.8629   5
  -3  -2  -1 273.750 72.0244   3
  -3   2  -1 184.543 57.7781   8
  -3   2  -1 242.132 57.7467   4
   3  -2   1 313.260 40.6548   1
   3   2   1 327.561 68.7143   1
  -3  -2  -1 172.256 42.5672   5
   3   2   2 7587.57 324.010   1
  -3   2  -2 7206.25 330.264   5
  -3   2  -2 6378.14 219.323   3
  -3  -2  -2 7836.56 299.432   5
  -3   2  -2 6713.51 332.035   4
  -3   2  -2 6756.02 341.167   8
  -3  -2  -3 957.746 113.220   5
  -3   2  -3 949.161 125.180   5
  -3  -2  -4 23459.9 613.418   5
  -3   2  -4 22863.1 641.613   5
  -3  -2  -5 28065.8 712.071   5
  -3   2  -5 26848.9 735.136   5
  -3   2  -6 7677.39 419.204   5
  -3   2  -7 13597.7 591.073   5
  -3   2  -8 13806.2 638.212   5
   3   2   9 13219.9 483.432  16
  -3   2  -9 12929.7 648.282   5
   3  -2   9 13397.9 489.813  16
  -3   2 -10 6657.56 480.280   5
   3   2  10 5972.23 335.515  16
   3  -2  10 6023.65 342.152  16
   3   2  11 1040.99 145.486  16
   3  -2  11 1070.68 145.629  16
   3   2  12 148.541 55.8968  16
   3  -2  12 104.430 56.9379  16
   3   2  13 1676.94 154.549  16
   3  -2  13 1755.23 162.462  16
   3  -2  14 1165.62 115.356  16
   3   2  14 1194.75 112.999  16
  -3  -3  15 544.396 81.1474  16
  -3  -3  14 913.971 117.511  16
  -3  -3  13 506.669 97.0524  16
  -3  -3  12 1696.24 172.224  16
  -3  -3  11 681.239 107.640  16
  -3   3  11 873.681 186.952   6
  -3   3  10 47582.0 1280.83   6
  -3   3  10 48027.7 978.012  10
  -3  -3  10 48224.1 907.600  16
  -3   3   9 19790.0 776.622   6
  -3   3   8 5284.96 383.126   6
  -3  -3   8 4955.29 332.888   6
  -3   3   7 203.012 82.2089   6
  -3  -3   7 73.6513 43.0987   6
  -3   3   6 36664.9 915.276   6
  -3  -3   6 34549.4 788.819   6
  -3  -3   5 19533.4 568.489   6
  -3   3   5 20602.8 651.883   6
  -3   3   5 20508.8 618.221   7
  -3  -3   4 1183.04 132.335   6
  -3   3   4 1299.76 155.124   7
  -3   3   4 1250.94 149.667   6
  -3  -3   4 1312.56 133.582   2
  -3   3   3 13415.4 452.019   6
  -3  -3   3 13258.4 405.356   2
  -3   3   3 12721.4 388.527   5
  -3   3   3 13811.4 505.145   7
   3   3  -3 12104.1 457.964   3
   3   3  -2 3173.50 220.556   3
  -3  -3   2 3492.10 203.802   2
  -3   3   2 3544.25 221.421   6
  -3   3   2 3807.47 213.934   5
  -3  -3   1 4302.67 201.107   5
  -3   3   1 4518.53 155.738   2
  -3   3   1 4392.05 235.581   5
  -3   3   0 6045.72 279.600   5
  -3  -3   0 5543.80 225.210   5
  -3   3   0 6115.67 321.421   8
  -3  -3   0 5920.08 332.350   3
   3   3   1 6393.10 313.497   1
  -3  -3  -1 6517.33 352.882   3
  -3   3  -1 6353.64 340.658   8
  -3  -3  -1 5436.00 228.291   5
  -3   3  -1 6356.34 310.330   5
  -3   3  -2 55215.9 960.714   5
  -3   3  -2 56048.9 1071.31   8
  -3   3  -2 52242.3 996.250   4
   3   3   2 57605.9 989.345   1
  -3  -3  -2 54207.4 787.913   5
  -3   3  -3 76898.8 1184.24   5
  -3  -3  -3 74838.0 991.501   5
  -3   3  -4 5441.76 319.962   5
  -3   3  -5 3455.88 274.500   5
  -3   3  -6 21693.8 718.776   5
  -3   3  -7 783.096 142.335   5
  -3   3  -8 2589.85 279.132   5
  -3   3  -9 60460.1 1437.22   5
   3  -3   9 60900.0 1058.58  16
   3   3  10 4471.75 284.354  16
   3  -3  10 5290.84 318.008  16
   3  -3  11 2357.42 214.980  16
   3   3  11 2155.84 197.459  16
   3   3  12 345.005 85.5541  16
   3  -3  12 432.475 94.6856  16
   3  -3  13 821.596 111.227  16
   3   3  13 755.046 102.411  16
   3   3  14 214.085 46.8303  16
   3  -3  14 210.472 50.1730  16
  -3  -4  15 2299.79 158.663  16
  -3  -4  14 775.834 105.287  16
  -3  -4  13 807.688 121.062  16
  -3  -4  12 280.574 76.6851  16
  -3  -4  11 2954.44 228.194  16
  -3   4  11 2218.47 293.977   6
  -3   4  11 2446.11 228.196  10
  -3  -4  10 3089.35 227.454  16
  -3   4  10 2292.70 293.411   6
  -3   4  10 2280.61 219.397  10
  -3   4   9 13443.6 655.596   6
  -3   4   8 2250.92 259.202   6
  -3   4   7 689.185 141.173   6
  -3  -4   6 31201.2 741.728   6
  -3   4   6 33733.7 886.645   7
  -3   4   6 31771.2 870.979   6
  -3   4   5 22974.1 699.671   6
  -3  -4   5 21676.4 598.085   6
  -3   4   5 23806.3 726.133   7
  -3   4   4 296.517 80.1069   6
  -3  -4   4 342.361 81.1138   6
  -3   4   4 237.048 80.4892   7
  -3   4   3 14062.1 482.548   6
  -3   4   3 13356.4 404.591   5
  -3   4   3 14436.9 566.612   7
  -3   4   2 3630.36 228.723   6
  -3  -4   2 3533.78 224.455   2
   3   4  -2 3548.16 247.266   3
  -3   4   2 3354.10 207.433   5
  -3   4   1 4370.37 233.547   6
  -3   4   1 4725.94 256.200   5
  -3   4   1 4088.46 157.185   2
  -3   4   0 131985. 1463.47   5
  -3   4   0 136832. 1289.82   2
  -3   4   0 132681. 1723.78   8
  -3  -4   0 134211. 1206.76   5
  -3   4  -1 27443.2 653.291   2
  -3   4  -1 28578.3 799.131   8
   3   4   1 27257.5 708.903   1
  -3   4  -1 28002.2 685.081   5
  -3   4  -2 21771.5 722.805   8
  -3   4  -2 21300.4 616.885   5
  -3  -4  -2 21007.4 455.149   5
  -3   4  -3 180.838 61.5349   5
  -3   4  -3 171.193 61.9229   8
  -3   4  -4 479.355 104.561   5
  -3   4  -5 11185.0 509.273   5
  -3   4  -6 10405.5 511.966   5
  -3   4  -7 307.292 89.3419   5
  -3   4  -8 11446.6 603.196   5
   3  -4   9 666.753 110.279  16
   3   4   9 1012.29 149.558  10
  -3   4  -9 644.242 159.277   5
   3   4   9 860.079 123.951  16
   3   4  10 2684.77 246.931  10
   3  -4  10 3087.75 245.586  16
   3   4  10 2185.74 200.405  16
   3   4  11 1601.59 169.103  16
   3  -4  11 2106.31 200.619  16
   3   4  12 3889.19 246.193  16
   3  -4  12 4692.78 282.515  16
   3  -4  13 6.47093 31.0189  16
   3   4  13 180.784 55.5973  16
   3  -4  14 113.488 31.0692  16
  -3  -5  15 31.3332 24.1896  16
  -3  -5  14 1323.36 134.668  16
  -3  -5  13 4733.79 273.205  16
  -3   5  12 431.778 95.9851  10
  -3  -5  12 607.921 102.188  16
  -3  -5  11 448.489 95.2084  16
  -3   5  11 510.424 110.909  10
  -3   5  10 209.361 99.3879   6
  -3  -5  10 173.085 60.4841  16
  -3   5  10 239.243 72.4307  10
  -3  -5   9 605.253 104.630  16
  -3   5   9 601.687 112.651  10
  -3   5   9 560.115 142.746   6
  -3   5   8 1124.10 178.118   6
  -3   5   7 21676.1 777.123   6
  -3   5   6 49582.9 1118.93   6
  -3   5   6 48770.5 1155.10   7
  -3   5   5 63353.8 1193.05   6
  -3  -5   5 60370.2 1003.02   6
  -3   5   5 59772.5 1244.03   7
  -3  -5   4 44684.2 821.981   6
  -3   5   4 47281.5 974.867   6
  -3   5   4 44706.3 1079.23   7
  -3   5   3 25228.3 663.583   6
  -3   5   3 24139.6 551.280   5
  -3   5   2 26236.9 627.672   6
  -3   5   2 25363.7 788.024   7
  -3   5   2 26344.3 605.279   5
  -3   5   1 8203.28 323.165   6
  -3   5   1 7782.54 345.169   5
  -3   5   0 56242.2 975.994   5
   3  -5   0 56466.5 804.297   4
  -3   5   0 57300.9 1192.22   8
  -3   5   0 54431.5 811.995   2
  -3   5  -1 4459.36 341.284   8
   3  -5   1 5020.88 262.820   4
  -3   5  -1 4784.08 278.818   2
  -3   5  -1 4298.30 282.839   5
  -3   5  -2 39418.5 1049.26   8
  -3   5  -2 38970.5 881.980   5
  -3   5  -3 33899.0 990.176   8
  -3   5  -3 33203.7 838.344   5
  -3   5  -4 426.787 99.1015   5
  -3   5  -5 25629.2 796.632   5
  -3   5  -6 5403.54 392.093   5
  -3   5  -7 107.157 63.7222   5
   3   5   8 4.16623 41.2827  10
  -3   5  -8 3.89797 65.8597   5
   3  -5   8 42.8898 39.1872  16
   3   5   9 8903.00 454.360  10
   3  -5   9 8727.48 394.778  16
  -3   5  -9 7977.37 541.661   5
   3  -5  10 172.296 72.5580  16
   3   5  10 177.879 94.9598  10
   3   5  11 2692.10 231.850  10
   3  -5  11 2975.63 237.625  16
   3  -5  12 3905.76 254.567  16
   3  -5  13 642.909 95.4057  16
   3  -5  14-6.10422 20.6955  16
  -3  -6  15 532.547 68.3346  16
  -3  -6  14 1760.93 146.934  16
  -3   6  13 1152.92 143.750  10
  -3  -6  13 1402.61 144.014  16
  -3   6  12 2748.84 241.800  10
  -3  -6  12 2926.24 221.781  16
  -3  -6  11 757.797 113.045  16
  -3   6  11 643.655 126.887  10
  -3   6  10 3997.45 401.496   6
  -3  -6  10 3522.95 244.469  16
  -3   6  10 3623.37 288.030  10
  -3   6   9 8545.10 428.357  10
  -3  -6   9 8163.14 359.735  16
  -3   6   9 8820.49 569.906   6
  -3   6   8 3548.16 341.866   6
  -3   6   7 12830.6 684.291   7
  -3   6   7 11968.1 591.589   6
  -3   6   6 9426.18 496.215   6
  -3   6   6 9210.01 533.278   7
  -3   6   5 11860.4 522.250   6
  -3   6   5 11617.0 582.324   7
  -3   6   4 5193.45 323.813   6
  -3   6   4 5477.64 403.812   7
  -3   6   3 1664.25 172.608   6
  -3   6   3 1839.49 231.603   7
  -3   6   2 202557. 1922.21   6
  -3   6   2 208351. 2553.57   7
  -3   6   2 206168. 1875.23   5
  -3   6   1 3024.56 225.761   5
  -3   6   0 45640.3 1150.24   8
  -3   6   0 45934.2 925.655   5
  -3   6  -1 6624.93 344.933   2
  -3   6  -1 7567.02 397.058   5
  -3   6  -1 7695.02 484.900   8
  -3   6  -2 7430.92 485.618   8
  -3   6  -2 7476.90 398.023   5
  -3   6  -3 25776.0 773.495   5
  -3   6  -3 26380.7 936.752   8
  -3   6  -4 14844.4 704.622   8
  -3   6  -4 15334.8 618.780   5
  -3   6  -5 643.950 133.801   5
  -3   6  -6 2833.85 289.076   5
  -3   6  -7 14308.5 678.275   5
   3   6   8 17306.4 629.199  10
  -3   6  -8 16856.2 772.166   5
   3  -6   8 15900.8 517.959  16
   3   6   9 2415.07 239.978  10
  -3   6  -9 2861.82 329.224   5
   3  -6   9 2543.46 213.187  16
   3  -6  10 4654.55 291.037  16
   3   6  10 4662.89 326.857  10
   3   6  11 648.806 125.032  10
   3  -6  11 644.206 105.754  16
   3   6  12 6920.58 331.536  10
   3  -6  12 6964.88 317.805  16
   3  -6  13 141.120 52.5202  16
  -3  -7  14 121.388 44.3839  16
  -3   7  13 1871.56 182.532  10
  -3  -7  13 1941.43 162.162  16
  -3  -7  12 842.643 118.657  16
  -3   7  12 770.104 131.074  10
  -3   7  11 61.8161 52.1539  10
  -3  -7  11 112.753 44.0007  16
  -3  -7  10 34057.4 751.169  16
  -3   7  10 31548.3 1130.52   6
  -3   7  10 32348.6 875.849  10
  -3   7   9 1612.03 255.773   6
  -3  -7   9 2022.85 179.188  16
  -3   7   9 1686.87 198.613  10
  -3   7   8 4428.55 394.519   6
  -3   7   8 4052.64 296.383  10
  -3   7   7 587.589 135.137   6
  -3   7   7 618.979 165.826   7
  -3   7   6 2163.13 274.370   7
  -3   7   6 1677.15 218.290   6
  -3   7   5 4081.84 312.883   6
  -3   7   5 4172.11 373.447   7
  -3   7   4 22667.1 686.471   6
  -3   7   4 22797.8 861.406   7
  -3   7   3 19560.3 795.787   7
  -3   7   3 19977.0 598.038   6
  -3   7   2 401.233 126.023   7
  -3   7   1 182.099 57.7927   5
  -3   7   1 188.518 72.8006   7
  -3   7   0 67905.6 1185.82   5
  -3   7   0 66006.8 1470.47   8
  -3   7  -1 30037.8 817.804   5
  -3   7  -1 29629.7 1026.71   8
  -3   7  -2 6209.07 385.325   5
  -3   7  -2 6339.18 485.467   8
  -3   7  -3 41356.3 1255.48   8
  -3   7  -3 39268.7 989.655   5
  -3   7  -4 29885.9 1078.86   8
  -3   7  -4 29714.7 889.297   5
  -3   7  -5 333.927 98.5729   5
  -3   7  -5 313.087 125.338   8
  -3   7  -6 27204.3 1055.87   8
  -3   7  -6 29170.9 957.114   5
  -3   7  -7 11271.2 625.422   5
  -3   7  -7 10168.1 669.766   8
   3   7   7 11743.1 518.404  10
   3   7   8 1583.71 202.229  10
  -3   7  -8 1571.36 245.832   5
  -3   7  -8 1236.26 235.341   8
   3   7   9 1429.02 189.958  10
   3  -7   9 1719.05 173.933  16
   3   7  10 318.156 93.0707  10
   3  -7  10 477.931 91.8465  16
   3   7  11 1239.72 162.573  10
   3  -7  11 1759.92 168.386  16
   3  -7  12 82.9749 41.2472  16
   3   7  12 26.4486 31.3921  10
   3  -7  13 1039.50 100.398  16
  -3  -8  14 366.680 59.4606  16
  -3   8  14 520.237 82.7512  10
  -3  -8  13 973.766 107.973  16
  -3   8  13 840.250 121.567  10
  -3   8  12 1781.15 194.627  10
  -3  -8  12 1673.30 153.164  16
  -3   8  11 5977.15 372.000  10
  -3  -8  11 5860.18 299.170  16
  -3  -8  10 477.548 94.2278  16
  -3   8  10 514.734 125.486  10
  -3   8   9 13878.5 599.582  12
  -3  -8   9 11965.6 429.194  16
  -3   8   9 13349.6 572.099  10
  -3   8   9 13001.2 727.816   6
  -3   8   8 14330.7 614.340  12
  -3   8   8 14569.4 821.315   7
  -3   8   8 15465.5 770.054   6
  -3   8   8 14607.4 581.421  10
  -3  -8   8 14082.7 450.988  16
  -3   8   7 43.9871 47.3612   6
  -3   8   7 36.3823 71.7204   7
  -3   8   6 590.713 135.518   6
  -3   8   6 813.998 177.193   7
  -3   8   5 1409.68 231.884   7
  -3   8   5 1341.18 183.620   6
  -3   8   4 501.283 110.210   6
  -3   8   4 467.481 128.232   7
  -3   8   3 15415.3 756.802   7
  -3   8   2 33499.7 1116.88   7
  -3   8   1 5737.72 468.787   7
  -3   8   0 5809.19 474.721   7
  -3   8  -1 840.263 146.706   5
  -3   8  -1 654.445 158.408   8
  -3   8  -2 220.191 98.5652   8
  -3   8  -2 182.168 85.9519   5
  -3   8  -3 13951.7 624.081   5
  -3   8  -3 14138.3 778.567   8
  -3   8  -4 197.124 68.1641   5
  -3   8  -4 273.445 119.524   8
  -3   8  -5 743.229 157.413   5
  -3   8  -5 596.408 170.634   8
  -3   8  -6 1412.21 215.105   5
  -3   8  -6 1529.30 275.154   8
  -3   8  -7 4362.53 398.598   5
  -3   8  -7 4002.30 438.037   8
   3   8   7 4530.45 326.763  10
   3   8   8 205.172 83.6820  10
  -3   8  -8 181.096 82.0023   8
  -3   8  -8 152.676 81.1510   5
   3   8   9 634.415 130.422  10
   3   8  10 3639.86 289.457  10
   3   8  11 5236.71 314.472  10
   3   8  12 780.420 112.066  10
  -3  -8 -13 661.060 90.4708  11
  -3  -9  13 512.853 71.6327  16
  -3   9  13 492.576 95.4494  10
  -3  -9  12 2416.25 175.822  16
  -3   9  12 2556.68 231.027  10
  -3  -9  11 3104.50 209.156  16
  -3   9  11 3382.09 281.886  10
  -3  -9  10 123.290 48.4140  16
  -3   9  10 149.961 77.0257  10
  -3   9  10 101.301 93.3411  12
  -3   9   9 2859.64 341.615   6
  -3   9   9 3126.64 296.958  12
  -3   9   9 3345.98 289.529  10
  -3   9   8 10754.5 516.188  10
  -3   9   8 10922.4 536.376  12
  -3   9   8 9912.43 700.311   7
  -3   9   8 11287.7 667.640   6
  -3   9   7 6317.41 439.758  15
  -3   9   7 5509.09 357.350  10
  -3   9   7 5810.56 462.212   6
  -3   9   7 5695.35 533.400   7
  -3   9   7 5360.89 376.749  12
  -3   9   6 9795.76 658.496   7
  -3   9   6 10634.8 583.071   6
  -3   9   5 66689.5 1700.14   7
  -3   9   4 25397.2 1014.19   7
  -3   9   3 25878.8 1035.85   7
  -3   9   2 34274.2 1201.75   7
  -3   9   1 1305.69 243.318   7
  -3   9   0 1042.26 210.021   7
  -3   9  -1 485.166 158.416   8
  -3   9  -1 332.667 113.605   7
  -3   9  -2 26441.2 877.492   5
  -3   9  -2 25116.9 1075.80   8
  -3   9  -3 6117.65 430.084   5
  -3   9  -3 5921.07 531.044   8
  -3   9  -4 843.789 169.647   5
  -3   9  -4 773.437 206.878   8
  -3   9  -5 241.213 79.5019   5
  -3   9  -5 374.114 147.570   8
   3   9   6 1935.20 215.090  10
  -3   9  -6 1247.12 214.768   5
  -3   9  -6 1215.95 262.172   8
  -3   9  -7 866.584 186.524   5
  -3   9  -7 572.715 179.328   8
   3   9   7 421.746 117.860  10
   3   9   8 952.556 163.975  10
   3   9   9 8067.84 433.513  10
   3   9  10 1540.86 189.156  10
   3   9  11 171.832 60.6735  10
   3   9  12 304.368 70.4452  10
  -3  -9 -13 452.521 68.9930  11
  -3  10  13 967.426 120.936  10
  -3  10  12 119.394 60.6636  10
  -3  10  11 1582.38 195.252  10
  -3  10  10 1309.49 182.996  10
  -3  10   9 33814.2 936.257  10
  -3  10   9 33907.2 976.248  12
  -3  10   8 733.458 149.419  10
  -3  10   8 640.724 155.370   6
  -3  10   8 591.212 138.802  12
  -3  10   8 563.085 184.939   7
  -3  10   7 1177.26 172.385  10
  -3  10   7 842.149 184.408  15
  -3  10   7 1081.68 184.401  12
  -3  10   7 862.428 223.688   7
  -3  10   6 14083.4 645.409  15
  -3  10   6 13763.3 572.108  10
  -3  10   6 14436.8 620.254  12
  -3  10   6 13835.7 834.984   7
  -3  10   5 12595.1 757.300   7
  -3  10   4 4256.42 441.590   7
  -3  10   3 6258.04 539.931   7
  -3  10   2 6579.03 554.913   7
  -3  10   1 16991.2 899.787   7
  -3  10   0 19463.2 972.259   7
  -3  10  -1 1426.03 267.866   8
  -3  10  -1 1647.26 291.375   7
  -3  10  -2 7805.07 625.497   8
  -3  10  -2 7308.20 609.509   7
  -3  10  -3 979.515 247.248   8
  -3  10  -3 851.348 217.750   7
  -3  10  -4 1224.88 261.500   8
  -3  10  -4 1034.85 188.321   5
   3  10   5 28325.8 815.133  10
  -3  10  -5 30449.7 1052.87   5
  -3  10  -5 32476.6 1356.58   8
   3  10   6 1008.26 168.418  10
  -3  10  -6 1396.91 287.545   8
  -3  10  -6 1356.05 230.066   5
  -3  10  -7 196.397 83.6470   5
   3  10   7 228.668 87.7630  10
   3  10   8 5483.02 363.207  10
   3  10   9 1756.81 205.433  10
   3  10  10 845.500 136.754  10
   3  10  11 1286.62 150.312  10
   3  10  12 2750.29 178.985  10
  -3  11  13 101.285 43.4235  10
  -3  11  12 32.2426 39.7811  10
  -3  11  11 2264.46 226.811  10
  -3  11  10 7083.50 416.599  10
  -3  11   9 2761.47 271.131  10
  -3  11   9 2684.49 276.870  12
  -3  11   8 23537.6 797.459  10
  -3  11   8 23378.1 841.066  12
  -3  11   7 168.975 74.8477  10
  -3  11   7 205.838 115.619  12
  -3  11   7 197.703 119.417   7
  -3  11   6 637.196 128.932  10
  -3  11   6 852.255 184.461  15
  -3  11   6 734.241 140.008  12
  -3  11   6 782.485 228.159   7
  -3  11   5 6158.91 431.048  15
  -3  11   5 6060.94 417.797  12
  -3  11   5 6078.64 561.276   7
  -3  11   5 5819.56 368.277  10
  -3  11   4 1552.15 278.408   7
  -3  11   3 64067.5 1799.19   7
  -3  11   2 19284.8 996.914   7
  -3  11   1 699.784 200.979   7
  -3  11   0 1108.13 249.596   7
  -3  11  -1 4985.92 516.786   7
  -3  11  -2 1804.50 320.257   8
  -3  11  -2 1493.88 289.729   7
  -3  11  -3 10294.5 775.238   8
  -3  11  -3 8664.59 686.764   7
  -3  11  -4 8641.31 450.687  14
  -3  11  -4 6946.66 523.986   9
  -3  11  -4 8874.50 735.268   8
   3  11   4 8240.41 429.484  10
  -3  11  -5 279.692 92.7343   9
   3  11   5 679.603 136.886  10
  -3  11  -5 511.816 183.234   8
  -3  11  -6 184.955 96.3415   8
  -3  11  -6 158.003 59.8166   5
   3  11   7 6439.56 398.136  10
   3  11   8 664.983 130.785  10
   3  11   9 4491.72 314.553  10
   3  11  10 2661.95 231.843  10
   3  11  11 164.675 58.4014  10
  -3 -11 -12 499.002 69.4957  11
   3  11  12 294.463 58.7076  10
  -3  12  12 431.206 89.1834  10
  -3  12  11 3307.12 256.677  10
  -3  12  10 741.618 135.424  10
  -3  12   9 7640.95 441.238  10
  -3  12   9 7631.45 463.280  12
  -3  12   8 18389.7 701.448  10
  -3  12   8 18334.2 733.241  12
  -3  12   7 18937.8 707.862  10
  -3  12   7 19156.9 768.465  12
  -3  12   6 18696.8 758.967  12
  -3  12   6 18361.5 1045.84   7
  -3  12   6 17705.5 764.900  15
  -3  12   6 18539.6 684.154  10
  -3  12   5 2617.31 237.765  14
  -3  12   5 2899.63 267.769  10
  -3  12   5 3279.99 322.053  15
  -3  12   5 3399.31 320.378  12
  -3  12   5 3272.44 438.059   7
  -3  12   4 11384.0 592.055  15
  -3  12   4 12031.8 507.218  14
  -3  12   4 11298.4 780.667   7
  -3  12   4 12667.3 618.265  12
  -3  12   3 689.512 142.996  15
  -3  12   3 584.537 115.990  14
  -3  12   3 572.853 94.8882  13
  -3  12   3 711.191 144.728  12
  -3  12   3 748.363 213.590   7
  -3  12   2 509.485 102.814  14
  -3  12   2 553.007 109.707  13
  -3  12   2 400.007 126.913  12
  -3  12   2 346.485 159.166   7
  -3  12   1 1259.67 162.539  14
  -3  12   1 1507.65 301.506   7
  -3  12   0 569.290 110.373  14
  -3  12   0 637.911 195.640   7
  -3  12  -1 304.200 86.8151  14
  -3  12  -1 274.600 77.1740  13
  -3  12  -1 158.606 74.7743   9
  -3  12  -1 250.370 140.829   7
  -3  12  -2 5318.28 427.839   9
  -3  12  -2 6198.54 365.609  14
  -3  12  -2 6019.08 585.099   7
  -3  12  -3 173.263 67.0446   9
  -3  12  -3 259.637 146.344   8
  -3  12  -3 216.038 77.2781  14
  -3  12  -4 11125.3 512.945  14
  -3  12  -4 9435.97 593.620   9
  -3  12  -4 11212.2 861.453   8
   3  12   4 10201.5 484.083  10
   3  12   5 12358.6 540.389  10
  -3  12  -5 13061.7 941.571   8
   3  12   6 416.741 104.945  10
   3  12   7 11544.4 522.587  10
   3  12   7 9708.01 507.903  14
   3  12   8 6926.20 388.711  10
   3  12   8 5549.99 353.954  14
   3  12   9 1568.76 182.342  10
   3  12  10 1245.33 149.852  10
  -3 -12 -11 233.702 56.9131  11
   3  12  11 148.636 47.4752  10
  -3  13  12 1271.05 127.368  10
  -3  13  11 46.4062 45.4149  10
  -3  13  10 275.530 84.4263  10
  -3  13   9 930.871 160.210  10
  -3  13   9 1242.28 212.696  12
  -3  13   8 15817.0 635.428  10
  -3  13   8 15352.4 671.848  12
  -3  13   7 2889.38 276.326  10
  -3  13   7 2729.03 303.111  12
  -3  13   6 4597.75 339.064  10
  -3  13   6 4367.77 389.560  15
  -3  13   6 4426.28 376.353  12
  -3  13   5 191.450 104.022  15
  -3  13   5 176.901 73.0770  14
  -3  13   5 346.759 120.598  12
  -3  13   4 33629.2 882.652  14
  -3  13   4 33864.5 1054.18  15
  -3  13   4 35121.9 1054.56  12
  -3  13   4 34658.7 1425.11   7
  -3  13   3 1217.93 172.451  14
  -3  13   3 1109.49 149.483  13
  -3  13   3 1132.29 188.616  12
  -3  13   3 1282.43 282.289   7
  -3  13   3 1272.66 204.035  15
  -3  13   2 25268.0 903.849  15
  -3  13   2 25199.2 757.111  14
  -3  13   2 25267.2 689.777  13
  -3  13   2 26045.2 885.661  12
  -3  13   2 25026.3 1219.60   7
  -3  13   1 5029.44 339.078  14
   3  13  -1 4740.61 285.526  14
   3  13  -1 4446.13 270.199  13
  -3  13   1 4542.39 286.912  13
  -3  13   1 4534.12 360.528  12
  -3  13   1 4751.82 532.838   7
   3  13   0 7903.46 381.418  14
  -3  13   0 7890.31 377.627  13
   3  13   0 7266.12 354.057  13
  -3  13   0 7184.88 657.180   7
  -3  13   0 8335.49 438.141  14
  -3  13  -1 18574.9 654.980  14
  -3  13  -1 16177.4 753.145   9
   3  13   1 18357.2 613.805  14
  -3  13  -1 18874.4 601.969  13
   3  13   1 17346.0 567.557  13
  -3  13  -1 14873.0 948.236   7
  -3  13  -2 12390.1 538.096  14
   3  13   2 11368.7 472.418  13
  -3  13  -2 11489.9 629.519   9
   3  13   2 13351.5 550.767  14
  -3  13  -3 223.843 95.0399   9
   3  13   3 290.344 84.7421  14
  -3  13  -3 309.304 94.3445  14
   3  13   4 108.545 50.8504  14
   3  13   5 9110.69 459.233  10
   3  13   5 10011.0 532.288  14
   3  13   6 8465.02 444.735  10
   3  13   6 8077.78 475.964  14
   3  13   7 585.743 113.465  10
   3  13   7 534.922 114.900  14
   3  13   8 978.009 147.611  14
   3  13   8 1165.30 155.401  10
   3  13   9 1205.09 147.267  10
   3  13  10 2056.20 177.000  10
  -3 -13 -10 2415.31 159.815  11
   3  13  11 1379.61 117.270  10
  -3  14  11 4148.62 242.422  10
  -3  14  10 2673.87 222.674  10
  -3  14   9 11292.7 498.656  10
  -3  14   8 1182.97 198.147  12
  -3  14   8 1117.97 169.319  10
  -3  14   7 2124.69 259.674  12
  -3  14   7 2061.20 227.774  10
  -3  14   6 2368.15 279.554  12
  -3  14   6 1995.93 213.477  14
  -3  14   5 10521.9 593.055  15
  -3  14   5 10314.1 489.288  14
  -3  14   5 9678.12 444.480  13
  -3  14   5 10189.6 570.356  12
  -3  14   4 7582.16 498.772  15
  -3  14   4 7952.41 430.890  14
  -3  14   4 7357.73 381.628  13
  -3  14   4 7580.64 498.365  12
  -3  14   3 2637.29 300.114  15
  -3  14   3 2838.92 262.281  14
  -3  14   3 2551.91 223.021  13
  -3  14   3 2571.24 289.726  12
  -3  14   2 379.476 105.573  15
  -3  14   2 516.459 121.681  14
   3  14  -2 323.593 78.2217  13
  -3  14   2 513.934 100.291  13
  -3  14   2 478.872 124.568  12
  -3  14   2 359.716 142.377   7
  -3  14   1 11749.0 527.299  14
   3  14  -1 11474.8 453.767  14
   3  14  -1 10863.1 429.221  13
  -3  14   1 10903.2 448.776  13
  -3  14   1 11223.9 568.141  12
  -3  14   1 11763.2 855.200   7
  -3  14   0 158.559 83.1894  14
   3  14   0 179.099 61.4863  14
  -3  14   0 84.0069 48.8879  13
  -3  14   0-68.6730 124.783   7
   3  14   0 99.0417 41.0129  13
   3  14   1 90.4289 45.8002  13
   3  14   1 82.8121 53.8393  14
  -3  14  -1 58.5913 60.5110  14
  -3  14  -1 110.874 98.0829   7
  -3  14  -2-16.5770 65.1785  14
   3  14   2 47.5864 39.2340  14
   3  14   2 61.5173 56.5602  13
   3  14   3 2593.02 259.204  14
   3  14   3 2037.15 204.408  13
  -3  14  -3 2371.68 243.969  14
   3  14   4 70.8376 48.7086  14
   3  14   5 4307.26 343.523  14
   3  14   6 530.125 120.489  14
   3  14   6 702.273 122.840  10
   3  14   7 5733.56 331.666  10
   3  14   7 4895.79 333.085  14
   3  14   8-7.54272 35.4015  10
   3  14   8 82.5700 61.9274  14
   3  14   9 1173.36 135.696  10
   3  14  10 2078.70 152.290  10
  -3  15  10 937.788 111.019  13
  -3  15  10 899.559 120.808  10
  -3  15   9 100.130 53.3780  10
  -3  15   9 158.516 52.6590  13
  -3  15   8 5641.47 325.168  13
  -3  15   8 5407.30 334.948  10
  -3  15   7 3503.22 266.337  13
  -3  15   7 4066.58 350.263  12
  -3  15   6 4222.33 300.751  14
  -3  15   6 3831.01 276.810  13
  -3  15   6 4313.29 361.582  12
  -3  15   5 5289.02 419.543  15
  -3  15   5 4563.13 325.278  14
  -3  15   5 4777.71 304.719  13
  -3  15   5 5754.18 425.783  12
  -3  15   4 1428.82 223.965  15
  -3  15   4 1558.10 191.186  14
  -3  15   4 1612.53 178.780  13
  -3  15   4 1917.02 247.442  12
  -3  15   3 1752.24 234.417  12
  -3  15   3 1618.03 240.275  15
  -3  15   3 1469.09 190.726  14
  -3  15   3 1474.53 168.778  13
  -3  15   2 7520.51 426.799  14
  -3  15   2 6793.74 350.219  13
  -3  15   2 7314.67 464.599  12
  -3  15   2 7452.49 501.785  15
  -3  15   1 1036.68 192.560  15
   3  15  -1 1028.71 136.161  13
  -3  15   1 956.635 132.750  13
   3  15  -1 977.216 136.121  14
  -3  15   1 1303.20 187.934  14
  -3  15   0-44.4099 64.5885  14
   3  15   0 42.7719 33.6806  14
  -3  15   0 11.5250 36.9980  13
   3  15   0 68.0568 34.8667  13
  -3  15   0-36.1925 87.0850  15
  -3  15  -1 6311.30 385.091  14
   3  15   1 6266.07 332.898  13
   3  15   1 6138.72 357.043  14
   3  15   2 1239.41 170.270  14
   3  15   2 1022.90 138.798  13
  -3  15  -2 890.898 149.550  14
  -3  15  -3 487.725 140.555  14
   3  15   3 139.981 60.0703  13
   3  15   3 397.038 104.308  14
   3  15   4 28.7112 62.3381  14
   3  15   4-1.86793 53.0541  13
   3  15   5 168.875 57.9970  13
   3  15   5 135.615 62.3785  14
   3  15   6 4866.15 296.757  10
   3  15   6 5078.22 351.914  14
   3  15   7 506.489 106.646  14
   3  15   7 463.496 97.7798  10
   3  15   8 60.3422 42.6524  10
   3  15   8 100.107 47.0226  14
   3  15   8 132.854 48.6932  13
   3  15   9 1940.12 148.665  10
  -3  16   9 707.711 94.8294  13
  -3  16   8 11.4182 36.1057  13
  -3  16   7 2496.83 204.180  13
  -3  16   7 3112.04 300.909  12
  -3  16   6 4828.12 308.825  14
  -3  16   6 5097.75 297.288  13
  -3  16   5 1279.72 169.557  14
  -3  16   5 1015.58 138.613  13
  -3  16   5 1113.22 186.669  12
  -3  16   4 9117.36 531.682  15
  -3  16   4 9084.23 450.856  14
  -3  16   4 8594.82 381.382  13
  -3  16   4 9225.08 528.427  12
  -3  16   3 1959.45 249.685  15
  -3  16   3 1810.02 173.807  13
  -3  16   3 1679.82 221.620  12
  -3  16   3 2242.80 226.088  14
  -3  16   2 443.041 127.854  15
  -3  16   2 311.754 88.7655  14
  -3  16   2 403.827 84.8324  13
  -3  16   2 265.029 88.9793  12
   3  16  -1 1002.12 131.297  14
  -3  16   1 746.665 131.579  14
  -3  16   1 880.545 125.435  13
  -3  16   1 951.748 173.000  15
  -3  16   0 4363.20 370.886  15
  -3  16   0 4616.97 324.162  14
   3  16   0 4407.71 284.813  14
   3  16   0 4489.31 269.357  13
  -3  16  -1 243.012 82.8005  14
   3  16   1 231.475 68.1107  14
   3  16   1 142.369 55.1286  13
   3  16   2 599.184 112.855  14
   3  16   2 452.842 89.3106  13
  -3  16  -2 760.596 136.307  14
   3  16   3 849.527 146.551  14
   3  16   3 826.352 118.613  13
   3  16   4 876.850 150.069  14
   3  16   4 704.121 110.291  13
   3  16   5 28.5556 57.9848  14
   3  16   5 0.83767 32.5988  13
   3  16   6-25.1626 45.0427  14
   3  16   6-22.2687 39.6479  13
   3  16   7 31.6130 36.8091  14
   3  16   7 183.019 50.0619  13
   3  16   8 4979.41 234.309  14
  -3  17   7 3597.51 217.304  13
  -3  17   6 19.2299 44.3781  14
  -3  17   6 14.2409 30.3070  13
  -3  17   5 1537.88 175.391  14
  -3  17   5 1420.90 144.469  13
  -3  17   5 1808.75 228.437  12
  -3  17   4 12686.7 582.812  12
  -3  17   4 12287.0 503.181  14
  -3  17   4 11482.8 412.836  13
  -3  17   3 95.3439 49.8475  14
  -3  17   3 226.458 67.2149  13
  -3  17   3 97.6884 73.7913  12
  -3  17   3 311.852 115.536  15
  -3  17   2 103.047 59.8354  15
  -3  17   2 147.148 56.7850  13
  -3  17   1 222.887 89.9418  15
  -3  17   1 302.917 74.1085  14
   3  17  -1 247.815 69.8203  14
   3  17   0 2128.14 186.556  14
  -3  17   0 2202.62 215.429  14
  -3  17  -1 2667.85 235.406  14
   3  17   1 2743.59 222.918  14
   3  17   1 2353.32 187.152  13
   3  17   2 935.876 139.518  14
   3  17   2 660.217 100.002  13
   3  17   3 51.8515 43.5631  13
   3  17   3-6.94680 42.1447  14
   3  17   4 582.192 119.384  14
   3  17   4 570.081 86.1940  13
   3  17   5 986.587 142.938  14
   3  17   5 921.524 106.196  13
   3  17   6 2230.95 191.239  14
   3  17   6 2270.58 153.027  13
   3  17   7 2521.21 175.444  14
  -3  18   6 2003.59 170.939  14
  -3  18   6 2152.77 157.185  13
  -3  18   5 9891.95 411.446  14
  -3  18   5 9825.76 343.297  13
  -3  18   4-59.3208 60.6454  14
  -3  18   4 9.89405 29.7827  13
  -3  18   3 42.9619 43.3280  14
  -3  18   3 177.185 56.3003  13
  -3  18   3 234.637 88.6941  12
  -3  18   2 777.608 127.202  14
  -3  18   1 296.738 81.0197  14
   3  18   0 8996.58 355.931  14
  -3  18   0 9451.26 408.433  14
   3  18   1 851.734 110.899  14
   3  18   2 3648.57 242.963  14
   3  18   2 3127.01 193.165  13
   3  18   3-24.2679 51.1842  14
   3  18   3 113.955 40.2864  13
   3  18   4 1147.04 139.614  14
   3  18   4 994.463 99.9806  13
   3  18   5 1803.70 168.090  14
  -3  19   4 199.083 79.1013  14
  -3  19   3 1165.79 141.634  14
  -3  19   2 6264.67 315.987  14
  -3  19   1 796.388 126.761  14
   3  19   0 763.683 90.8704  14
   3  19   1 1093.40 114.363  14
   3  19   2 604.497 93.8168  14
   3  19   3 541.603 86.8165  14
  -4   0  15 35.7421 26.0990  16
  -4   0  14 6130.83 290.267  16
  -4   0  13 16.8550 29.8226  16
  -4   0  12 2514.41 207.055  16
  -4   0  11-39.2095 69.2544   6
  -4   0  11 63.9913 61.5874  16
  -4   0  10 13944.7 684.237   6
  -4   0  10 14230.8 479.817  16
  -4   0   9 58.4293 50.8047   6
  -4   0   8 20135.8 768.375   6
  -4   0   7 51.1602 56.0981   6
  -4   0   6 6049.88 378.584   6
  -4   0   5 106.468 57.6150   6
  -4   0   4 51663.2 1012.48   6
  -4   0   3 2.53087 36.2721   5
  -4   0   2 8271.81 338.794   5
   4   0  -2 7621.24 324.743   3
   4   0  -1 4.39186 33.6018   3
  -4   0   1 73.0332 43.7785   5
  -4   0   0 21228.4 562.142   5
  -4   0  -1 70.7796 45.0920   3
   4   0   1 137.574 43.4492   1
  -4   0  -1 44.0199 43.2797   5
  -4   0  -2 12006.0 461.607   5
  -4   0  -2 10935.0 414.681   8
  -4   0  -3 59.9605 40.9169   8
  -4   0  -3 288.897 84.7747   5
  -4   0  -4 13109.2 541.117   5
  -4   0  -5 24.6633 38.4007   5
  -4   0  -6 117.604 75.5428   5
  -4   0  -7-29.4185 50.3199   5
   4   0   8 10211.5 438.268  16
   4   0   9 9.19021 52.2433  16
   4   0  10 656.659 120.674  16
   4   0  11 3.41914 39.4979  16
   4   0  12 381.140 87.6326  16
   4   0  13 53.7750 42.1433  16
   4   0  14 1192.32 103.648  16
  -4   1  15 13.0149 25.5333  16
  -4  -1  15 5.28525 26.4265  16
  -4  -1  14 98.5602 48.9824  16
  -4   1  14 135.318 55.0074  16
  -4   1  13 1172.33 137.317  16
  -4  -1  13 1035.44 133.647  16
  -4  -1  12 7253.91 356.277  16
  -4   1  12 6494.83 327.988  16
  -4  -1  11 14611.8 510.513  16
  -4   1  11 13133.1 681.119   6
  -4   1  11 14187.6 485.784  16
  -4  -1  10 3688.74 344.966   6
  -4   1  10 3821.93 363.123   6
  -4  -1  10 3810.04 250.274  16
  -4   1  10 3880.53 248.541  16
  -4   1   9 1027.87 184.090   6
  -4  -1   9 686.943 155.038   6
  -4  -1   8 3391.96 313.945   6
  -4   1   8 3380.08 318.980   6
  -4   1   7 1481.77 211.404   6
  -4  -1   7 1331.71 188.942   6
  -4   1   6 9006.91 477.804   6
  -4  -1   6 9076.11 461.236   6
  -4   1   5 5581.28 354.695   6
  -4  -1   5 5798.59 358.022   6
  -4   1   4 754.730 131.357   6
  -4  -1   4 952.830 135.924   6
  -4   1   3 13275.6 490.582   6
  -4   1   3 12266.7 427.856   5
   4   1  -2 41919.7 840.008   3
  -4  -1   2 43305.2 773.400   5
  -4   1   2 43439.7 806.948   5
  -4   1   1 31696.2 605.062   4
  -4  -1   1 31481.3 666.823   5
  -4   1   1 30464.3 675.899   5
  -4   1   0 3448.61 221.736   4
  -4  -1   0 3100.69 208.065   5
  -4   1   0 3190.76 223.402   5
  -4   1  -1 70548.1 1098.89   5
  -4   1  -1 69372.4 1106.06   4
   4  -1   1 67321.0 848.347   1
   4   1   1 66354.1 999.715   1
  -4  -1  -1 67780.9 1175.97   3
  -4  -1  -1 69634.6 1062.57   5
  -4  -1  -2 56179.3 991.997   5
  -4   1  -2 53871.2 1010.37   5
   4   1   2 49839.9 871.508   1
  -4   1  -2 51544.1 991.446   8
  -4   1  -3 25032.9 717.111   8
  -4   1  -3 26519.5 743.792   5
  -4   1  -4 10230.4 469.368   8
  -4  -1  -4 10927.5 478.652   5
  -4   1  -4 11468.5 512.930   5
  -4  -1  -5 34162.7 909.705   5
  -4   1  -5 32208.3 903.451   5
  -4   1  -5 31008.5 860.476   8
  -4   1  -6 9050.43 499.097   5
  -4  -1  -6 8870.65 486.593   5
  -4   1  -7 340.916 94.4068   5
  -4   1  -8 25258.7 917.332   5
   4   1   8 25238.1 697.066  16
   4  -1   8 25538.5 696.160  16
   4  -1   9 14637.9 548.235  16
   4   1   9 12378.3 490.426  16
   4   1  10-5.59184 36.1633  16
   4  -1  10 42.5595 46.7884  16
  -4  -1 -11 906.419 130.459  11
   4   1  11 791.781 127.614  16
   4  -1  11 969.363 141.791  16
   4   1  12 417.103 92.0903  16
   4  -1  12 281.743 78.9018  16
   4   1  13 1882.91 155.101  16
   4  -1  13 1773.48 151.342  16
   4  -1  14 1207.65 105.022  16
  -4  -2  15 576.235 83.4051  16
  -4  -2  14 1235.88 138.279  16
  -4   2  13 5922.47 294.155  16
  -4  -2  13 5928.67 319.205  16
  -4   2  12 3121.02 224.659  16
  -4  -2  12 3473.76 251.125  16
  -4  -2  11 44755.6 902.048  16
  -4   2  11 42813.3 844.404  16
  -4   2  11 42192.1 1256.27   6
  -4  -2  10 12540.5 464.767  16
  -4   2  10 12877.9 447.088  16
  -4   2  10 13200.4 682.234   6
  -4   2   9 2578.52 291.066   6
  -4  -2   9 2483.91 270.668   6
  -4   2   8 2.75363 52.6331   6
  -4  -2   8 31.6882 50.1190   6
  -4   2   7 11524.4 573.375   6
  -4  -2   7 11153.1 534.862   6
  -4   2   6 1764.09 215.754   6
  -4  -2   6 1957.21 214.997   6
  -4   2   5 9089.98 456.593   6
  -4  -2   5 9265.48 444.117   6
  -4   2   4 20549.8 665.865   6
  -4  -2   4 19650.2 624.101   6
  -4   2   4 19700.2 637.880   7
  -4   2   3 2248.49 203.328   6
  -4   2   3 2301.46 187.959   5
   4  -2  -2 9628.92 346.782   3
  -4  -2   2 10428.1 355.500   2
  -4  -2   2 10433.1 372.758   5
  -4   2   2 10252.7 400.464   5
  -4  -2   1 87011.7 1101.75   5
  -4   2   1 85582.5 1185.33   5
  -4   2   0 4173.18 248.595   4
  -4  -2   0 4220.66 240.402   5
  -4   2   0 4251.54 265.323   5
   4   2   1 5231.90 292.060   1
  -4   2  -1 5695.07 318.663   5
  -4   2  -1 5824.69 335.555   8
  -4   2  -1 4886.38 293.557   4
  -4  -2  -1 6078.11 296.228   5
  -4   2  -2 7949.71 389.192   5
  -4   2  -2 7758.27 406.798   8
  -4  -2  -2 8708.95 380.753   5
  -4   2  -3 38666.8 932.411   5
  -4   2  -3 35534.9 913.123   8
  -4  -2  -3 37673.7 840.214   5
  -4  -2  -4 47786.1 999.143   5
  -4   2  -4 47620.5 1068.44   5
  -4  -2  -5 4967.42 333.601   5
  -4   2  -5 5124.59 362.747   5
  -4   2  -5 4480.67 347.436   8
  -4   2  -6 12875.8 605.622   5
  -4   2  -6 11592.4 571.619   8
  -4   2  -7 2182.56 273.217   5
  -4   2  -8 2111.14 277.722   5
   4   2   8 1801.45 179.578  16
   4  -2   8 2118.24 205.134  16
  -4   2  -9 377.665 119.660   5
   4  -2   9 640.992 118.515  16
   4   2   9 486.500 103.038  16
   4  -2  10 6247.70 354.712  16
   4   2  10 4962.54 312.399  16
   4   2  11 6783.09 354.409  16
   4  -2  11 7980.89 386.877  16
   4   2  12 2085.36 182.907  16
   4  -2  12 1696.22 168.652  16
  -4  -2 -12 1940.64 172.095  11
   4   2  13 1336.57 128.897  16
   4  -2  13 1314.08 134.606  16
   4  -2  14 479.384 65.5253  16
  -4  -3  15 525.664 76.0995  16
  -4  -3  14 153.207 52.4690  16
  -4  -3  13 499.187 99.4929  16
  -4  -3  12 7164.53 359.384  16
  -4  -3  11 22712.5 645.783  16
  -4  -3  10 3757.55 257.475  16
  -4   3  10 3104.84 336.683   6
  -4  -3   9 1045.30 131.850  16
  -4   3   9 1243.65 209.348   6
  -4  -3   8 32826.2 949.447   6
  -4   3   8 34205.6 1041.82   6
  -4   3   7 10246.7 544.200   6
  -4  -3   7 9399.73 489.334   6
  -4   3   6 330.905 99.1396   6
  -4  -3   6 300.679 94.6282   6
  -4   3   5 18926.8 680.570   6
  -4  -3   5 20379.1 660.677   6
  -4   3   5 20375.9 686.006   7
  -4   3   4 348.674 100.368   6
  -4   3   4 307.630 99.5263   7
  -4   3   3 51308.2 1015.63   6
  -4   3   3 50121.8 916.739   5
  -4  -3   2 29743.6 664.441   2
  -4   3   2 30539.6 732.780   6
   4  -3  -2 28106.6 592.713   3
  -4   3   2 30830.0 721.052   5
  -4  -3   1 2130.31 164.429   5
   4  -3  -1 2051.22 145.521   3
  -4   3   1 2203.17 191.940   5
  -4  -3   0 1379.29 136.787   5
  -4   3   0 1471.46 162.244   5
  -4   3  -1 13092.5 501.570   5
  -4   3  -1 13244.5 547.599   8
  -4   3  -1 12137.8 491.211   4
  -4  -3  -1 13271.4 431.070   5
  -4   3  -2 47755.2 1013.73   5
  -4   3  -2 48087.7 1096.35   8
  -4  -3  -2 46468.4 862.968   5
  -4   3  -3 4596.33 328.144   5
  -4   3  -3 4188.69 336.330   8
  -4  -3  -3 4616.25 283.352   5
  -4   3  -4 16525.5 643.040   5
  -4   3  -4 15570.6 662.272   8
  -4   3  -5 177.167 71.3202   5
  -4   3  -5 84.5987 59.8965   8
  -4   3  -6 1573.39 232.616   8
  -4   3  -6 1439.15 211.140   5
  -4   3  -7 1454.79 226.922   5
  -4   3  -7 1469.88 225.201   8
  -4   3  -8 523.690 139.454   5
   4   3   8 411.157 87.4908  16
   4   3   8 448.202 97.3243  10
   4   3   9 23657.2 707.655  10
  -4   3  -9 25111.7 977.293   5
   4   3   9 24906.8 687.897  16
   4  -3   9 25718.0 711.748  16
   4  -3  10 287.606 91.1409  16
   4   3  10 542.212 105.192  16
   4   3  11 145.509 64.3537  16
   4  -3  11 68.5308 46.9518  16
   4  -3  12 728.058 107.332  16
   4   3  12 691.696 110.348  16
  -4  -3 -12 889.353 119.099  11
   4   3  13 128.223 40.5912  16
   4  -3  13 173.511 54.4115  16
  -4  -3 -13 161.877 52.8237  11
  -4  -4  15 473.602 71.8828  16
  -4  -4  14 22.4289 31.2363  16
  -4  -4  13 557.342 102.982  16
  -4  -4  12 2581.08 213.312  16
  -4   4  11 15.7168 49.7950  10
  -4  -4  11 9.93213 36.4109  16
  -4  -4  10 19856.8 590.798  16
  -4   4  10 19071.8 643.967  10
  -4   4  10 18604.6 835.308   6
  -4  -4   9 8276.42 372.654  16
  -4   4   9 8370.57 546.929   6
  -4   4   8 179.803 93.0474   6
  -4   4   7 34762.7 1049.05   6
  -4  -4   7 33865.6 921.885   6
  -4  -4   6 17116.2 627.415   6
  -4   4   6 18526.2 724.484   6
  -4   4   5 2780.05 267.160   6
  -4  -4   5 2575.58 237.751   6
  -4   4   5 2647.72 267.845   7
  -4   4   4 76842.0 1348.08   6
  -4   4   4 77758.3 1485.54   7
  -4   4   3 183.593 75.9881   6
  -4   4   3 194.773 63.2989   5
  -4   4   3 160.225 76.8037   7
  -4   4   2 1014.71 138.651   6
  -4   4   2 1086.54 138.909   5
  -4   4   1 23734.2 641.200   6
  -4   4   1 23137.9 658.154   5
  -4   4   0 1012.32 145.897   5
  -4  -4   0 1107.37 122.094   5
  -4   4  -1 476.976 120.219   8
  -4  -4  -1 192.517 55.4237   5
  -4   4  -1 385.777 113.201   5
  -4   4  -2 373.009 103.418   5
  -4   4  -2 360.966 112.078   8
  -4  -4  -2 406.683 79.3197   5
  -4   4  -3 17382.6 663.060   5
  -4   4  -3 17674.9 740.688   8
  -4   4  -4 2736.81 276.212   5
  -4   4  -4 2588.61 289.989   8
  -4   4  -5 455.902 101.367   5
  -4   4  -5 281.342 94.9316   8
  -4   4  -6 2469.82 279.945   5
  -4   4  -6 1901.09 265.652   8
  -4   4  -7 216.476 102.488   5
  -4   4  -7 291.640 113.722   8
  -4   4  -8 69.8960 71.7137   5
   4   4   8 16.4077 45.8478  16
   4  -4   8 31.9308 56.7236  16
   4   4   8 69.9206 56.8207  10
   4   4   9 3029.46 260.190  10
   4   4   9 2683.48 226.169  16
   4  -4   9 3092.17 247.826  16
   4   4  10 232.241 72.4187  16
   4  -4  10 201.565 73.7096  16
   4   4  10 165.390 63.4131  10
   4   4  11 7939.64 370.830  16
   4  -4  11 8487.07 384.282  16
  -4  -4 -12 170.722 59.4188  11
   4  -4  12 151.819 53.7658  16
   4   4  12 111.178 46.5992  16
   4   4  13 393.424 64.9048  16
   4  -4  13 228.280 54.8216  16
  -4  -4 -13 396.810 69.0359  11
  -4  -5  15 1236.08 107.259  16
  -4  -5  14 491.201 82.9123  16
  -4  -5  13 4686.55 270.334  16
  -4  -5  12 6995.26 346.643  16
  -4   5  12 7089.08 384.901  10
  -4  -5  11 8492.71 389.744  16
  -4   5  11 8074.05 427.908  10
  -4  -5  10 14761.9 507.619  16
  -4   5  10 13560.7 552.489  10
  -4   5  10 13376.4 717.585   6
  -4  -5   9 4686.96 284.472  16
  -4   5   9 4948.97 433.472   6
  -4   5   8 194.268 83.2307   6
  -4   5   7 16908.3 726.373   6
  -4   5   6 263.307 93.8734   6
  -4   5   6 169.410 73.7432   7
  -4   5   5 1066.90 177.919   6
  -4  -5   5 1112.73 149.774   6
  -4   5   5 1034.69 180.655   7
  -4   5   4 3278.29 281.956   6
  -4   5   4 3197.49 313.014   7
  -4   5   3 45458.7 992.496   6
  -4   5   3 43330.6 901.684   5
  -4   5   3 42340.7 1148.62   7
  -4   5   2 31145.2 790.360   6
  -4   5   2 31420.8 783.406   5
  -4   5   1 2283.42 207.271   6
  -4   5   1 1763.04 187.358   5
  -4   5   0 68555.6 1245.88   5
  -4   5  -1 46275.2 1035.29   5
  -4   5  -1 47357.8 1229.62   8
  -4   5  -2 30562.7 879.997   5
  -4   5  -2 31132.6 1023.27   8
  -4   5  -3 316.559 93.2580   5
  -4   5  -3 390.896 133.391   8
  -4   5  -4 10540.4 555.994   5
  -4   5  -4 11144.1 632.386   8
  -4   5  -5 11129.5 582.459   5
  -4   5  -5 10411.0 620.734   8
  -4   5  -6 64.5026 56.2405   5
  -4   5  -6-23.6548 90.0913   8
   4  -5   7 750.730 113.960  16
  -4   5  -7 588.378 140.610   5
  -4   5  -7 533.405 144.533   8
   4   5   7 374.096 104.465  10
   4   5   8 2153.23 225.615  10
  -4   5  -8 2474.01 310.174   5
  -4   5  -8 2421.38 321.936   8
   4   5   8 2220.25 204.041  16
   4  -5   8 2363.50 213.167  16
   4   5   9 1730.43 180.786  16
   4   5   9 1696.52 204.115  10
   4  -5   9 1544.91 175.414  16
   4   5  10 16683.0 601.004  10
   4  -5  10 17349.2 564.649  16
   4   5  10 15504.6 530.028  16
   4   5  11 612.445 108.080  10
   4   5  11 788.114 121.801  16
   4  -5  11 942.452 129.950  16
   4  -5  12 1367.05 141.337  16
  -4  -5 -12 1421.09 154.630  11
   4  -5  13 60.3285 30.5471  16
  -4  -5 -13 26.9173 29.6225  11
  -4  -6  14 9062.62 321.356  16
  -4   6  13 243.124 72.4601  10
  -4  -6  13 283.019 72.4570  16
  -4   6  12 160.432 69.7259  10
  -4  -6  12 304.046 77.3207  16
  -4  -6  11 5449.05 307.622  16
  -4   6  11 5755.78 370.727  10
  -4  -6  10 35634.9 791.368  16
  -4   6  10 34908.7 1203.22   6
  -4   6  10 35108.3 911.859  10
  -4  -6   9 5758.62 309.906  16
  -4   6   9 5550.22 464.825   6
  -4   6   8 2377.19 299.160   6
  -4   6   7 199.902 91.3588   6
  -4   6   6 24188.1 853.562   6
  -4   6   6 24929.5 939.009   7
  -4   6   5 2441.31 265.329   6
  -4   6   5 2312.24 286.760   7
  -4   6   4 8305.01 459.541   6
  -4   6   4 8168.78 525.147   7
  -4   6   3 1014.13 152.109   6
  -4   6   3 904.061 131.089   5
  -4   6   3 1012.99 196.229   7
  -4   6   2 8889.83 422.202   6
  -4   6   2 8966.19 432.835   5
  -4   6   2 7812.50 515.352   7
  -4   6   1 9057.43 449.194   5
  -4   6   0 59092.4 1206.93   5
  -4   6  -1 2383.64 246.024   5
  -4   6  -1 2246.33 289.781   8
  -4   6  -2 35861.1 985.506   5
  -4   6  -2 35403.9 1171.51   8
  -4   6  -3 26905.6 886.758   5
  -4   6  -3 26864.8 1028.64   8
  -4   6  -4 52263.4 1271.53   5
  -4   6  -4 52218.4 1467.77   8
  -4   6  -5 1676.45 247.431   5
  -4   6  -5 1505.40 254.487   8
  -4   6  -6 7818.92 525.051   5
  -4   6  -6 7468.66 564.085   8
  -4   6  -7 12122.0 668.357   5
  -4   6  -7 11608.6 728.294   8
   4  -6   7 10618.4 424.594  16
   4   6   7 10919.5 514.835  10
   4   6   8 1602.23 197.684  10
  -4   6  -8 1939.74 274.966   5
  -4   6  -8 1486.22 259.646   8
   4  -6   8 1604.46 172.952  16
   4  -6   9 193.501 57.0044  16
   4   6   9 138.186 73.6711  10
   4   6  10 11672.8 504.640  10
   4  -6  10 12208.1 460.133  16
   4   6  11 1999.55 193.483  10
   4  -6  11 2384.43 191.414  16
  -4  -6 -12 8603.01 345.248  11
   4  -6  12 6713.01 291.647  16
   4  -6  13 157.992 45.7953  16
  -4  -6 -13 22.4399 24.2903  11
  -4  -7  14 944.243 95.0927  16
  -4  -7  13 465.973 82.4518  16
  -4   7  13 506.057 98.5180  10
  -4   7  12 11294.9 489.659  10
  -4  -7  12 11785.2 420.235  16
  -4  -7  11 921.608 127.805  16
  -4   7  11 794.729 140.328  10
  -4  -7  10 41769.7 844.732  16
  -4   7  10 43317.2 1028.83  10
  -4  -7   9 8138.16 366.465  16
  -4   7   9 8439.37 456.180  10
  -4   7   9 8303.65 581.491   6
  -4  -7   8 4683.35 267.807  16
  -4   7   8 4265.40 408.233   6
  -4   7   7 15534.3 734.324   6
  -4   7   6 972.974 181.288   6
  -4   7   6 931.783 184.860   7
  -4   7   5 12372.3 594.869   6
  -4   7   5 11879.7 685.660   7
  -4   7   4 57582.0 1232.01   6
  -4   7   4 58577.2 1502.16   7
  -4   7   3 60510.9 1195.13   6
  -4   7   3 63387.5 1588.59   7
  -4   7   2 7170.08 531.950   7
  -4   7   1 560.961 112.925   5
  -4   7   0 22049.6 763.606   5
  -4   7  -1 9740.76 630.329   8
  -4   7  -1 10066.2 524.477   5
  -4   7  -2 8668.54 499.043   5
  -4   7  -2 9075.36 630.498   8
  -4   7  -3 7364.47 573.011   8
  -4   7  -3 7466.15 486.963   5
  -4   7  -4 17655.2 764.581   5
  -4   7  -4 17479.1 896.599   8
  -4   7  -5 43498.2 1243.65   5
  -4   7  -5 44187.1 1433.13   8
   4   7   6 1144.26 167.643  10
  -4   7  -6 1124.28 203.373   5
  -4   7  -6 948.651 221.162   8
  -4   7  -7 5390.14 455.799   5
  -4   7  -7 5424.64 519.533   8
   4   7   7 4935.60 359.516  10
   4   7   8 3218.13 281.935  10
   4  -7   9 127.767 56.6164  16
   4   7   9 7.08487 61.3812  10
   4   7  10 4676.02 323.518  10
   4  -7  10 4556.28 275.060  16
   4   7  11 13561.1 483.922  10
   4  -7  11 13014.9 429.370  16
  -4  -7 -12 689.395 102.665  11
   4  -7  12 615.458 82.2428  16
  -4  -7 -13 1748.92 126.637  11
  -4  -8  14 175.100 41.5332  16
  -4   8  13 2817.88 220.659  10
  -4  -8  13 2907.17 179.941  16
  -4  -8  12 1026.28 120.192  16
  -4   8  12 1023.55 148.867  10
  -4   8  11 4731.45 340.215  10
  -4  -8  11 4552.77 263.692  16
  -4  -8  10 1714.37 165.314  16
  -4   8  10 1666.81 213.164  10
  -4  -8   9 3983.54 249.335  16
  -4   8   9 3583.69 305.129  10
  -4   8   9 3598.80 401.334   6
  -4   8   8 81.7157 91.7957   6
  -4   8   8 121.940 82.5720  12
  -4  -8   8 217.321 61.0132  16
  -4   8   7 9019.35 567.808   6
  -4   8   7 9115.14 489.565  12
  -4   8   7 9376.31 660.243   7
  -4   8   7 9102.08 530.695  15
  -4   8   6 1665.91 232.957   6
  -4   8   6 1791.91 283.228   7
  -4   8   5 10395.4 553.208   6
  -4   8   5 10151.5 653.783   7
  -4   8   4 4848.43 455.912   7
  -4   8   3 622.151 181.930   7
  -4   8   2 17681.1 891.790   7
  -4   8   1 18129.6 920.856   7
  -4   8   0 11608.9 573.347   5
  -4   8  -1 3377.22 316.858   5
  -4   8  -1 3016.13 373.425   8
  -4   8  -2 15312.0 863.148   8
  -4   8  -2 14915.6 681.016   5
  -4   8  -3 17318.7 921.605   8
  -4   8  -3 17503.6 768.308   5
  -4   8  -4 18704.3 813.653   5
  -4   8  -4 18253.8 952.251   8
  -4   8  -5 5877.52 465.167   5
  -4   8  -5 5784.03 551.966   8
  -4   8  -6 3151.46 357.165   5
  -4   8  -6 3542.80 435.647   8
   4   8   6 2658.36 260.578  10
   4   8   7 6505.32 405.590  10
  -4   8  -7 6563.35 515.500   5
  -4   8  -7 6708.74 589.233   8
   4   8   8 1543.52 197.074  10
   4   8   9 477.107 112.750  10
   4   8  10 1620.89 185.916  10
   4   8  11 213.422 65.9360  10
  -4  -8 -12 85.4902 39.1291  11
  -4  -9  13 154.108 41.3569  16
  -4   9  13 49.1983 38.3318  10
  -4  -9  12 375.204 70.1756  16
  -4   9  12 512.403 102.712  10
  -4  -9  11 11881.1 402.780  16
  -4   9  11 12455.9 535.348  10
  -4   9  10 6008.85 388.341  10
  -4  -9  10 5404.30 281.921  16
  -4  -9   9 6866.82 322.247  16
  -4   9   9 7112.83 432.290  10
  -4   9   9 7253.77 459.485  12
  -4   9   8 10004.3 660.000   6
  -4   9   8 9590.96 499.393  10
  -4   9   8 9539.36 525.529  12
  -4   9   7 10230.7 626.362   6
  -4   9   7 10905.4 599.509  15
  -4   9   7 10661.4 544.392  12
  -4   9   7 10407.9 732.826   7
  -4   9   6 1946.43 244.258  15
  -4   9   6 1843.33 229.041  12
  -4   9   6 1652.84 279.012   7
  -4   9   5 208.399 119.755   7
  -4   9   4 2608.32 348.368   7
  -4   9   3 2231.71 329.127   7
  -4   9   2 4049.37 451.306   7
  -4   9   1 161.195 89.0371   7
  -4   9   0 5147.17 528.161   7
  -4   9  -1 12615.0 628.828   5
  -4   9  -1 11774.2 797.401   7
  -4   9  -2 5549.11 434.261   5
  -4   9  -2 5506.43 546.996   8
  -4   9  -3 102.342 56.2790   5
  -4   9  -3 177.365 113.575   8
  -4   9  -4 19860.9 877.057   5
  -4   9  -4 19533.6 1044.63   8
   4   9   5 12487.5 559.508  10
  -4   9  -5 14008.0 750.742   5
  -4   9  -5 13952.9 877.549   8
  -4   9  -6 715.012 187.461   5
   4   9   6 334.075 115.373  10
  -4   9  -6 684.760 199.193   8
   4   9   7 147.523 70.2970  10
   4   9   8 51.9819 59.3967  10
   4   9   9 124.954 65.9301  10
   4   9  10 7310.83 379.259  10
  -4  -9 -11 354.129 76.0494  11
   4   9  11 32.4635 34.6898  10
  -4  -9 -12 437.007 75.6742  11
  -4  10  13 2481.93 188.580  10
  -4  10  12 71.8450 43.9564  10
  -4  10  11 992.351 155.888  10
  -4  10  10 17950.8 671.294  10
  -4  10  10 19071.6 714.678  12
  -4  10   9 463.178 118.646  10
  -4  10   9 577.308 133.843  12
  -4  10   8 2066.05 254.379  12
  -4  10   8 1660.98 213.417  10
  -4  10   7 126.286 93.5166  15
  -4  10   7 117.316 63.9237  10
  -4  10   7 141.139 73.2269  12
  -4  10   7 142.004 115.989   7
  -4  10   6 1403.49 217.907  15
  -4  10   6 1268.82 197.508  12
  -4  10   6 1368.59 264.232   7
  -4  10   5 57.0188 69.5184  15
  -4  10   5 189.293 78.2969  12
  -4  10   5 74.8441 86.8340   7
  -4  10   4 11980.2 780.878   7
  -4  10   3 3720.31 446.746   7
  -4  10   2 13335.1 848.725   7
  -4  10   1 989.935 236.902   7
  -4  10   0 2847.39 416.595   7
  -4  10  -1 2873.24 431.872   7
  -4  10  -2 15370.5 925.156   8
  -4  10  -2 15631.1 995.369   7
  -4  10  -3 335.386 123.084   9
  -4  10  -3 498.876 172.269   8
  -4  10  -3 325.257 149.267   7
  -4  10  -3 521.689 149.942   5
   4  10   4 5131.65 345.871  10
  -4  10  -4 4637.77 424.421   5
  -4  10  -4 4649.91 539.606   8
  -4  10  -4 4081.47 498.605   7
  -4  10  -5 668.177 173.261   5
   4  10   5 818.342 140.688  10
  -4  10  -5 637.154 210.286   8
   4  10   6 4996.49 356.310  10
  -4  10  -6 4664.94 439.122   5
   4  10   7-0.11633 52.1211  10
   4  10   8 3005.65 264.850  10
   4  10   9 3720.76 292.583  10
   4  10  10 296.674 82.4626  10
   4  10  11 1706.32 151.932  10
  -4 -10 -11 2205.99 170.880  11
  -4  11  13 567.059 86.5938  10
  -4  11  12 1239.70 142.429  10
  -4  11  11 5176.63 336.850  10
  -4  11  10 6813.22 407.495  10
  -4  11  10 6732.18 435.289  12
  -4  11   9 2100.02 244.518  10
  -4  11   9 1943.39 243.755  12
  -4  11   8 9242.72 503.508  10
  -4  11   8 9258.29 524.037  12
  -4  11   7 1476.92 245.558  15
  -4  11   7 1206.96 181.643  10
  -4  11   7 1219.88 197.154  12
  -4  11   6 15681.9 647.030  10
  -4  11   6 15184.7 718.630  15
  -4  11   6 15392.2 683.889  12
  -4  11   6 14297.0 889.630   7
  -4  11   5 8249.43 526.296  15
  -4  11   5 8355.82 503.242  12
  -4  11   5 7805.98 655.933   7
  -4  11   4 3101.15 315.055  15
  -4  11   4 2826.87 245.287  14
  -4  11   4 3663.53 336.086  12
  -4  11   4 3315.67 432.071   7
  -4  11   3 10891.7 475.248  14
  -4  11   3 11629.8 602.352  12
  -4  11   3 11962.1 828.539   7
  -4  11   2 144.129 71.9835  12
  -4  11   2 136.282 94.5119   7
  -4  11   1 1457.83 308.204   7
  -4  11   0 963.448 143.640  14
  -4  11   0 706.405 210.369   7
  -4  11  -1 13590.5 694.278   9
  -4  11  -1 13524.8 553.765  14
  -4  11  -1 13879.6 966.634   7
  -4  11  -2 5469.81 357.548  14
  -4  11  -2 4846.38 440.349   9
  -4  11  -2 5808.40 630.387   7
   4  11   3 961.299 146.888  10
  -4  11  -3 872.312 191.350   9
  -4  11  -3 925.952 238.182   8
  -4  11  -3 788.208 227.204   7
   4  11   4 8435.79 451.041  10
  -4  11  -4 7502.95 592.763   9
  -4  11  -4 8017.41 723.200   8
   4  11   5 4571.83 335.664  10
  -4  11  -5 3266.56 404.919   9
  -4  11  -5 3715.92 490.335   8
   4  11   6 2007.63 224.808  10
  -4  11  -6 2180.03 317.417   9
   4  11   7 2079.40 224.980  10
  -4  11  -7 2288.85 300.283   9
  -4  11  -8 449.881 142.379   9
   4  11   8 432.130 101.951  10
   4  11   9 136.872 59.6655  10
   4  11   9 194.748 65.8694  14
  -4 -11 -10 149.885 56.9710  11
   4  11  10 167.038 59.6648  10
  -4 -11 -11 4943.08 230.925  11
  -4  12  12 12.4445 31.1319  10
  -4  12  11 2793.30 229.243  10
  -4  12  10 1733.76 200.504  10
  -4  12   9 1245.45 186.120  10
  -4  12   9 1116.95 184.720  12
  -4  12   8 90.5160 68.0061  10
  -4  12   8 3.18001 57.3166  12
  -4  12   7 2700.37 290.352  12
  -4  12   7 2390.69 258.681  10
  -4  12   6 7069.78 437.881  10
  -4  12   6 7687.53 519.355  15
  -4  12   6 7995.46 502.581  12
  -4  12   5 5564.18 435.453  15
  -4  12   5 5883.78 438.035  12
  -4  12   5 5714.56 578.637   7
  -4  12   5 5246.57 362.695  10
  -4  12   4 8179.35 527.390  15
  -4  12   4 8143.59 429.763  14
  -4  12   4 9117.45 545.968  12
  -4  12   4 8876.68 727.539   7
  -4  12   3 360.350 83.0131  14
  -4  12   3 315.953 109.281  12
  -4  12   3 293.016 150.682   7
  -4  12   2 9579.48 469.166  14
  -4  12   2 10140.4 575.688  12
  -4  12   2 9940.49 796.213   7
  -4  12   1 140.674 44.2604  14
   4  12  -1 147.832 45.5478  14
  -4  12   1 84.7728 65.9378  12
  -4  12   1 177.031 156.963   7
  -4  12   0 2605.40 313.633   9
  -4  12   0 2769.84 294.920  12
  -4  12   0 2559.12 248.875  14
  -4  12   0 2882.06 454.620   7
  -4  12  -1 3880.85 382.061   9
  -4  12  -1 4184.96 322.327  14
  -4  12  -1 3982.91 522.866   7
  -4  12  -2 3519.88 297.198  14
  -4  12  -2 2888.84 341.144   9
  -4  12  -2 2787.04 437.424   7
  -4  12  -3 2646.61 342.901   9
   4  12   4 18053.1 649.475  10
  -4  12  -4 15106.4 829.292   9
   4  12   5 1560.05 200.708  10
  -4  12  -5 1290.57 234.661   9
  -4  12  -6 2260.95 300.158   9
   4  12   6 2857.80 261.867  10
   4  12   7 483.502 109.723  10
  -4  12  -7 414.428 120.333   9
   4  12   8 1718.19 188.663  10
   4  12   8 1391.96 171.270  14
  -4 -12  -8 1963.78 185.530  11
  -4 -12  -9 380.083 80.6672  11
   4  12   9 360.522 83.9500  10
   4  12   9 239.474 70.7850  14
  -4 -12 -10-39.4368 26.3724  11
   4  12  10-22.5669 31.5963  10
  -4  13  11 183.414 62.9857  10
  -4  13  10-52.8875 65.2814  10
  -4  13   9 2006.17 221.800  10
  -4  13   9 1897.34 232.528  12
  -4  13   8 592.796 141.580  10
  -4  13   8 517.410 144.697  12
  -4  13   7 1152.47 180.679  10
  -4  13   7 1078.43 189.647  12
  -4  13   6 3423.48 301.481  10
  -4  13   6 3296.54 348.209  15
  -4  13   6 3601.89 337.563  12
  -4  13   5 2432.37 291.354  15
  -4  13   5 2391.69 234.098  14
  -4  13   5 2695.70 303.214  12
  -4  13   4-12.6553 88.7236  15
  -4  13   4 130.763 78.9504  14
  -4  13   4 17.1143 65.7750  12
  -4  13   3 13238.6 682.484  15
  -4  13   3 14563.3 589.481  14
  -4  13   3 14042.2 684.461  12
  -4  13   3 13197.9 925.338   7
  -4  13   2 126.986 79.4042  14
  -4  13   2 122.653 89.6469  12
  -4  13   2 89.0491 94.6767   7
  -4  13   1 47.8495 51.5494  14
   4  13  -1 132.937 58.4973  14
  -4  13   1 96.9252 62.0276  12
  -4  13   1 97.2568 106.404   7
   4  13   0 1079.87 143.377  14
  -4  13   0 719.859 129.093  14
  -4  13   0 1159.69 191.358  12
  -4  13   0 1356.04 309.160   7
  -4  13  -1 1287.05 188.555  14
   4  13   1 1274.25 164.684  14
  -4  13  -1 907.984 209.178   9
  -4  13  -1 979.507 270.122   7
  -4  13  -2 2288.29 251.529  14
  -4  13  -2 1662.06 271.401   9
  -4  13  -2 1382.62 312.009   7
  -4  13  -3 5652.77 479.166   9
   4  13   4 213.380 80.9324  10
  -4  13  -4 312.113 142.767   9
   4  13   5 1210.37 166.921  10
  -4  13  -5 1061.51 205.401   9
   4  13   6 215.712 76.0323  10
   4  13   6 119.024 57.0576  14
  -4  13  -6 255.169 108.945   9
   4  13   7 178.028 65.0494  14
   4  13   7 177.043 70.2355  10
   4  13   8 37.7106 43.0542  14
   4  13   8 10.7544 35.0613  10
   4  13   9 2.98415 32.8768  10
   4  13   9 93.4688 37.9869  14
  -4  14  11 392.805 76.0902  10
  -4  14  10 172.818 62.7024  10
  -4  14   9 3873.92 288.707  10
  -4  14   9 4291.65 322.205  12
  -4  14   8 93.7910 65.2341  10
  -4  14   8 216.831 96.5277  12
  -4  14   7 226.575 91.1595  10
  -4  14   7 117.408 84.5658  12
  -4  14   6 789.638 179.918  15
  -4  14   6 742.194 163.224  12
  -4  14   5 121.877 100.460  15
  -4  14   5-129.624 85.1849  14
  -4  14   5 77.8862 81.7093  12
  -4  14   4 24.2497 68.9948  15
  -4  14   4 20.9630 57.6776  14
  -4  14   4 54.5352 73.8674  12
  -4  14   3 93.4364 70.6949  15
  -4  14   3 154.238 61.4706  14
  -4  14   3 80.9914 87.7663  12
  -4  14   2-62.1653 106.383  15
  -4  14   2 104.718 47.8400  14
  -4  14   2 139.878 83.1101  12
   4  14  -1 562.466 102.671  14
  -4  14   1 535.730 135.892  12
  -4  14   1 418.086 102.070  14
  -4  14   0 399.973 103.192  14
   4  14   0 354.741 87.5853  14
   4  14   1 1251.74 169.057  14
  -4  14  -1 1291.16 192.103  14
  -4  14  -2 5096.64 373.738  14
  -4  14  -2 4396.17 423.501   9
   4  14   2 4863.92 336.398  14
  -4  14  -3 7235.03 540.502   9
   4  14   3 8752.41 470.447  14
  -4  14  -4 221.892 110.163   9
   4  14   4 313.162 102.792  14
   4  14   5 162.005 59.4281  10
  -4  14  -5 220.970 92.0067   9
   4  14   5 174.001 71.3015  14
   4  14   6 3236.46 247.034  10
   4  14   6 3009.57 269.709  14
   4  14   7 701.019 111.534  10
   4  14   7 709.298 124.769  14
   4  14   8 628.549 100.288  10
   4  14   8 697.591 103.966  14
  -4  15   9 1901.42 184.084  10
  -4  15   8 131.037 58.8479  10
  -4  15   8 266.185 111.295  12
  -4  15   7 407.649 119.374  12
  -4  15   6 2231.64 262.649  12
  -4  15   5 3659.38 352.673  15
  -4  15   5 3733.19 291.888  14
  -4  15   5 4166.39 360.562  12
  -4  15   4 2710.27 304.378  15
  -4  15   4 2883.48 259.997  14
  -4  15   4 2752.40 304.852  12
  -4  15   3 33.5261 54.3165  14
  -4  15   3 146.501 74.9360  15
  -4  15   3 265.385 101.734  12
  -4  15   2 343.839 120.398  15
  -4  15   2 228.159 75.8162  14
  -4  15   2 188.772 58.2690  13
  -4  15   2 328.893 111.337  12
  -4  15   1 279.600 114.454  15
  -4  15   1 296.573 83.0937  14
   4  15  -1 394.460 87.8728  14
  -4  15   1 277.516 104.035  12
  -4  15   0 368.812 101.798  14
   4  15   0 349.896 86.3025  14
  -4  15  -1 3848.95 317.462  14
   4  15   1 3441.49 267.250  14
   4  15   2 2125.38 216.306  14
   4  15   3 270.518 86.2660  14
   4  15   4 4100.86 318.008  14
   4  15   5 6205.77 384.893  14
   4  15   6-36.8011 48.2242  14
   4  15   7 338.134 80.0892  14
   4  15   8 174.699 50.3609  14
  -4  16   7 878.673 159.234  12
  -4  16   6 72.3924 70.3526  12
  -4  16   5 3012.10 251.123  14
  -4  16   5 2483.76 278.230  12
  -4  16   4 371.459 136.876  15
  -4  16   4 346.058 88.3166  14
  -4  16   4 354.399 115.684  12
  -4  16   3 1665.14 231.567  15
  -4  16   3 1688.40 195.642  14
  -4  16   3 1653.31 224.956  12
  -4  16   2 13497.0 666.912  15
  -4  16   2 13415.4 553.898  14
  -4  16   2 12682.7 435.330  13
  -4  16   2 12716.4 599.178  12
  -4  16   1 310.009 111.317  15
  -4  16   1 346.443 105.931  14
  -4  16   0 3375.41 334.351  15
  -4  16   0 4221.31 315.946  14
   4  16   0 3272.07 236.126  14
  -4  16  -1 124.737 81.4810  15
   4  16   1 201.767 62.0505  14
   4  16   2 11992.9 487.785  14
   4  16   3 90.0219 59.4458  14
   4  16   4 10660.1 472.416  14
   4  16   5 173.675 71.3572  14
   4  16   6-38.7078 44.5790  14
   4  16   7 1189.16 123.717  14
  -4  17   6 345.571 105.197  12
  -4  17   5 436.625 99.6625  14
  -4  17   5 407.971 103.861  12
  -4  17   4 353.785 101.263  14
  -4  17   4 146.284 74.1939  12
  -4  17   3 12674.9 597.791  15
  -4  17   3 13346.0 522.582  14
  -4  17   3 11692.0 548.761  12
  -4  17   2 8.20470 62.5223  15
  -4  17   2 227.450 97.5419  14
  -4  17   2 89.6638 76.8370  12
  -4  17   1 117.758 84.5740  15
  -4  17   1 480.557 131.034  14
  -4  17   0 198.784 83.7705  15
   4  17   0 375.050 74.6026  14
  -4  17  -1 3477.07 306.055  15
   4  17   1 5056.05 283.408  14
   4  17   2 1079.50 139.813  14
   4  17   3 375.566 89.8529  14
   4  17   4 2120.08 192.324  14
   4  17   5 531.961 92.6998  14
   4  17   6 311.651 67.5028  14
  -4  18   4 2460.02 235.491  12
  -4  18   3 1291.83 172.776  14
  -4  18   3 676.644 124.331  12
  -4  18   2 732.305 137.029  15
  -4  18   1 758.026 138.510  15
   4  18   0 1799.17 148.498  14
   4  18   1 521.225 84.7248  14
   4  18   2 527.475 87.8568  14
   4  18   3 3480.64 219.422  14
   4  18   4 169.065 44.0739  14
  -5   0  15 3.27775 21.5511  16
  -5   0  14 5826.12 275.293  16
  -5   0  13 38.4418 42.5196  16
  -5   0  12 572.722 103.235  16
  -5   0  11 97.3066 50.6345  16
  -5   0  10 5608.75 315.103  16
  -5   0  10 5115.31 438.453   6
  -5   0   9 1.68109 38.8283  16
  -5   0   9 15.4675 43.8630   6
  -5   0   8 3665.66 369.576   6
  -5   0   7 81.3425 89.0924   6
  -5   0   6 10994.0 575.279   6
  -5   0   5 34.8741 67.3397   6
  -5   0   4 1067.60 167.454   6
  -5   0   3 62.4637 46.7201   5
  -5   0   2 75654.0 1207.01   5
  -5   0   1 25.7423 43.8311   5
  -5   0   0 21257.4 649.748   5
  -5   0  -1 56.1918 41.7336   5
  -5   0  -2 16390.3 628.694   5
  -5   0  -3 42.6319 66.2237   5
  -5   0  -4 34188.8 982.673   5
  -5   0  -5 62.3945 62.3267   5
  -5   0  -6 490.939 143.881   5
  -5   0  -7 120.828 67.3515  11
   5   0   7-13.7284 71.5534  16
  -5   0  -7 26.9565 56.3590   5
   5   0   8 30256.3 785.643  16
  -5   0  -8 29866.8 771.173  11
  -5   0  -9-32.1576 55.9604  11
   5   0   9 25.2266 48.1688  16
   5   0  10 34.6757 39.8669  16
   5   0  11-3.28669 39.5550  16
   5   0  12 1766.78 162.345  16
   5   0  13-7.86393 27.3104  16
  -5  -1  15 638.242 80.0466  16
  -5   1  14 39.2840 33.9432  16
  -5  -1  14 6.20475 33.5090  16
  -5   1  13 2639.98 199.859  16
  -5  -1  13 2563.39 204.364  16
  -5   1  12 608.298 103.731  16
  -5  -1  12 448.243 95.8873  16
  -5   1  11 7575.83 365.081  16
  -5  -1  11 7947.03 382.428  16
  -5   1  10 2555.06 318.162   6
  -5  -1  10 2201.83 280.231   6
  -5   1  10 2662.02 214.038  16
  -5  -1  10 2576.88 214.103  16
  -5   1   9 2590.70 205.768  16
  -5  -1   9 2680.33 215.359  16
  -5   1   9 2846.94 332.942   6
  -5  -1   9 2392.94 293.096   6
  -5   1   8 104.764 70.1185   6
  -5  -1   8 29.7586 68.3306   6
  -5  -1   7 59234.9 1390.24   6
  -5   1   7 59610.8 1429.81   6
  -5  -1   6 1472.81 215.965   6
  -5   1   6 1155.44 185.132   6
  -5   1   5 100087. 1740.64   6
  -5  -1   5 101376. 1726.03   6
  -5   1   4 20165.9 724.355   6
  -5  -1   4 22851.1 775.780   6
  -5   1   3 30011.2 857.412   6
  -5   1   3 30061.8 762.198   5
  -5  -1   2 1863.57 180.758   5
  -5   1   2 1667.89 182.792   5
  -5  -1   1 7160.72 361.928   5
  -5   1   1 7051.61 371.817   5
  -5  -1   0 502.573 101.848   5
  -5   1   0 537.878 106.958   5
  -5   1  -1 17832.1 640.286   5
  -5  -1  -1 18444.4 619.023   5
  -5   1  -2 67779.5 1318.34   5
  -5  -1  -2 66816.0 1267.24   5
  -5   1  -3 597.324 134.445   5
  -5  -1  -3 829.393 143.654   5
  -5  -1  -4 3852.40 326.390   5
  -5   1  -4 3554.06 323.904   5
  -5  -1  -5 8443.29 499.100   5
  -5   1  -5 7287.96 468.580   5
  -5  -1  -6 5959.19 434.613   5
  -5   1  -6 6052.08 447.151   5
  -5   1  -7 422.655 91.4996  11
   5   1   7 171.599 58.2613  16
   5  -1   7 305.537 69.8418  16
  -5   1  -7 390.802 120.231   5
  -5  -1  -8 37482.6 885.051  11
   5  -1   8 39702.3 903.799  16
   5   1   8 37931.3 887.856  16
  -5  -1  -9 6101.69 355.582  11
   5   1   9 6381.24 366.124  16
   5  -1   9 7001.92 382.608  16
  -5  -1 -10 1482.80 171.201  11
   5  -1  10 1721.91 190.453  16
   5   1  10 1472.41 179.185  16
  -5  -1 -11 1086.32 134.643  11
   5   1  11 1208.30 148.327  16
   5  -1  11 1295.29 157.781  16
   5   1  12 482.012 85.5930  16
   5  -1  12 396.652 81.9581  16
   5  -1  13 610.128 81.2246  16
   5   1  13 630.529 79.5949  16
  -5  -2  15 167.498 45.4260  16
  -5  -2  14 2851.20 196.562  16
  -5  -2  13 549.487 100.178  16
  -5   2  12 8720.11 372.411  16
  -5  -2  12 9277.89 412.023  16
  -5   2  11 980.634 134.208  16
  -5  -2  11 1255.45 156.674  16
  -5   2  10 8481.51 373.903  16
  -5   2  10 8458.29 582.224   6
  -5  -2  10 8456.20 397.529  16
  -5   2   9 2052.53 179.153  16
  -5  -2   9 2080.74 194.659  16
  -5   2   9 2069.94 284.231   6
  -5  -2   9 1922.61 262.017   6
  -5   2   8 16256.6 776.152   6
  -5  -2   8 16124.2 750.752   6
  -5   2   7 7384.80 503.121   6
  -5  -2   7 7252.63 482.599   6
  -5  -2   6 39761.0 1124.47   6
  -5   2   6 38575.1 1108.80   6
  -5   2   5 14980.7 659.406   6
  -5  -2   5 15733.8 668.547   6
  -5   2   4 24976.4 814.442   6
  -5   2   3 2253.29 234.374   6
  -5   2   3 1947.45 204.328   5
  -5  -2   2 2710.88 217.658   5
  -5   2   2 2741.26 235.609   5
  -5  -2   1 307.824 80.5085   5
  -5   2   1 208.313 76.1452   5
  -5  -2   0 762.662 125.470   5
  -5   2   0 700.944 124.073   5
  -5  -2  -1 28311.1 755.824   5
  -5   2  -1 28027.1 824.745   5
  -5   2  -2 569.936 135.411   5
  -5  -2  -2 714.335 132.128   5
  -5   2  -3 6363.77 422.546   5
  -5   2  -3 6229.37 419.840   8
  -5  -2  -3 6782.72 412.453   5
  -5   2  -4 10579.3 557.026   5
  -5   2  -4 10648.8 565.215   8
  -5  -2  -4 11857.9 563.923   5
  -5   2  -5 16558.2 712.675   5
  -5   2  -6 5315.27 423.132   5
   5   2   7 14288.4 557.711  10
  -5   2  -7 14493.2 720.182   5
   5  -2   7 14616.2 532.243  16
   5   2   7 14772.8 546.874  16
  -5   2  -8 2934.29 328.666   5
   5   2   8 3551.09 270.665  16
   5  -2   8 2980.08 246.548  16
  -5  -2  -9 7427.49 387.791  11
   5   2   9 6806.02 373.408  16
   5  -2   9 7000.31 376.468  16
  -5  -2 -10 703.697 121.850  11
   5   2  10 639.261 118.628  16
   5  -2  10 676.250 117.154  16
   5   2  11 7686.14 359.081  16
  -5  -2 -11 7546.09 358.045  11
   5  -2  11 8267.65 379.363  16
   5   2  12 350.997 71.6317  16
   5  -2  12 240.258 68.7267  16
  -5  -2 -12 226.365 53.8698  11
   5   2  13 1362.90 113.625  16
   5  -2  13 1518.49 124.823  16
  -5  -3  15 47.4428 26.2946  16
  -5  -3  14 282.434 66.1277  16
  -5  -3  13 162.022 58.3836  16
  -5  -3  12 123.223 56.0464  16
  -5  -3  11 22903.3 661.131  16
  -5   3  11 23742.6 723.448  10
  -5  -3  10 344.481 84.9156  16
  -5   3  10 301.309 119.729   6
  -5  -3   9 8484.71 390.414  16
  -5   3   9 7603.41 549.308   6
  -5   3   8 3842.37 375.712   6
  -5  -3   8 3960.39 368.542   6
  -5   3   7 202.872 91.0839   6
  -5  -3   7 279.827 100.861   6
  -5   3   6 1626.81 232.480   6
  -5  -3   6 1868.77 247.032   6
  -5   3   5 72095.4 1469.88   6
  -5  -3   5 75977.8 1479.86   6
  -5   3   4 34807.8 981.481   6
  -5   3   4 34227.0 1030.32   7
  -5   3   3 599.359 132.012   6
  -5   3   3 808.601 124.378   5
  -5   3   2 10099.3 491.668   6
  -5   3   2 10371.4 475.676   5
  -5  -3   1 459.635 97.0329   5
  -5   3   1 430.881 95.2908   5
  -5  -3   0 55976.1 1021.63   5
  -5   3   0 55773.0 1164.95   5
  -5  -3  -1 1016.43 142.061   5
  -5   3  -1 1623.82 207.597   5
  -5   3  -2 6559.26 417.580   5
  -5   3  -2 5845.98 419.181   8
  -5  -3  -2 6240.76 359.518   5
  -5   3  -3 14476.0 645.395   5
  -5   3  -3 14544.3 682.977   8
  -5  -3  -3 12762.2 539.784   5
  -5   3  -4 32201.0 989.002   5
  -5   3  -4 31518.0 1025.36   8
  -5   3  -5 7237.80 484.009   5
  -5   3  -5 6464.49 473.603   8
  -5   3  -6 6536.13 472.741   5
   5   3   7 2803.12 250.937  10
  -5   3  -7 3502.43 356.092   5
   5  -3   7 3193.18 250.937  16
   5   3   7 3269.51 256.681  16
   5   3   8 5293.81 342.438  10
  -5   3  -8 5176.22 439.923   5
   5   3   8 5700.60 341.705  16
   5  -3   8 6032.15 343.952  16
   5   3   9 9976.56 446.744  16
   5  -3   9 10714.6 466.696  16
   5   3  10 13292.8 496.479  16
  -5  -3 -10 14615.3 533.069  11
   5  -3  10 13838.9 516.481  16
  -5  -3 -11-5.77309 37.0934  11
   5  -3  11 15.6149 37.7705  16
   5   3  11 42.4264 32.8614  16
   5   3  12 2072.50 163.747  16
   5  -3  12 2198.47 173.598  16
  -5  -3 -12 2016.04 160.390  11
   5  -3  13 254.274 50.5973  16
  -5  -4  15 26.3291 28.1125  16
  -5  -4  14 7875.60 316.339  16
  -5  -4  13 322.180 71.5833  16
  -5  -4  12 4801.70 291.978  16
  -5   4  12 4736.82 314.551  10
  -5  -4  11 10653.4 444.560  16
  -5   4  11 9601.98 470.559  10
  -5  -4  10 7793.64 385.497  16
  -5   4  10 7861.83 565.069   6
  -5  -4   9 474.125 97.7494  16
  -5   4   9 540.154 150.334   6
  -5  -4   8 5329.09 302.565  16
  -5   4   8 5422.81 450.141   6
  -5   4   7 150.234 88.7850   6
  -5  -4   7 89.6596 50.4186   6
  -5   4   6 21662.2 861.257   6
  -5  -4   6 22653.0 833.862   6
  -5   4   5 30320.2 963.191   6
  -5  -4   5 30393.0 928.170   6
  -5   4   4 1821.45 225.962   6
  -5   4   4 1352.84 178.739   5
  -5   4   4 1601.66 238.497   7
  -5   4   3 1733.02 214.135   6
  -5   4   3 1917.15 206.588   5
  -5   4   2 66652.8 1296.90   6
  -5   4   2 67563.2 1273.53   5
  -5   4   1 25948.5 786.807   6
  -5   4   1 25984.5 791.098   5
  -5  -4   0 2227.88 202.304   5
  -5   4   0 2414.26 249.933   5
  -5   4  -1 9709.59 519.478   5
  -5  -4  -1 9203.11 416.708   5
  -5   4  -2 1505.50 209.652   5
  -5   4  -2 1583.86 234.676   8
  -5   4  -3 1636.07 227.759   5
  -5   4  -3 1580.47 244.526   8
  -5   4  -4 27007.5 933.086   5
  -5   4  -4 27247.4 1011.96   8
  -5   4  -5 22355.3 870.665   5
  -5   4  -5 21175.2 902.966   8
  -5   4  -6 51.0265 79.5475   5
  -5   4  -6 287.324 113.364   8
   5   4   6 272.550 96.2471  10
   5   4   7 47535.3 1063.71  10
  -5   4  -7 49718.5 1389.23   5
   5   4   7 50133.6 1003.75  16
   5  -4   7 50091.4 968.638  16
   5   4   8 18742.5 658.734  10
  -5   4  -8 18497.7 855.466   5
   5   4   8 19705.7 624.140  16
   5  -4   8 18959.4 611.166  16
   5   4   9 1515.03 169.382  16
   5  -4   9 1418.37 168.628  16
   5   4  10 843.562 125.979  16
   5  -4  10 1136.39 148.380  16
  -5  -4 -10 1028.55 153.575  11
  -5  -4 -11 407.374 85.8879  11
   5   4  11 348.317 77.0542  16
   5  -4  11 365.572 77.2078  16
   5   4  12 73.5822 37.6440  16
   5  -4  12 200.721 61.5930  16
  -5  -4 -12 104.730 48.2674  11
  -5  -5  14 84.8231 39.9941  16
  -5  -5  13 25.5600 35.7996  16
  -5  -5  12 13454.7 479.407  16
  -5   5  12 12795.6 524.867  10
  -5   5  11 1077.42 162.219  10
  -5  -5  11 864.018 126.759  16
  -5  -5  10 418.211 90.4168  16
  -5  -5   9 4497.52 286.201  16
  -5   5   9 4363.45 424.928   6
  -5  -5   8 1533.06 161.942  16
  -5   5   8 1630.76 261.371   6
  -5   5   7 21298.7 877.551   6
  -5   5   6 10152.4 594.940   6
  -5  -5   6 10542.1 562.381   6
  -5   5   5 6765.36 477.556   6
  -5  -5   5 6998.20 446.877   6
  -5   5   5 6620.63 500.382   7
  -5   5   4 2726.89 284.446   6
  -5   5   4 2436.69 241.589   5
  -5   5   4 2502.94 314.212   7
  -5   5   3 65349.4 1353.43   6
  -5   5   3 65876.5 1274.58   5
  -5   5   3 62130.3 1539.50   7
  -5   5   2 5216.36 372.462   6
  -5   5   2 5334.36 368.579   5
  -5   5   1 254.570 79.3459   6
  -5   5   1 316.159 99.3566   5
  -5   5   0 61071.2 1319.70   5
  -5   5  -1 9444.29 532.798   5
  -5   5  -2 3211.36 314.129   5
  -5   5  -2 3445.60 363.624   8
  -5   5  -3 10341.8 582.753   5
  -5   5  -3 10145.3 641.105   8
  -5   5  -4 418.978 160.974   8
  -5   5  -4 320.042 120.522   5
  -5   5  -5 13365.5 690.637   5
  -5   5  -5 14065.5 768.046   8
   5   5   6 22638.3 716.504  10
  -5   5  -6 22227.0 924.107   5
  -5   5  -6 21556.1 970.598   8
   5   5   6 21282.3 646.418  16
   5  -5   6 21507.7 600.169  16
   5   5   7 11489.3 520.479  10
  -5   5  -7 11300.6 673.505   5
  -5   5  -7 10166.1 677.005   8
   5   5   7 11451.1 474.385  16
   5  -5   7 10020.4 433.762  16
   5   5   8 5455.26 357.948  10
   5   5   8 5211.04 321.219  16
   5   5   9 4121.73 299.120  10
   5   5   9 3491.51 259.176  16
   5  -5   9 3682.14 263.184  16
  -5  -5 -10 859.775 132.723  11
   5  -5  10 710.777 112.436  16
   5   5  10 693.061 111.888  16
   5  -5  11 1146.83 136.658  16
   5   5  11 1051.40 122.933  16
  -5  -5 -11 1284.62 143.887  11
  -5  -5 -12 2417.53 171.181  11
   5  -5  12 2302.91 161.014  16
  -5  -6  14 3140.05 177.687  16
  -5   6  13 3652.77 253.933  10
  -5  -6  13 3953.83 229.464  16
  -5  -6  12 498.975 97.1938  16
  -5   6  12 285.027 90.0584  10
  -5  -6  11 535.614 99.8813  16
  -5   6  11 390.455 102.060  10
  -5  -6  10 7107.10 355.163  16
  -5   6  10 7141.41 420.413  10
  -5  -6   9 330.274 80.1576  16
  -5   6   9 248.226 101.732   6
  -5  -6   8 3391.11 238.825  16
  -5   6   8 3228.34 360.551   6
  -5   6   7 2181.15 285.646   6
  -5   6   6 24472.1 928.812   6
  -5  -6   5 1480.96 201.441   6
  -5   6   5 1290.95 206.143   6
  -5   6   5 1426.29 246.344   7
  -5   6   4 72.3323 49.4726   6
  -5   6   4 142.098 67.8280   7
  -5   6   3 5022.41 378.772   6
  -5   6   3 4922.74 352.930   5
  -5   6   3 4796.56 447.054   7
  -5   6   2 4411.36 345.441   5
  -5   6   1 3522.33 314.840   5
  -5   6   0 71681.6 1503.37   5
  -5   6  -1 76073.5 1584.44   5
  -5   6  -2 15213.6 717.402   5
  -5   6  -2 14422.2 795.745   8
  -5   6  -3 51.2014 78.7158   8
  -5   6  -3 97.7961 81.3415   5
  -5   6  -4 5213.74 431.729   5
  -5   6  -4 5417.01 509.799   8
   5   6   5 16149.0 606.040  10
  -5   6  -5 16256.7 787.123   5
  -5   6  -5 15932.7 865.392   8
  -5   6  -6 410.254 139.007   5
   5   6   6 412.678 114.245  10
  -5   6  -6 676.261 186.578   8
   5   6   7 23818.3 776.871  10
  -5   6  -7 24792.9 997.587   5
  -5   6  -7 23019.4 1041.70   8
   5  -6   7 22919.6 651.750  16
   5   6   8 7322.36 432.017  10
   5  -6   8 8765.47 403.867  16
   5  -6   9 498.996 100.575  16
   5   6   9 348.299 89.5514  10
  -5  -6 -10 176.681 74.2501  11
   5  -6  10 26.5354 38.3234  16
   5  -6  11 1463.72 139.929  16
  -5  -6 -11 1751.87 163.994  11
   5  -6  12 866.437 92.0732  16
  -5  -6 -12 1025.20 110.451  11
  -5  -7  14 55.1588 27.5366  16
  -5  -7  13 7146.75 289.926  16
  -5   7  13 7697.52 364.834  10
  -5  -7  12 1142.14 128.960  16
  -5   7  12 1198.94 164.037  10
  -5  -7  11 3716.10 244.345  16
  -5   7  11 3658.81 297.152  10
  -5  -7  10 7849.84 365.826  16
  -5   7  10 8376.25 468.552  10
  -5  -7   9 11652.4 442.959  16
  -5  -7   8 6518.57 325.924  16
  -5   7   8 6008.94 497.433   6
  -5  -7   7 48469.3 891.132  16
  -5   7   7 47489.9 1393.99   6
  -5   7   7 49861.4 1234.21  15
  -5   7   7 49093.1 1152.67  12
  -5   7   6 3189.89 340.328   6
  -5   7   6 3590.75 398.788   7
  -5   7   5 245.394 98.8569   6
  -5   7   5 249.987 120.526   7
  -5   7   4 6406.95 453.202   6
  -5   7   4 5977.76 520.264   7
  -5   7   3 2195.44 314.366   7
  -5   7   2 543.876 130.477   5
  -5   7   2 298.929 119.652   7
  -5   7   1 9605.16 541.962   5
  -5   7   0 3210.91 330.028   5
  -5   7  -1 9578.80 576.391   5
  -5   7  -2 13612.8 697.941   5
  -5   7  -2 12087.1 766.881   8
  -5   7  -3 5680.08 455.892   5
  -5   7  -3 5546.71 528.016   8
  -5   7  -4 13394.6 711.904   5
  -5   7  -4 13302.4 827.847   8
   5   7   5 5120.03 349.345  10
  -5   7  -5 5688.43 472.226   5
  -5   7  -5 5517.32 536.920   8
   5   7   6 2388.46 251.926  10
  -5   7  -6 2175.21 300.660   5
  -5   7  -6 2271.94 347.449   8
   5   7   7 5352.99 374.919  10
   5   7   8 85.6920 62.1605  10
   5   7   9 854.328 138.559  10
  -5  -7 -10 3666.89 253.130  11
  -5  -7 -11 152.307 58.7440  11
  -5  -7 -12 115.945 42.5758  11
  -5  -8  13 40.2488 29.4165  16
  -5   8  13 164.606 59.3256  10
  -5  -8  12 648.423 95.5656  16
  -5   8  12 935.034 142.811  10
  -5  -8  11 2535.22 191.671  16
  -5   8  11 2754.81 256.545  10
  -5  -8  10 78.4106 38.3115  16
  -5   8  10-10.7484 66.5976  10
  -5  -8   9 2692.08 206.896  16
  -5  -8   8 3.44120 31.9985  16
  -5   8   8 23.6312 50.0457   6
  -5   8   8 51.5862 61.3288  12
  -5  -8   7 161.687 55.3242  16
  -5   8   7 315.315 144.946  15
  -5   8   7 173.023 79.8181   6
  -5   8   7 181.910 83.7394  12
  -5  -8   6 1434.77 142.880  16
  -5   8   6 1681.94 254.791   6
  -5   8   6 1592.43 207.935  12
  -5   8   6 1508.30 219.063  15
  -5   8   6 1499.36 270.898   7
  -5   8   5 48515.2 1553.40   7
  -5   8   4 7621.69 614.631   7
  -5   8   3 15421.9 889.110   7
  -5   8   2 1595.73 298.110   7
  -5   8   1 575.953 138.977   5
  -5   8   1 577.649 180.035   7
  -5   8   0 1286.74 216.553   5
  -5   8  -1 239.984 108.871   5
  -5   8  -2 452.660 148.887   5
  -5   8  -3 10365.3 637.234   5
  -5   8  -3 10198.5 749.375   8
   5   8   4 1162.16 169.436  10
  -5   8  -4 1575.60 257.128   5
   5   8   5 2284.55 254.927  10
  -5   8  -5 2879.60 343.587   5
  -5   8  -5 3465.62 442.000   8
   5   8   6 4419.12 351.336  10
  -5   8  -6 5745.99 480.263   5
  -5   8  -6 4988.88 525.677   8
   5   8   7 25842.7 811.261  10
   5   8   8 1402.92 193.241  10
  -5  -8  -9 48.4258 61.2157  11
   5   8   9 186.375 75.5259  10
  -5  -8 -10 415.459 91.4078  11
  -5  -8 -11 2479.50 186.606  11
  -5  -9  13 116.763 33.0339  16
  -5   9  13 84.5277 46.9691  10
  -5  -9  12 5302.98 238.723  16
  -5   9  12 5837.81 337.839  10
  -5  -9  11 473.559 82.4748  16
  -5   9  11 410.831 107.971  10
  -5   9  10 316.309 92.4711  10
  -5  -9  10 287.989 62.8602  16
  -5  -9   9 393.608 82.2327  16
  -5   9   9 538.293 123.926  10
  -5   9   9 646.282 150.656  12
  -5  -9   8 6309.85 310.099  16
  -5   9   8 6003.07 410.336  12
  -5   9   7 6476.92 476.068  15
  -5   9   7 5565.59 405.790  12
  -5   9   6 10154.9 586.497  15
  -5   9   6 9969.41 540.683  12
  -5   9   6 9356.98 696.745   7
  -5   9   5 214.282 83.5773  15
  -5   9   5 188.960 86.9872  12
  -5   9   5 257.241 120.547   7
  -5   9   4 23721.1 1130.68   7
  -5   9   3 8598.34 689.918   7
  -5   9   2 245.592 142.163   7
  -5   9   1 322.309 150.663   7
  -5   9   0 27493.0 1335.62   7
  -5   9  -1 938.567 195.869   5
  -5   9  -2 841.831 187.628   5
   5   9   3 9757.66 474.847  10
  -5   9  -3 11750.4 697.949   5
  -5   9  -3 11181.6 808.928   8
   5   9   4 2098.37 235.249  10
  -5   9  -4 1975.00 297.740   5
  -5   9  -4 2121.94 361.309   8
  -5  -9  -4 2171.09 222.627  11
   5   9   5 3923.18 324.040  10
  -5   9  -5 3732.86 399.274   5
  -5   9  -5 4030.68 484.084   8
   5   9   6 25380.6 823.738  10
   5   9   7 21257.1 741.749  10
   5   9   8 1325.91 182.499  10
  -5  -9  -8 1666.70 190.953  11
   5   9   9 2211.21 212.696  10
  -5  -9  -9 2249.94 211.603  11
  -5  -9 -10 4151.27 256.825  11
  -5   9 -11 573.068 96.3508   9
  -5  -9 -11 745.689 99.9254  11
  -5  10  13 3591.31 215.365  10
  -5  10  12 156.904 58.6482  10
  -5 -10  11 1068.96 106.885  16
  -5  10  11 1203.83 167.663  10
  -5  10  10 2238.90 236.172  10
  -5  10   9 1064.20 169.889  10
  -5  10   9 1090.06 182.034  12
  -5  10   8 702.264 142.619  10
  -5  10   8 762.430 155.917  12
  -5  10   7 7186.41 513.594  15
  -5  10   7 6984.77 458.626  12
  -5  10   6 14946.5 730.796  15
  -5  10   6 14916.3 681.506  12
  -5  10   6 14206.3 887.416   7
  -5  10   5 4347.10 392.455  15
  -5  10   5 4348.08 380.179  12
  -5  10   5 3908.00 468.939   7
  -5  10   4 1084.02 187.906  12
  -5  10   4 895.872 227.872   7
  -5  10   3 2492.87 231.687  14
  -5  10   3 2872.75 311.729  12
  -5  10   3 2980.07 424.610   7
  -5  10   2 8706.27 440.951  14
  -5  10   2 10311.7 590.731  12
  -5  10   2 10033.4 581.582   9
  -5  10   2 10683.4 819.538   7
  -5  10   1 24790.7 760.603  14
  -5  10   1 25955.8 932.930   9
  -5  10   1 25879.1 954.623  12
  -5  10   1 27211.4 1365.92   7
  -5  10   0 3708.62 301.817  14
  -5  10   0 3944.31 374.206   9
  -5  10   0 3318.00 347.330  12
  -5  10   0 3692.89 523.425   7
  -5  10  -1 4875.61 444.263   9
  -5  10  -1 4200.11 398.813  12
  -5  10  -1 4816.81 607.338   7
   5  10   2 393.417 96.9218  10
  -5  10  -2 504.937 162.488   9
  -5  10  -2 459.696 134.382  12
  -5  10  -2 230.246 96.9418   7
   5  10   3 3691.79 296.574  10
  -5  10  -3 3647.42 401.384   5
  -5  10  -3 3841.49 446.477   9
  -5  10  -3 2855.93 468.596   7
   5  10   4 5710.04 382.842  10
  -5  10  -4 6232.28 518.307   5
  -5  10  -4 6544.22 630.050   8
   5  10   5 3928.10 321.727  10
  -5 -10  -5 4620.59 314.669  11
   5  10   6 1508.95 200.004  10
  -5 -10  -6 2049.52 222.416  11
  -5 -10  -7 966.772 146.564  11
   5  10   7 779.448 159.245  10
   5  10   8 5317.49 347.639  10
  -5 -10  -8 6248.15 350.863  11
  -5 -10  -9 118.157 48.8701  11
  -5  10  -9 202.442 88.4823   9
  -5  10 -10 522.000 95.6944   9
  -5 -10 -10 1049.78 122.220  11
  -5 -10 -11 570.880 79.4820  11
  -5  11  12 99.8004 53.8263  10
  -5  11  11 125.472 66.2460  10
  -5  11  10 722.286 139.220  10
  -5  11  10 767.537 155.644  12
  -5  11   9 968.091 166.533  10
  -5  11   9 1027.59 170.388  12
  -5  11   8 140.366 73.6272  10
  -5  11   8 183.528 92.6704  12
  -5  11   7 922.794 197.559  15
  -5  11   7 888.006 166.507  10
  -5  11   7 887.541 174.716  12
  -5  11   6 155.119 99.0720  15
  -5  11   6 97.5165 68.0534  12
  -5  11   5 4005.14 374.313  15
  -5  11   5 4071.46 367.269  12
  -5  11   5 3963.15 483.456   7
  -5  11   4 160.815 67.8302  15
  -5  11   4 274.697 66.6409  14
  -5  11   4 328.024 101.553  12
  -5  11   4 270.245 127.308   7
  -5  11   3 3058.87 269.080  14
  -5  11   3 3614.72 356.628  12
  -5  11   3 3755.14 510.370   7
  -5  11   2 940.294 149.086  14
  -5  11   2 1304.86 223.157  12
  -5  11   2 1250.91 292.533   7
  -5  11   1 3388.92 292.727  14
  -5  11   1 2978.63 335.741   9
  -5  11   1 3531.20 358.464  12
  -5  11   1 3090.72 469.417   7
  -5  11   0 2167.24 246.384  14
  -5  11   0 2051.61 280.998   9
  -5  11   0 2111.33 282.084  12
  -5  11   0 1784.81 388.134   7
  -5  11  -1 3617.56 397.921   9
  -5  11  -1 3273.86 346.777  12
  -5  11  -1 3350.36 524.007   7
  -5  11  -2 946.037 216.774   9
  -5  11  -2 794.289 257.736   7
   5  11   3 2620.56 247.687  10
  -5  11  -3 2670.14 356.640   9
  -5  11  -3 2052.46 414.324   7
   5  11   4 3125.93 279.328  10
  -5  11  -4 2339.48 357.530   9
   5  11   5 241.301 87.3966  10
  -5  11  -5 310.010 114.006   9
  -5 -11  -6 77.0860 59.2523  11
  -5  11  -6-4.35272 93.6281   9
   5  11   6 43.1686 58.4585  10
  -5 -11  -7 203.457 75.4867  11
   5  11   7 209.254 89.4654  10
  -5  11  -7 259.360 98.0217   9
  -5 -11  -8 707.388 115.207  11
   5  11   8 551.164 113.736  10
  -5  11  -8 616.385 135.036   9
   5  11   9 2498.35 187.577  14
  -5  11  -9 2708.76 237.282   9
  -5 -11 -10 95.4098 44.1144  11
  -5  12  12 449.052 81.0465  10
  -5  12  11 1256.32 150.904  10
  -5  12  10 4495.08 316.622  10
  -5  12  10 4790.80 336.233  12
  -5  12   9 2288.00 239.628  10
  -5  12   9 1996.34 236.097  12
  -5  12   8 87.3686 50.8631  10
  -5  12   8-3.62522 55.2882  12
  -5  12   7 1273.29 199.285  10
  -5  12   7 1544.42 246.308  15
  -5  12   7 1700.98 230.835  12
  -5  12   6 7753.79 467.733  10
  -5  12   6 8848.59 563.806  15
  -5  12   6 8313.29 520.209  12
  -5  12   5 286.997 107.962  15
  -5  12   5 407.077 124.429  12
  -5  12   4 1856.16 259.766  15
  -5  12   4 1742.42 199.975  14
  -5  12   4 2025.66 276.047  12
  -5  12   3 1959.00 217.547  14
  -5  12   3 2975.43 328.946  12
  -5  12   3 3046.70 452.516   7
  -5  12   2-34.0310 63.1684  14
  -5  12   2 79.9271 76.5474  12
  -5  12   2 66.1212 83.4839   7
  -5  12   1 221.635 101.089  14
  -5  12   1 279.472 132.227  12
  -5  12   1 306.313 188.640   7
  -5  12   0 4219.87 342.564  14
  -5  12   0 4128.76 405.461   9
  -5  12   0 3395.54 368.328  12
  -5  12   0 3697.78 552.780   7
  -5  12  -1 9534.23 631.579   9
  -5  12  -1 7609.60 516.207  12
  -5  12  -1 8310.51 815.777   7
  -5  12  -2 124.107 108.851   9
  -5  12  -3 6349.36 549.518   9
   5  12   4 172.518 70.4578  10
  -5  12  -4 268.617 127.420   9
   5  12   5 4636.61 328.498  10
  -5  12  -5 3438.06 397.699   9
   5  12   6 265.642 81.0414  10
  -5  12  -6 151.165 77.8108   9
   5  12   7 1018.69 151.749  10
  -5  12  -7 970.232 178.246   9
   5  12   8 593.821 103.230  14
  -5  12  -8 641.798 122.915   9
  -5 -12  -8 840.764 110.535  11
   5  12   9 851.168 101.059  14
  -5 -12  -9 1324.04 125.822  11
  -5  13  11 955.329 121.861  10
  -5  13  10 1111.61 148.849  10
  -5  13   9 83.2413 59.1118  10
  -5  13   9 85.5719 74.4195  12
  -5  13   8 3794.26 307.405  10
  -5  13   8 3670.34 315.385  12
  -5  13   7 2393.54 260.546  10
  -5  13   7 2689.44 288.964  12
  -5  13   6 8389.59 473.725  10
  -5  13   6 8485.74 522.247  12
  -5  13   6 8517.23 552.404  15
  -5  13   5 1227.44 215.595  15
  -5  13   5 1410.67 226.202  12
  -5  13   4 22941.0 910.874  15
  -5  13   4 20902.0 716.046  14
  -5  13   4 23254.6 906.729  12
  -5  13   3 356.020 120.352  15
  -5  13   3 341.494 103.768  14
  -5  13   3 232.938 100.052  12
  -5  13   2 60.0236 63.9623  14
  -5  13   2 114.172 65.0381  12
  -5  13   1 786.380 167.077  14
  -5  13   1 559.381 145.905  12
  -5  13   0 934.760 186.549  14
  -5  13   0 633.053 161.688   9
   5  13   0 421.013 88.7182  14
  -5  13   0 545.971 132.795  12
  -5  13  -1 3132.03 373.652   9
  -5  13  -2 661.273 194.872   9
  -5  13  -3 1325.98 252.689   9
  -5  13  -4 3867.93 402.039   9
  -5  13  -5 2876.30 332.686   9
   5  13   6 3142.05 274.954  14
  -5  13  -6 3635.47 337.496   9
   5  13   7 593.700 114.348  14
  -5  13  -7 611.984 120.813   9
   5  13   8 5112.21 269.682  14
  -5  14  10 105.879 52.3698  10
  -5  14   9 792.831 128.453  10
  -5  14   9 916.858 150.700  12
  -5  14   8 1877.06 212.833  10
  -5  14   8 1813.26 217.523  12
  -5  14   7 287.828 85.9587  10
  -5  14   7 133.415 74.4297  12
  -5  14   6 1858.11 259.591  15
  -5  14   6 1760.62 240.844  12
  -5  14   5 15711.4 730.989  15
  -5  14   5 16685.2 735.989  12
  -5  14   4 830.518 175.981  15
  -5  14   4 879.669 154.443  14
  -5  14   4 1120.52 199.098  12
  -5  14   3 9433.19 590.696  15
  -5  14   3 9316.76 481.007  14
  -5  14   3 9652.10 582.079  12
  -5  14   2 4700.32 425.233  15
  -5  14   2 4109.71 328.615  14
  -5  14   2 4187.62 386.201  12
  -5  14   1 1729.67 223.206  14
  -5  14   1 1559.03 231.586  12
   5  14   0 36.1760 37.7254  14
  -5  14   0 17.3202 71.6274  12
   5  14   1 8905.56 428.844  14
   5  14   2 1731.94 200.264  14
  -5  14  -2 1677.32 268.382   9
  -5  14  -3 5418.09 467.242   9
   5  14   3 7453.37 420.696  14
  -5  14  -4 62.1028 72.3625   9
   5  14   4 95.6113 68.7895  14
  -5  14  -5 199.219 70.9383   9
   5  14   5 273.608 88.9145  14
  -5  14  -6 793.954 134.524   9
   5  14   6 836.707 134.618  14
   5  14   7 2026.43 181.368  14
   5  14   8 953.566 104.342  14
  -5  15   9 37.5714 38.1705  10
  -5  15   8 4022.42 298.286  12
  -5  15   7 37.2796 57.3280  12
  -5  15   6 300.940 100.260  12
  -5  15   5 3576.86 343.444  15
  -5  15   5 3636.94 282.455  14
  -5  15   5 4059.18 352.617  12
  -5  15   4 1099.45 173.382  14
  -5  15   4 688.129 160.454  15
  -5  15   4 770.906 162.808  12
  -5  15   3 10.7321 72.6629  15
  -5  15   3 269.734 115.828  14
  -5  15   3 107.341 77.3630  12
  -5  15   2 7580.92 521.285  15
  -5  15   2 7475.86 433.802  14
  -5  15   2 6081.13 446.387  12
  -5  15   1-85.3273 102.070  15
  -5  15   1 92.9909 56.5722  12
   5  15   0 2347.15 199.503  14
   5  15   1 1681.28 178.659  14
   5  15   2 6906.21 372.371  14
   5  15   3 2400.64 226.965  14
   5  15   4 32.7102 50.8026  14
   5  15   5 1375.20 165.315  14
   5  15   6 154.351 61.4020  14
   5  15   7 918.615 109.900  14
  -5  16   7 3746.88 293.404  12
  -5  16   6 11167.4 533.210  12
  -5  16   5 3153.60 294.823  12
  -5  16   4 8245.95 501.998  15
  -5  16   4 7760.54 475.355  12
  -5  16   3 877.259 168.370  15
  -5  16   3 753.211 149.178  12
  -5  16   2 495.744 130.193  15
  -5  16   2 305.408 98.1397  12
  -5  16   1 5573.24 431.525  15
  -5  16   1 4793.75 356.295  12
  -5  16   0 450.344 132.939  15
   5  16   0 387.806 81.0314  14
  -5  16  -1 22.9934 102.435  15
   5  16   1 80.8186 42.9743  14
   5  16   2 3777.64 255.557  14
   5  16   3 2245.44 201.786  14
   5  16   4 76.1162 40.0188  14
   5  16   5 563.317 96.5492  14
   5  16   6 167.561 54.2859  14
  -5  17   6 88.1770 65.3678  12
  -5  17   5 531.981 121.904  12
  -5  17   4 895.717 161.566  12
  -5  17   3 3743.11 319.975  15
  -5  17   3 2762.90 259.229  12
  -5  17   2-40.7865 87.6885  15
  -5  17   2 69.4823 51.7662  12
  -5  17   1 1307.99 196.413  15
  -5  17   0 543.628 124.724  15
  -5  17  -1 792.325 148.191  15
   5  17   1 765.247 101.007  14
  -5  17  -2 2487.84 239.935  15
   5  17   2 3795.98 228.915  14
   5  17   3 273.863 69.3611  14
   5  17   4 2019.44 161.662  14
   5  17   5 108.815 44.4709  14
  -5  18   4 885.404 138.485  12
  -5  18   3 82.1895 42.9515  12
  -5  18   2 811.049 139.238  15
  -5  18   1 2519.93 232.997  15
  -5  18   0 1768.97 188.042  15
   5  18   1 217.197 48.7701  14
   5  18   2 1401.31 123.346  14
  -6   0  14 5770.04 260.491  16
  -6   0  13-7.39282 35.5309  16
  -6   0  12 1863.97 187.321  16
  -6   0  11 131.611 75.3684  16
  -6   0  10 14413.8 526.772  16
  -6   0   9 24.2859 38.4279  16
  -6   0   9 75.4019 76.8345   6
  -6   0   8 472.153 102.034  16
  -6   0   8 330.457 115.599   6
  -6   0   7-61.0428 79.9891   6
  -6   0   6 7498.23 539.049   6
  -6   0   5-41.3338 60.5898   6
  -6   0   4 12011.6 641.989   6
  -6   0   3-57.1221 66.7162   5
  -6   0   2 1499.73 189.079   5
  -6   0   1-26.0742 68.5726   5
  -6   0   0 5331.30 374.581   5
  -6   0  -1 1.18212 64.3736   5
  -6   0  -2 19426.1 773.858   5
  -6   0  -3 24.1420 59.4660   5
  -6   0  -4 77.3879 73.1353   5
  -6   0  -5 5.11694 68.3475   5
  -6   0  -6 14605.5 578.092  11
  -6   0  -6 15258.4 767.863   5
   6   0   7 12.5594 46.2041  16
  -6   0  -7 39.1581 42.4090  11
  -6   0  -8 2298.82 214.663  11
   6   0   8 2864.93 250.580  16
   6   0   9-2.48329 40.3608  16
  -6   0  -9 41.4327 38.5224  11
   6   0  10 197.899 69.9246  16
   6   0  11-2.64998 34.1358  16
   6   0  12 1143.12 113.894  16
  -6   1  14 1145.44 113.394  16
  -6  -1  14 1116.74 121.055  16
  -6   1  13 3804.50 232.988  16
  -6  -1  13 4159.23 255.381  16
  -6   1  12 15971.3 519.293  16
  -6  -1  12 16364.6 550.812  16
  -6   1  11 21760.5 630.157  16
  -6  -1  11 22668.2 669.588  16
  -6   1  10 1485.47 165.310  16
  -6  -1  10 1380.01 172.533  16
  -6   1   9 17074.9 562.414  16
  -6  -1   9 17689.1 590.505  16
  -6   1   9 17327.4 872.537   6
  -6  -1   9 17248.9 863.918   6
  -6   1   8 2419.91 205.391  16
  -6  -1   8 2627.62 222.204  16
  -6   1   8 2827.04 347.839   6
  -6  -1   8 2862.98 345.822   6
  -6   1   7 10286.2 651.308   6
  -6  -1   7 11063.3 661.874   6
  -6   1   6 6964.92 509.702   6
  -6  -1   6 7192.55 539.646   6
  -6   1   5 13507.8 703.925   6
  -6  -1   5 13207.8 696.902   6
  -6   1   4 546.556 139.460   6
  -6  -1   4 833.825 185.395   6
  -6   1   3 1466.37 211.670   6
  -6   1   3 1579.08 197.518   5
  -6  -1   2 60.9797 57.5011   5
  -6   1   2 35.9816 59.9949   5
  -6  -1   1 2244.29 234.092   5
  -6   1   1 2366.95 253.077   5
  -6  -1   0 196.687 53.3431   5
  -6   1   0 164.901 73.0472   5
  -6  -1  -1 35313.2 983.536   5
  -6   1  -1 35374.8 1017.32   5
  -6  -1  -2 40259.1 1094.37   5
  -6   1  -2 40454.8 1150.57   5
  -6  -1  -3 13746.4 661.382   5
  -6   1  -3 14332.2 698.851   5
  -6  -1  -4 7715.76 518.339   5
  -6   1  -4 7250.81 516.284   5
  -6   1  -5 3081.80 343.032   5
  -6  -1  -5 2772.27 318.900   5
   6   1   5 2778.40 236.592  16
  -6   1  -6 2572.51 314.692   5
   6  -1   6 2371.61 222.493  16
  -6   1  -6 2286.41 228.292  11
  -6  -1  -6 2274.29 224.565  11
   6   1   6 2377.80 225.854  16
  -6   1  -7 7035.23 526.836   5
  -6   1  -7 6908.87 382.377  11
  -6  -1  -7 7381.26 414.958  11
   6  -1   7 8160.95 425.753  16
   6   1   7 8476.24 432.528  16
   6   1   8 4853.65 326.896  16
  -6   1  -8 4378.99 290.207  11
  -6  -1  -8 4826.42 327.974  11
   6  -1   8 4867.27 323.741  16
  -6  -1  -9 4184.68 294.792  11
   6   1   9 4358.57 301.035  16
   6  -1   9 4409.27 297.550  16
   6   1  10 745.170 119.189  16
   6  -1  10 869.951 132.873  16
  -6  -1 -10 787.981 116.411  11
   6  -1  11 1068.61 134.070  16
   6   1  11 856.717 115.821  16
   6   1  12 241.385 55.6969  16
   6  -1  12 159.777 50.5929  16
  -6  -2  14 107.774 41.3067  16
  -6  -2  13 1966.52 179.992  16
  -6  -2  12 2190.99 199.258  16
  -6   2  11 4985.40 289.293  16
  -6  -2  11 4906.81 312.710  16
  -6   2  10 3337.26 242.402  16
  -6  -2  10 3151.41 251.692  16
  -6   2   9 3503.99 248.747  16
  -6  -2   9 3929.93 275.521  16
  -6   2   9 3664.45 406.801   6
  -6  -2   9 3622.54 386.851   6
  -6   2   8 657.203 103.835  16
  -6  -2   8 871.482 131.167  16
  -6   2   8 421.939 136.058   6
  -6  -2   8 792.240 178.927   6
  -6   2   7 10815.9 662.978   6
  -6  -2   7 10899.5 661.581   6
  -6   2   6 1385.89 229.610   6
  -6  -2   6 1549.30 247.391   6
  -6   2   5 626.715 160.180   6
  -6  -2   5 589.392 146.809   6
  -6   2   4 581.935 151.755   6
  -6  -2   4 802.041 173.593   6
  -6   2   3 1618.10 225.419   6
  -6   2   3 1723.29 216.251   5
  -6  -2   2 80.0618 44.5124   5
  -6   2   2 111.218 65.5123   5
  -6  -2   1 122333. 1735.56   5
  -6   2   1 120886. 1846.91   5
  -6  -2   0 12073.2 544.269   5
  -6   2   0 12468.1 594.151   5
  -6  -2  -1 1080.87 171.013   5
  -6   2  -1 1206.01 200.811   5
  -6   2  -2 7636.14 504.286   5
  -6  -2  -2 6827.12 441.211   5
  -6  -2  -3 19888.0 778.355   5
  -6   2  -3 21654.7 867.789   5
  -6  -2  -4 114.531 65.1999   5
  -6   2  -4 201.310 101.314   5
  -6   2  -5 5717.43 463.863   5
  -6  -2  -5 5820.61 356.594  11
   6   2   5 5676.13 340.026  16
   6  -2   5 5772.76 324.273  16
  -6  -2  -6 105.168 73.5974  11
  -6   2  -6 225.965 117.823   5
   6   2   6 98.8002 76.0804  16
   6  -2   6 397.826 97.8560  16
  -6   2  -6 299.504 83.3476  11
  -6   2  -7 7061.80 526.336   5
  -6  -2  -7 7160.06 407.238  11
   6   2   7 7337.03 396.504  16
   6  -2   7 7434.51 398.642  16
   6   2   8 115.615 52.4726  16
   6  -2   8 87.5679 46.7840  16
  -6  -2  -8 136.239 63.6627  11
   6   2   9 319.267 84.0175  16
   6  -2   9 395.563 93.9852  16
  -6  -2  -9 356.550 84.3316  11
   6   2  10 17.0167 40.2188  16
   6  -2  10 103.837 53.6451  16
  -6  -2 -10 61.6542 38.5290  11
   6  -2  11 694.851 104.703  16
   6   2  11 619.663 99.2556  16
  -6  -2 -11 595.719 91.4127  11
   6  -2  12 198.802 52.5944  16
   6   2  12 226.592 54.0538  16
  -6  -3  14 264.240 58.6361  16
  -6  -3  13 2443.11 196.596  16
  -6  -3  12 17504.3 559.472  16
  -6  -3  11 19658.2 616.074  16
  -6  -3  10 2117.74 206.577  16
  -6  -3   9 4687.25 301.545  16
  -6   3   9 3429.73 393.201   6
  -6  -3   9 3989.34 405.108   6
  -6  -3   8 11064.7 463.032  16
  -6   3   8 9823.64 652.534   6
  -6  -3   8 10878.5 670.025   6
  -6   3   7 1832.85 283.525   6
  -6  -3   7 2356.76 303.524   6
  -6   3   6-8.59842 68.1407   6
  -6  -3   6 72.4419 79.2518   6
  -6   3   5 14.9787 67.7689   6
  -6  -3   5 38.0744 63.7067   6
  -6   3   4 6555.23 478.292   6
  -6   3   3 1185.94 195.516   6
  -6   3   3 1262.36 188.038   5
  -6   3   2 35818.9 1065.67   6
  -6   3   2 36981.3 1019.52   5
  -6  -3   1 992.907 156.869   5
  -6   3   1 1030.77 167.930   5
  -6  -3   0 73925.3 1348.95   5
  -6   3   0 74111.8 1504.33   5
  -6  -3  -1 34720.1 945.934   5
  -6   3  -1 35836.2 1082.23   5
  -6  -3  -2 4022.05 333.898   5
  -6   3  -2 4589.64 397.627   5
  -6   3  -3 676.697 170.595   5
  -6   3  -4 3158.71 350.734   5
  -6  -3  -5 1067.58 161.176  11
  -6   3  -5 977.599 194.606   5
   6   3   5 1178.02 162.183  16
   6  -3   5 998.306 138.632  16
  -6   3  -6 40941.4 1270.22   5
  -6  -3  -6 43427.0 982.356  11
   6   3   6 42003.5 956.422  16
   6  -3   6 41091.4 900.194  16
  -6  -3  -7 34.1598 45.5448  11
   6   3   7 54.7494 58.0329  16
   6  -3   7 60.3387 62.5669  16
  -6   3  -7 96.3564 64.6255   5
  -6  -3  -8 295.331 82.2679  11
   6   3   8 288.162 83.2421  16
   6  -3   8 367.545 95.8994  16
   6   3   9 97.4437 42.0732  16
   6  -3   9 193.759 63.1059  16
  -6  -3  -9 196.484 77.8720  11
   6   3  10 218.154 67.9327  16
   6  -3  10 309.572 81.3444  16
  -6  -3 -10 164.177 67.8146  11
   6   3  11 16.4085 29.3897  16
   6  -3  11 50.8793 36.2414  16
  -6  -3 -11-18.4956 31.9489  11
   6  -3  12 5151.28 227.013  16
   6   3  12 4880.81 210.922  16
  -6  -4  14 639.813 85.6427  16
  -6  -4  13 3572.58 228.421  16
  -6  -4  12 2449.31 211.997  16
  -6   4  12 2362.37 222.509  10
  -6  -4  11 12042.8 476.801  16
  -6   4  11 12571.9 545.214  10
  -6  -4  10 5644.16 334.205  16
  -6  -4   9 3268.37 254.586  16
  -6   4   9 2523.05 338.142   6
  -6  -4   8 445.209 88.4641  16
  -6   4   8 473.704 169.488   6
  -6  -4   8 463.520 146.953   6
  -6  -4   7 776.329 115.221  16
  -6   4   7 969.922 207.638   6
  -6  -4   7 865.025 195.588   6
  -6   4   6 5292.79 459.141   6
  -6  -4   6 5689.66 472.996   6
  -6   4   5 5268.97 436.758   6
  -6  -4   5 5574.72 455.915   6
  -6   4   4 3988.90 381.217   6
  -6   4   4 4306.35 349.504   5
  -6   4   4 4362.81 441.904   7
  -6   4   3 3758.54 360.802   6
  -6   4   3 3368.08 310.021   5
  -6   4   2 11247.8 607.233   6
  -6   4   2 11628.9 590.781   5
  -6   4   1 36383.3 1077.34   6
  -6   4   1 37004.1 1067.59   5
  -6  -4   0 1108.69 163.817   5
  -6   4   0 1318.60 214.124   5
  -6  -4  -1 1721.82 203.956   5
  -6   4  -1 1957.62 275.931   5
  -6   4  -2 3342.71 349.086   5
  -6   4  -3 8228.17 559.483   5
  -6   4  -4 152.099 82.5640   5
  -6   4  -5 2532.15 317.653   5
  -6  -4  -5 2600.84 240.235  11
   6   4   5 2410.00 223.930  16
   6  -4   5 2194.35 197.483  16
  -6   4  -6 7886.72 565.730   5
  -6  -4  -6 7620.28 419.718  11
   6   4   6 7740.72 404.795  16
   6  -4   6 7997.41 386.334  16
  -6  -4  -7 2244.14 227.939  11
   6   4   7 2183.08 219.628  16
   6  -4   7 2111.29 209.113  16
  -6  -4  -8 1474.43 184.633  11
   6   4   8 1612.95 181.177  16
   6  -4   8 1542.06 173.169  16
   6   4   9 338.861 79.9934  16
   6  -4   9 426.303 88.5986  16
  -6  -4  -9 355.452 86.2084  11
   6   4  10 81.8037 39.2384  16
   6  -4  10 113.175 47.3563  16
  -6  -4 -10 122.336 57.7245  11
   6   4  11 401.110 70.8653  16
   6  -4  11 430.888 77.0632  16
  -6  -4 -11 403.389 78.0163  11
   6  -4  12 608.003 74.7114  16
  -6  -5  14 15.6871 22.0322  16
  -6  -5  13 4985.12 258.126  16
  -6  -5  12 3338.92 232.874  16
  -6   5  12 2775.71 242.252  10
  -6  -5  11 2553.61 213.247  16
  -6   5  11 2249.39 237.781  10
  -6  -5  10 447.604 100.119  16
  -6  -5   9 4240.36 280.700  16
  -6  -5   8 270.950 73.5722  16
  -6   5   8 117.657 85.1477   6
  -6  -5   7 6054.25 328.604  16
  -6   5   7 5348.74 482.208   6
  -6   5   6 3202.03 367.399   6
  -6  -5   6 4025.75 392.220   6
  -6   5   5 8657.90 576.783   6
  -6  -5   5 8642.37 557.583   6
  -6   5   4 8193.91 543.872   6
  -6   5   4 8676.77 511.235   5
  -6   5   4 9036.64 656.360   7
  -6   5   3 820.728 168.796   6
  -6   5   3 712.892 152.934   5
  -6   5   3 969.905 216.911   7
  -6   5   2 4602.35 403.931   6
  -6   5   2 4813.88 388.110   5
  -6   5   1 300.088 111.803   5
  -6   5   0 1336.11 219.390   5
  -6   5  -1 433.795 138.051   5
  -6   5  -2 1728.30 269.994   5
  -6   5  -3 5076.21 453.920   5
  -6  -5  -4 1111.93 159.493  11
   6   5   4 864.786 137.419  16
  -6   5  -4 926.148 194.668   5
  -6   5  -5 3656.18 385.671   5
  -6   5  -5 2847.89 359.466   8
  -6  -5  -5 3155.54 274.745  11
   6   5   5 2877.16 239.008  16
   6  -5   5 2909.24 222.290  16
  -6   5  -6 3801.89 398.118   5
   6   5   6 3661.67 280.202  16
  -6  -5  -6 4030.99 297.939  11
   6  -5   6 3549.90 257.599  16
  -6  -5  -7 36267.5 912.341  11
   6   5   7 35760.7 860.161  16
   6  -5   7 35540.5 828.406  16
  -6  -5  -8 298.704 89.6664  11
   6   5   8 193.499 63.3412  16
   6  -5   8 248.465 80.3596  16
   6   5   9 757.793 121.056  16
   6  -5   9 853.176 123.575  16
  -6  -5  -9 753.074 129.954  11
   6  -5  10 193.137 58.1128  16
   6   5  10 90.3723 44.5496  16
  -6  -5 -10 97.5176 65.4263  11
   6  -5  11 938.339 104.941  16
  -6  -5 -11 1085.32 121.744  11
  -6  -6  14 2223.12 137.144  16
  -6  -6  13 7738.22 302.810  16
  -6   6  13 7772.63 358.099  10
  -6  -6  12 7994.82 340.117  16
  -6   6  12 7599.34 402.385  10
  -6  -6  11 149.763 55.5353  16
  -6   6  11 78.4287 72.7113  10
  -6  -6  10 12038.1 462.323  16
  -6  -6   9 258.733 80.4894  16
  -6  -6   8 2206.61 198.990  16
  -6   6   8 1711.09 286.678   6
  -6  -6   7 906.258 132.583  16
  -6   6   7 882.388 203.726   6
  -6  -6   6 274.525 65.4828  16
  -6   6   6 243.325 112.561   6
  -6   6   6 295.794 104.145  12
  -6   6   5 720.384 183.415   6
  -6  -6   5 576.486 141.505   6
  -6   6   4 104.803 55.1050   6
  -6   6   4 141.245 103.515   7
  -6   6   3 2243.35 283.511   6
  -6   6   3 2095.21 261.574   5
  -6   6   3 2184.21 333.240   7
  -6   6   2 1431.82 219.886   5
  -6   6   1 42977.2 1234.27   5
  -6   6   0 25215.0 966.540   5
  -6   6  -1 3205.80 362.621   5
  -6   6  -2 18023.4 860.893   5
  -6   6  -3 11369.9 685.824   5
  -6   6  -4 3565.40 390.035   5
  -6  -6  -4 3674.66 286.250  11
  -6   6  -5 4854.68 453.800   5
  -6   6  -5 4395.83 462.695   8
   6   6   5 4355.11 295.216  16
  -6  -6  -5 4989.18 331.044  11
  -6  -6  -6 3320.91 276.586  11
   6   6   6 2893.54 242.022  16
   6  -6   7 3934.64 273.562  16
   6   6   7 4472.87 298.529  16
  -6  -6  -7 4645.09 328.923  11
  -6  -6  -8 174.195 81.1010  11
   6   6   8 369.613 92.3611  16
   6  -6   8 415.818 87.5030  16
   6  -6   9 3765.41 245.929  16
  -6  -6  -9 4322.20 295.950  11
   6   6   9 3514.29 237.558  16
  -6  -6 -10 1843.12 179.172  11
   6  -6  10 1620.12 147.299  16
   6  -6  11 556.741 74.5523  16
  -6  -6 -11 556.905 89.3276  11
  -6  -7  13 2283.27 152.946  16
  -6   7  13 1959.42 178.632  10
  -6  -7  12 179.345 54.2523  16
  -6   7  12 148.930 73.8178  10
  -6  -7  11 1028.81 128.040  16
  -6   7  11 970.957 156.677  10
  -6  -7  10 884.373 120.971  16
  -6   7  10 523.680 117.527  10
  -6  -7   9 3335.13 241.272  16
  -6  -7   8 15916.6 524.966  16
  -6   7   7 1686.77 271.337   6
  -6   7   7 1480.23 214.437  12
  -6  -7   7 2151.52 191.120  16
  -6  -7   6 15061.0 499.845  16
  -6   7   6 13599.3 758.119   6
  -6   7   6 14198.3 655.617  12
  -6   7   5 1645.65 257.831   6
  -6   7   5 1718.46 229.080  12
  -6   7   5 1545.77 179.763  11
  -6   7   5 1412.07 274.663   7
  -6   7   4 130.680 105.473   7
  -6   7   3 13696.3 890.582   7
  -6   7   2 3658.93 361.357   5
  -6   7   2 3191.56 431.604   7
  -6   7   1 3525.64 361.501   5
  -6   7   0 856.624 189.923   5
  -6   7  -1 639.042 170.891   5
  -6   7  -2 20336.9 936.916   5
  -6   7  -3 1802.75 281.273   5
  -6  -7  -3 2005.08 208.594  11
  -6   7  -4 13682.3 770.274   5
  -6  -7  -4 13783.1 546.641  11
  -6   7  -5 941.448 211.380   5
  -6  -7  -5 1165.97 168.700  11
  -6  -7  -6 834.613 143.605  11
  -6  -7  -7 510.857 114.716  11
  -6  -7  -8 29.7460 47.2756  11
  -6  -7  -9 3068.38 243.310  11
  -6  -7 -10 934.170 127.957  11
  -6  -7 -11 45.7266 31.9180  11
  -6  -8  13 1243.33 102.581  16
  -6   8  13 1387.79 145.763  10
  -6   8  12 574.798 108.912  10
  -6  -8  12 589.584 81.8346  16
  -6  -8  11 373.189 73.2124  16
  -6   8  11 484.051 109.647  10
  -6  -8  10 115.647 48.0182  16
  -6   8  10-7.91713 58.8593  10
  -6  -8   9 366.744 83.3587  16
  -6  -8   8 2085.16 183.902  16
  -6   8   8 1840.08 235.505  12
  -6  -8   7 2432.84 199.519  16
  -6   8   7 2193.70 313.799   6
  -6   8   7 2517.50 288.968  15
  -6   8   7 2339.48 269.628  12
  -6  -8   6 7524.82 350.030  16
  -6   8   6 7380.09 506.287  15
  -6   8   6 7804.31 496.154  12
  -6   8   5 689.106 162.644  15
  -6   8   5 1012.46 179.436  12
  -6   8   5 907.860 228.261   7
  -6   8   4 179.141 79.5053  12
  -6   8   4 163.543 67.3958  11
  -6   8   4 79.2200 74.6011   7
  -6   8   3 260.153 104.587  12
  -6   8   3 266.732 129.514   7
  -6   8   2 2136.22 372.092   7
  -6   8   1 20734.1 892.505   5
  -6   8   1 20347.4 1151.76   7
  -6   8   0 5303.39 471.245   5
  -6   8  -1 3292.81 372.880   9
  -6   8  -1 3105.68 368.885   5
  -6   8  -2 103.386 96.8482   5
  -6  -8  -3 2917.10 249.263  11
  -6   8  -3 2333.78 329.146   5
  -6   8  -4 20900.2 977.271   5
  -6  -8  -4 21942.4 701.811  11
  -6  -8  -5 3437.56 283.319  11
  -6  -8  -6 2804.03 251.677  11
  -6  -8  -7 1598.31 192.311  11
  -6  -8  -8 3738.67 283.625  11
  -6  -8  -9 38.3324 57.0615  11
  -6  -8 -10 1788.72 161.315  11
  -6  -8 -11 96.8917 42.4563  11
  -6  -9  12 2274.25 144.896  16
  -6   9  12 2740.58 219.075  10
  -6  -9  11 629.264 87.2509  16
  -6   9  11 616.723 122.594  10
  -6  -9  10 1492.48 143.954  16
  -6   9  10 1495.31 197.888  10
  -6  -9   9-14.9294 40.1694  16
  -6   9   9 41.8882 66.9823  10
  -6  -9   8 661.287 103.767  16
  -6   9   8 592.205 129.284  12
  -6  -9   7 9933.20 399.140  16
  -6   9   7 10555.5 616.910  15
  -6   9   7 10497.0 566.028  12
  -6  -9   6 4480.19 263.035  16
  -6   9   6 4327.13 396.615  15
  -6   9   6 4702.40 391.104  12
  -6   9   5 11222.1 645.346  15
  -6   9   5 10888.5 602.120  12
  -6   9   5 9994.78 769.098   7
  -6   9   4 20445.4 839.648  12
  -6   9   4 19779.0 1105.93   7
  -6   9   3 6652.99 490.489  12
  -6   9   3 6921.62 665.479   7
  -6   9   2 3383.22 345.198   9
  -6   9   2 3789.27 379.254  12
  -6   9   2 3402.45 495.595   7
  -6   9   1 2783.46 313.439   9
  -6   9   1 3280.96 364.856  12
  -6   9   1 3705.60 531.738   7
  -6   9   0 47539.8 1364.51   9
  -6   9   0 48083.4 1936.11   7
  -6   9  -1 21211.4 966.382   9
  -6   9  -1 21715.5 976.484   5
  -6   9  -2 873.747 217.455   9
  -6   9  -2 777.978 188.648   5
  -6   9  -3 215.222 109.933   9
  -6   9  -3 303.832 134.279   5
  -6  -9  -4 144.641 63.3838  11
  -6  -9  -5 2804.53 256.520  11
  -6  -9  -6 5505.75 341.357  11
  -6  -9  -7 29930.2 782.214  11
  -6  -9  -8 244.177 81.9798  11
  -6  -9  -9 204.327 68.4522  11
  -6   9 -10 985.880 131.377   9
  -6  -9 -10 1605.83 139.101  11
  -6  10  12 160.858 60.6878  10
  -6 -10  11 4586.53 211.096  16
  -6  10  11 5264.22 321.683  10
  -6 -10  10 3815.35 211.367  16
  -6  10  10 4307.14 315.806  10
  -6 -10   9 2456.48 179.263  16
  -6  10   9 2525.95 266.969  10
  -6  10   9 2485.03 256.229  12
  -6  10   8 23.8696 48.4931  10
  -6  10   8 70.6447 53.5145  12
  -6  10   7 10399.9 619.984  15
  -6  10   7 9981.83 554.791  12
  -6  10   6 8014.89 546.917  15
  -6  10   6 8315.57 520.944  12
  -6  10   5 1680.53 263.001  15
  -6  10   5 1397.71 217.182  12
  -6  10   5 1176.28 271.091   7
  -6  10   4 291.381 125.987  12
  -6  10   4 157.108 89.6569   7
  -6  10   3 1047.82 199.913  12
  -6  10   3 1214.31 303.130   7
  -6  10   2 6984.46 512.272   9
  -6  10   2 6716.22 513.777  12
  -6  10   2 6386.19 680.435   7
  -6  10   1 604.455 163.559   9
  -6  10   1 722.793 163.412  12
  -6  10   1 615.049 240.394   7
  -6  10   0 137.593 106.635   9
  -6  10   0 17.2746 70.2589  12
  -6  10   0 242.543 176.264   7
  -6  10  -1 1110.38 244.181   9
  -6  10  -1 998.507 224.444  12
  -6  10  -1 1067.99 319.046   7
  -6  10  -2 52.5885 83.9155   9
  -6  10  -2 116.072 61.1713  12
  -6  10  -2 287.399 142.957   7
  -6  10  -3 8511.46 650.935   9
  -6  10  -4 220.770 135.344   9
  -6  10  -5 7263.52 603.308   9
  -6 -10  -5 7752.36 406.334  11
  -6  10  -6 25085.6 1048.30   9
  -6 -10  -6 28312.6 771.347  11
  -6  10  -7 7027.05 507.397   9
  -6 -10  -7 7815.80 385.412  11
  -6  10  -8 1635.46 216.545   9
  -6 -10  -8 2057.63 182.767  11
  -6  10  -9 14.9239 50.0940   9
  -6 -10  -9-42.9654 41.3464  11
  -6 -10 -10 2119.10 144.825  11
  -6  11  12 97.6739 47.9338  10
  -6  11  11 7856.62 371.756  10
  -6  11  10 251.398 84.5566  10
  -6  11   9 5750.19 377.269  10
  -6  11   9 5648.99 387.120  12
  -6  11   8-16.7400 58.9886  10
  -6  11   8 37.8794 52.6895  12
  -6  11   7 3759.87 333.401  10
  -6  11   7 4391.11 401.004  15
  -6  11   7 3884.14 344.459  12
  -6  11   6 6484.42 492.973  15
  -6  11   6 6867.85 476.886  12
  -6  11   5 2053.14 284.363  15
  -6  11   5 1750.88 246.703  12
  -6  11   4 5603.24 470.079  15
  -6  11   4 6284.24 483.697  12
  -6  11   3 11423.6 666.854  12
  -6  11   2 4885.14 449.806  12
  -6  11   2 5684.29 657.121   7
  -6  11   1 181.991 105.522   9
  -6  11   1 195.742 111.957  12
  -6  11   1 233.576 104.963   7
  -6  11   0 34.0904 85.4601   9
  -6  11   0 76.9944 94.6923  12
  -6  11   0 315.707 196.570   7
  -6  11  -1 27641.1 1101.99   9
  -6  11  -1 23115.9 977.610  12
  -6  11  -2 66.5200 107.457   9
  -6  11  -2 112.219 78.5385  12
  -6  11  -3 115.515 112.475   9
  -6  11  -4 101.088 82.4434   9
  -6  11  -5 4286.31 436.643   9
  -6  11  -6 2283.66 299.813   9
  -6 -11  -6 2647.16 226.200  11
  -6  11  -7 960.466 176.797   9
  -6 -11  -7 1148.51 138.903  11
  -6  11  -8 40.6660 51.5159   9
  -6 -11  -8 5.64494 36.7121  11
   6  11   9 138.182 38.5351  14
  -6  11  -9 79.2627 45.2524   9
  -6 -11  -9 128.373 45.3984  11
  -6  12  11 141.627 56.1651  10
  -6  12  10 11329.9 469.237  10
  -6  12  10 11186.4 470.615  12
  -6  12   9 1186.53 170.370  10
  -6  12   9 1089.55 161.733  12
  -6  12   8 1233.13 181.352  10
  -6  12   8 1423.39 204.954  12
  -6  12   7 7162.63 453.308  10
  -6  12   7 7952.61 533.925  15
  -6  12   7 7077.10 460.274  12
  -6  12   6 406.918 147.451  15
  -6  12   6 180.551 87.0158  10
  -6  12   6 234.156 96.7399  12
  -6  12   5 1645.61 253.827  15
  -6  12   5 1667.94 242.543  12
  -6  12   4 5293.46 446.002  15
  -6  12   4 4484.52 408.926  12
  -6  12   3 180.350 114.603  12
  -6  12   2 18170.3 858.835  12
  -6  12   1 2902.27 360.151  12
  -6  12   0 371.645 141.054   9
  -6  12   0 303.764 137.832  12
  -6  12  -1 3279.70 389.333   9
  -6  12  -1 2592.50 322.276  12
  -6  12  -2 7344.89 580.289   9
  -6  12  -3 5019.84 484.984   9
  -6  12  -4 10242.9 675.919   9
  -6  12  -5 252.684 109.624   9
  -6  12  -6 6378.53 451.006   9
  -6  12  -7 495.899 119.306   9
   6  12   8 5174.38 255.178  14
  -6  12  -8 5300.10 297.163   9
  -6  13  10 28.7229 35.3783  10
  -6  13   9 493.838 104.634  10
  -6  13   9 480.084 109.146  12
  -6  13   8 1289.63 176.627  10
  -6  13   8 1128.44 168.699  12
  -6  13   7 5498.78 377.630  10
  -6  13   7 6307.58 415.961  12
  -6  13   6 2940.15 325.389  15
  -6  13   6 3219.30 315.836  12
  -6  13   5 707.345 173.142  15
  -6  13   5 1035.86 191.588  12
  -6  13   4 8561.70 558.304  15
  -6  13   4 8673.72 559.490  12
  -6  13   3 3344.31 359.069  15
  -6  13   3 3338.30 352.495  12
  -6  13   2 249.940 115.251  12
  -6  13   1 1492.33 259.367  12
   6  13   0 13827.2 510.057  14
  -6  13   0 11565.8 658.556  12
  -6  13  -1 496.345 159.239   9
  -6  13  -1 356.933 116.193  12
  -6  13  -2 10230.8 672.087   9
  -6  13  -3 1477.72 261.094   9
  -6  13  -4 3586.29 381.985   9
  -6  13  -5 4967.79 414.409   9
  -6  13  -6 538.255 132.575   9
   6  13   6 460.107 102.004  14
   6  13   7 3590.00 225.003  14
  -6  13  -7 3841.58 266.731   9
   6  13   8-16.6696 30.9301  14
  -6  14   9 4853.23 286.608  10
  -6  14   9 4616.37 292.414  12
  -6  14   8 1252.91 162.531  10
  -6  14   8 1084.95 154.185  12
  -6  14   7 6017.31 389.517  12
  -6  14   6 602.687 150.589  15
  -6  14   6 565.090 135.226  12
  -6  14   5 540.530 153.290  15
  -6  14   5 354.485 126.748  12
  -6  14   4 5986.99 458.702  15
  -6  14   4 5887.22 446.007  12
  -6  14   3 490.207 147.783  15
  -6  14   3 418.583 141.034  12
  -6  14   2 3972.03 390.048  15
  -6  14   2 3629.54 365.473  12
  -6  14   1 675.087 155.933  12
   6  14   0 1970.59 182.169  14
  -6  14   0 1338.72 212.816  12
   6  14   1 3163.96 241.364  14
  -6  14  -2 527.353 154.955   9
   6  14   2 729.835 121.803  14
  -6  14  -3 5367.78 456.048   9
   6  14   3 6464.50 359.258  14
  -6  14  -4 1895.82 249.046   9
   6  14   4 2708.94 228.828  14
  -6  14  -5 407.621 109.073   9
   6  14   5 703.397 116.250  14
  -6  14  -6 4573.65 295.535   9
   6  14   6 4688.85 264.149  14
   6  14   7 1870.77 142.905  14
  -6  15   8 5863.65 332.646  12
  -6  15   7 40.6034 59.3777  12
  -6  15   6 187.689 83.9066  12
  -6  15   5 2380.49 268.043  15
  -6  15   5 2377.81 262.714  12
  -6  15   4 1468.80 221.821  15
  -6  15   4 1373.58 211.025  12
  -6  15   3 9835.02 567.588  15
  -6  15   3 9480.41 549.816  12
  -6  15   2 191.129 95.4026  15
  -6  15   2 176.721 91.2879  12
  -6  15   1 3144.46 335.085  15
  -6  15   1 2754.24 290.842  12
  -6  15   0 3528.47 310.748  12
   6  15   1 1892.86 176.957  14
   6  15   2 609.266 107.582  14
   6  15   3 120.079 53.3729  14
   6  15   4 1167.44 140.582  14
   6  15   5 3166.10 211.087  14
   6  15   6 452.085 72.9178  14
  -6  16   7 146.651 64.0106  12
  -6  16   6 320.388 107.306  12
  -6  16   5 5344.54 362.636  12
  -6  16   4 193.968 98.7771  15
  -6  16   4-1.63541 63.2965  12
  -6  16   3 181.332 94.0669  15
  -6  16   3 58.0562 59.6758  12
  -6  16   2 2543.17 279.223  15
  -6  16   2 2056.43 235.928  12
  -6  16   1 2192.09 263.468  15
  -6  16   1 1872.17 210.849  12
  -6  16   0 112.635 67.1940  15
  -6  16  -1-68.4453 97.8363  15
   6  16   1 8.65170 24.3867  14
  -6  16  -2 3729.61 320.391  15
   6  16   2 3717.63 221.892  14
   6  16   3 764.836 101.292  14
   6  16   4 1315.31 125.949  14
  -6  17   5 339.891 90.4334  12
  -6  17   4 10.5430 53.3463  12
  -6  17   3 1196.60 176.017  15
  -6  17   3 725.534 123.869  12
  -6  17   2 339.864 100.717  15
  -6  17   2 241.535 79.5836  12
  -6  17   1 882.719 150.617  15
  -6  17   0 969.139 160.433  15
  -6  17  -1 407.031 98.9069  15
  -6  17  -2 846.955 127.810  15
   6  17   2 919.622 97.1521  14
  -7   0  13 37.2394 29.5277  16
  -7   0  12 406.719 89.3247  16
  -7   0  11-2.32224 35.0149  16
  -7   0  10 388.679 96.4329  16
  -7   0   9 86.2731 43.7414  16
  -7   0   8 258.932 78.8387  16
  -7   0   8 257.925 137.836   6
  -7   0   7-17.2565 51.2544  16
  -7   0   7 59.2951 86.2208   6
  -7   0   7 18.1665 60.9666  11
  -7   0   6 1045.20 218.345   6
  -7   0   6 1119.10 155.383  11
  -7   0   5 122.242 101.884   6
  -7   0   4 1291.22 244.456   6
  -7   0   3-13.3953 68.4106   6
  -7   0   2 53200.3 1268.83   5
  -7   0   1 47.5145 58.7597   5
  -7   0   0 2401.55 286.162   5
  -7   0  -1 83.1302 93.3786   5
  -7   0  -2 7146.86 520.990   5
   7   0   3 55.8126 44.7588  16
  -7   0  -3 45.7659 57.0530   5
  -7   0  -3-8.64113 62.6543  11
   7   0   4 6370.57 365.412  16
  -7   0  -4 6637.94 401.039  11
  -7   0  -4 6986.48 532.720   5
   7   0   5 35.4457 50.9059  16
  -7   0  -5 20.6130 87.2023   5
  -7   0  -5-37.2910 56.7918  11
   7   0   6 6914.41 396.761  16
  -7   0  -6 6924.23 398.420  11
   7   0   7 23.7113 50.6976  16
  -7   0  -7 95.6848 57.2822  11
   7   0   8 21610.2 673.737  16
  -7   0  -8 20715.5 627.008  11
   7   0   9 26.6695 47.4583  16
  -7   0  -9 46.7955 43.7165  11
   7   0  10 4525.45 260.324  16
   7   0  11-25.7276 29.0210  16
  -7  -1  14 625.137 81.1805  16
  -7   1  13 125.984 48.6717  16
  -7  -1  13 100.655 40.4633  16
  -7   1  12 4722.20 274.409  16
  -7  -1  12 4624.09 286.674  16
  -7   1  11 5574.63 313.763  16
  -7  -1  11 5833.68 337.803  16
  -7   1  10 198.495 68.6523  16
  -7  -1  10 161.071 70.2360  16
  -7   1   9 1924.39 193.823  16
  -7  -1   9 1786.24 193.326  16
  -7   1   8 879.747 136.680  16
  -7  -1   8 889.273 135.989  16
  -7   1   8 853.705 213.200   6
  -7  -1   8 917.692 222.737   6
  -7   1   7 2237.26 210.415  16
  -7  -1   7 2408.50 221.800  16
  -7   1   7 2481.96 346.539   6
  -7  -1   7 2309.72 334.695   6
  -7   1   7 2388.14 235.458  11
  -7  -1   7 2073.77 208.091  11
  -7   1   6 9124.46 649.884   6
  -7  -1   6 10305.8 708.281   6
  -7   1   6 9713.22 466.544  11
  -7   1   5 348.367 155.386   6
  -7  -1   5 224.240 136.294   6
  -7   1   4 6261.70 523.776   6
  -7  -1   4 6907.41 561.755   6
  -7   1   3 297.399 132.978   6
  -7   1   3 263.715 111.268   5
  -7  -1   2 12131.6 590.127   5
  -7   1   2 10955.8 580.656   5
  -7  -1   1 872.332 173.521   5
  -7   1   1 821.433 169.428   5
  -7  -1   0-36.6693 71.1828   5
  -7   1   0-61.8994 88.6649   5
  -7  -1  -1 7231.99 507.404   5
  -7   1  -1 6930.43 505.562   5
  -7  -1  -2 354.672 125.774   5
  -7   1  -2 322.949 125.360   5
   7   1   3 160.456 66.5058  16
   7  -1   3 125.144 60.7970  16
  -7  -1  -3 12.8330 50.3940   5
  -7   1  -3 139.961 86.2456   5
  -7   1  -3 49.1395 46.3374  11
  -7  -1  -3 32.9979 60.1813  11
   7  -1   4 3846.05 280.219  16
  -7   1  -4 3669.58 293.072  11
  -7  -1  -4 3861.67 305.601  11
  -7  -1  -4 3576.98 377.858   5
  -7   1  -4 3817.75 399.267   5
   7   1   4 3589.98 278.842  16
   7   1   5 9310.77 455.106  16
   7  -1   5 9526.06 447.145  16
  -7   1  -5 9171.63 457.856  11
  -7  -1  -5 9806.41 480.414  11
  -7   1  -5 8937.54 616.211   5
  -7   1  -6 1688.89 198.991  11
  -7  -1  -6 1733.16 208.197  11
   7   1   6 1741.04 206.011  16
   7  -1   6 1906.90 208.861  16
   7   1   7 8645.09 440.933  16
  -7   1  -7 8136.37 405.180  11
  -7  -1  -7 8874.14 436.822  11
   7  -1   7 8894.51 442.986  16
   7   1   8 2579.65 238.466  16
  -7   1  -8 2657.72 217.441  11
  -7  -1  -8 2351.03 221.499  11
   7  -1   9 3288.99 254.635  16
  -7  -1  -9 3320.12 236.482  11
   7   1   9 3631.40 260.531  16
   7   1  10 19.6893 33.9048  16
   7  -1  10 25.0066 33.3217  16
  -7  -1 -10 85.1761 44.4116  11
   7   1  11 835.386 95.7230  16
   7  -1  11 699.288 90.6390  16
  -7  -2  14 326.112 61.1016  16
  -7  -2  13 852.669 111.636  16
  -7  -2  12 558.555 103.819  16
  -7  -2  11 15971.3 557.667  16
  -7   2  10 3265.86 242.996  16
  -7  -2  10 3623.77 277.721  16
  -7   2   9 911.548 129.319  16
  -7  -2   9 949.318 143.171  16
  -7   2   8 1649.06 177.368  16
  -7  -2   8 1670.10 191.724  16
  -7  -2   8 1653.25 291.569   6
  -7   2   8 1707.32 280.475   6
  -7   2   7 1914.50 188.223  16
  -7  -2   7 1765.17 189.723  16
  -7   2   7 2226.29 329.971   6
  -7  -2   7 2067.46 314.107   6
  -7   2   7 2003.48 220.348  11
  -7   2   6 3605.99 405.750   6
  -7  -2   6 3525.99 417.367   6
  -7   2   6 4105.98 304.701  11
  -7  -2   6 3479.56 262.605  11
  -7   2   5 66279.5 1745.89   6
  -7  -2   5 71617.3 1833.63   6
  -7   2   4 1174.72 228.699   6
  -7  -2   4 1174.27 236.297   6
  -7   2   3 39026.9 1260.62   6
  -7   2   3 38302.1 1103.37   5
  -7   2   2 1550.33 248.207   6
  -7   2   2 1938.71 251.850   5
  -7  -2   1 4254.59 358.444   5
  -7   2   1 4638.30 393.961   5
  -7  -2   0 970.987 178.914   5
  -7   2   0 801.335 175.886   5
  -7  -2  -1 2742.40 310.226   5
  -7   2  -1 2819.33 328.401   5
  -7  -2  -2 20634.8 869.539   5
  -7   2  -2 21329.6 917.266   5
  -7   2  -3 4706.28 336.559  11
  -7  -2  -3 5397.74 443.924   5
  -7  -2  -3 5623.93 374.012  11
   7   2   3 5168.74 319.702  16
  -7   2  -3 5930.59 493.256   5
   7  -2   3 4898.35 293.223  16
   7   2   4 29.1436 41.4329  16
   7  -2   4-59.4632 63.8770  16
  -7   2  -4-77.1792 86.9286   5
  -7   2  -4 18.2067 43.7682  11
  -7  -2  -4 6.82304 58.8927  11
   7   2   5 1040.94 152.184  16
   7  -2   5 930.831 138.211  16
  -7   2  -5 491.369 148.477   5
  -7   2  -5 780.970 141.443  11
  -7  -2  -5 725.438 139.198  11
   7   2   6 278.347 86.2742  16
   7  -2   6 233.958 78.3400  16
  -7   2  -6 210.081 74.5940  11
  -7  -2  -6 290.153 79.9234  11
  -7  -2  -7 5849.42 370.932  11
   7   2   7 6265.61 376.763  16
   7  -2   7 6160.05 367.516  16
   7   2   8 807.890 136.190  16
  -7  -2  -8 1033.01 153.759  11
   7  -2   8 1119.52 152.489  16
   7  -2   9 3350.79 249.883  16
  -7  -2  -9 3200.19 232.711  11
   7   2   9 3235.17 245.647  16
   7   2  10 57.1822 39.0908  16
   7  -2  10 3.21872 39.3019  16
  -7  -2 -10 9.25837 36.1543  11
   7  -2  11 3286.15 185.273  16
  -7  -3  14 347.383 61.6182  16
  -7  -3  13 1371.99 136.184  16
  -7  -3  12 12486.2 452.061  16
  -7  -3  11-27.9046 48.8991  16
  -7  -3  10 15390.0 557.436  16
  -7  -3   9 1632.59 184.538  16
  -7  -3   8 1360.96 168.410  16
  -7   3   8 1341.94 260.537   6
  -7  -3   8 943.764 211.609   6
  -7  -3   7 431.047 94.9675  16
  -7   3   7 359.682 135.545   6
  -7  -3   7 428.697 149.968   6
  -7   3   7 340.457 93.4720  11
  -7   3   6 5151.22 490.833   6
  -7  -3   6 5024.54 501.471   6
  -7   3   6 5270.74 346.912  11
  -7   3   5 194.775 119.919   6
  -7  -3   5 94.5962 93.0064   6
  -7   3   5 123.331 78.3459  11
  -7   3   4 110634. 2234.85   6
  -7  -3   4 116410. 2324.81   6
  -7   3   3 360.146 131.043   6
  -7   3   3 426.427 125.007   5
  -7   3   2 11668.5 689.202   6
  -7   3   2 11475.7 622.425   5
  -7   3   1 369.181 134.967   6
  -7  -3   1 452.198 121.711   5
  -7   3   1 451.912 149.006   5
  -7  -3   0 7817.93 483.829   5
  -7   3   0 7709.06 533.681   5
  -7  -3  -1 8.96105 68.3924   5
  -7   3  -1 57.5525 83.1015   5
  -7   3  -2 8641.60 596.293   5
  -7   3  -3 4319.34 317.881  11
  -7  -3  -3 4777.26 340.209  11
   7  -3   3 4353.09 269.076  16
  -7   3  -3 5046.76 467.533   5
   7  -3   4 1672.50 177.243  16
  -7   3  -4 1659.72 198.465  11
  -7  -3  -4 1802.78 215.944  11
  -7   3  -4 1666.94 273.156   5
   7   3   4 2114.01 208.007  16
   7   3   5 5046.67 337.468  16
  -7   3  -5 4753.03 319.980  11
  -7  -3  -5 5035.41 345.108  11
   7  -3   5 4830.19 312.249  16
  -7   3  -5 4867.27 458.541   5
  -7  -3  -6 1648.18 202.673  11
   7   3   6 1502.11 193.386  16
   7  -3   6 1905.79 204.101  16
   7   3   7 67.4354 63.6981  16
   7  -3   7 50.8613 39.7175  16
  -7  -3  -7 87.4309 62.8877  11
  -7  -3  -8 2353.35 225.630  11
   7   3   8 2443.34 219.774  16
   7  -3   8 2214.24 211.800  16
   7   3   9 689.436 111.752  16
   7  -3   9 714.796 114.151  16
  -7  -3  -9 814.503 131.172  11
   7   3  10 30.6614 31.1690  16
   7  -3  10 19.3231 29.7703  16
  -7  -3 -10 19.5956 30.8404  11
   7  -3  11 1413.09 118.150  16
  -7  -3 -11 1483.78 115.901  11
  -7  -4  14 1107.43 100.464  16
  -7  -4  13 1065.39 117.461  16
  -7  -4  12 87.0481 48.9025  16
  -7   4  12 76.7367 48.5317  10
  -7  -4  11 9199.95 409.525  16
  -7  -4  10 189.464 72.2239  16
  -7  -4   9 7115.97 378.867  16
  -7  -4   8 1193.90 153.579  16
  -7  -4   8 1015.68 213.343   6
  -7  -4   7 170.801 63.9162  16
  -7   4   7 221.014 127.498   6
  -7  -4   7 120.229 53.6874   6
  -7   4   7 126.069 67.6567  11
  -7   4   6 473.563 152.567   6
  -7  -4   6 844.305 206.066   6
  -7   4   6 537.752 107.949  11
  -7   4   5 43782.4 1388.91   6
  -7  -4   5 45419.8 1435.44   6
  -7   4   5 44123.4 1004.25  11
  -7   4   4 340.336 145.455   6
  -7   4   3 5646.30 501.030   6
  -7   4   3 5577.34 440.159   5
  -7   4   2 3483.81 384.862   6
  -7   4   2 3657.44 357.790   5
  -7   4   1 621.005 166.906   6
  -7   4   1 559.341 153.852   5
  -7   4   0 8052.88 558.384   5
  -7   4  -1 264.955 112.727   5
  -7  -4  -2 2690.32 252.048  11
  -7   4  -2 2865.47 354.734   5
  -7   4  -3 4425.59 319.421  11
  -7  -4  -3 5215.19 359.651  11
  -7   4  -3 5058.17 472.644   5
   7  -4   3 3919.42 253.030  16
   7  -4   4 228.592 71.6305  16
  -7   4  -4 273.231 123.762   5
  -7  -4  -4 226.174 81.3364  11
  -7  -4  -5 3652.94 296.977  11
   7   4   5 3674.38 283.649  16
   7  -4   5 2859.02 236.200  16
  -7   4  -5 2936.88 362.150   5
   7  -4   6 7432.09 380.463  16
  -7  -4  -6 8434.55 438.286  11
   7   4   6 7729.97 415.781  16
  -7  -4  -7 1095.17 167.703  11
   7   4   7 1381.97 177.117  16
   7  -4   7 1439.53 172.290  16
  -7  -4  -8 8395.47 409.192  11
   7   4   8 7771.60 376.900  16
   7  -4   8 7585.65 375.090  16
   7   4   9 65.0934 44.1096  16
   7  -4   9 23.3801 32.0393  16
  -7  -4  -9 17.7410 42.1787  11
   7  -4  10 385.501 69.5315  16
  -7  -4 -10 263.059 65.4608  11
  -7  -5  13 2117.16 155.908  16
  -7  -5  12 1036.13 122.782  16
  -7   5  12 928.732 139.184  10
  -7  -5  11 2385.66 204.689  16
  -7   5  11 2066.54 223.195  10
  -7  -5  10 158.739 69.5961  16
  -7  -5   9 3292.95 250.570  16
  -7  -5   8 16717.0 571.647  16
  -7  -5   7 2984.67 241.013  16
  -7   5   7 2460.36 343.971   6
  -7  -5   7 2544.83 332.735   6
  -7   5   6 305.036 135.572   6
  -7  -5   6 125.276 90.6550   6
  -7   5   6 248.664 82.0255  11
  -7   5   5 3120.37 378.377   6
  -7  -5   5 3368.25 383.442   6
  -7   5   5 3253.68 327.001  12
  -7   5   5 3172.65 268.011  11
  -7   5   4 4836.45 465.477   6
  -7   5   4 4893.59 404.788  12
  -7   5   4 4572.41 316.752  11
  -7   5   3 274.009 125.629   6
  -7   5   3 327.720 115.942   5
  -7   5   3 524.287 202.385   7
  -7   5   2-42.3493 101.442   5
  -7   5   1 18825.9 871.282   5
  -7   5   0 2203.96 302.315   5
  -7  -5  -1 21803.4 692.087  11
  -7   5  -1 23982.5 1009.95   5
  -7  -5  -2 6815.20 398.132  11
  -7   5  -2 7336.19 570.742   5
  -7  -5  -3 2531.66 249.923  11
  -7   5  -3 2287.14 325.270   5
  -7  -5  -4 2104.41 225.180  11
  -7   5  -4 1904.23 296.189   5
  -7  -5  -5 12330.8 534.178  11
   7  -5   5 11063.2 450.515  16
  -7  -5  -6 8013.93 427.653  11
   7  -5   6 7984.73 387.070  16
  -7  -5  -7 16597.2 593.391  11
   7  -5   7 15530.1 536.227  16
   7  -5   8 274.272 72.0855  16
  -7  -5  -8 354.880 102.281  11
  -7  -5  -9 7163.19 342.611  11
   7  -5   9 6466.12 300.105  16
   7  -5  10 187.366 47.8665  16
  -7  -5 -10 294.423 65.6541  11
  -7  -6  13 7234.02 264.403  16
  -7   6  13 7316.40 317.296  10
  -7  -6  12 2152.55 164.334  16
  -7   6  12 2332.91 212.878  10
  -7  -6  11 4330.39 253.226  16
  -7   6  11 3682.43 296.712  10
  -7  -6  10 648.495 106.850  16
  -7  -6   9 994.551 136.766  16
  -7  -6   8 1040.51 138.019  16
  -7  -6   7 11634.3 468.365  16
  -7   6   7 10227.6 695.957   6
  -7   6   6 7799.90 605.170   6
  -7   6   6 8012.46 510.394  12
  -7   6   6 7349.83 406.532  11
  -7   6   5 11332.5 736.181   6
  -7  -6   5 10920.3 664.943   6
  -7   6   5 10630.4 594.939  12
  -7   6   5 10243.7 480.426  11
  -7   6   4 10184.3 589.857  12
  -7   6   4 9514.25 466.089  11
  -7   6   4 9181.25 746.131   7
  -7   6   3 10365.8 627.270   5
  -7   6   3 9762.76 471.190  11
  -7   6   3 10273.4 803.746   7
  -7   6   2 20315.2 685.808  11
  -7   6   2 22550.9 951.563   5
  -7   6   1-67.4232 96.0775   5
  -7   6   0 17985.0 828.147   9
  -7  -6   0 15667.2 553.820  11
  -7   6   0 17018.0 855.878   5
  -7  -6  -1 3723.75 281.704  11
  -7   6  -1 3671.68 401.462   5
  -7  -6  -2 18819.1 647.664  11
  -7   6  -2 19116.1 936.855   5
  -7   6  -3 677.621 190.420   5
  -7  -6  -3 746.596 138.522  11
  -7  -6  -4 10848.2 506.475  11
  -7   6  -4 10590.8 700.702   5
  -7  -6  -5 281.026 87.4685  11
  -7  -6  -6 19971.2 664.316  11
  -7  -6  -7 2750.88 248.030  11
  -7  -6  -8 2352.45 211.078  11
  -7  -6  -9 1650.81 161.858  11
  -7  -6 -10 823.013 106.579  11
  -7  -7  13 3029.75 155.544  16
  -7  -7  12 2966.80 181.384  16
  -7   7  12 3236.19 244.943  10
  -7  -7  11 225.452 57.8758  16
  -7   7  11 142.026 67.1512  10
  -7  -7  10 154.825 57.5006  16
  -7  -7   9 2609.92 212.924  16
  -7  -7   8 22003.0 624.745  16
  -7  -7   7 413.956 90.0940  16
  -7   7   7 501.784 121.477  12
  -7  -7   6 4563.42 287.598  16
  -7   7   6 4302.66 378.717  12
  -7   7   5 1825.94 255.839  12
  -7   7   5 1742.70 201.332  11
  -7  -7   4 18050.0 847.385   6
  -7   7   4 18568.8 812.239  12
  -7   7   4 18555.6 648.179  11
  -7   7   4 18663.5 1077.21   7
  -7   7   3 985.928 201.407  12
  -7   7   3 720.273 130.319  11
  -7   7   3 720.578 226.396   7
  -7   7   2 787.950 174.023   9
  -7   7   2 710.851 159.554   5
  -7   7   2 868.202 151.380  11
  -7   7   2 799.806 229.786   7
  -7   7   1 2536.50 305.742   9
  -7   7   1 2457.41 332.805   5
  -7   7   0 24349.9 977.351   9
  -7   7   0 24609.3 1052.33   5
  -7   7  -1-25.7309 97.1140   9
  -7   7  -1-64.4093 97.4923   5
  -7  -7  -1 144.545 79.2157  11
  -7  -7  -2 1285.26 176.075  11
  -7   7  -2 1186.07 250.575   5
  -7  -7  -3 4400.87 315.085  11
  -7   7  -3 4332.78 457.155   5
  -7  -7  -4 4539.02 325.944  11
  -7  -7  -5 269.227 91.9339  11
  -7  -7  -6 2097.06 212.905  11
  -7  -7  -7-6.52570 49.9552  11
  -7  -7  -8 3547.52 255.114  11
  -7  -7  -9 8307.23 342.584  11
  -7  -7 -10 198.797 50.8790  11
  -7  -8  12 377.965 61.0790  16
  -7   8  12 354.614 83.5957  10
  -7  -8  11 14363.6 410.698  16
  -7   8  11 14616.4 553.731  10
  -7  -8  10 3897.30 230.009  16
  -7   8  10 3797.13 302.559  10
  -7  -8   9 738.342 106.112  16
  -7  -8   8 1224.64 141.568  16
  -7  -8   7 3249.49 236.784  16
  -7   8   7 2764.74 301.505  12
  -7  -8   6 449.787 91.4913  16
  -7   8   6 481.062 128.008  12
  -7   8   5 15873.1 758.278  15
  -7   8   5 15466.2 735.944  12
  -7   8   4 1104.41 211.325  12
  -7   8   4 1415.51 186.719  11
  -7   8   4 1333.03 296.589   7
  -7   8   3 6746.77 512.060  12
  -7   8   3 6786.60 396.002  11
  -7   8   3 6696.29 685.377   7
  -7   8   2 876.579 180.585   9
  -7   8   2 1293.45 236.156  12
  -7   8   2 1285.45 333.942   7
  -7   8   1 2013.09 282.145   9
  -7   8   1 1937.26 295.077   5
  -7   8   1 1966.43 400.438   7
  -7   8   0 15663.3 796.063   9
  -7   8   0 14656.2 819.987   5
  -7   8  -1 13929.7 777.518   9
  -7   8  -1 12808.9 777.853   5
  -7   8  -2 16627.2 891.664   9
  -7  -8  -2 17536.7 607.802  11
  -7   8  -2 16314.8 884.078   5
  -7   8  -3 6782.29 586.426   9
  -7  -8  -3 6177.12 368.028  11
  -7  -8  -4 1600.34 190.615  11
  -7  -8  -5 4409.71 312.908  11
  -7  -8  -6 4059.72 285.366  11
  -7  -8  -7 1080.05 148.279  11
  -7  -8  -8 309.930 77.9373  11
  -7   8  -9 223.421 76.8456   9
  -7  -8  -9 285.264 67.4248  11
  -7  -9  12 6346.34 216.884  16
  -7   9  12 6966.00 323.903  10
  -7  -9  11 4228.79 206.380  16
  -7   9  11 4483.62 291.982  10
  -7  -9  10 2526.28 174.003  16
  -7   9  10 2415.86 239.355  10
  -7  -9   9 620.546 93.6802  16
  -7   9   9 413.830 105.319  10
  -7  -9   8 9345.95 374.726  16
  -7   9   8 9731.62 525.839  12
  -7  -9   7 124.404 48.8083  16
  -7   9   7 158.387 96.3427  15
  -7   9   7 39.9374 70.5527  12
  -7  -9   6 15843.0 513.720  16
  -7   9   6 18258.8 807.550  15
  -7   9   6 17424.2 760.860  12
  -7  -9   5 1369.66 154.625  16
  -7   9   5 1522.99 241.622  15
  -7   9   5 1371.05 221.328  12
  -7   9   4 23947.5 954.313  12
  -7   9   3 281.607 139.248  12
  -7   9   3 501.323 214.035   7
  -7   9   2 2.23052 67.5117   9
  -7   9   2 80.1753 75.5792  12
  -7   9   1 31298.3 1112.82   9
  -7   9   1 31552.1 1194.64  12
  -7   9   1 30630.3 1605.19   7
  -7   9   0 0.77999 91.4466   9
  -7   9   0 158.068 161.340  12
  -7   9   0 228.851 172.046   7
  -7   9  -1 6400.22 539.569   9
  -7   9  -1 5532.10 508.560   5
  -7   9  -2 2568.52 356.143   9
  -7   9  -3 3184.50 404.711   9
  -7  -9  -3 3322.97 266.788  11
  -7   9  -4 1698.35 305.494   9
  -7  -9  -4 2046.17 209.237  11
  -7   9  -5 11591.9 722.296   9
  -7  -9  -5 11848.7 492.822  11
  -7   9  -6 1575.12 269.317   9
  -7  -9  -6 1610.07 175.020  11
  -7   9  -7 4885.66 391.787   9
  -7  -9  -7 4510.50 284.118  11
  -7   9  -8-6.62837 61.3993   9
  -7  -9  -8-26.5180 34.8790  11
  -7   9  -9 1416.66 159.418   9
  -7  -9  -9 1658.37 135.452  11
  -7 -10  11 851.935 81.0712  16
  -7  10  11 745.514 119.820  10
  -7 -10  10 575.079 75.5288  16
  -7  10  10 672.999 128.152  10
  -7 -10   9 2339.42 165.655  16
  -7  10   9 2089.40 226.318  10
  -7 -10   8 1203.03 126.257  16
  -7  10   8 1338.54 200.415  12
  -7  10   7 751.795 169.793  15
  -7  10   7 615.122 135.220  12
  -7  10   6 1031.50 230.874  15
  -7  10   6 995.225 191.889  12
  -7  10   5 1640.45 251.393  15
  -7  10   5 1784.62 257.880  12
  -7  10   4 2938.34 339.616  15
  -7  10   4 2962.72 336.950  12
  -7  10   3 79.3718 69.4584  12
  -7  10   2 1866.13 290.047  12
  -7  10   1 4093.69 409.082   9
  -7  10   1 3729.79 412.774  12
  -7  10   0 2087.78 300.839   9
  -7  10   0 1962.97 309.853  12
  -7  10  -1 10550.9 679.071   9
  -7  10  -1 9746.68 669.521  12
  -7  10  -2 11755.8 735.445   9
  -7  10  -2 9475.97 636.017  12
  -7  10  -3 1373.76 261.056   9
  -7  10  -3 1111.92 213.400  12
  -7  10  -4 4898.67 466.714   9
  -7  10  -5 2425.59 322.457   9
  -7 -10  -5 2620.01 221.752  11
  -7  10  -6 1124.09 206.247   9
  -7 -10  -6 1423.00 158.545  11
  -7  10  -7 96.4442 72.4904   9
  -7 -10  -7 121.907 57.5779  11
  -7  10  -8 3438.84 263.618   9
  -7 -10  -8 4023.10 221.028  11
  -7  11  11 9.90651 31.3772  10
  -7  11  10 346.468 90.3436  10
  -7  11   9 674.675 134.841  10
  -7  11   9 722.565 129.620  12
  -7  11   8 3084.90 279.842  10
  -7  11   8 3066.37 279.296  12
  -7  11   7 5194.67 416.304  15
  -7  11   7 4613.09 362.819  12
  -7  11   6 63.5465 94.4105  15
  -7  11   6 5.73524 66.0563  12
  -7  11   5 5157.88 436.635  15
  -7  11   5 5531.90 439.561  12
  -7  11   4 4249.71 401.866  15
  -7  11   4 4758.76 428.097  12
  -7  11   3 1523.28 267.489  12
  -7  11   2 1700.74 277.597  12
  -7  11   1 1013.42 207.817   9
  -7  11   1 738.264 172.709  12
  -7  11   0 3609.96 397.469   9
  -7  11   0 2897.10 355.336  12
  -7  11  -1 263.379 124.761   9
  -7  11  -1 295.839 127.782  12
  -7  11  -2 319.695 142.393   9
  -7  11  -2 167.453 90.8110  12
  -7  11  -3 1070.45 223.220   9
  -7  11  -3 804.462 165.861  12
  -7  11  -4 3544.72 395.123   9
  -7  11  -5 5009.22 429.270   9
  -7  11  -6 235.880 91.4041   9
  -7  11  -7 698.794 129.505   9
  -7 -11  -7 1056.67 116.035  11
   7  11   8 451.616 69.4508  14
  -7  11  -8 623.197 101.413   9
  -7  12  10 385.063 84.3115  10
  -7  12   9 2003.45 201.954  10
  -7  12   9 1771.34 189.308  12
  -7  12   8 1329.40 178.066  10
  -7  12   8 1210.61 177.612  12
  -7  12   7 4016.47 324.755  10
  -7  12   7 3853.01 324.041  12
  -7  12   6 4229.34 340.111  10
  -7  12   6 5097.30 411.697  15
  -7  12   6 4323.76 363.050  12
  -7  12   5 411.678 125.845  15
  -7  12   5 414.210 131.127  12
  -7  12   4 747.549 165.037  15
  -7  12   4 667.631 166.212  12
  -7  12   3 3087.72 340.600  15
  -7  12   3 3560.30 377.592  12
  -7  12   2 6237.92 508.491  12
  -7  12   1 1777.41 290.506  12
  -7  12   0 2729.27 346.911   9
  -7  12   0 1703.15 271.084  12
  -7  12  -1 4915.83 465.169   9
  -7  12  -1 3854.84 384.262  12
  -7  12  -2 1525.06 255.187   9
  -7  12  -2 1101.92 195.409  12
  -7  12  -3 104.923 91.5444   9
  -7  12  -4 2366.10 302.470   9
  -7  12  -5 2043.15 257.375   9
  -7  12  -6 19.8862 55.7226   9
  -7  12  -7 549.215 101.694   9
   7  12   7 354.313 62.6183  14
  -7  13   9 1290.40 149.154  10
  -7  13   9 1337.02 154.936  12
  -7  13   8 8335.95 412.976  10
  -7  13   8 8351.63 416.443  12
  -7  13   7 591.453 122.408  10
  -7  13   7 732.634 142.645  12
  -7  13   6 4523.41 371.231  15
  -7  13   6 4425.94 353.407  12
  -7  13   5 2571.14 289.288  15
  -7  13   5 2927.62 301.675  12
  -7  13   4 746.172 167.901  15
  -7  13   4 773.568 158.492  12
  -7  13   3 2942.33 326.830  15
  -7  13   3 3233.42 349.784  12
  -7  13   2 2590.83 314.485  12
  -7  13   1-102.841 107.973  12
  -7  13   0 408.327 115.638  12
   7  13   1 523.365 107.759  14
  -7  13  -1 372.207 122.943  12
  -7  13  -2 1294.54 241.412   9
  -7  13  -3 633.644 175.777   9
  -7  13  -4 131.612 70.4979   9
  -7  13  -5 1655.35 211.576   9
   7  13   5 1465.24 150.998  14
  -7  13  -6 89.7883 44.1795   9
   7  13   6 168.488 50.7419  14
  -7  14   8 3076.66 234.036  12
  -7  14   7 1228.76 164.128  12
  -7  14   6 208.409 90.7108  12
  -7  14   5 1627.99 222.584  15
  -7  14   5 1730.80 222.393  12
  -7  14   4 1103.17 186.845  15
  -7  14   4 1302.02 211.800  12
  -7  14   3 1267.80 201.798  15
  -7  14   3 990.290 190.443  12
  -7  14   2 299.620 96.9301  15
  -7  14   2 73.4662 68.8986  12
  -7  14   1 2688.57 301.466  12
  -7  14   0 1981.25 253.056  12
   7  14   1 2800.57 202.608  14
  -7  14  -1 2507.44 254.566  12
   7  14   2 150.803 59.2988  14
   7  14   3 3416.49 226.851  14
   7  14   4 4473.43 250.990  14
   7  14   5 892.841 105.115  14
  -7  15   7 144.402 62.4908  12
  -7  15   6 1491.81 181.949  12
  -7  15   5 251.641 95.9668  15
  -7  15   5 198.222 79.7795  12
  -7  15   4 668.432 138.251  15
  -7  15   4 703.220 147.845  12
  -7  15   3 415.499 118.338  15
  -7  15   3 67.5965 55.8370  12
  -7  15   2 1310.14 211.516  15
  -7  15   2 1263.36 199.075  12
  -7  15   1 3393.66 326.768  15
  -7  15   1 2611.37 261.233  12
  -7  15   0-115.263 99.7100  15
  -7  15   0 3.54212 45.5234  12
   7  15   1 1393.56 127.511  14
   7  15   2 844.045 101.367  14
   7  15   3 42.3385 34.5737  14
   7  15   4 568.536 79.4463  14
  -7  16   5 2348.22 218.476  12
  -7  16   4 63.4480 69.8256  15
  -7  16   4 40.5725 44.6691  12
  -7  16   3 688.680 134.285  15
  -7  16   3 453.727 106.586  12
  -7  16   2 201.749 82.2300  15
  -7  16   2 163.048 62.7813  12
  -7  16   1 902.864 153.302  15
  -7  16   1 738.038 118.587  12
  -7  16   0 281.684 93.9571  15
  -7  16  -1 97.2690 75.8369  15
  -7  16  -2 227.750 79.6222  15
  -8   0  13-13.2473 26.9533  16
  -8   0  12 9884.48 377.572  16
  -8   0  11-62.7446 59.2557  16
  -8   0  10 7651.31 384.727  16
  -8   0   9 115.090 64.7091  16
  -8   0   8 4616.24 323.116  16
  -8   0   7-10.6321 43.6661  16
  -8   0   7 107.128 68.8870  11
  -8   0   6 22436.1 1112.48   6
  -8   0   6 24031.5 775.961  11
  -8   0   5-50.0152 68.1197   6
  -8   0   5-19.7716 65.7025  11
  -8   0   4 29.5261 74.6372   6
  -8   0   4 77.6526 64.5875  11
  -8   0   3 83.7726 102.700   6
  -8   0   3 43.9349 64.6721  11
  -8   0   2 6221.47 474.961   5
  -8   0   2 6378.86 408.030  11
  -8   0   1-32.7264 88.0966   5
  -8   0   1-74.7577 61.1049  11
  -8   0   0 5680.32 478.994   5
  -8   0   0 5257.85 371.379  11
  -8   0  -1 87.1868 68.0515   5
  -8   0  -1 43.3638 59.2124  11
  -8   0  -2 19082.2 914.509   5
  -8   0  -2 18428.4 683.904  11
  -8   0  -3-83.0557 94.9714   5
  -8   0  -3 20.4958 50.0073  11
  -8   0  -4 7184.64 416.307  11
  -8   0  -5 14.2869 53.0064  11
  -8   0  -6 1452.05 177.388  11
   8   0   6 1881.69 200.858  16
   8   0   7 4.35886 49.2507  16
  -8   0  -7-43.2037 52.0029  11
  -8   0  -8 396.615 83.2335  11
  -8   0  -9 36.9634 33.5011  11
  -8  -1  13 3727.86 202.469  16
  -8   1  12 999.610 116.507  16
  -8  -1  12 1067.72 129.201  16
  -8   1  11 293.265 63.8628  16
  -8  -1  11 424.341 90.7624  16
  -8   1  10 5670.57 329.025  16
  -8  -1  10 6649.31 360.046  16
  -8   1   9 34381.3 838.174  16
  -8  -1   9 34443.5 860.700  16
  -8   1   8 769.288 132.556  16
  -8  -1   8 743.657 133.151  16
  -8   1   7 722.624 129.190  16
  -8  -1   7 655.294 115.890  16
  -8   1   7 735.711 146.326  11
  -8  -1   7 666.771 132.618  11
  -8   1   6 2757.27 387.402   6
  -8  -1   6 3257.31 431.593   6
  -8   1   6 3393.22 292.555  11
  -8  -1   6 3313.95 276.434  11
  -8   1   5 19405.2 1030.78   6
  -8  -1   5 20136.1 1059.72   6
  -8   1   5 20079.3 727.203  11
  -8  -1   5 19228.5 697.398  11
  -8   1   4 2612.25 373.699   6
  -8  -1   4 2232.34 352.212   6
  -8   1   4 2688.57 266.309  11
  -8  -1   4 2662.73 262.194  11
  -8   1   3 14172.8 838.095   6
  -8  -1   3 15104.4 880.359   6
  -8   1   3 15154.1 620.592  11
  -8  -1   3 14979.7 609.328  11
  -8   1   2 1933.64 314.752   6
  -8   1   2 2120.76 283.237   5
  -8   1   2 1987.31 233.110  11
  -8  -1   2 2206.60 241.177  11
  -8  -1   1 4362.95 407.101   5
  -8   1   1 4279.06 411.044   5
  -8   1   1 4076.20 332.533  11
  -8  -1   1 4627.73 346.009  11
  -8  -1   0 8134.35 562.826   5
  -8   1   0 8238.58 577.297   5
  -8   1   0 7847.29 449.542  11
  -8  -1   0 8513.01 466.914  11
  -8  -1  -1 12172.7 703.620   5
  -8   1  -1 11331.8 693.134   5
  -8   1  -1 10686.1 528.585  11
  -8  -1  -1 11502.8 547.732  11
  -8  -1  -2 1297.96 234.026   5
  -8   1  -2 1221.91 242.993   5
  -8   1  -2 1459.10 206.137  11
  -8  -1  -2 1183.72 182.220  11
  -8  -1  -3 4297.39 420.882   5
  -8   1  -3 4919.59 350.953  11
  -8  -1  -3 4890.03 349.571  11
  -8   1  -3 4776.79 456.985   5
  -8   1  -4 533.710 120.484  11
  -8  -1  -4 285.044 87.8143  11
  -8   1  -5 6331.26 375.031  11
  -8  -1  -5 6746.73 400.043  11
   8  -1   6 898.054 140.062  16
  -8   1  -6 801.185 128.591  11
  -8  -1  -6 890.151 140.407  11
  -8   1  -7 2748.92 216.758  11
  -8  -1  -7 2661.47 226.027  11
   8  -1   7 2803.43 233.972  16
  -8   1  -8 123.844 55.0370  11
  -8  -1  -8 19.0805 33.5126  11
  -8  -1  -9 1913.75 152.734  11
  -8  -2  13 65.0711 33.7256  16
  -8  -2  12 952.986 121.315  16
  -8  -2  11 27.0447 41.1421  16
  -8  -2  10 5481.41 330.903  16
  -8  -2   9 5502.64 339.450  16
  -8   2   8 4605.33 301.697  16
  -8  -2   8 4849.95 324.950  16
  -8   2   7 1166.26 159.498  16
  -8  -2   7 1743.17 194.119  16
  -8   2   7 1371.88 184.547  11
  -8  -2   7 1513.78 175.429  11
  -8   2   6 201.780 130.144   6
  -8  -2   6 66.8587 71.0670   6
  -8   2   6 54.0400 55.8754  11
  -8  -2   6 6.70201 71.5800  11
  -8   2   5 680.224 199.601   6
  -8  -2   5 927.083 235.644   6
  -8   2   5 807.473 145.568  11
  -8  -2   5 768.040 135.686  11
  -8   2   4 3665.86 440.192   6
  -8  -2   4 4557.62 497.884   6
  -8   2   4 3985.54 329.611  11
  -8  -2   4 3892.60 305.396  11
  -8   2   3 168.664 97.6385   6
  -8   2   3 208.943 101.049  11
  -8  -2   3 245.040 82.9843  11
  -8   2   2 14754.6 849.582   6
  -8   2   2 15630.9 768.871   5
  -8   2   2 14515.2 608.938  11
  -8  -2   2 15863.3 622.955  11
  -8   2   1 4968.61 492.934   6
  -8  -2   1 5853.41 465.766   5
  -8   2   1 5991.06 496.320   5
  -8   2   1 5636.43 381.792  11
  -8  -2   1 6029.49 390.554  11
  -8  -2   0 2745.96 325.092   5
  -8   2   0 2838.44 348.098   5
  -8   2   0 2555.74 261.247  11
  -8  -2   0 2528.73 260.094  11
  -8  -2  -1 1715.29 261.362   5
  -8   2  -1 1820.82 282.261   5
  -8   2  -1 1518.91 197.327  11
  -8  -2  -1 1718.02 216.590  11
  -8  -2  -2 2635.69 327.862   5
  -8   2  -2 2282.27 245.246  11
  -8  -2  -2 2751.55 268.063  11
  -8   2  -2 2921.23 361.608   5
  -8   2  -3 5345.46 364.454  11
  -8  -2  -3 5558.76 370.990  11
  -8   2  -3 5017.19 470.636   5
  -8   2  -4 190.711 77.2951  11
  -8  -2  -4 158.979 69.3941  11
  -8   2  -5 13751.9 539.650  11
  -8  -2  -5 14381.2 587.311  11
   8  -2   6 94.3287 42.8619  16
  -8   2  -6 209.700 74.5963  11
  -8  -2  -6 77.1081 60.5738  11
  -8  -2  -7 5518.29 336.119  11
   8  -2   7 5215.16 317.494  16
  -8  -2  -8 46.5189 35.6886  11
  -8  -2  -9 1581.11 141.007  11
  -8  -3  13 485.095 72.7899  16
  -8  -3  12 549.601 95.3899  16
  -8  -3  11 1301.49 149.459  16
  -8  -3  10 2139.83 200.078  16
  -8  -3   9 3127.30 249.974  16
  -8  -3   8 11177.3 492.680  16
  -8  -3   7 15.8477 40.9522  16
  -8   3   7 57.6720 64.2904  11
  -8   3   6 749.147 210.116   6
  -8  -3   6 891.396 244.785   6
  -8   3   6 804.886 149.831  11
  -8   3   5 6145.79 563.404   6
  -8  -3   5 7098.75 623.214   6
  -8   3   5 6778.85 419.507  11
  -8  -3   5 6865.42 382.838  11
  -8   3   4 10643.4 743.419   6
  -8  -3   4 10814.0 762.823   6
  -8   3   4 10004.2 511.982  11
  -8  -3   4 10399.3 478.722  11
  -8   3   3 2641.39 363.082   6
  -8   3   3 2735.26 328.298   5
  -8   3   3 2500.39 258.408  11
  -8  -3   3 2562.57 253.690  11
  -8   3   2 3543.03 428.155   6
  -8   3   2 4176.33 409.229   5
  -8   3   2 3579.77 308.582  11
  -8  -3   2 3737.50 300.006  11
  -8   3   1 596.282 177.624   6
  -8   3   1 807.292 180.111   5
  -8   3   1 867.513 165.951  11
  -8  -3   1 804.886 152.288  11
  -8   3   0 3310.84 295.674  11
  -8   3   0 3989.00 421.299   5
  -8  -3   0 3356.28 295.057  11
  -8   3  -1 96.3470 78.1688   5
  -8   3  -1 58.4060 80.2868  11
  -8  -3  -1 149.969 77.0836  11
  -8   3  -2 3113.03 286.540  11
  -8  -3  -2 3872.63 313.371  11
  -8   3  -2 3305.73 386.733   5
  -8   3  -3 73.7835 74.5797   5
  -8   3  -3 142.835 85.6300  11
  -8  -3  -3 212.965 81.2745  11
  -8   3  -4 6891.91 394.541  11
  -8  -3  -4 7985.20 440.876  11
  -8   3  -5 1048.53 144.342  11
  -8  -3  -5 1061.22 161.867  11
  -8  -3  -6 488.506 117.711  11
  -8  -3  -7 4653.40 305.401  11
  -8  -3  -8 78.6033 53.1206  11
  -8  -3  -9 669.976 94.2425  11
  -8  -4  13 1950.08 136.569  16
  -8  -4  12 1134.76 121.245  16
  -8   4  12 708.569 110.110  10
  -8  -4  11 148.948 58.4956  16
  -8  -4  10 10661.6 443.881  16
  -8  -4   9 2864.54 236.815  16
  -8  -4   8 10363.6 456.632  16
  -8  -4   7 673.223 119.507  16
  -8   4   6-38.2169 69.9927  11
  -8   4   5 1091.72 243.010   6
  -8  -4   5 723.484 198.577   6
  -8   4   5 880.860 154.478  11
  -8   4   4 807.690 206.883   6
  -8  -4   4 758.665 213.949   6
  -8   4   4 646.207 133.587  11
  -8   4   3 43.1487 70.2475   6
  -8   4   3 257.762 124.584   5
  -8   4   3 175.919 93.3293  11
  -8  -4   3 206.269 121.703  11
  -8   4   2 2673.87 330.688   5
  -8   4   2 2538.01 259.269  11
  -8  -4   2 2462.94 233.665  11
  -8   4   1 12457.4 731.821   5
  -8   4   1 11828.4 556.030  11
  -8  -4   1 11927.5 526.157  11
  -8   4   0 5972.63 397.089  11
  -8   4   0 6451.19 545.100   5
  -8  -4   0 6229.90 384.645  11
  -8   4  -1 1703.86 217.376  11
  -8  -4  -1 2065.00 227.228  11
  -8   4  -1 2028.31 308.529   5
  -8   4  -2 12416.1 576.148  11
  -8  -4  -2 14600.3 596.710  11
  -8   4  -2 13092.0 776.139   5
  -8   4  -3 885.426 157.640  11
  -8  -4  -3 1119.38 169.027  11
  -8  -4  -4 8509.98 445.956  11
  -8  -4  -5 164.484 70.6221  11
  -8  -4  -6 1099.68 152.956  11
  -8  -4  -7 1426.65 176.348  11
  -8  -4  -8 45.3449 55.1835  11
  -8  -4  -9 34.4386 31.4409  11
  -8  -5  12 1093.88 113.468  16
  -8   5  12 996.493 129.141  10
  -8  -5  11-10.1554 45.4881  16
  -8   5  11-33.8255 54.0482  10
  -8  -5  10 31.1336 45.5079  16
  -8  -5   9 24477.4 664.901  16
  -8  -5   8 165.599 63.8057  16
  -8  -5   7 276.890 86.7270  16
  -8   5   6 1602.68 202.478  11
  -8   5   5 15778.9 907.482   6
  -8  -5   5 16899.2 908.764   6
  -8   5   5 18159.3 800.535  12
  -8   5   5 16866.1 650.080  11
  -8   5   4 15959.4 904.201   6
  -8  -5   4 15869.8 895.767   6
  -8   5   4 17368.5 806.323  12
  -8   5   4 16698.6 653.668  11
  -8   5   3 12143.0 712.157   5
  -8   5   3 11800.8 553.140  11
  -8   5   2 347.809 115.190   5
  -8   5   2 211.597 81.0185  11
  -8  -5   2 304.267 79.2165  11
  -8   5   1 36.2837 82.7165   5
  -8   5   1 293.887 108.225  11
  -8  -5   1 253.802 88.3610  11
  -8   5   0 541.121 168.494   5
  -8   5   0 646.850 136.095  11
  -8  -5   0 671.218 125.016  11
  -8   5  -1 17350.1 834.263   9
  -8   5  -1 15088.9 627.593  11
  -8  -5  -1 16721.8 627.099  11
  -8   5  -1 16582.1 880.861   5
  -8   5  -2 6892.08 412.383  11
  -8  -5  -2 7240.97 417.759  11
  -8  -5  -3 12376.1 546.782  11
  -8  -5  -4 201.444 61.4643  11
  -8  -5  -5 698.588 132.871  11
  -8  -5  -6 708.973 129.166  11
  -8  -5  -7 1660.85 179.249  11
  -8  -5  -8 498.605 94.0466  11
  -8  -5  -9 2939.91 184.574  11
  -8  -6  12 3235.41 178.726  16
  -8   6  12 3254.61 227.771  10
  -8  -6  11 299.129 59.7968  16
  -8   6  11 208.728 74.3720  10
  -8  -6  10 1062.71 126.583  16
  -8  -6   9 440.599 88.7318  16
  -8  -6   8 2485.51 209.404  16
  -8  -6   7 5946.83 331.301  16
  -8  -6   6 51553.2 1000.24  16
  -8   6   6 53381.9 1350.68  12
  -8   6   6 52057.9 1131.92  11
  -8   6   5 214.079 96.8206  12
  -8   6   5 224.089 73.9558  11
  -8  -6   4 2310.52 342.952   6
  -8   6   4 2197.63 296.872  12
  -8   6   4 2190.44 236.148  11
  -8   6   3 8556.61 585.898  12
  -8   6   3 9281.05 630.097   5
  -8   6   3 8981.69 482.747  11
  -8   6   2 51058.5 1509.15   5
  -8   6   2 51628.4 1181.00  11
  -8   6   2 47517.4 1865.59   7
  -8   6   1 549.297 161.761   5
  -8   6   1 572.048 129.826  11
  -8  -6   1 602.790 116.558  11
  -8   6   0 10609.0 640.342   9
  -8   6   0 8974.52 485.271  11
  -8   6   0 10244.7 702.617   5
  -8  -6   0 9116.92 440.227  11
  -8   6  -1 458.023 152.591   9
  -8  -6  -1 295.729 87.6977  11
  -8   6  -2 9658.61 648.674   9
  -8  -6  -2 10574.5 492.368  11
  -8  -6  -3 3758.26 297.846  11
  -8  -6  -4 9697.13 467.137  11
  -8  -6  -5 244.447 78.5662  11
  -8  -6  -6 4296.61 290.240  11
  -8  -6  -7 352.675 80.6820  11
  -8  -6  -8 106.362 46.2170  11
  -8   6  -9 144.460 66.1187   9
  -8  -6  -9 89.6800 41.0654  11
  -8  -7  12 2085.72 133.245  16
  -8   7  12 2237.15 180.818  10
  -8  -7  11 477.104 73.4380  16
  -8   7  11 610.438 109.211  10
  -8  -7  10 144.727 43.3069  16
  -8  -7   9 4846.54 270.843  16
  -8  -7   8 887.453 126.419  16
  -8  -7   7 560.465 100.740  16
  -8  -7   6 1978.76 195.298  16
  -8   7   6 2032.28 271.224  12
  -8   7   5 265.658 117.341  12
  -8   7   5 305.210 92.2529  11
  -8   7   4 1675.86 256.872  12
  -8   7   4 1692.82 202.886  11
  -8   7   3 1070.88 215.396  12
  -8   7   3 1008.51 166.033  11
  -8   7   2 1276.16 218.036   9
  -8   7   2 937.330 161.577  11
  -8   7   1 3863.40 383.008   9
  -8   7   1 3347.74 299.582  11
  -8   7   0 1895.10 276.857   9
  -8   7  -1 5407.74 475.586   9
  -8  -7  -1 5055.42 326.478  11
  -8   7  -2 488.169 163.633   9
  -8  -7  -2 192.169 62.9337  11
  -8   7  -3 195.799 111.017   9
  -8  -7  -3 344.618 101.229  11
  -8   7  -4 3888.88 411.072   9
  -8  -7  -4 3404.70 268.539  11
  -8  -7  -5 3057.52 246.530  11
  -8  -7  -6 56.6527 46.8657  11
  -8  -7  -7 2143.22 183.819  11
  -8   7  -8 163.621 73.2669   9
  -8  -7  -8 56.9451 41.8609  11
  -8   7  -9 1274.01 140.762   9
  -8  -7  -9 1585.42 122.753  11
  -8  -8  11 818.527 89.0787  16
  -8   8  11 841.281 125.999  10
  -8  -8  10 1036.66 111.668  16
  -8   8  10 1049.03 153.700  10
  -8  -8   9 2697.26 192.230  16
  -8  -8   8 590.235 93.7126  16
  -8  -8   7 6201.58 316.752  16
  -8   8   7 6379.36 437.366  12
  -8  -8   6 2360.56 199.503  16
  -8   8   6 2351.77 284.622  12
  -8   8   5 1507.97 236.518  12
  -8   8   4 6026.21 479.259  12
  -8   8   4 5838.57 378.386  11
  -8   8   3 5426.47 473.686  12
  -8   8   3 5143.88 358.811  11
  -8   8   2 562.203 156.646   9
  -8   8   2 483.503 156.240  12
  -8   8   1 27716.6 1042.34   9
  -8   8   1 26672.8 1122.76  12
  -8   8   0 8686.40 585.710   9
  -8   8  -1 3005.64 353.704   9
  -8   8  -2 129.123 109.141   9
  -8  -8  -2 6.32052 54.8127  11
  -8   8  -3 598.034 168.463   9
  -8  -8  -3 619.198 119.002  11
  -8   8  -4 1818.19 283.335   9
  -8  -8  -4 2056.70 209.436  11
  -8   8  -5 81.9598 85.1040   9
  -8  -8  -5 122.327 52.7123  11
  -8   8  -6 4449.82 382.038   9
  -8  -8  -6 4685.65 285.180  11
  -8   8  -7 1058.87 169.659   9
  -8  -8  -7 1273.96 141.945  11
  -8   8  -8 311.644 83.9793   9
  -8  -8  -8 307.046 66.6470  11
  -8  -9  11 9.91818 21.5506  16
  -8   9  11 24.7192 35.5612  10
  -8  -9  10 224.157 47.2917  16
  -8   9  10 214.925 69.5373  10
  -8  -9   9 7180.57 292.295  16
  -8   9   9 6627.46 388.556  10
  -8  -9   8 2514.95 183.911  16
  -8  -9   7 145.129 55.9644  16
  -8   9   7 67.1243 63.1559  12
  -8  -9   6 4425.38 265.885  16
  -8   9   6 4995.10 399.607  12
  -8  -9   5 8357.50 371.927  16
  -8   9   5 8340.55 545.055  12
  -8   9   4 5021.10 420.249  15
  -8   9   4 5029.63 439.323  12
  -8   9   3 6030.12 503.103  12
  -8   9   2 564.490 166.976  12
  -8   9   1 989.937 198.563   9
  -8   9   1 698.714 206.090  12
  -8   9   0 13909.4 737.551   9
  -8   9   0 12257.7 766.142  12
  -8   9  -1 7223.46 541.424   9
  -8   9  -1 5757.31 524.478  12
  -8   9  -2 41.7611 82.5635   9
  -8   9  -2 324.563 139.339  12
  -8   9  -3 3520.55 372.269   9
  -8  -9  -3 3903.92 271.113  11
  -8   9  -4 853.067 198.106   9
  -8   9  -4 796.960 160.091  12
  -8  -9  -4 968.290 135.277  11
  -8   9  -5 283.424 116.887   9
  -8  -9  -5 495.353 97.8903  11
  -8   9  -6 2948.97 291.570   9
  -8  -9  -6 3080.36 212.520  11
  -8   9  -7 2777.55 244.057   9
  -8  -9  -7 3078.88 192.960  11
  -8   9  -8 4355.30 253.840   9
  -8 -10  10 3114.35 156.544  16
  -8  10  10 3127.78 230.949  10
  -8 -10   9 108.030 37.6312  16
  -8  10   9 112.756 68.7878  10
  -8 -10   8 7832.65 303.504  16
  -8  10   8 7087.18 409.313  10
  -8  10   8 7483.71 418.674  12
  -8 -10   7 1274.94 131.305  16
  -8  10   7 1405.02 195.252  12
  -8 -10   6 19006.9 524.178  16
  -8  10   6 20699.6 794.435  15
  -8  10   6 18976.0 756.839  12
  -8  10   5 2234.20 275.259  15
  -8  10   5 2279.60 281.490  12
  -8  10   4 2892.73 326.331  15
  -8  10   4 2656.24 316.713  12
  -8  10   3 14741.3 776.018  12
  -8  10   2 5540.06 492.695  12
  -8  10   1 5615.22 469.617   9
  -8  10   1 4809.83 478.211  12
  -8  10   0 11688.3 675.575   9
  -8  10   0 10923.3 705.247  12
  -8  10  -1 782.187 200.331   9
  -8  10  -1 611.182 181.102  12
  -8  10  -2 16432.4 796.164   9
  -8  10  -2 15062.5 753.382  12
  -8  10  -3 5058.69 438.026   9
  -8  10  -3 4378.95 379.320  12
  -8  10  -4 123.939 88.8714   9
  -8  10  -5 5483.12 395.220   9
  -8 -10  -5 5688.31 281.983  11
  -8  10  -6 3481.50 285.582   9
  -8 -10  -6 3536.83 209.989  11
  -8  10  -7 193.256 67.4259   9
  -8  11  10 1940.57 169.870  10
  -8  11   9 285.774 76.8020  10
  -8  11   8 1133.31 158.810  10
  -8  11   8 1206.20 162.332  12
  -8  11   7 2294.14 232.735  10
  -8  11   7 2615.58 256.287  12
  -8  11   6 3160.43 303.680  15
  -8  11   6 3083.14 298.911  12
  -8  11   5 5625.36 422.249  15
  -8  11   5 5460.33 417.939  12
  -8  11   4 6199.40 456.840  15
  -8  11   4 6226.76 473.078  12
  -8  11   3 152.393 76.3943  15
  -8  11   3 343.688 139.530  12
  -8  11   2 541.905 175.653  12
  -8  11   1 1027.74 220.806  12
  -8  11   0 2545.70 319.671   9
  -8  11   0 2098.80 302.027  12
  -8  11  -1 1823.03 276.230   9
  -8  11  -1 1558.07 248.130  12
  -8  11  -2 499.300 146.712   9
  -8  11  -2 337.511 117.908  12
  -8  11  -3 4.70625 76.1032   9
  -8  11  -3 56.2584 58.7922  12
  -8  11  -4 170.749 76.2757   9
  -8  11  -5 829.314 152.368   9
  -8  11  -6 44.5171 42.5934   9
  -8  12   9 289.230 67.6223  10
  -8  12   8 639.836 113.711  10
  -8  12   8 544.653 104.556  12
  -8  12   7 537.628 114.758  10
  -8  12   7 317.364 92.8092  12
  -8  12   6 2471.23 237.927  10
  -8  12   6 3294.55 297.980  15
  -8  12   6 2903.65 272.037  12
  -8  12   5 36.4987 66.5152  15
  -8  12   5 15.0627 65.5378  12
  -8  12   4 72.3249 65.7544  15
  -8  12   4-13.9375 91.4544  12
  -8  12   3 997.108 188.239  15
  -8  12   3 1201.74 214.290  12
  -8  12   2 1481.08 243.284  12
  -8  12   1 1614.85 254.352  12
  -8  12   0 1063.29 207.431  12
  -8  12  -1 1218.33 205.099  12
  -8  12  -2 1880.71 252.317   9
  -8  12  -2 1408.42 197.689  12
  -8  12  -3-12.1425 77.1528   9
  -8  12  -4-35.2281 81.4311   9
  -8  12  -5 897.096 137.647   9
   8  12   6 103.323 38.1972  14
  -8  13   7 1858.84 192.860  12
  -8  13   6 5142.10 342.507  12
  -8  13   5 165.594 83.0783  15
  -8  13   5 107.651 79.3998  12
  -8  13   4 384.238 123.871  15
  -8  13   4 152.915 79.7928  12
  -8  13   3 734.744 144.082  15
  -8  13   3 683.513 159.374  12
  -8  13   2 468.521 134.171  15
  -8  13   2 270.928 111.196  12
  -8  13   1 124.193 86.9479  12
  -8  13   0 17197.8 720.824  12
   8  13   1 1087.40 116.814  14
  -8  13  -1 853.095 153.413  12
   8  13   2 5379.18 265.875  14
   8  13   3 42.8243 32.0064  14
   8  13   4 1116.35 111.471  14
  -8  14   6 1621.83 179.914  12
  -8  14   5 1441.36 181.594  15
  -8  14   5 1347.45 179.112  12
  -8  14   4 311.141 86.8537  15
  -8  14   4 221.623 86.6949  12
  -8  14   3 87.5626 69.3969  15
  -8  14   3-42.8787 68.1578  12
  -8  14   2 615.875 138.733  15
  -8  14   2 850.506 164.991  12
  -8  14   1 4371.75 348.992  15
  -8  14   1 4025.46 322.743  12
  -8  14   0 245.465 105.588  15
  -8  14   0 217.568 83.2302  12
  -8  14  -1 9086.28 398.076  12
   8  14   2 138.277 43.7035  14
   8  14   3 235.857 48.8990  14
  -8  15   4 4708.95 301.942  15
  -8  15   4 4359.29 295.334  12
  -8  15   3 366.303 100.335  15
  -8  15   3 369.928 96.6591  12
  -8  15   2 607.144 121.539  15
  -8  15   2 543.434 109.611  12
  -8  15   1 186.630 66.4887  15
  -8  15   1 172.362 63.7436  12
  -8  15   0 1551.92 187.280  15
  -8  15  -1 1825.81 189.917  15
  -9   0  12 428.064 66.6991  16
  -9   0  11-5.39139 35.0198  16
  -9   0  10 1038.85 131.278  16
  -9   0   9 31.0740 37.2960  16
  -9   0   8 6435.68 373.451  16
  -9   0   7-29.7345 53.8575  16
  -9   0   7 88.9858 65.8398  11
  -9   0   6 5104.87 360.971  11
  -9   0   5-95.6236 78.8483  11
  -9   0   4 386.714 123.667  11
  -9   0   3 68.3547 76.7240  11
  -9   0   2 62380.3 1878.09   6
  -9   0   2 72985.5 1420.23  11
  -9   0   1 200.051 178.893  11
  -9   0   0 3616.69 315.845  11
  -9   0  -1 32.8605 82.7475  11
  -9   0  -2 3744.83 316.915  11
  -9   0  -3-34.2822 61.6461  11
  -9   0  -4 4792.13 323.610  11
  -9   0  -5-45.4250 54.3379  11
  -9   0  -6 433.417 95.6658  11
  -9   0  -7 35.5899 41.4776  11
  -9   0  -8 134.622 43.5704  11
  -9  -1  12 3299.91 187.404  16
  -9  -1  11 1294.66 136.943  16
  -9   1  10 4675.55 271.252  16
  -9  -1  10 5069.37 295.229  16
  -9   1   9 160.539 64.0400  16
  -9  -1   9 199.855 83.3726  16
  -9   1   8 4238.41 293.321  16
  -9  -1   8 3853.46 284.363  16
  -9   1   7 2914.01 251.590  16
  -9  -1   7 3113.47 263.123  16
  -9   1   7 3570.30 298.500  11
  -9  -1   7 3262.82 265.989  11
  -9   1   6 4547.91 345.370  11
  -9  -1   6 4729.50 335.644  11
  -9   1   5 359.101 105.396  11
  -9  -1   5 430.808 110.707  11
  -9   1   4 12609.8 596.166  11
  -9  -1   4 12584.3 576.826  11
  -9   1   3 2466.24 267.987  11
  -9  -1   3 2485.45 259.630  11
  -9   1   2 2798.99 421.255   6
  -9   1   2 3793.07 359.666  11
  -9  -1   2 3109.02 296.297  11
  -9   1   1 1946.32 236.298  11
  -9  -1   1 8818.02 508.530  11
  -9   1   0 24640.8 834.768  11
  -9  -1   0 21641.4 760.858  11
  -9   1  -1 378.698 120.044  11
  -9  -1  -1 210.013 97.1890  11
  -9   1  -2 658.930 138.143  11
  -9  -1  -2 732.025 143.499  11
  -9   1  -3 601.595 133.898  11
  -9  -1  -3 617.960 130.620  11
  -9   1  -4 399.992 114.072  11
  -9  -1  -4 389.769 107.754  11
  -9   1  -5 4188.00 284.248  11
  -9  -1  -5 4150.52 291.068  11
  -9   1  -6 498.856 97.7138  11
  -9  -1  -6 477.954 91.9051  11
  -9   1  -7 105.380 43.4172  11
  -9  -1  -7 141.421 52.8891  11
  -9  -1  -8 1907.45 146.753  11
  -9  -2  12 1230.57 116.145  16
  -9  -2  11 1623.89 150.145  16
  -9  -2  10 191.290 63.6340  16
  -9  -2   9 676.879 119.860  16
  -9  -2   8 11.1198 47.7741  16
  -9   2   7 22247.9 676.959  16
  -9  -2   7 22546.6 696.904  16
  -9   2   7 23824.6 781.617  11
  -9  -2   7 22351.1 658.760  11
  -9   2   6 2037.22 209.070  16
  -9   2   6 2434.43 254.690  11
  -9  -2   6 2281.53 226.887  11
  -9   2   5 5298.59 380.271  11
  -9  -2   5 4920.32 342.120  11
  -9   2   4-18.5960 89.1233  11
  -9  -2   4-53.0127 72.3150  11
  -9   2   3 117443. 1871.27  11
  -9  -2   3 121417. 1787.90  11
  -9   2   2 499.182 134.151  11
  -9  -2   2 895.341 177.232  11
  -9   2   1 20586.4 752.854  11
  -9  -2   1 21609.1 751.404  11
  -9   2   0 997.134 182.380  11
  -9  -2   0 685.774 134.447  11
  -9   2  -1 9192.13 495.839  11
  -9  -2  -1 9455.72 495.068  11
  -9   2  -2-0.93886 56.6132  11
  -9  -2  -2 39.5934 50.2320  11
  -9   2  -3 19666.8 674.916  11
  -9  -2  -3 22435.7 724.891  11
  -9   2  -4 183.802 80.1379  11
  -9  -2  -4 249.267 94.0654  11
  -9   2  -5 783.441 125.932  11
  -9  -2  -5 865.960 135.200  11
  -9   2  -6 1386.03 148.864  11
  -9  -2  -6 1394.40 158.571  11
  -9  -2  -7 3514.29 224.985  11
  -9  -2  -8 187.637 51.9668  11
  -9  -3  12 147.134 44.6879  16
  -9  -3  11 537.523 83.7550  16
  -9   3  11 507.467 94.1223  10
  -9  -3  10 1887.73 175.192  16
  -9  -3   9 1011.55 141.180  16
  -9  -3   8 6986.54 370.345  16
  -9  -3   7 7249.93 390.371  16
  -9   3   7 7937.16 447.112  11
  -9   3   6 28540.4 871.532  11
  -9  -3   6 26887.1 732.650  11
  -9   3   5 795.916 148.835  11
  -9  -3   5 763.850 125.412  11
  -9   3   4 25853.6 849.966  11
  -9  -3   4 26092.8 775.861  11
  -9   3   3 4033.70 336.334  11
  -9  -3   3 4940.99 342.008  11
  -9   3   2 6577.67 431.091  11
  -9  -3   2 11031.0 593.379  11
  -9   3   1 5545.12 397.475  11
  -9  -3   1 5203.39 361.317  11
  -9   3   0 10008.0 514.735  11
  -9  -3   0 10314.8 514.870  11
  -9  -3  -1 1299.89 187.481  11
  -9   3  -1 1063.12 174.872  11
  -9   3  -2 2183.38 238.400  11
  -9  -3  -2 2187.55 236.105  11
  -9   3  -3 56.9332 54.0780  11
  -9  -3  -3 12.9127 64.0551  11
  -9   3  -4 16427.3 572.431  11
  -9  -3  -4 18934.3 637.824  11
  -9   3  -5 54.1961 39.2266  11
  -9  -3  -5 76.9320 67.4265  11
  -9  -3  -6 2240.90 200.585  11
  -9  -3  -7 5.08695 35.7777  11
  -9  -3  -8 3170.74 185.765  11
  -9  -4  12 11.1022 23.0568  16
  -9  -4  11 163.237 50.9518  16
  -9   4  11 20.6429 46.2549  10
  -9  -4  10 1940.43 167.605  16
  -9  -4   9 1241.67 147.737  16
  -9  -4   8 424.579 94.7812  16
  -9  -4   7 1988.88 199.260  16
  -9   4   6 916.408 157.692  11
  -9   4   5 1819.27 220.105  11
  -9   4   4 2815.98 335.471  12
  -9   4   4 2426.63 260.748  11
  -9  -4   4 3191.98 264.695  11
  -9  -4   3 2053.53 234.964  11
  -9   4   3 100.852 58.7021  11
  -9   4   2 8154.58 480.233  11
  -9  -4   2 8978.32 453.862  11
  -9   4   1 1333.79 198.275  11
  -9  -4   1 1378.07 187.298  11
  -9   4   0 1096.24 198.655  11
  -9  -4   0 1062.43 162.257  11
  -9   4  -1 5297.69 365.007  11
  -9  -4  -1 5372.81 362.267  11
  -9   4  -2 1281.90 184.768  11
  -9  -4  -2 1569.75 194.639  11
  -9   4  -3 11.6228 68.0735   9
  -9   4  -3 67.8715 59.8063  11
  -9  -4  -3 103.421 74.6024  11
  -9  -4  -4 619.827 126.975  11
  -9  -4  -5 3395.78 254.749  11
  -9  -4  -6 1037.35 138.461  11
  -9  -4  -7 34.2256 35.8785  11
  -9   4  -8 43.4578 39.1478   9
  -9  -4  -8-34.2557 29.7927  11
  -9  -5  11 65.1694 31.1616  16
  -9   5  11 46.8225 48.5027  10
  -9  -5  10 44.2817 35.2117  16
  -9  -5   9 2659.30 208.934  16
  -9  -5   8 48.5276 42.3992  16
  -9  -5   7 311.926 82.3085  16
  -9  -5   6 2978.64 239.973  16
  -9   5   6 2725.08 258.381  11
  -9   5   5 833.011 174.627  12
  -9   5   5 814.684 147.082  11
  -9   5   4 819.599 185.196  12
  -9   5   4 890.167 158.839  11
  -9   5   3 10527.1 534.800  11
  -9  -5   3 10226.5 454.687  11
  -9   5   2 15.4793 57.9241  11
  -9  -5   2 34.1159 47.9394  11
  -9   5   1 15235.8 641.921  11
  -9  -5   1 14134.5 561.872  11
  -9   5   0 50.0924 62.4012  11
  -9  -5   0 167.237 72.1843  11
  -9   5  -1 342.616 107.224  11
  -9  -5  -1 384.950 107.727  11
  -9   5  -2 130.689 132.781   9
  -9   5  -2 392.651 143.630  11
  -9  -5  -2 105.417 61.0928  11
  -9   5  -3 1415.01 225.290   9
  -9  -5  -3 1088.91 159.220  11
  -9   5  -4 522.119 135.789   9
  -9  -5  -4 356.476 102.212  11
  -9   5  -5 5527.03 405.605   9
  -9  -5  -5 5450.86 311.972  11
  -9   5  -6 1125.89 179.128   9
  -9  -5  -6 915.109 124.730  11
  -9   5  -7 254.067 81.6327   9
  -9  -5  -7 389.761 78.7833  11
  -9  -5  -8 5.43420 24.7683  11
  -9  -6  11 271.234 53.7082  16
  -9   6  11 243.569 70.9052  10
  -9  -6  10 5711.93 260.140  16
  -9  -6   9 869.797 114.481  16
  -9  -6   8 204.165 62.2740  16
  -9  -6   7 2145.33 193.971  16
  -9  -6   6 10350.8 431.920  16
  -9   6   5 17.3833 137.856  12
  -9   6   5 0.70183 56.1041  11
  -9   6   4 1624.34 246.621  12
  -9   6   4 1499.56 199.866  11
  -9   6   3 19524.8 881.331  12
  -9   6   3 18407.1 698.153  11
  -9   6   2 2000.68 230.924  11
  -9   6   1 5984.52 399.786  11
  -9  -6   1 5615.73 341.966  11
  -9   6   0 413.972 106.537  11
  -9  -6   0 340.651 90.2366  11
  -9   6  -1 8907.46 550.738   9
  -9  -6  -1 8467.47 427.625  11
  -9   6  -2-12.8277 64.7981   9
  -9  -6  -2 82.6018 54.5513  11
  -9   6  -3 591.243 158.528   9
  -9  -6  -3 688.033 122.205  11
  -9   6  -4 101.123 79.5347   9
  -9  -6  -4 173.498 67.4372  11
  -9   6  -5 643.668 141.431   9
  -9  -6  -5 575.016 106.615  11
  -9   6  -6 190.885 68.4187   9
  -9  -6  -6 324.725 74.6882  11
  -9   6  -7 1496.42 168.161   9
  -9  -6  -7 1594.34 141.927  11
  -9  -7  11 24.6840 21.9602  16
  -9   7  11-2.85806 38.0561  10
  -9  -7  10 3287.61 186.198  16
  -9   7  10 3146.38 243.987  10
  -9  -7   9 4237.94 232.873  16
  -9  -7   8 522.877 89.0984  16
  -9  -7   7 89.3947 44.6363  16
  -9  -7   6 2363.45 208.679  16
  -9   7   6 2010.89 246.386  12
  -9   7   5 1291.74 212.120  12
  -9   7   4 30611.0 1056.27  12
  -9   7   4 29106.0 846.600  11
  -9   7   3 2442.09 319.187  12
  -9   7   3 2501.77 252.734  11
  -9   7   2 6712.15 527.115  12
  -9   7   2 6203.45 396.571  11
  -9   7   1 680.066 130.531  11
  -9   7   0 7842.82 518.404   9
  -9  -7   0 7091.41 372.661  11
  -9   7  -1 880.625 182.828   9
  -9  -7  -1 679.414 123.219  11
  -9   7  -2 731.184 162.747   9
  -9  -7  -2 901.188 137.065  11
  -9   7  -3 192.412 106.092   9
  -9  -7  -3 243.547 69.1598  11
  -9   7  -4 15.3796 57.4358   9
  -9  -7  -4 64.2073 46.0344  11
  -9   7  -5 1278.98 194.773   9
  -9  -7  -5 1231.67 142.002  11
  -9   7  -6 194.336 76.6023   9
  -9  -7  -6 263.764 69.3201  11
  -9   7  -7 36.9885 51.6636   9
  -9  -7  -7-15.8899 33.0033  11
  -9  -8  10 6305.14 236.544  16
  -9   8  10 6016.04 315.796  10
  -9  -8   9 111.138 43.6627  16
  -9  -8   8 2600.81 183.134  16
  -9  -8   7 2124.14 175.067  16
  -9  -8   6 133.451 66.1871  16
  -9   8   6-62.0741 68.3569  12
  -9  -8   5 1443.23 156.236  16
  -9   8   5 1291.03 210.067  12
  -9   8   4 2719.36 317.867  12
  -9   8   3 9576.37 615.530  12
  -9   8   3 9218.12 465.460  11
  -9   8   2 10609.7 663.765  12
  -9   8   2 10150.6 484.818  11
  -9   8   1 737.229 195.639  12
  -9   8   0 1479.41 228.062   9
  -9   8   0 1389.82 251.881  12
  -9   8  -1 1278.16 213.226   9
  -9   8  -1 1301.63 248.646  12
  -9   8  -2 425.462 124.813   9
  -9  -8  -2 350.761 86.4423  11
  -9   8  -3 327.775 110.833   9
  -9  -8  -3 239.244 71.8627  11
  -9   8  -4 1215.81 183.355   9
  -9   8  -4 1146.46 175.884  12
  -9  -8  -4 1220.76 140.092  11
  -9   8  -5 2620.98 251.504   9
  -9  -8  -5 2675.60 192.622  11
  -9   8  -6 1082.01 144.677   9
  -9  -8  -6 1209.75 120.591  11
  -9   9  10 35.1728 37.0614  10
  -9  -9   9 1719.87 125.716  16
  -9   9   9 1633.38 172.427  10
  -9  -9   8 4124.76 212.503  16
  -9  -9   7 414.142 84.7929  16
  -9   9   7 355.217 90.5371  12
  -9  -9   6 264.442 78.0256  16
  -9   9   6-34.7614 59.2288  12
  -9  -9   5 915.493 121.023  16
  -9   9   5 842.614 170.186  12
  -9  -9   4 3071.70 224.523  16
  -9   9   4 3309.77 337.206  12
  -9   9   3 183.207 108.037  12
  -9   9   2 1258.10 230.806  12
  -9   9   1 565.818 159.849  12
  -9   9   0 1144.02 202.967   9
  -9   9   0 1056.16 229.196  12
  -9   9  -1 911.771 180.639   9
  -9   9  -1 793.147 199.444  12
  -9   9  -2 1742.06 236.752   9
  -9   9  -2 1804.90 248.515  12
  -9   9  -3 7.36616 60.7477   9
  -9   9  -3-54.7029 81.4845  12
  -9   9  -4 5574.67 369.075   9
  -9   9  -4 4734.12 307.838  12
  -9  -9  -4 5728.89 274.171  11
  -9   9  -5 107.555 60.5684   9
  -9  -9  -5 68.2872 31.2025  11
  -9   9  -6 5.88080 31.8787   9
  -9  10   9 308.402 71.5676  10
  -9 -10   8 144.602 44.8680  16
  -9  10   8 10.9391 53.0023  10
  -9 -10   7 2139.84 154.458  16
  -9  10   7 1718.06 194.398  12
  -9 -10   6 229.781 51.9086  16
  -9  10   6 220.344 88.5216  12
  -9  10   5 95.5025 61.9134  12
  -9  10   4 1120.46 197.997  12
  -9  10   3 908.570 175.074  15
  -9  10   3 594.121 151.231  12
  -9  10   2 1788.12 266.609  12
  -9  10   1 247.703 113.592  12
  -9  10   0 1678.29 251.019  12
  -9  10  -1 312.789 117.993   9
  -9  10  -1 107.414 74.5702  12
  -9  10  -2 745.340 149.054   9
  -9  10  -2 472.783 116.440  12
  -9  10  -3 576.016 123.115   9
  -9  10  -3 849.708 146.736  12
  -9  10  -4 711.643 136.341   9
  -9  10  -5 626.357 108.548   9
  -9  11   8-2.27910 30.5684  10
  -9  11   7 56.1784 43.7759  10
  -9  11   7 133.092 58.2450  12
  -9  11   6 2189.30 209.506  10
  -9  11   6 2833.73 252.046  12
  -9  11   5 921.208 157.584  12
  -9  11   4 2314.24 238.966  15
  -9  11   4 2132.76 249.117  12
  -9  11   3 1922.79 232.051  15
  -9  11   3 2034.28 263.981  12
  -9  11   2 3506.01 316.253  15
  -9  11   2 3372.69 340.407  12
  -9  11   1 5382.97 423.329  12
  -9  11   0 46.5660 66.6994  12
  -9  11  -1 153.020 79.6183  12
  -9  11  -2 578.335 129.610   9
  -9  11  -2 630.301 116.660  12
  -9  11  -3 818.861 138.295   9
  -9  11  -3 595.842 102.086  12
  -9  11  -4 221.744 70.5568   9
  -9  12   6 2344.96 213.122  12
  -9  12   5 290.496 95.7283  12
  -9  12   4-50.5753 67.2306  15
  -9  12   4-81.0453 69.8961  12
  -9  12   3 10183.2 489.739  15
  -9  12   3 10311.7 537.068  12
  -9  12   2 4611.35 337.808  15
  -9  12   2 4564.44 365.432  12
  -9  12   1 17.3103 77.0760  15
  -9  12   1 20.4992 62.4573  12
  -9  12   0 742.119 140.987  12
  -9  12  -1 2757.87 243.396  12
   9  12   2 3992.75 194.675  14
  -9  12  -2 4416.81 267.873  12
   9  12   3 227.644 46.9979  14
  -9  13   5 3434.05 253.887  12
  -9  13   4 7064.00 355.469  15
  -9  13   4 6987.91 382.772  12
  -9  13   3 2882.73 237.151  15
  -9  13   3 2527.36 240.145  12
  -9  13   2 2606.60 232.897  15
  -9  13   2 2372.95 240.360  12
  -9  13   1 678.167 121.866  15
  -9  13   1 655.707 127.145  12
  -9  13   0 4211.96 293.039  15
  -9  13   0 3880.77 270.289  12
 -10   0  10 13926.5 408.201  16
 -10   0   9-25.5188 32.5522  16
 -10   0   8-4.79501 38.2296  16
 -10   0   7 3.11457 43.6519  16
 -10   0   6 341.171 89.2291  16
 -10   0   6 324.162 85.6804  11
 -10   0   5-58.1801 65.6756  11
 -10   0   4 1031.50 162.545  11
 -10   0   3-85.0118 75.3411  11
 -10   0   2 5549.98 391.254  11
 -10   0   1 138.545 86.3541  11
 -10   0   0 297.215 99.0904  11
 -10   0  -1-35.5276 67.5988  11
 -10   0  -2 6718.11 384.539  11
 -10   0  -3 4.28335 53.6606  11
 -10   0  -4 5833.87 317.611  11
 -10   0  -5-17.2902 37.1071  11
 -10   0  -6-29.7005 38.4074  11
 -10  -1  10 2047.53 162.002  16
 -10   1   9 1606.26 149.749  16
 -10  -1   9 1656.27 157.993  16
 -10   1   8 656.728 108.259  16
 -10  -1   8 615.035 105.975  16
 -10   1   7 345.268 77.6400  16
 -10  -1   7 470.585 100.564  16
 -10   1   6 2150.11 208.517  16
 -10  -1   6 1892.45 198.127  16
 -10   1   6 2162.59 224.172  11
 -10  -1   6 1964.56 207.807  11
 -10   1   5 6355.29 402.176  11
 -10  -1   5 6185.37 379.602  11
 -10   1   4-166.924 102.252  11
 -10  -1   4-6.85664 62.9272  11
 -10   1   3 668.288 140.982  11
 -10  -1   3 667.998 148.078  11
 -10   1   2 456.818 138.883  11
 -10  -1   2 435.986 123.231  11
 -10   1   1 6261.65 412.496  11
 -10  -1   1 6757.14 421.575  11
 -10   1   0 262.970 92.5063  11
 -10  -1   0 376.475 113.312  11
 -10   1  -1 6718.22 399.619  11
 -10  -1  -1 6108.12 379.824  11
 -10   1  -2 793.915 138.203  11
 -10  -1  -2 861.767 151.584  11
 -10   1  -3 4883.65 306.984  11
 -10  -1  -3 5732.16 339.125  11
 -10   1  -4 2857.35 218.800  11
 -10  -1  -4 3126.07 238.287  11
 -10   1  -5 1990.13 171.264  11
 -10  -1  -5 2049.92 176.930  11
 -10   1  -6 2453.94 164.578  11
 -10  -1  -6 2519.03 176.163  11
 -10  -2  10 143.420 45.3761  16
 -10  -2   9 1484.39 150.868  16
 -10  -2   8 205.829 69.2552  16
 -10  -2   7 3268.85 248.422  16
 -10  -2   6 6191.43 352.620  16
 -10   2   6 7107.29 412.309  11
 -10  -2   6 6379.22 347.109  11
 -10   2   5 3495.15 302.523  11
 -10  -2   5 3228.58 260.964  11
 -10   2   4 4755.23 355.278  11
 -10  -2   4 5064.62 345.123  11
 -10   2   3 6251.56 411.948  11
 -10  -2   3 6656.76 404.741  11
 -10   2   2 3411.41 304.343  11
 -10  -2   2 3556.89 297.543  11
 -10   2   1 121.343 82.9439  11
 -10  -2   1 196.983 83.7168  11
 -10   2   0 874.267 155.348  11
 -10  -2   0 1036.26 166.772  11
 -10   2  -1 450.497 139.912  11
 -10  -2  -1 85.5771 70.4059  11
 -10   2  -2 29.8811 54.2922  11
 -10  -2  -2 63.2168 61.5371  11
 -10   2  -3 344.133 93.7630  11
 -10  -2  -3 284.556 71.9020  11
 -10   2  -4 2129.46 185.606  11
 -10  -2  -4 2085.23 193.997  11
 -10   2  -5 194.314 53.9206  11
 -10  -2  -5 225.937 66.6555  11
 -10  -2  -6 1865.79 150.484  11
 -10  -3  10 2359.29 164.435  16
 -10  -3   9 101.170 46.1283  16
 -10  -3   8 4484.41 272.656  16
 -10  -3   7 74.0204 48.0220  16
 -10  -3   6 3874.96 274.933  16
 -10   3   6 4196.96 318.718  11
 -10  -3   6 3702.61 247.478  11
 -10   3   5 46.2164 70.0663  11
 -10  -3   5 101.627 68.9693  11
 -10   3   4 3651.87 308.323  11
 -10  -3   4 3983.13 294.413  11
 -10   3   3 119.679 73.3417  11
 -10  -3   3 377.026 121.777  11
 -10   3   2 728.450 153.126  11
 -10  -3   2 945.843 164.720  11
 -10   3   1 71.7042 54.7875  11
 -10  -3   1 34.7525 56.6860  11
 -10   3   0 11159.2 521.208  11
 -10  -3   0 10783.8 498.127  11
 -10   3  -1 48.5432 70.8855  11
 -10  -3  -1-8.50305 52.3129  11
 -10   3  -2 1587.21 188.124  11
 -10  -3  -2 1567.13 191.283  11
 -10   3  -3 559.876 107.570  11
 -10  -3  -3 679.266 121.177  11
 -10   3  -4 3224.80 220.716  11
 -10  -3  -4 3601.77 245.622  11
 -10  -3  -5 13.1068 34.0392  11
 -10  -3  -6 60.5845 29.7723  11
 -10  -4  10 2112.24 150.609  16
 -10  -4   9 3475.20 216.693  16
 -10  -4   8 3.07642 35.8559  16
 -10  -4   7 11579.3 441.152  16
 -10  -4   6 5349.06 310.912  16
 -10   4   6 5845.64 366.069  11
 -10   4   5 4572.47 334.116  11
 -10   4   4 7885.76 503.546  12
 -10   4   4 8178.84 452.822  11
 -10  -4   4 7590.36 378.139  11
 -10   4   3 13677.4 700.318  12
 -10   4   3 14094.9 600.341  11
 -10  -4   3 13692.8 531.722  11
 -10   4   2-96.4890 93.4784  11
 -10  -4   2 5.19533 53.4476  11
 -10   4   1 1803.75 215.435  11
 -10  -4   1 1694.11 193.509  11
 -10   4   0 567.006 125.629  11
 -10  -4   0 666.356 127.605  11
 -10   4  -1 4029.31 297.039  11
 -10  -4  -1 4197.47 303.820  11
 -10   4  -2 3720.90 274.108  11
 -10  -4  -2 3256.03 253.349  11
 -10   4  -3 6524.74 323.667  11
 -10  -4  -3 7507.00 369.501  11
 -10  -4  -4 34.6360 44.5776  11
 -10  -4  -5 2535.69 185.301  11
 -10  -4  -6 871.099 99.6475  11
 -10  -5  10 37.6131 21.9191  16
 -10   5  10 78.9849 45.8997  10
 -10  -5   9 4768.89 235.700  16
 -10  -5   8 1039.94 121.009  16
 -10  -5   7 311.609 76.7431  16
 -10  -5   6 306.540 96.1324  16
 -10   5   5 4203.37 311.325  11
 -10   5   4 2315.47 281.009  12
 -10   5   4 2607.60 250.890  11
 -10   5   3 300.242 148.199  12
 -10   5   3 126.465 62.3371  11
 -10  -5   3 349.598 90.7447  11
 -10   5   2 663.630 179.618  12
 -10   5   2 729.586 133.378  11
 -10  -5   2 777.347 124.013  11
 -10   5   1 1920.72 216.746  11
 -10  -5   1 1967.51 200.014  11
 -10  -5   0 1179.60 157.944  11
 -10   5   0 887.234 143.948  11
 -10   5  -1 12611.4 506.341  11
 -10  -5  -1 13499.6 508.721  11
 -10   5  -2 240.151 77.3251  11
 -10  -5  -2 170.973 57.8722  11
 -10  -5  -3 13446.2 471.186  11
 -10  -5  -4 17.5788 40.5606  11
 -10  -5  -5 702.792 93.3715  11
 -10  -5  -6 57.6933 34.3417  11
 -10  -6   9 1873.33 140.410  16
 -10  -6   8 2906.84 188.551  16
 -10  -6   7 1369.56 138.906  16
 -10  -6   6 2205.34 189.480  16
 -10  -6   5 3067.00 228.618  16
 -10   6   5 2900.18 290.505  12
 -10   6   4 2795.16 302.163  12
 -10   6   4 3076.40 263.169  11
 -10   6   3 293.141 114.832  12
 -10   6   3 336.508 101.110  11
 -10   6   2 8642.90 556.790  12
 -10   6   2 8573.80 439.367  11
 -10   6   1 2261.77 299.816  12
 -10   6   1 2091.40 214.842  11
 -10  -6   1 2505.44 215.167  11
 -10   6   0 116.565 59.8007  11
 -10  -6   0 231.951 75.3240  11
 -10  -6  -1 1509.18 167.813  11
 -10  -6  -2 5248.21 295.427  11
 -10  -6  -3 359.963 75.3150  11
 -10   6  -4-45.9567 59.8442   9
 -10  -6  -4 34.5222 36.3496  11
 -10   6  -5 955.473 118.978   9
 -10  -6  -5 1208.18 119.046  11
 -10  -7   9 73.4761 32.0225  16
 -10  -7   8 138.574 47.1326  16
 -10  -7   7 707.646 98.5833  16
 -10  -7   6 222.337 64.7772  16
 -10  -7   5 4037.76 256.583  16
 -10   7   5 3373.38 303.013  12
 -10   7   4 1412.25 212.233  12
 -10   7   3 90.5327 80.5155  12
 -10   7   3 60.8407 56.3758  11
 -10   7   2 2506.69 306.451  12
 -10   7   2 2281.96 214.492  11
 -10   7   1 2463.62 313.467  12
 -10   7   1 2190.77 201.683  11
 -10   7   0 1414.29 236.117  12
 -10  -7   0 1416.78 149.955  11
 -10   7  -1 341.462 121.150  12
 -10  -7  -1 381.759 79.4855  11
 -10   7  -2 1055.83 189.367  12
 -10  -7  -2 1092.89 128.894  11
 -10   7  -3 22.6806 45.6289   9
 -10   7  -3 123.629 84.1419  12
 -10  -7  -3 58.4742 32.4115  11
 -10   7  -4 1804.33 173.116   9
 -10   7  -4 1829.08 183.305  12
 -10  -7  -4 2024.36 156.986  11
 -10  -7  -5 179.690 45.1879  11
 -10  -8   8 1079.26 100.272  16
 -10  -8   7 4996.29 235.507  16
 -10  -8   6 1083.66 122.179  16
 -10   8   6 952.652 144.514  12
 -10  -8   5 4794.12 259.477  16
 -10   8   5 3893.48 315.284  12
 -10  -8   4 464.605 86.9215  16
 -10   8   4 403.163 117.080  12
 -10   8   3 3092.84 309.918  12
 -10   8   2 2295.84 279.054  12
 -10   8   1-1.67496 86.1740  12
 -10   8   0 72.4557 74.1855  12
 -10   8  -1 2774.70 290.586  12
 -10   8  -2 1094.17 152.327   9
 -10   8  -2 1224.64 175.979  12
 -10  -8  -2 1318.47 129.663  11
 -10   8  -3 2012.19 190.300   9
 -10   8  -3 1874.50 196.580  12
 -10  -8  -3 2022.95 153.313  11
 -10   8  -4 270.111 70.1793  12
 -10  -8  -4 308.429 56.1909  11
 -10   9   8 4786.23 261.825  10
 -10  -9   7 128.055 41.1704  16
 -10  -9   6 2732.78 173.977  16
 -10   9   6 2045.49 198.939  12
 -10  -9   5 32.6162 39.8223  16
 -10   9   5-109.448 74.7690  12
 -10  -9   4 10559.6 371.672  16
 -10   9   4 10215.5 516.333  12
 -10  -9   3 2223.82 172.522  16
 -10   9   3 1928.47 238.272  12
 -10   9   2 802.643 157.731  12
 -10   9   1 96.5203 75.4796  12
 -10   9   0 4936.95 367.722  12
 -10   9  -1 1432.24 191.666  12
 -10   9  -2 1379.16 172.306  12
 -10   9  -3 2325.00 193.650  12
 -10  10   5 8.17737 50.1248  12
 -10  10   4 5824.15 364.263  12
 -10  10   3 733.803 136.355  12
 -10  10   2 2319.11 249.779  12
 -10  10   1 4810.53 349.578  12
 -10  10   0 195.482 78.9101  12
 -10  10  -1 2287.91 216.498  12
 -10  10  -2 8474.23 365.931  12
 -10  11   4 2363.70 215.974  12
 -10  11   3-81.9397 66.7032  12
 -10  11   2 2446.34 230.458  12
 -10  11   1 2829.50 246.527  12
 -10  11   0 129.105 67.0490  12
 -10  11  -1 392.419 82.9644  12
 -11   0   8 12480.5 376.831  16
 -11   0   7-0.06487 30.6257  16
 -11   0   6 3159.61 223.284  16
 -11   0   6 3310.26 234.629  11
 -11   0   5 101.782 51.5881  16
 -11   0   5-88.3758 64.7750  11
 -11   0   4 19135.0 622.510  11
 -11   0   3-93.9693 67.8235  11
 -11   0   2 233.694 92.5310  11
 -11   0   1 14.7548 52.3933  11
 -11   0   0 9180.25 419.320  11
 -11   0  -1 25.1019 41.4238  11
 -11   0  -2 1192.49 140.718  11
 -11   0  -3-12.1086 35.9629  11
 -11   0  -4 1428.76 127.324  11
 -11  -1   8 8165.81 311.003  16
 -11   1   7 352.256 68.3073  16
 -11  -1   7 362.196 76.1576  16
 -11   1   6 5609.16 285.882  16
 -11  -1   6 6115.02 309.363  16
 -11   1   6 6302.59 332.663  11
 -11  -1   6 5842.21 298.080  11
 -11   1   5 1610.93 162.240  16
 -11  -1   5 1772.16 176.389  16
 -11   1   5 1850.05 191.231  11
 -11  -1   5 1592.60 169.642  11
 -11   1   4 853.829 143.327  11
 -11  -1   4 695.568 121.240  11
 -11   1   3 1684.35 194.359  11
 -11  -1   3 1982.02 221.313  11
 -11   1   2 502.759 141.059  11
 -11  -1   2 69.4560 48.2032  11
 -11   1   1 6455.32 367.661  11
 -11  -1   1 6968.64 376.705  11
 -11   1   0 3148.95 250.103  11
 -11  -1   0 3002.82 242.091  11
 -11   1  -1 202.936 70.0654  11
 -11  -1  -1 76.0797 51.6470  11
 -11   1  -2 751.986 111.734  11
 -11  -1  -2 763.129 110.442  11
 -11   1  -3-28.2601 37.4249  11
 -11  -1  -3 31.1204 47.9032  11
 -11   1  -4 1018.29 104.595  11
 -11  -1  -4 1073.21 113.030  11
 -11  -2   8 122.205 41.6647  16
 -11  -2   7 2494.95 187.097  16
 -11  -2   6 4067.53 251.690  16
 -11  -2   6 4251.42 241.150  11
 -11  -2   5 575.386 104.273  16
 -11   2   5 712.311 124.361  11
 -11  -2   5 540.389 97.8456  11
 -11   2   4 440.226 103.945  11
 -11  -2   4 474.177 97.9069  11
 -11   2   3 16016.8 583.641  11
 -11  -2   3 16128.4 551.276  11
 -11   2   2 532.934 106.360  11
 -11  -2   2 688.972 125.545  11
 -11   2   1 204.390 78.7983  11
 -11  -2   1 145.677 64.7544  11
 -11   2   0 307.403 101.133  11
 -11  -2   0 75.9107 65.0615  11
 -11   2  -1 3058.61 229.999  11
 -11  -2  -1 2743.65 215.987  11
 -11   2  -2 102.387 46.8188  11
 -11  -2  -2 54.1110 39.7870  11
 -11   2  -3 241.464 62.3520  11
 -11  -2  -3 289.782 71.3106  11
 -11   2  -4 878.195 91.8255  11
 -11  -2  -4 837.893 100.549  11
 -11  -3   8 5100.17 237.903  16
 -11  -3   7 3868.76 224.032  16
 -11  -3   6 508.313 87.8708  16
 -11  -3   5 2847.72 216.430  16
 -11   3   5 3261.45 250.062  11
 -11  -3   5 2590.51 188.639  11
 -11   3   4 25355.3 712.613  11
 -11  -3   4 24245.9 626.736  11
 -11   3   3 876.639 158.398  12
 -11  -3   3 1136.53 142.276  11
 -11   3   3 1050.39 148.217  11
 -11   3   2 478.715 99.1950  11
 -11  -3   2 739.592 126.551  11
 -11   3   1 4797.57 303.839  11
 -11  -3   1 5193.98 304.159  11
 -11   3   0 8748.93 399.652  11
 -11  -3   0 8852.53 387.723  11
 -11   3  -1 786.953 119.134  11
 -11  -3  -1 770.464 117.293  11
 -11   3  -2 1393.33 142.449  11
 -11  -3  -2 1432.24 150.353  11
 -11   3  -3 82.9466 44.0718  11
 -11  -3  -3 110.285 42.5527  11
 -11  -3  -4 180.174 48.6799  11
 -11  -4   8 2957.25 174.756  16
 -11  -4   7 9917.05 345.746  16
 -11  -4   6 2916.01 199.616  16
 -11  -4   5 141.193 57.3083  16
 -11   4   5 16.3690 45.7186  11
 -11   4   4 2829.58 236.481  11
 -11  -4   4 2931.45 202.261  11
 -11   4   3 109.156 71.2990  12
 -11   4   3 157.780 64.7473  11
 -11   4   2 204.276 87.9242  12
 -11  -4   2 81.7673 44.8718  11
 -11   4   1 4331.59 342.447  12
 -11   4   1 4520.79 283.004  11
 -11  -4   1 4517.78 272.174  11
 -11   4   0 5797.46 306.945  11
 -11  -4   0 5942.66 305.910  11
 -11   4  -1 2945.62 209.142  11
 -11  -4  -1 2919.30 208.650  11
 -11   4  -2 161.919 53.7088  11
 -11  -4  -2 180.206 59.9651  11
 -11  -4  -3 76.8564 37.9014  11
 -11  -4  -4 201.644 50.8171  11
 -11  -5   8 473.159 67.2925  16
 -11  -5   7 228.724 54.8607  16
 -11  -5   6 687.722 96.6001  16
 -11  -5   5 9099.60 357.616  16
 -11   5   4 14.1714 51.5763  12
 -11   5   4 98.0852 67.5752  11
 -11   5   3 1358.16 193.702  12
 -11   5   3 1165.01 146.064  11
 -11   5   2 54.7134 60.9748  12
 -11   5   2 54.4809 39.6622  11
 -11  -5   2 41.3714 40.8693  11
 -11   5   1 470.474 116.158  12
 -11   5   1 473.828 92.3241  11
 -11  -5   1 589.164 92.2098  11
 -11   5   0 1213.28 185.764  12
 -11   5   0 1403.09 143.922  11
 -11  -5   0 1499.24 147.939  11
 -11   5  -1 702.065 144.548  12
 -11   5  -1 482.895 81.6674  11
 -11  -5  -1 421.624 81.3495  11
 -11   5  -2 1163.47 161.172  12
 -11  -5  -2 1065.53 116.862  11
 -11   5  -3 114.607 45.2140  12
 -11  -5  -3 206.631 51.9695  11
 -11  -6   7 1834.01 135.440  16
 -11  -6   6 1559.74 133.242  16
 -11  -6   5 114.472 52.5195  16
 -11  -6   4 3071.97 204.539  16
 -11   6   4 2261.04 220.266  12
 -11   6   3 753.593 137.821  12
 -11   6   3 886.772 118.474  11
 -11   6   2 1999.77 229.112  12
 -11   6   2 2126.06 177.774  11
 -11   6   1 215.249 91.0493  12
 -11   6   1 72.4725 29.5830  11
 -11   6   0 837.318 149.633  12
 -11   6   0 718.614 95.5640  11
 -11  -6   0 933.427 109.185  11
 -11   6  -1 1290.63 176.919  12
 -11  -6  -1 1061.47 114.100  11
 -11   6  -2 136.300 65.6727  12
 -11  -6  -2 5.19315 26.6279  11
 -11  -7   6 4357.95 207.218  16
 -11  -7   5 2946.65 184.022  16
 -11  -7   4 10927.7 362.510  16
 -11   7   4 9114.91 418.788  12
 -11  -7   3 85.9041 41.5510  16
 -11   7   3 70.4849 65.6031  12
 -11   7   2 405.718 101.023  12
 -11   7   1 1776.07 202.401  12
 -11   7   0 1656.28 190.511  12
 -11   7  -1 319.744 88.6553  12
 -11   7  -2 490.406 98.1754  12
 -11  -8   4 4944.52 224.387  16
 -11   8   4 4508.94 275.038  12
 -11  -8   3 4914.85 227.992  16
 -11   8   3 4425.93 291.223  12
 -11  -8   2 243.488 53.0951  16
 -11   8   2 135.445 57.7970  12
 -11   8   1 42.4845 41.1860  12
 -11   8   0 2221.12 199.087  12
 -11   8  -1 854.541 117.113  12
 -11   9   2 85.8334 55.8507  12
 -12   0   4 13058.8 365.794  16
 -12   0   4 15091.6 428.374  11
 -12   0   3-21.6926 37.6147  11
 -12   0   2 3381.93 211.247  11
 -12   0   1-33.1476 34.9994  11
 -12   0   0 255.206 55.9588  11
 -12   0  -1-49.1134 30.4331  11
 -12  -1   5 6551.52 253.983  16
 -12  -1   4 54.5020 34.0611  16
 -12   1   4 13.3316 31.4241  11
 -12  -1   4 20.0742 32.3812  11
 -12   1   3 16.6272 23.5348  16
 -12   1   3 100.081 40.0856  11
 -12   1   2 242.981 60.3177  11
 -12  -1   2 240.400 64.1022  11
 -12   1   1 789.024 102.707  11
 -12  -1   1 832.075 103.698  11
 -12   1   0-4.50128 33.8755  11
 -12  -1   0 38.4466 35.3440  11
 -12  -2   5 207.513 51.6716  16
 -12  -2   4 166.651 52.7720  16
 -12   2   4 168.861 57.4795  11
 -12  -2   4 210.032 53.6520  11
 -12   2   3 1009.45 115.995  11
 -12  -2   3 980.756 107.244  11
 -12   2   2 103.517 42.0094  11
 -12  -2   2 141.323 51.5634  11
 -12   2   1 502.616 82.8074  11
 -12  -2   1 493.297 79.0969  11
 -12   2   0 88.1244 33.4151  11
 -12  -2   0 57.4341 33.3927  11
 -12  -3   5 378.838 64.0503  16
 -12  -3   4 739.557 88.6523  16
 -12   3   3 997.991 111.665  11
 -12   3   2 863.110 101.594  11
 -12  -3   2 884.626 96.5401  11
 -12   3   1 68.5115 37.6804  11
 -12  -3   1 107.782 38.8327  11
 -12  -4   4 3841.76 190.264  16
 -12  -4   3 1921.47 138.323  16
 -12   4   2 1527.96 126.279  11
   0   0   0    0.00    0.00   0

TITL OK_R2_LiCl in P2(1)/c
REM P2(1)/c (#14 in standard setting)
CELL 1.54184  10.098074  16.855653  13.111948  90.0000  99.1067  90.0000
ZERR    4.00   0.000361   0.000468   0.000442   0.0000   0.0030   0.0000
LATT  1
SYMM -x, y+1/2,-z+1/2
SFAC C H Li N O Cl
UNIT 72.00 108.00 4.00 12.00 24.00 4.00
TREF
HKLF 4
END
;
_shelx_hkl_checksum   57953
